# Supplementary material for: Reduction of lithium induced interstitial fibrosis on co-administration with amiloride
Source: Sci Rep. 2022 Aug 26;12:14598. doi: 10.1038/s41598-022-18825-1 (PMC9418221; doi:10.1038/s41598-022-18825-1)
Supplement: Supplementary file 2 — Supplementary Information 2. [file 41598_2022_18825_MOESM2_ESM.xlsx]

## Sheet: Lithium_Control_14days
	baseMean	log2FoldChange	lfcSE	stat	pvalue	padj	Symbol	Genename						Symbol	log2FoldChange					Symbol	log2FoldChange
ENSRNOG00000026371	226.972	11.0293	0.930262	11.8561	2e-32	6.36e-30	Krt17	keratin 17						Krt17	11.0293					Egflam	-0.50082
ENSRNOG00000022937	17.0137	7.27215	0.858349	8.47225	2.41e-17	2.36e-15	Bpifc	BPI fold containing family C						Bpifc	7.27215					Pdzd2	-0.501224
ENSRNOG00000004731	10.4304	6.79499	0.933155	7.28173	3.3e-13	1.77e-11	Ano3	anoctamin 3						Ano3	6.79499					Pmepa1	-0.502001
ENSRNOG00000002782	6.11339	6.23804	0.95938	6.50216	7.92e-11	2.94e-09	Epgn	epithelial mitogen						Epgn	6.23804					Parp16	-0.50313
ENSRNOG00000023557	25.3941	5.6724	0.681781	8.31998	8.8e-17	7.68e-15	Mab21l4	mab-21 like 4						Mab21l4	5.6724					Piezo2	-0.504044
ENSRNOG00000058568	23.812	5.54212	0.777447	7.12861	1.01e-12	5.13e-11	Dhrs9	Sep (O-phosphoserine) tRNA:Sec (selenocysteine) tRNA synthase						Dhrs9	5.54212					Fads1	-0.504563
ENSRNOG00000023449	12.4419	5.24318	0.760062	6.89836	5.26e-12	2.36e-10	Atg9b	ATP binding cassette subfamily D member 3						Atg9b	5.24318					Ctsa	-0.504633
ENSRNOG00000016553	5.10155	5.16612	0.927407	5.57049	2.54e-08	5.85e-07	Vwa5b1	von Willebrand factor A domain containing 5B1						Vwa5b1	5.16612					Mospd1	-0.504828
ENSRNOG00000048967	2.92849	5.1589	0.916241	5.6305	1.8e-08	4.34e-07	LOC688459	hypothetical protein LOC688459						LOC688459	5.1589					Ehd1	-0.504882
ENSRNOG00000020245	5.54812	5.14598	0.894606	5.75223	8.81e-09	2.29e-07	Syt8	synaptotagmin 8						Syt8	5.14598					C8b	-0.505443
ENSRNOG00000000693	6.41633	5.08706	0.892851	5.69755	1.22e-08	3.07e-07	Svop	SV2 related protein						Svop	5.08706					Lamtor5	-0.506335
ENSRNOG00000010430	6.42259	5.03302	0.914859	5.50142	3.77e-08	8.24e-07	Tmem40	transmembrane protein 40						Tmem40	5.03302					Slc1a1	-0.5066
ENSRNOG00000015992	100.756	4.94978	0.432283	11.4503	2.34e-30	6.26e-28	Ccl20	C-C motif chemokine ligand 20						Ccl20	4.94978					Ptn	-0.507548
ENSRNOG00000005250	6.18269	4.91482	0.93535	5.25452	1.48e-07	2.87e-06	Abcg5	ATP binding cassette subfamily G member 5						Abcg5	4.91482					Bscl2	-0.508316
ENSRNOG00000026974	4.80059	4.90218	0.923861	5.30619	1.12e-07	2.21e-06	Dbndd1	dysbindin domain containing 1						Dbndd1	4.90218					Sult1c2a	-0.508489
ENSRNOG00000006058	2.1968	4.80118	1.30456	3.6803	0.000232958	0.00184961	Lypd2	Ly6/Plaur domain containing 2						Lypd2	4.80118					Nabp1	-0.509064
ENSRNOG00000061238	3.00413	4.75111	0.988936	4.80426	1.55e-06	2.36e-05	Wnt10b	Wnt family member 10B						Wnt10b	4.75111					Sod1	-0.511006
ENSRNOG00000029478	5.66742	4.661	0.903604	5.15823	2.49e-07	4.62e-06	Cyp4f39	C-X-C motif chemokine ligand 9						Cyp4f39	4.661					L1cam	-0.511216
ENSRNOG00000014714	63.3957	4.62233	0.328966	14.0511	7.58e-45	4.26e-42	Trpv6	transient receptor potential cation channel, subfamily V, member 6						Trpv6	4.62233					Slc22a5	-0.511921
ENSRNOG00000014327	2.88043	4.58558	0.978084	4.68833	2.75e-06	3.94e-05	Csrp3	cysteine and glycine rich protein 3						Csrp3	4.58558					Epb41l3	-0.512523
ENSRNOG00000006735	13.2139	4.50495	0.603129	7.46929	8.06e-14	4.71e-12	Cdkn2b	cyclin-dependent kinase inhibitor 2B						Cdkn2b	4.50495					Asgr1	-0.513894
ENSRNOG00000019862	14.9935	4.47094	0.597112	7.4876	7.01e-14	4.16e-12	Pinlyp	phospholipase A2 inhibitor and LY6/PLAUR domain containing						Pinlyp	4.47094					Entpd5	-0.514087
ENSRNOG00000013334	4.24002	4.44617	0.940867	4.72561	2.29e-06	3.35e-05	Clca2	chloride channel accessory 5						Clca2	4.44617					Sesn1	-0.516076
ENSRNOG00000011748	1.68585	4.44519	1.02494	4.33704	1.44e-05	0.000167605	S100a5	S100 calcium binding protein A5						S100a5	4.44519					Cyba	-0.51643
ENSRNOG00000004470	1.69007	4.44244	1.10721	4.01228	6.01e-05	0.000575705	Il24	interleukin 24						Il24	4.44244					Tmem205	-0.517387
ENSRNOG00000047505	68.3867	4.39906	0.334826	13.1384	1.98e-39	9.55e-37	Tubb4a	tubulin, beta 4A class IVa						Tubb4a	4.39906					LOC360919	-0.517964
ENSRNOG00000024028	9.01025	4.33942	0.770073	5.63508	1.75e-08	4.25e-07	Sprr1a	small proline-rich protein 1A						Sprr1a	4.33942					Igfbp5	-0.518017
ENSRNOG00000052017	4.69363	4.33072	0.992013	4.36558	1.27e-05	0.000148886	Dio3	iodothyronine deiodinase 3						Dio3	4.33072					Dnajc22	-0.518622
ENSRNOG00000017786	9.4257	4.32987	0.686071	6.3111	2.77e-10	9.41e-09	Acta1	actin, alpha 1, skeletal muscle						Acta1	4.32987					Tril	-0.519434
ENSRNOG00000023828	2.46659	4.30235	1.02816	4.18452	2.86e-05	0.000302663	LOC680875	solute carrier family 13 member 5						LOC680875	4.30235					Ambp	-0.519499
ENSRNOG00000047393	1611.54	4.30214	0.205078	20.9781	1.04e-97	4.38e-94	Krt18	keratin 18						Krt18	4.30214					RGD1306227	-0.519596
ENSRNOG00000007247	113.3	4.29983	0.351724	12.225	2.29e-34	8.19e-32	A2ml1	alpha-2-macroglobulin-like 1						A2ml1	4.29983					Aqp7	-0.519739
ENSRNOG00000020706	5.55657	4.23368	0.894079	4.73524	2.19e-06	3.2e-05	Kcnn3	potassium calcium-activated channel subfamily N member 3						Kcnn3	4.23368					Fmo3	-0.519797
ENSRNOG00000008575	6.16262	4.23256	0.90433	4.68033	2.86e-06	4.08e-05	Aoc1	actin related protein 2/3 complex, subunit 1B						Aoc1	4.23256					Kif27	-0.519846
ENSRNOG00000024461	46.0448	4.20935	0.395738	10.6367	2.01e-26	3.89e-24	Marchf11	membrane associated ring-CH-type finger 11						Marchf11	4.20935					Mypn	-0.51996
ENSRNOG00000002667	346.725	4.18936	0.179081	23.3937	4.95e-121	2.78e-117	Lamc2	laminin subunit gamma 2						Lamc2	4.18936					Nudt6	-0.520438
ENSRNOG00000013704	22.0747	4.18512	0.506897	8.25636	1.5e-16	1.25e-14	Cps1	carbamoyl-phosphate synthase 1						Cps1	4.18512					Kctd17	-0.520449
ENSRNOG00000016890	166.663	4.15043	0.260679	15.9216	4.49e-57	4.72e-54	Tppp3	tubulin polymerization-promoting protein family member 3						Tppp3	4.15043					Afm	-0.521362
ENSRNOG00000000521	946.946	4.14664	0.117327	35.3427	1.3e-273	2.19e-269	Cdkn1a	cyclin-dependent kinase inhibitor 1A						Cdkn1a	4.14664					Prkaa2	-0.522059
ENSRNOG00000007778	44.8797	4.14516	0.538969	7.6909	1.46e-14	9.61e-13	Alox15b	arachidonate 15-lipoxygenase, type B						Alox15b	4.14516					Akap17b	-0.524507
ENSRNOG00000032038	8.58833	4.11828	0.767646	5.36483	8.1e-08	1.65e-06	RGD1564534	erythrocyte membrane protein band 4.1-like 3						RGD1564534	4.11828					Rhoc	-0.524668
ENSRNOG00000033209	1.26194	4.11342	1.45488	2.82732	0.00469392	0.0225909	Bmp8b	bone morphogenetic protein 8b						Bmp8b	4.11342					P2ry1	-0.526411
ENSRNOG00000055939	4.13303	4.10694	0.902147	4.5524	5.3e-06	6.96e-05	Zcchc18	protein phosphatase 1, regulatory subunit 12C						Zcchc18	4.10694					Flrt3	-0.526607
ENSRNOG00000013018	7.95187	4.08959	0.705305	5.79833	6.7e-09	1.8e-07	Eda2r	ras homolog family member V						Eda2r	4.08959					Tmem41a	-0.526767
ENSRNOG00000049388	7.82494	4.08659	0.796675	5.12956	2.9e-07	5.27e-06	Prr32	proline rich 32						Prr32	4.08659					Pir	-0.52734
ENSRNOG00000003095	2.38611	4.04804	1.02181	3.96164	7.44e-05	0.000694085	Fgfbp1	fibroblast growth factor binding protein 1						Fgfbp1	4.04804					Qprt	-0.527628
ENSRNOG00000020552	1.51834	4.04454	1.11392	3.6309	0.000282437	0.00218276	Fosl1	FOS like 1, AP-1 transcription factor subunit						Fosl1	4.04454					Lama1	-0.527793
ENSRNOG00000043199	18.2717	4.02669	0.501429	8.03043	9.71e-16	7.43e-14	Bves	blood vessel epicardial substance						Bves	4.02669					Enpep	-0.528718
ENSRNOG00000004939	5.76517	4.01417	0.880449	4.55923	5.13e-06	6.78e-05	Ttll6	tubulin tyrosine ligase like 6						Ttll6	4.01417					Hdhd3	-0.530137
ENSRNOG00000004122	1.42959	3.99511	1.10806	3.60549	0.000311568	0.00237166	Kremen2	signal-induced proliferation-associated 1 like 3						Kremen2	3.99511					Agtr1b	-0.530359
ENSRNOG00000019068	3.8657	3.94093	0.950038	4.14818	3.35e-05	0.000347299	Ctrb1	chymotrypsinogen B1						Ctrb1	3.94093					Ctns	-0.530971
ENSRNOG00000052510	24.0067	3.93673	0.501352	7.85223	4.09e-15	2.98e-13	Wnt10a	phosphomannomutase 1						Wnt10a	3.93673					RGD1304770	-0.531997
ENSRNOG00000036826	2.87686	3.93016	0.978351	4.01712	5.89e-05	0.00056659	Glycam1	glycosylation dependent cell adhesion molecule 1						Glycam1	3.93016					Rgl1	-0.53208
ENSRNOG00000032300	6.57121	3.91928	1.32476	2.95849	0.00309148	0.0160631	Rpl39l	ribosomal protein L39-like						Rpl39l	3.91928					Nit1	-0.532828
ENSRNOG00000030111	1.85141	3.90623	1.24501	3.13751	0.00170389	0.00983326	Cyp11b2	cytochrome P450, family 11, subfamily b, polypeptide 2						Cyp11b2	3.90623					Tmem79	-0.534178
ENSRNOG00000037196	2.70094	3.87015	1.12348	3.44479	0.000571504	0.00396777	Spag17	phosphatidylinositol glycan anchor biosynthesis, class N						Spag17	3.87015					Basp1	-0.53508
ENSRNOG00000022432	1.69737	3.86235	1.05366	3.66566	0.000246705	0.00194318	Tmem59l	hemoglobin alpha, adult chain 2						Tmem59l	3.86235					Rmdn1	-0.535388
ENSRNOG00000020995	1.32291	3.85849	1.10194	3.50155	0.000462554	0.00331041	Fut1	fucosyltransferase 1						Fut1	3.85849					Espn	-0.535584
ENSRNOG00000048130	4.13585	3.85016	1.38072	2.78851	0.00529514	0.0248385	LOC100911725	NA						LOC100911725	3.85016					Abca4	-0.53559
ENSRNOG00000024975	1.19844	3.83318	1.26031	3.04145	0.00235445	0.0128272	Atp8b3	ATPase phospholipid transporting 8B3						Atp8b3	3.83318					Rab3il1	-0.535821
ENSRNOG00000032669	1.77566	3.82406	1.02697	3.72363	0.000196381	0.00160071	Serpina1	serpin family A member 1						Serpina1	3.82406					Ndufv3-ps1	-0.537045
ENSRNOG00000011562	1.71722	3.82193	1.01342	3.77132	0.000162387	0.00136154	Slitrk2	VAMP associated protein B and C						Slitrk2	3.82193					Col6a3	-0.537312
ENSRNOG00000026791	3.36705	3.81512	0.922157	4.13717	3.52e-05	0.000363043	Pgbd5	piggyBac transposable element derived 5						Pgbd5	3.81512					Aoc3	-0.538778
ENSRNOG00000046258	2.59117	3.79459	1.00584	3.77257	0.000161578	0.00135574	B3gnt5	UDP-GlcNAc:betaGal beta-1,3-N-acetylglucosaminyltransferase 5						B3gnt5	3.79459					Slc23a1	-0.541572
ENSRNOG00000014441	1.21972	3.77876	1.38949	2.71953	0.00653751	0.0294206	Krt16	keratin 16						Krt16	3.77876					Map2k6	-0.543268
ENSRNOG00000011316	156.697	3.724	0.205576	18.115	2.43e-73	5.11e-70	Fam167a	family with sequence similarity 167, member A						Fam167a	3.724					Ccn2	-0.544404
ENSRNOG00000018978	12.7326	3.68023	0.546309	6.73653	1.62e-11	6.71e-10	Scart1	scavenger receptor family member expressed on T-cells 1						Scart1	3.68023					Sult1c2	-0.545619
ENSRNOG00000018958	11.0646	3.67039	0.619062	5.92895	3.05e-09	8.61e-08	Mt3	metallothionein 3						Mt3	3.67039					Hrg	-0.546075
ENSRNOG00000000499	99.5026	3.65645	0.224408	16.2938	1.09e-59	1.31e-56	Tcp11	t-complex 11						Tcp11	3.65645					Tmem170b	-0.546457
ENSRNOG00000009284	1.4449	3.64547	1.13169	3.22127	0.00127623	0.00772525	Foxa1	forkhead box A1						Foxa1	3.64547					Iqgap2	-0.547669
ENSRNOG00000056153	5.26236	3.58089	0.807127	4.43659	9.14e-06	0.000111774	Tent5b	terminal nucleotidyltransferase 5B						Tent5b	3.58089					Slc6a17	-0.548561
ENSRNOG00000038150	1.23241	3.57835	1.16186	3.07983	0.00207115	0.0115567	RGD1560394	RGD1560394						RGD1560394	3.57835					Cycs	-0.549126
ENSRNOG00000014372	1.99584	3.57075	1.0982	3.25147	0.00114808	0.00707081	Gjb3	kelch domain containing 10						Gjb3	3.57075					RGD1310819	-0.550327
ENSRNOG00000014373	20.4474	3.55044	0.427183	8.31128	9.47e-17	8.18e-15	Trim66	tripartite motif-containing 66						Trim66	3.55044					Kynu	-0.550538
ENSRNOG00000013250	17.0293	3.52149	1.30072	2.70734	0.00678251	0.0302723	Pdcd5	programmed cell death 5						Pdcd5	3.52149					Gosr2	-0.551283
ENSRNOG00000048363	4.60707	3.50107	0.878469	3.98542	6.74e-05	0.000635486	Dnah5	dynein, axonemal, heavy chain 5						Dnah5	3.50107					Ftl1	-0.552022
ENSRNOG00000032828	1.03551	3.49168	1.19748	2.91586	0.00354709	0.017996	Mapk8ip2	RGD1565622						Mapk8ip2	3.49168					Agtrap	-0.552221
ENSRNOG00000008015	62.0293	3.48134	0.283858	12.2644	1.41e-34	5.15e-32	Fos	Fos proto-oncogene, AP-1 transcription factor subunit						Fos	3.48134					LOC102549408	-0.552408
ENSRNOG00000005420	1.61386	3.45889	1.09332	3.16365	0.00155806	0.0091135	Abcg8	phosphatidylinositol transfer protein, beta						Abcg8	3.45889					Abhd14a	-0.553142
ENSRNOG00000013222	1.7878	3.45018	1.02948	3.35138	0.000804101	0.00526275	Cd207	CD207 molecule						Cd207	3.45018					Acss3	-0.553234
ENSRNOG00000010478	8.80494	3.4365	0.69788	4.92419	8.47e-07	1.39e-05	Serpina3n	secreted phosphoprotein 1						Serpina3n	3.4365					Zdhhc2	-0.553319
ENSRNOG00000050877	3.24675	3.43533	1.17187	2.93151	0.0033732	0.017308	LOC100912538	NA						LOC100912538	3.43533					Slc6a4	-0.554063
ENSRNOG00000058906	1.40654	3.4208	1.24726	2.74265	0.00609447	0.0278057	Ptprh	protein tyrosine phosphatase, receptor type, H						Ptprh	3.4208					Prim2	-0.55538
ENSRNOG00000004117	1.39658	3.38253	1.12684	3.00179	0.00268401	0.0143229	Kcnv1	germinal center-associated, signaling and motility						Kcnv1	3.38253					Npas2	-0.55553
ENSRNOG00000036777	1.07594	3.34172	1.17819	2.83633	0.00456349	0.0220577	Wfdc16	WAP four-disulfide core domain 16						Wfdc16	3.34172					Zfp354a	-0.55596
ENSRNOG00000025571	1.05415	3.31904	1.1285	2.9411	0.00327051	0.0168323	Il19	interleukin 19						Il19	3.31904					Ppard	-0.55733
ENSRNOG00000056428	5.2707	3.31898	1.19635	2.77426	0.00553266	0.0257264	Ranbp2	RAN binding protein 2						Ranbp2	3.31898					Amacr	-0.559723
ENSRNOG00000006025	90.2758	3.30368	0.29704	11.122	9.81e-29	2.33e-26	Lamb3	laminin subunit beta 3						Lamb3	3.30368					Acot8	-0.559904
ENSRNOG00000001476	660.41	3.29609	0.126627	26.0299	2.27e-149	1.91e-145	Cldn4	claudin 4						Cldn4	3.29609					Pank1	-0.560704
ENSRNOG00000025074	8.79431	3.26691	0.582459	5.60883	2.04e-08	4.84e-07	Fgg	fibrinogen gamma chain						Fgg	3.26691					Slc49a4	-0.561681
ENSRNOG00000033734	6.04536	3.26682	0.663752	4.92175	8.58e-07	1.4e-05	Tnnt2	troponin T2, cardiac type						Tnnt2	3.26682					Tmem37	-0.562868
ENSRNOG00000046326	1.13874	3.23877	1.13197	2.86118	0.00422065	0.0207063	LOC683404	filamin A interacting protein 1-like						LOC683404	3.23877					Loxl2	-0.563527
ENSRNOG00000008849	370.221	3.23615	0.270902	11.9458	6.83e-33	2.21e-30	Guca2a	guanylate cyclase activator 2A						Guca2a	3.23615					Pecr	-0.563802
ENSRNOG00000052100	1.5778	3.22151	1.00938	3.19158	0.00141497	0.00842283	Eddm3b	epididymal protein 3B						Eddm3b	3.22151					Cox16	-0.56469
ENSRNOG00000047187	6.25941	3.22024	1.14782	2.80553	0.00502334	0.0238496	LOC100912042	ring finger protein 217						LOC100912042	3.22024					Aadat	-0.566136
ENSRNOG00000024688	2.76414	3.21598	0.925929	3.47325	0.000514192	0.00361738	Erfe	sorbin and SH3 domain containing 2						Erfe	3.21598					Ptprn	-0.566197
ENSRNOG00000055858	6.49646	3.2137	0.653902	4.91465	8.89e-07	1.45e-05	RGD1560020_predicted	MYB proto-oncogene, transcription factor						RGD1560020_predicted	3.2137					RGD1310495	-0.566203
ENSRNOG00000049766	121.163	3.2016	0.180533	17.7341	2.29e-70	3.5e-67	Sctr	secretin receptor						Sctr	3.2016					Acot1	-0.566933
ENSRNOG00000007866	9.4429	3.18525	0.584897	5.44584	5.16e-08	1.09e-06	Clec2dl1	cingulin-like 1						Clec2dl1	3.18525					LOC100912373	-0.567248
ENSRNOG00000058202	29.841	3.18386	0.558424	5.70152	1.19e-08	3.01e-07	Ppp2r2c	protein phosphatase 2, regulatory subunit B, gamma						Ppp2r2c	3.18386					Gpsm2	-0.568021
ENSRNOG00000006255	7.74734	3.16675	0.60096	5.26949	1.37e-07	2.67e-06	Nipal4	NIPA-like domain containing 4						Nipal4	3.16675					C1qtnf6	-0.568422
ENSRNOG00000001005	20.1091	3.16634	0.41093	7.7053	1.31e-14	8.76e-13	Fcer2	signal transducer and activator of transcription 3						Fcer2	3.16634					Angpt1	-0.569396
ENSRNOG00000017409	2.85649	3.13695	0.861726	3.64032	0.000272304	0.00211415	Wnt6	Wnt family member 6						Wnt6	3.13695					Wnk1	-0.569516
ENSRNOG00000004062	1.06228	3.13223	1.08985	2.87401	0.00405302	0.0200508	C4bpa	complement component 4 binding protein, alpha						C4bpa	3.13223					Slc17a5	-0.570229
ENSRNOG00000010344	4.14375	3.11872	0.740896	4.20939	2.56e-05	0.000275001	B4galnt3	beta-1,4-N-acetyl-galactosaminyl transferase 3						B4galnt3	3.11872					Vwa8	-0.571042
ENSRNOG00000007243	50.0728	3.11724	0.462939	6.7336	1.66e-11	6.81e-10	Havcr1	hepatitis A virus cellular receptor 1						Havcr1	3.11724					Snx7	-0.571727
ENSRNOG00000000640	24.4686	3.10073	0.377342	8.21727	2.08e-16	1.71e-14	Egr2	early growth response 2						Egr2	3.10073					Rxrg	-0.572291
ENSRNOG00000053334	1.60292	3.09514	1.04463	2.9629	0.00304754	0.0158691	Stmn4	ubiquinol cytochrome c reductase core protein 2						Stmn4	3.09514					Tmem52b	-0.578932
ENSRNOG00000026759	1.0112	3.08303	1.13647	2.71282	0.00667126	0.0298787	Ccr8	peripherin						Ccr8	3.08303					Aoah	-0.579318
ENSRNOG00000001474	1.46976	3.07407	1.08338	2.83747	0.00454724	0.0219981	Tmem270	transmembrane protein 270						Tmem270	3.07407					Clec3b	-0.579622
ENSRNOG00000025130	22.8673	3.07274	0.553668	5.54979	2.86e-08	6.53e-07	Ltk	leukocyte receptor tyrosine kinase						Ltk	3.07274					Slc22a2	-0.580357
ENSRNOG00000004756	1.77237	3.04284	1.08789	2.797	0.00515792	0.0243508	Syt2	synaptotagmin 2						Syt2	3.04284					Zfp93	-0.58051
ENSRNOG00000016502	7.55223	3.02942	0.5838	5.18913	2.11e-07	3.99e-06	Dscaml1	DS cell adhesion molecule-like 1						Dscaml1	3.02942					Etv1	-0.581296
ENSRNOG00000023935	3.7348	2.98628	0.777927	3.83876	0.000123658	0.00107674	Nrsn2	neurensin 2						Nrsn2	2.98628					Htra1	-0.58358
ENSRNOG00000002723	10.0143	2.96098	0.534411	5.54064	3.01e-08	6.79e-07	Sele	selectin E						Sele	2.96098					Fras1	-0.585423
ENSRNOG00000014233	725.8	2.93553	0.164602	17.8341	3.84e-71	6.47e-68	Krt19	keratin 19						Krt19	2.93553					Trim63	-0.58609
ENSRNOG00000028805	5.73531	2.92697	0.691162	4.23485	2.29e-05	0.00024896	Cfap77	cilia and flagella associated protein 77						Cfap77	2.92697					RGD1559960	-0.588557
ENSRNOG00000018724	1.14292	2.92616	1.17228	2.49613	0.0125558	0.0495059	Zfp474	complement C5a receptor 1						Zfp474	2.92616					Akr1a1	-0.589147
ENSRNOG00000053893	1.36521	2.92348	1.14989	2.5424	0.0110095	0.0444477	Opn4	mannose receptor, C type 2						Opn4	2.92348					Reep6	-0.589382
ENSRNOG00000026870	1.42838	2.92234	1.17022	2.49725	0.0125161	0.0493872	Clic6	chloride intracellular channel 6						Clic6	2.92234					S1pr3	-0.589647
ENSRNOG00000025117	1.98892	2.89328	0.978355	2.95729	0.00310352	0.0161157	Noxo1	NADPH oxidase organizer 1						Noxo1	2.89328					Col1a1	-0.589693
ENSRNOG00000057865	1.50589	2.89012	1.08366	2.66701	0.00765286	0.0334131	Prss16	serine protease 16						Prss16	2.89012					Adcy1	-0.590517
ENSRNOG00000003468	6.39362	2.88975	0.94496	3.05807	0.0022277	0.0122596	Capn8	calpain 8						Capn8	2.88975					Ubap1l	-0.591411
ENSRNOG00000010315	1.93027	2.87779	0.974516	2.95304	0.00314657	0.016299	Ccr4	C-C motif chemokine receptor 4						Ccr4	2.87779					Acpp	-0.591671
ENSRNOG00000014367	78.2451	2.84624	0.21515	13.2291	5.96e-40	2.95e-37	Ephb6	Eph receptor B6						Ephb6	2.84624					Sspo	-0.594433
ENSRNOG00000014226	3.22464	2.83518	0.862081	3.28877	0.00100628	0.00635147	Plch2	phospholipase C, eta 2						Plch2	2.83518					Ces1c	-0.595288
ENSRNOG00000057322	10.5495	2.82541	0.552113	5.11744	3.1e-07	5.55e-06	Efna3	ephrin A3						Efna3	2.82541					Afmid	-0.597211
ENSRNOG00000021800	1.48452	2.82045	1.06169	2.65658	0.00789389	0.0341906	Zfp541	zinc finger protein 541						Zfp541	2.82045					Hao2	-0.599698
ENSRNOG00000042318	4.1832	2.81676	0.770134	3.6575	0.000254689	0.00199673	Pglyrp2	solute carrier family 6 member 4						Pglyrp2	2.81676					Slc30a2	-0.600577
ENSRNOG00000008979	397.761	2.74773	0.315533	8.70822	3.09e-18	3.4e-16	Guca2b	guanylate cyclase activator 2B						Guca2b	2.74773					Prkar2b	-0.600925
ENSRNOG00000012827	5.4733	2.74732	0.607211	4.52449	6.05e-06	7.8e-05	Mlf1	myeloid leukemia factor 1						Mlf1	2.74732					Olr59	-0.602803
ENSRNOG00000013713	1.2832	2.74275	1.07356	2.55482	0.0106244	0.0432055	LOC499240	similar to predicted gene ICRFP703B1614Q5.5						LOC499240	2.74275					Slc25a35	-0.603015
ENSRNOG00000019661	807.371	2.72594	0.18358	14.8487	7.09e-50	4.97e-47	Gdf15	growth differentiation factor 15						Gdf15	2.72594					Azin2	-0.60318
ENSRNOG00000001739	13.5613	2.70645	0.538581	5.02516	5.03e-07	8.61e-06	Meltf	melanotransferrin						Meltf	2.70645					Lrrc29	-0.604069
ENSRNOG00000015514	34.3999	2.69331	0.359787	7.48586	7.11e-14	4.2e-12	Bcat1	branched chain amino acid transaminase 1						Bcat1	2.69331					Sec16b	-0.604232
ENSRNOG00000020276	1.92883	2.6747	1.03073	2.59496	0.00946025	0.0394724	Tnni2	troponin I2, fast skeletal type						Tnni2	2.6747					Cryz	-0.606276
ENSRNOG00000000811	26.4844	2.66202	0.314725	8.45824	2.71e-17	2.6e-15	Pkib	cAMP-dependent protein kinase inhibitor beta						Pkib	2.66202					LOC685431	-0.606669
ENSRNOG00000039698	5.54255	2.6558	0.543353	4.8878	1.02e-06	1.63e-05	Prss22	serine protease 22						Prss22	2.6558					Cnpy1	-0.606753
ENSRNOG00000001219	3.46526	2.65522	0.820239	3.23713	0.00120738	0.00737744	Tspear	thrombospondin-type laminin G domain and EAR repeats						Tspear	2.65522					Nid1	-0.610318
ENSRNOG00000021276	78.8231	2.64865	0.262177	10.1025	5.38e-24	8.8e-22	Bmp2	bone morphogenetic protein 2						Bmp2	2.64865					Eno1	-0.611003
ENSRNOG00000003950	1.38488	2.64529	1.04408	2.53361	0.0112893	0.0453186	Lvrn	TNF receptor superfamily member 11A						Lvrn	2.64529					RGD1564865	-0.612568
ENSRNOG00000023077	1.22494	2.64293	1.0606	2.49191	0.0127058	0.0499685	Cpne9	copine family member 9						Cpne9	2.64293					Snta1	-0.613522
ENSRNOG00000012972	21.577	2.64002	0.317471	8.31579	9.11e-17	7.91e-15	Alox5	arachidonate 5-lipoxygenase						Alox5	2.64002					Acot4	-0.613785
ENSRNOG00000016535	7.21265	2.63506	0.674123	3.90888	9.27e-05	0.00084405	Ccl22	C-C motif chemokine ligand 22						Ccl22	2.63506					Asah2	-0.613969
ENSRNOG00000054768	2.6414	2.61805	0.96609	2.70994	0.0067295	0.0301016	LOC103692514	similar to RIKEN cDNA 2210016L21 gene						LOC103692514	2.61805					Mxra7	-0.61397
ENSRNOG00000020729	25.7336	2.60994	0.504354	5.17481	2.28e-07	4.26e-06	Stc2	stanniocalcin 2						Stc2	2.60994					Noct	-0.615251
ENSRNOG00000046214	192.164	2.60178	0.296558	8.77325	1.74e-18	1.98e-16	Cyp27b1	cytochrome P450, family 27, subfamily b, polypeptide 1						Cyp27b1	2.60178					Cmahp	-0.615542
ENSRNOG00000046667	15.347	2.56582	0.434453	5.90585	3.51e-09	9.83e-08	Fosb	FosB proto-oncogene, AP-1 transcription factor subunit						Fosb	2.56582					Dclk2	-0.615717
ENSRNOG00000012988	2.6458	2.56464	0.863936	2.96856	0.00299203	0.0156455	Lix1	limb and CNS expressed 1						Lix1	2.56464					Anpep	-0.616435
ENSRNOG00000003544	2.333	2.56078	0.88102	2.90661	0.00365368	0.0184492	Tbx4	T-box transcription factor 4						Tbx4	2.56078					Itgbl1	-0.617885
ENSRNOG00000011907	26.1231	2.54824	0.383379	6.64679	3e-11	1.21e-09	Krt23	keratin 23						Krt23	2.54824					Npl	-0.61789
ENSRNOG00000018792	4.15766	2.5237	0.769993	3.27757	0.00104706	0.00655969	Tekt4	tektin 4						Tekt4	2.5237					Mpped2	-0.618074
ENSRNOG00000008697	98.7409	2.51544	0.316748	7.94145	2e-15	1.49e-13	Ccn3	cellular communication network factor 3						Ccn3	2.51544					Slc4a5	-0.618509
ENSRNOG00000055371	64.1514	2.50158	0.262716	9.52202	1.7e-21	2.44e-19	Sptbn4	spectrin, beta, non-erythrocytic 4						Sptbn4	2.50158					Ano2	-0.618953
ENSRNOG00000010645	488.903	2.50041	0.133784	18.6899	5.99e-78	1.68e-74	Lgals3	galectin 3						Lgals3	2.50041					Thbs4	-0.619011
ENSRNOG00000023993	103.669	2.49349	0.242621	10.2773	8.92e-25	1.56e-22	Kif1a	kinesin family member 1A						Kif1a	2.49349					Wdr89	-0.624732
ENSRNOG00000020687	6.1978	2.48737	0.639062	3.89222	9.93e-05	0.000896423	Dpf1	double PHD fingers 1						Dpf1	2.48737					Iqcg	-0.625693
ENSRNOG00000030515	20.0065	2.48547	0.553091	4.49378	7e-06	8.83e-05	Nfasc	neurofascin						Nfasc	2.48547					LOC100359600	-0.626536
ENSRNOG00000015155	2.22599	2.47331	0.890237	2.77825	0.00546518	0.0254797	Tnnc2	proteasome activator subunit 3 interacting protein 1						Tnnc2	2.47331					Apoc3	-0.628418
ENSRNOG00000002946	49.9532	2.46412	0.290574	8.48017	2.25e-17	2.23e-15	Socs3	golgi SNAP receptor complex member 2						Socs3	2.46412					Cadps2	-0.630156
ENSRNOG00000016043	1147.13	2.45041	0.171417	14.295	2.35e-46	1.41e-43	Aqp4	aquaporin 4						Aqp4	2.45041					Trim59	-0.631734
ENSRNOG00000019942	3.70686	2.44777	0.747656	3.27392	0.00106066	0.00662274	Fbxo17	F-box protein 17						Fbxo17	2.44777					Arfgef3	-0.632029
ENSRNOG00000047466	6.1157	2.44321	0.580577	4.20824	2.57e-05	0.000276237	Bdnf	brain-derived neurotrophic factor						Bdnf	2.44321					RGD1562392	-0.633482
ENSRNOG00000027014	2.20167	2.43765	0.916602	2.65945	0.00782693	0.0339443	Spata31d1	SPATA31 subfamily D member 1						Spata31d1	2.43765					Kcnj12	-0.633844
ENSRNOG00000017897	42.3534	2.43646	0.220927	11.0284	2.79e-28	6.35e-26	Adam8	ADAM metallopeptidase domain 8						Adam8	2.43646					Ror1	-0.636045
ENSRNOG00000050647	132.181	2.43336	0.485209	5.01509	5.3e-07	9.04e-06	Hspa1a	heat shock protein family A (Hsp70) member 1A						Hspa1a	2.43336					Tbc1d19	-0.639918
ENSRNOG00000001777	7.47219	2.42903	0.481999	5.0395	4.67e-07	8.06e-06	Muc4	mucin 4, cell surface associated						Muc4	2.42903					Idh1	-0.640135
ENSRNOG00000014683	8.2464	2.41358	0.487077	4.95523	7.22e-07	1.21e-05	Il1rl2	peter pan homolog						Il1rl2	2.41358					Stom	-0.640473
ENSRNOG00000001374	68.1621	2.41163	0.207868	11.6018	4.04e-31	1.19e-28	Rasal1	RAS protein activator like 1						Rasal1	2.41163					Igfals	-0.641379
ENSRNOG00000059401	8.29082	2.40596	0.499999	4.81193	1.49e-06	2.28e-05	Ccdc40	myosin IG						Ccdc40	2.40596					Cela1	-0.641715
ENSRNOG00000041492	2.66609	2.39013	0.873413	2.73654	0.00620895	0.0282515	Mir1249	electron transfer flavoprotein regulatory factor 1						Mir1249	2.39013					Metrn	-0.642804
ENSRNOG00000048726	5.91942	2.37905	0.634993	3.74658	0.000179264	0.00148417	Clec2d	C-type lectin domain family 2, member D						Clec2d	2.37905					LOC100360087	-0.644314
ENSRNOG00000048321	6.92854	2.37585	0.55511	4.27997	1.87e-05	0.000207906	Tnfsf8	TNF superfamily member 8						Tnfsf8	2.37585					Akr1c12l1	-0.64453
ENSRNOG00000031689	2.64846	2.37257	0.826282	2.87138	0.0040868	0.0201519	Trim15	plasminogen activator, urokinase receptor						Trim15	2.37257					Gna14	-0.645659
ENSRNOG00000012390	2.28075	2.36382	0.909369	2.59941	0.00933848	0.0390708	Npw	neuropeptide W						Npw	2.36382					Pde8b	-0.647985
ENSRNOG00000015691	16.3531	2.35125	0.33565	7.00508	2.47e-12	1.15e-10	Inka2	inka box actin regulator 2						Inka2	2.35125					Mep1b	-0.648363
ENSRNOG00000010347	3.99063	2.32228	0.682836	3.40093	0.000671567	0.00454184	Styk1	serine/threonine/tyrosine kinase 1						Styk1	2.32228					Mocs2	-0.649164
ENSRNOG00000022033	2.37855	2.31848	0.918481	2.52426	0.0115943	0.0462673	RGD1308742	similar to Complement C5 precursor						RGD1308742	2.31848					Tstd1	-0.649283
ENSRNOG00000020792	60.0074	2.31732	0.236733	9.78874	1.26e-22	1.91e-20	Etv4	ETS variant transcription factor 4						Etv4	2.31732					LOC100363502	-0.650369
ENSRNOG00000015279	12.0207	2.31203	0.500437	4.62002	3.84e-06	5.25e-05	Vtcn1	hemoglobin, beta adult major chain						Vtcn1	2.31203					RGD1563354	-0.652681
ENSRNOG00000013042	7.2771	2.31041	0.532524	4.33861	1.43e-05	0.000166526	Htr1b	5-hydroxytryptamine receptor 1B						Htr1b	2.31041					Plcb1	-0.653746
ENSRNOG00000007002	47.3385	2.29787	0.244596	9.39454	5.75e-21	7.87e-19	Lif	LIF, interleukin 6 family cytokine						Lif	2.29787					Homer2	-0.655443
ENSRNOG00000006094	316.63	2.29279	0.143264	16.0039	1.2e-57	1.35e-54	Cd44	CD44 molecule (Indian blood group)						Cd44	2.29279					Tpk1	-0.655835
ENSRNOG00000012660	11.7113	2.2729	0.539414	4.21364	2.51e-05	0.000270296	Postn	periostin						Postn	2.2729					Cyp4a2	-0.65664
ENSRNOG00000012964	6.94002	2.25437	0.521009	4.32693	1.51e-05	0.000174287	Ccr6	C-C motif chemokine receptor 6						Ccr6	2.25437					Smpx	-0.65834
ENSRNOG00000047686	42.97	2.25235	0.340599	6.61292	3.77e-11	1.5e-09	Pou3f1	POU class 3 homeobox 1						Pou3f1	2.25235					Tbxa2r	-0.659844
ENSRNOG00000020136	10.9465	2.23727	0.432002	5.17884	2.23e-07	4.19e-06	Tgm1	transglutaminase 1						Tgm1	2.23727					Ppm1j	-0.663389
ENSRNOG00000027240	4.91213	2.23219	0.648867	3.44013	0.000581441	0.00401784	Kndc1	kinase non-catalytic C-lobe domain containing 1						Kndc1	2.23219					Bche	-0.663512
ENSRNOG00000000871	4.77487	2.21886	0.737354	3.00922	0.00261917	0.0140289	Cd40lg	solute carrier family 35, member E3						Cd40lg	2.21886					Calml4	-0.664513
ENSRNOG00000024237	40.324	2.18887	0.261984	8.355	6.54e-17	5.86e-15	Scel	sciellin						Scel	2.18887					Galnt3	-0.664773
ENSRNOG00000019999	24.6144	2.18287	0.267304	8.16623	3.18e-16	2.56e-14	Lypd3	Ly6/Plaur domain containing 3						Lypd3	2.18287					Slc4a8	-0.665813
ENSRNOG00000008412	37.9947	2.18264	0.259018	8.42659	3.56e-17	3.35e-15	Gprc5a	G protein-coupled receptor, class C, group 5, member A						Gprc5a	2.18264					B3galt2	-0.666987
ENSRNOG00000032417	320.072	2.1816	0.212833	10.2503	1.18e-24	2.03e-22	Gabrp	gamma-aminobutyric acid type A receptor subunit pi						Gabrp	2.1816					Gsta3	-0.66716
ENSRNOG00000003745	103.769	2.18125	0.232147	9.39599	5.67e-21	7.82e-19	Atf3	activating transcription factor 3						Atf3	2.18125					Hspbap1	-0.668064
ENSRNOG00000033153	22.6	2.17251	0.286579	7.58084	3.43e-14	2.13e-12	Sfn	stratifin						Sfn	2.17251					Akr1c12	-0.668632
ENSRNOG00000014398	49.7523	2.17139	0.383062	5.66851	1.44e-08	3.58e-07	Scara5	scavenger receptor class A, member 5						Scara5	2.17139					Dpep1	-0.670256
ENSRNOG00000006280	7.18728	2.15829	0.837224	2.57791	0.0099399	0.0411272	Pcsk9	proprotein convertase subtilisin/kexin type 9						Pcsk9	2.15829					Mark1	-0.670478
ENSRNOG00000036682	2.21151	2.14292	0.855106	2.50603	0.0122096	0.0483789	Pycr1	pyrroline-5-carboxylate reductase 1						Pycr1	2.14292					Stk32a	-0.670579
ENSRNOG00000029740	99.8709	2.14231	0.2472	8.66628	4.46e-18	4.79e-16	Slc35g1	solute carrier family 35, member G1						Slc35g1	2.14231					Chrna2	-0.670603
ENSRNOG00000019022	16.1374	2.12098	0.366911	5.78065	7.44e-09	1.97e-07	Fam89a	aspartoacylase						Fam89a	2.12098					Cyp2j10	-0.670697
ENSRNOG00000001527	23.7871	2.11848	0.297086	7.13088	9.97e-13	5.07e-11	Cd80	Cd80 molecule						Cd80	2.11848					Zpbp	-0.672107
ENSRNOG00000031849	6.16666	2.11014	0.578862	3.64532	0.000267054	0.00207915	Armh4	armadillo-like helical domain containing 4						Armh4	2.11014					Slc16a4	-0.67316
ENSRNOG00000004282	327.248	2.10665	0.104412	20.1764	1.58e-90	5.31e-87	Arl4a	ADP-ribosylation factor like GTPase 4A						Arl4a	2.10665					Garnl3	-0.673851
ENSRNOG00000009528	2.09747	2.08923	0.825977	2.5294	0.0114256	0.0457357	Sdcbp2	rubicon like autophagy enhancer						Sdcbp2	2.08923					Gsta6	-0.67593
ENSRNOG00000016148	138.092	2.08859	0.164671	12.6834	7.31e-37	2.86e-34	Gtse1	G-2 and S-phase expressed 1						Gtse1	2.08859					Sema5a	-0.679292
ENSRNOG00000021256	32.6108	2.08122	0.277369	7.50343	6.22e-14	3.71e-12	Adra1d	adrenoceptor alpha 1D						Adra1d	2.08122					Phf19	-0.684463
ENSRNOG00000014269	3.33	2.07245	0.755604	2.74277	0.00609235	0.0278036	Cxcr2	kirre like nephrin family adhesion molecule 3						Cxcr2	2.07245					Vxn	-0.68454
ENSRNOG00000015750	54.4413	2.07096	0.361181	5.73387	9.82e-09	2.53e-07	Wnt7b	Wnt family member 7B						Wnt7b	2.07096					LOC100362176	-0.687666
ENSRNOG00000030387	40.2896	2.06922	0.354443	5.83794	5.29e-09	1.44e-07	Kng2	kininogen 2						Kng2	2.06922					Prph	-0.688907
ENSRNOG00000033844	58.2085	2.05951	0.189025	10.8954	1.21e-27	2.58e-25	Bex1	brain expressed, X-linked 1						Bex1	2.05951					Sult1c2	-0.689521
ENSRNOG00000056783	25.559	2.05284	0.334813	6.13129	8.72e-10	2.72e-08	Cd69	Cd69 molecule						Cd69	2.05284					Proz	-0.690671
ENSRNOG00000007810	4.31031	2.04838	0.630019	3.2513	0.0011488	0.00707081	Gdf6	charged multivesicular body protein 3						Gdf6	2.04838					Rasa2	-0.691563
ENSRNOG00000014338	1598.53	2.04815	0.367971	5.56607	2.61e-08	5.98e-07	Slc25a25	solute carrier family 25 member 25						Slc25a25	2.04815					Capn6	-0.691565
ENSRNOG00000026067	24.5741	2.04066	0.290608	7.02204	2.19e-12	1.04e-10	Wfdc10	WAP four-disulfide core domain 10A						Wfdc10	2.04066					Zmat4	-0.691864
ENSRNOG00000009450	3.50486	2.04057	0.685246	2.97787	0.00290264	0.0152751	Hcn4	fascin actin-bundling protein 3						Hcn4	2.04057					Insrr	-0.693575
ENSRNOG00000002640	3.62392	2.03785	0.66649	3.05759	0.00223126	0.0122752	Serpinb5	serpin family B member 5						Serpinb5	2.03785					Pzp	-0.69717
ENSRNOG00000045574	6.53887	2.03282	0.548402	3.7068	0.000209892	0.00169119	Morn3	MORN repeat containing 3						Morn3	2.03282					Klhl8	-0.697866
ENSRNOG00000014387	9.98221	2.03237	0.738884	2.7506	0.00594871	0.0272366	Chac1	ChaC glutathione-specific gamma-glutamylcyclotransferase 1						Chac1	2.03237					Rpp25	-0.698663
ENSRNOG00000054548	3.54854	2.02754	0.740029	2.73981	0.00614744	0.0280094	Srpk3	SRSF protein kinase 3						Srpk3	2.02754					Clec11a	-0.703735
ENSRNOG00000016210	20.3407	2.02557	0.310769	6.51791	7.13e-11	2.69e-09	Micalcl	MICAL C-terminal like						Micalcl	2.02557					RGD1564149	-0.70554
ENSRNOG00000011856	5.35334	2.01226	0.600621	3.35029	0.000807263	0.00527525	Ankrd29	A-kinase interacting protein 1						Ankrd29	2.01226					Ankrd37	-0.70762
ENSRNOG00000018953	53.3412	2.01029	0.180919	11.1115	1.1e-28	2.58e-26	Cblc	Cbl proto-oncogene C						Cblc	2.01029					Fxyd4	-0.709543
ENSRNOG00000043378	7.55376	2.00772	0.466213	4.30645	1.66e-05	0.000188362	Nkpd1	NTPase, KAP family P-loop domain containing 1						Nkpd1	2.00772					Dpp7	-0.710197
ENSRNOG00000027024	64.2923	2.00711	0.255496	7.85577	3.97e-15	2.92e-13	Rgs16	regulator of G-protein signaling 16						Rgs16	2.00711					Mrap	-0.712765
ENSRNOG00000022533	106.578	2.00084	0.149592	13.3754	8.43e-41	4.3e-38	Micall2	MICAL-like 2						Micall2	2.00084					Rasl12	-0.715401
ENSRNOG00000021521	2.76116	1.99885	0.689253	2.90002	0.00373137	0.0187515	Chst5	carbohydrate sulfotransferase 5						Chst5	1.99885					Mrgprb2	-0.717702
ENSRNOG00000011702	4.22589	1.99304	0.658378	3.02719	0.00246836	0.0133528	Foxp3	forkhead box P3						Foxp3	1.99304					RGD1309534	-0.720871
ENSRNOG00000002794	24.5423	1.9923	0.394263	5.05323	4.34e-07	7.54e-06	Selp	selectin P						Selp	1.9923					Azgp1	-0.722073
ENSRNOG00000030187	32.9574	1.99091	0.378279	5.26307	1.42e-07	2.75e-06	Mmp12	matrix metallopeptidase 12						Mmp12	1.99091					Unc79	-0.724545
ENSRNOG00000016917	3.54823	1.98798	0.720034	2.76095	0.00576329	0.0265683	Clcn1	chloride voltage-gated channel 1						Clcn1	1.98798					Panx2	-0.724888
ENSRNOG00000053075	15.9235	1.98652	0.331476	5.99294	2.06e-09	5.96e-08	B4galnt4	beta-1,4-N-acetyl-galactosaminyl transferase 4						B4galnt4	1.98652					RGD1563294	-0.725151
ENSRNOG00000020030	5.77913	1.96619	0.571986	3.43749	0.000587137	0.00405553	Crlf1	cytokine receptor-like factor 1						Crlf1	1.96619					Amdhd2	-0.726158
ENSRNOG00000008785	52.1502	1.96566	0.22666	8.67228	4.24e-18	4.6e-16	Klf5	Kruppel-like factor 5						Klf5	1.96566					LOC100910057	-0.727033
ENSRNOG00000013464	3.29237	1.95543	0.780026	2.50688	0.0121803	0.0482853	Spink3	serine peptidase inhibitor, Kazal type 1						Spink3	1.95543					Pgm3	-0.727188
ENSRNOG00000013668	138.18	1.95375	0.257251	7.59471	3.08e-14	1.93e-12	Capg	capping actin protein, gelsolin like						Capg	1.95375					Igsf11	-0.727767
ENSRNOG00000017828	4.66869	1.95177	0.606103	3.2202	0.00128101	0.00774584	Egr3	early growth response 3						Egr3	1.95177					Epha4	-0.729526
ENSRNOG00000018770	69.3489	1.93288	0.177063	10.9163	9.63e-28	2.08e-25	Pmaip1	phorbol-12-myristate-13-acetate-induced protein 1						Pmaip1	1.93288					Ctsb	-0.729672
ENSRNOG00000015994	11.2893	1.92869	0.470224	4.10163	4.1e-05	0.000417938	Cd3d	CD3d molecule						Cd3d	1.92869					Osbp2	-0.729958
ENSRNOG00000007319	16.7971	1.92821	0.334522	5.76406	8.21e-09	2.14e-07	Trib3	tribbles pseudokinase 3						Trib3	1.92821					Akr1b8	-0.732145
ENSRNOG00000008074	152.772	1.92487	0.29751	6.46992	9.81e-11	3.61e-09	Cyp11a1	cytochrome P450, family 11, subfamily a, polypeptide 1						Cyp11a1	1.92487					Hlf	-0.732324
ENSRNOG00000058111	17.4448	1.92282	0.355767	5.40471	6.49e-08	1.35e-06	Itga2	integrin subunit alpha 2						Itga2	1.92282					Slc22a23	-0.734741
ENSRNOG00000005580	253.106	1.91761	0.106491	18.0073	1.71e-72	3.19e-69	Itgb4	integrin subunit beta 4						Itgb4	1.91761					Dcst1	-0.736513
ENSRNOG00000060141	11.1661	1.91648	0.396282	4.83614	1.32e-06	2.05e-05	Epdr1	ependymin related 1						Epdr1	1.91648					Igsf10	-0.736828
ENSRNOG00000020970	24.0481	1.89798	0.298754	6.35298	2.11e-10	7.3e-09	Rundc3a	RUN domain containing 3A						Rundc3a	1.89798					Fnip2	-0.739205
ENSRNOG00000021513	9.13377	1.89563	0.446567	4.24489	2.19e-05	0.000239307	Rtn4rl2	reticulon 4 receptor-like 2						Rtn4rl2	1.89563					Kcnc4	-0.739961
ENSRNOG00000038896	12.2425	1.89367	0.50458	3.75297	0.000174753	0.00145254	Upk3bl1	uroplakin 3B like 1						Upk3bl1	1.89367					Casq1	-0.74076
ENSRNOG00000048782	23.9708	1.88933	0.365492	5.16927	2.35e-07	4.37e-06	Wnt7a	Wnt family member 7A						Wnt7a	1.88933					Islr	-0.744359
ENSRNOG00000009068	282.659	1.88389	0.144834	13.0072	1.11e-38	4.81e-36	Phlda3	pleckstrin homology-like domain, family A, member 3						Phlda3	1.88389					Cryga	-0.7459
ENSRNOG00000037190	17.6424	1.88335	0.324029	5.81229	6.16e-09	1.67e-07	Cd101	CD101 molecule						Cd101	1.88335					Cxcl12	-0.750071
ENSRNOG00000028661	14.9913	1.88281	0.354002	5.31866	1.05e-07	2.08e-06	Ctcfl	CCCTC-binding factor like						Ctcfl	1.88281					Ccdc122	-0.751071
ENSRNOG00000059897	2.84751	1.87829	0.735115	2.5551	0.0106158	0.0431917	Gjb5	gap junction protein, beta 5						Gjb5	1.87829					Slc5a10	-0.752201
ENSRNOG00000026787	2.9897	1.87798	0.736113	2.55121	0.010735	0.0435133	Disp2	dispatched RND transporter family member 2						Disp2	1.87798					Aox2	-0.752909
ENSRNOG00000053430	69.0017	1.8549	0.177133	10.4718	1.16e-25	2.13e-23	Slco4a1	solute carrier organic anion transporter family, member 4a1						Slco4a1	1.8549					Pjvk	-0.753532
ENSRNOG00000013973	84.871	1.85352	0.239543	7.73775	1.01e-14	7.1e-13	Lcn2	lipocalin 2						Lcn2	1.85352					Myom3	-0.755634
ENSRNOG00000060237	87.9454	1.85187	0.443063	4.17969	2.92e-05	0.000307805	Inhbb	inhibin subunit beta B						Inhbb	1.85187					LOC102555924	-0.760316
ENSRNOG00000020879	8.369	1.82471	0.448849	4.06531	4.8e-05	0.00047854	Nags	N-acetylglutamate synthase						Nags	1.82471					Kifc1	-0.764004
ENSRNOG00000024349	100.851	1.81845	0.155747	11.6757	1.7e-31	5.29e-29	Cbarp	CACN subunit beta associated regulatory protein						Cbarp	1.81845					Slc7a13	-0.764966
ENSRNOG00000002085	10.5896	1.81422	0.360599	5.03113	4.88e-07	8.39e-06	Thegl	theg spermatid protein-like						Thegl	1.81422					Gpc3	-0.765752
ENSRNOG00000046744	25.7315	1.81378	0.265971	6.81947	9.14e-12	3.95e-10	Ankrd29	ankyrin repeat domain 29						Ankrd29	1.81378					LOC685203	-0.765872
ENSRNOG00000027799	13.2007	1.80962	0.414401	4.36682	1.26e-05	0.00014815	Tmie	transmembrane inner ear						Tmie	1.80962					Tfrc	-0.76812
ENSRNOG00000046196	43.656	1.80596	0.287423	6.28328	3.32e-10	1.11e-08	Icos	inducible T-cell co-stimulator						Icos	1.80596					Cpxm1	-0.770402
ENSRNOG00000052725	26.9354	1.80559	0.263128	6.86201	6.79e-12	2.99e-10	Shisal1	shisa like 1						Shisal1	1.80559					Gstp1	-0.770775
ENSRNOG00000019306	9.91353	1.80253	0.385462	4.67627	2.92e-06	4.15e-05	Syt12	synaptotagmin 12						Syt12	1.80253					Clmp	-0.773528
ENSRNOG00000030729	141.051	1.80195	0.217155	8.29799	1.06e-16	9.1e-15	C4b	complement C4B (Chido blood group)						C4b	1.80195					Igdcc3	-0.780052
ENSRNOG00000002930	548.894	1.80141	0.113878	15.8187	2.31e-56	2.29e-53	Ppl	periplakin						Ppl	1.80141					Rgs6	-0.780924
ENSRNOG00000003546	332.489	1.80134	0.117304	15.3562	3.22e-53	2.85e-50	Tnfrsf12a	TNF receptor superfamily member 12A						Tnfrsf12a	1.80134					Lamc3	-0.782316
ENSRNOG00000015562	8.27074	1.79654	0.417296	4.30518	1.67e-05	0.00018908	Cdh17	cadherin 17						Cdh17	1.79654					Mdk	-0.786857
ENSRNOG00000052368	475.937	1.79613	0.147702	12.1604	5.05e-34	1.73e-31	Clcnka	chloride voltage-gated channel Ka						Clcnka	1.79613					Ropn1l	-0.790509
ENSRNOG00000011901	134.706	1.79444	0.244057	7.35255	1.94e-13	1.08e-11	Rrad	RRAD, Ras related glycolysis inhibitor and calcium channel regulator						Rrad	1.79444					Pipox	-0.796362
ENSRNOG00000011107	8.51369	1.79317	0.532251	3.36903	0.00075433	0.00499918	Pcsk1	proprotein convertase subtilisin/kexin type 1						Pcsk1	1.79317					Wfdc1	-0.798448
ENSRNOG00000013380	19.5585	1.79173	0.309038	5.79778	6.72e-09	1.8e-07	Rhov	ectodysplasin A2 receptor						Rhov	1.79173					Matn2	-0.799228
ENSRNOG00000058938	26.2299	1.79088	0.287884	6.22085	4.94e-10	1.61e-08	Camkv	CaM kinase-like vesicle-associated						Camkv	1.79088					Slc4a1	-0.800409
ENSRNOG00000054274	157.815	1.78694	0.162376	11.0049	3.62e-28	8.02e-26	Cacnb3	calcium voltage-gated channel auxiliary subunit beta 3						Cacnb3	1.78694					Mir22	-0.805046
ENSRNOG00000018631	10.4871	1.78575	0.373691	4.77869	1.76e-06	2.64e-05	Enkur	enkurin, TRPC channel interacting protein						Enkur	1.78575					Fbln2	-0.807084
ENSRNOG00000038600	8.50302	1.78273	0.440176	4.05004	5.12e-05	0.000505786	Dnaaf3	dynein, axonemal, assembly factor 3						Dnaaf3	1.78273					Tmc3	-0.808538
ENSRNOG00000037409	7.35832	1.77605	0.50192	3.53852	0.000402382	0.0029423	Scimp	SLP adaptor and CSK interacting membrane protein						Scimp	1.77605					Crygs	-0.810196
ENSRNOG00000004743	200.273	1.76417	0.119452	14.7688	2.33e-49	1.57e-46	Cdcp1	CUB domain containing protein 1						Cdcp1	1.76417					Ust5r	-0.813909
ENSRNOG00000015982	4.40227	1.76251	0.615841	2.86195	0.00421043	0.0206656	Wnt11	Wnt family member 11						Wnt11	1.76251					Zmynd12	-0.8159
ENSRNOG00000026053	1798.53	1.76087	0.293135	6.00704	1.89e-09	5.55e-08	Grem1	gremlin 1, DAN family BMP antagonist						Grem1	1.76087					Sh2d7	-0.817607
ENSRNOG00000008492	27.4011	1.74826	0.283977	6.15635	7.44e-10	2.35e-08	Cfap45	cilia and flagella associated protein 45						Cfap45	1.74826					LOC500684	-0.817838
ENSRNOG00000009779	4958.18	1.74441	0.0957401	18.2203	3.56e-74	8.57e-71	Krt8	keratin 8						Krt8	1.74441					Ggh	-0.818691
ENSRNOG00000017209	9.96976	1.73884	0.436206	3.98629	6.71e-05	0.000633521	Tubb3	cytochrome b-245 alpha chain						Tubb3	1.73884					LOC103690217	-0.819989
ENSRNOG00000050714	3.31737	1.737	0.6834	2.54171	0.0110312	0.0445018	Islr2	DnaJ heat shock protein family (Hsp40) member C9						Islr2	1.737					Sema5b	-0.822742
ENSRNOG00000008816	93.3457	1.72958	0.265756	6.50814	7.61e-11	2.85e-09	Gpnmb	pre-mRNA processing factor 40 homolog B						Gpnmb	1.72958					Adcyap1r1	-0.826771
ENSRNOG00000019422	197.447	1.72056	0.204497	8.41358	3.98e-17	3.68e-15	Egr1	early growth response 1						Egr1	1.72056					Eml6	-0.828283
ENSRNOG00000017445	260.387	1.71646	0.140445	12.2216	2.38e-34	8.36e-32	Tubb2b	tubulin, beta 2B class IIb						Tubb2b	1.71646					Slc7a2	-0.829655
ENSRNOG00000020249	9.23905	1.69992	0.418909	4.05798	4.95e-05	0.000492062	P4htm	prolyl 4-hydroxylase, transmembrane						P4htm	1.69992					Ckap2l	-0.831008
ENSRNOG00000026592	12.5469	1.69427	0.375847	4.50786	6.55e-06	8.35e-05	Rhbdl2	rhomboid like 2						Rhbdl2	1.69427					Camk2b	-0.834339
ENSRNOG00000061147	54.9561	1.69267	0.222224	7.61697	2.6e-14	1.65e-12	Fam189a2	family with sequence similarity 189, member A2						Fam189a2	1.69267					LOC688389	-0.835316
ENSRNOG00000024905	2.81811	1.68834	0.676743	2.4948	0.0126028	0.0496329	Drc1	dynein regulatory complex subunit 1						Drc1	1.68834					Col9a1	-0.835458
ENSRNOG00000016343	230.604	1.68244	0.118494	14.1985	9.35e-46	5.43e-43	Dkk3	dickkopf WNT signaling pathway inhibitor 3						Dkk3	1.68244					Polr3g	-0.838238
ENSRNOG00000016361	95.0824	1.68099	0.209108	8.03886	9.07e-16	6.97e-14	Plcd4	phospholipase C, delta 4						Plcd4	1.68099					Entpd8	-0.841451
ENSRNOG00000019202	111.759	1.67987	0.154939	10.8421	2.17e-27	4.57e-25	Pvr	PVR cell adhesion molecule						Pvr	1.67987					Unc93a	-0.841862
ENSRNOG00000047102	5.58919	1.67932	0.551556	3.04469	0.00232922	0.0127191	Popdc3	popeye domain containing 3						Popdc3	1.67932					Dnajc6	-0.842431
ENSRNOG00000016647	6.55152	1.67513	0.490942	3.41208	0.000644699	0.00438656	Pla2g2c	phospholipase A2, group IIC						Pla2g2c	1.67513					Esr1	-0.846568
ENSRNOG00000033787	31.1284	1.67166	0.248085	6.73826	1.6e-11	6.65e-10	Adamtsl5	ADAMTS-like 5						Adamtsl5	1.67166					Dab1	-0.846864
ENSRNOG00000002831	9.29137	1.67114	0.397551	4.20359	2.63e-05	0.000281077	Wfikkn2	WAP, follistatin/kazal, immunoglobulin, kunitz and netrin domain containing 2						Wfikkn2	1.67114					Slc22a22	-0.849115
ENSRNOG00000010666	3.81943	1.67079	0.613495	2.72339	0.00646156	0.0291645	Ccn5	cellular communication network factor 5						Ccn5	1.67079					Slco1a1	-0.849976
ENSRNOG00000014870	20.2373	1.67076	0.399259	4.18466	2.86e-05	0.000302663	Slc13a5	similar to dystonin isoform 1						Slc13a5	1.67076					Slc16a1	-0.85046
ENSRNOG00000022099	4.93851	1.6678	0.569795	2.92702	0.00342228	0.0174905	Trim72	tripartite motif containing 72						Trim72	1.6678					Cap2	-0.851986
ENSRNOG00000001499	4.51917	1.66663	0.643786	2.5888	0.00963122	0.0400568	Mia	MIA SH3 domain containing						Mia	1.66663					Rdh5	-0.854083
ENSRNOG00000033912	21.8828	1.66174	0.458177	3.62684	0.000286911	0.00221024	Fcho1	FCH and mu domain containing endocytic adaptor 1						Fcho1	1.66174					Ldhd	-0.85479
ENSRNOG00000018911	446.383	1.65858	0.0976759	16.9805	1.15e-64	1.48e-61	Pfkfb3	6-phosphofructo-2-kinase/fructose-2,6-biphosphatase 3						Pfkfb3	1.65858					Sult1b1	-0.856429
ENSRNOG00000015075	1088.05	1.65816	0.312578	5.30477	1.13e-07	2.22e-06	Stc1	stanniocalcin 1						Stc1	1.65816					Tmem232	-0.857598
ENSRNOG00000015101	5.13999	1.65005	0.52434	3.14691	0.00165006	0.00957181	Mak	male germ cell-associated kinase						Mak	1.65005					Sytl3	-0.863824
ENSRNOG00000018371	120.76	1.6459	0.153237	10.7409	6.54e-27	1.34e-24	Tubb6	tubulin, beta 6 class V						Tubb6	1.6459					Ace2	-0.864628
ENSRNOG00000037436	8.99548	1.64581	0.420247	3.91628	8.99e-05	0.000820469	Macc1	MET transcriptional regulator MACC1						Macc1	1.64581					Ttc21b	-0.865007
ENSRNOG00000011647	389.527	1.64059	0.195132	8.40757	4.19e-17	3.85e-15	S100a6	S100 calcium binding protein A6						S100a6	1.64059					Tmem144	-0.865464
ENSRNOG00000016069	33.5489	1.64038	0.264283	6.20693	5.4e-10	1.75e-08	Cd3e	ATP binding cassette subfamily G member 1						Cd3e	1.64038					Miox	-0.866564
ENSRNOG00000034102	18.7748	1.63914	0.347082	4.72264	2.33e-06	3.39e-05	Plk5	polo-like kinase 5						Plk5	1.63914					Ly6al	-0.86986
ENSRNOG00000027990	271.396	1.63423	0.209519	7.7999	6.2e-15	4.44e-13	Crip1	cysteine rich protein 1						Crip1	1.63423					Mfap2	-0.870423
ENSRNOG00000008936	44.9587	1.63374	0.251241	6.50268	7.89e-11	2.94e-09	Map3k6	mitogen-activated protein kinase kinase kinase 6						Map3k6	1.63374					Foxn4	-0.871759
ENSRNOG00000028616	63573	1.63372	0.158005	10.3397	4.66e-25	8.35e-23	Pck1	phosphoenolpyruvate carboxykinase 1						Pck1	1.63372					Ces2h	-0.876387
ENSRNOG00000050672	4.76755	1.63076	0.538581	3.02789	0.0024627	0.0133344	Ervfrd-1	endogenous retrovirus group FRD member 1, envelope						Ervfrd-1	1.63076					Tspo2	-0.877084
ENSRNOG00000009336	10.801	1.62848	0.384375	4.23668	2.27e-05	0.000247102	Mapk15	zinc finger CCCH-type containing, antiviral 1						Mapk15	1.62848					Abi3bp	-0.877461
ENSRNOG00000061524	19.3364	1.61916	0.277048	5.84433	5.09e-09	1.39e-07	Arl4c	ADP ribosylation factor like GTPase 4C						Arl4c	1.61916					Car7	-0.877929
ENSRNOG00000027099	3.63016	1.6163	0.587174	2.75268	0.00591105	0.027101	Fbxl2	F-box and leucine-rich repeat protein 2						Fbxl2	1.6163					Shisa3	-0.880323
ENSRNOG00000029514	3.61749	1.61627	0.602662	2.68188	0.00732088	0.0322901	Slc26a9	solute carrier family 26 member 9						Slc26a9	1.61627					Mef2b	-0.881122
ENSRNOG00000011951	213.762	1.61556	0.143139	11.2866	1.53e-29	3.78e-27	Plk2	polo-like kinase 2						Plk2	1.61556					Tnfrsf9	-0.894062
ENSRNOG00000031331	5.36132	1.609	0.538485	2.98802	0.00280794	0.0148547	Fpr3	protein tyrosine phosphatase, receptor type, K						Fpr3	1.609					Myo5a	-0.895632
ENSRNOG00000000239	7.83191	1.60162	0.577891	2.77148	0.00558017	0.0259085	Ccl7	C-C motif chemokine ligand 7						Ccl7	1.60162					Slc5a9	-0.900378
ENSRNOG00000012208	39.1369	1.60065	0.316681	5.05444	4.32e-07	7.5e-06	Itgb7	integrin subunit beta 7						Itgb7	1.60065					Gp9	-0.900564
ENSRNOG00000020478	5.20246	1.60051	0.514181	3.11274	0.00185358	0.0105704	Camk4	calcium/calmodulin-dependent protein kinase IV						Camk4	1.60051					Syn3	-0.900634
ENSRNOG00000043451	4758.13	1.60019	0.324942	4.92455	8.46e-07	1.39e-05	Spp1	serine (or cysteine) peptidase inhibitor, clade A, member 3N						Spp1	1.60019					Prlr	-0.900811
ENSRNOG00000003648	185.437	1.59746	0.122949	12.9928	1.34e-38	5.66e-36	Cldn6	claudin 6						Cldn6	1.59746					Zg16b	-0.903596
ENSRNOG00000003348	42.3766	1.58826	0.208397	7.6213	2.51e-14	1.6e-12	Rasd1	ras related dexamethasone induced 1						Rasd1	1.58826					Mlc1	-0.905991
ENSRNOG00000012450	6.97266	1.58534	0.571688	2.77308	0.00555283	0.0258029	Dynlrb2	dynein light chain roadblock-type 2						Dynlrb2	1.58534					Megf11	-0.908799
ENSRNOG00000040287	93.6974	1.58444	0.339151	4.67177	2.99e-06	4.23e-05	Cyp1b1	cytochrome P450, family 1, subfamily b, polypeptide 1						Cyp1b1	1.58444					Tmem266	-0.912438
ENSRNOG00000019660	11.9511	1.58216	0.352214	4.49205	7.05e-06	8.9e-05	Spib	Spi-B transcription factor						Spib	1.58216					Slc13a1	-0.912846
ENSRNOG00000011033	3.95962	1.57664	0.602826	2.61542	0.00891182	0.0376978	Tekt2	tektin 2						Tekt2	1.57664					Me1	-0.913548
ENSRNOG00000007100	21.2506	1.57454	0.263295	5.98013	2.23e-09	6.43e-08	Ccdc136	coiled-coil domain containing 136						Ccdc136	1.57454					Sgk1	-0.91844
ENSRNOG00000036608	18.4867	1.57205	0.4426	3.55185	0.000382536	0.00281776	Mlana	melan-A						Mlana	1.57205					Hrc	-0.921618
ENSRNOG00000004870	12.9505	1.57105	0.33528	4.68579	2.79e-06	3.98e-05	Dyrk3	dual specificity tyrosine phosphorylation regulated kinase 3						Dyrk3	1.57105					Cdh4	-0.92901
ENSRNOG00000027691	13.9753	1.57067	0.33865	4.63804	3.52e-06	4.87e-05	Cldn17	glucosylceramidase beta 3						Cldn17	1.57067					Akain1	-0.929873
ENSRNOG00000036859	129.887	1.56955	0.135867	11.5521	7.2e-31	2.06e-28	Gdpd5	glycerophosphodiester phosphodiesterase domain containing 5						Gdpd5	1.56955					Rgn	-0.939832
ENSRNOG00000011351	8.41044	1.56801	0.494476	3.17106	0.00151884	0.00893374	Mat1a	methionine adenosyltransferase 1A						Mat1a	1.56801					Slc22a1	-0.944456
ENSRNOG00000016166	351.943	1.56793	0.111765	14.0288	1.04e-44	5.64e-42	Pdlim1	PDZ and LIM domain 1						Pdlim1	1.56793					Mbl1	-0.944526
ENSRNOG00000061768	414.273	1.557	0.192809	8.07532	6.73e-16	5.27e-14	Slc43a3	solute carrier family 43, member 3						Slc43a3	1.557					Adam12	-0.944674
ENSRNOG00000010105	893.76	1.54764	0.119201	12.9834	1.52e-38	6.24e-36	S100a11	S100 calcium binding protein A11						S100a11	1.54764					Prep	-0.945567
ENSRNOG00000015945	18.1657	1.54469	0.378181	4.08453	4.42e-05	0.000445098	Cd3g	CD3g molecule						Cd3g	1.54469					Slc39a8	-0.955902
ENSRNOG00000000502	50.6718	1.5433	0.221266	6.97487	3.06e-12	1.41e-10	Def6	DEF6 guanine nucleotide exchange factor						Def6	1.5433					Sdsl	-0.956517
ENSRNOG00000006237	7.44222	1.53964	0.456579	3.37213	0.000745893	0.00495106	Gpr37l1	G protein-coupled receptor 37-like 1						Gpr37l1	1.53964					Kap	-0.956831
ENSRNOG00000030452	3.45956	1.53861	0.605881	2.53946	0.0111024	0.0447283	Rimbp3	RIMS binding protein 3						Rimbp3	1.53861					Sfrp2	-0.960976
ENSRNOG00000020731	4.11484	1.53525	0.606349	2.53195	0.0113431	0.0455019	Ppfia3	PTPRF interacting protein alpha 3						Ppfia3	1.53525					Tnfrsf11b	-0.966464
ENSRNOG00000056174	9.88211	1.53468	0.368786	4.16146	3.16e-05	0.000330145	Pdzd4	tyrosine kinase, non-receptor, 1						Pdzd4	1.53468					Hist1h4b	-0.976869
ENSRNOG00000053400	50.27	1.52792	0.218121	7.00495	2.47e-12	1.15e-10	Cfi	complement factor I						Cfi	1.52792					LOC103690137	-0.977133
ENSRNOG00000051690	21.6941	1.52473	0.328189	4.6459	3.39e-06	4.72e-05	Clec9a	protein C receptor						Clec9a	1.52473					Psph	-0.977448
ENSRNOG00000056553	9.40832	1.52062	0.422337	3.6005	0.000317603	0.00241247	Rdh12	retinol dehydrogenase 12						Rdh12	1.52062					Slc51a	-0.98074
ENSRNOG00000007740	21.6722	1.52049	0.441082	3.44718	0.00056647	0.00393863	Tacstd2	tumor-associated calcium signal transducer 2						Tacstd2	1.52049					Ecrg4	-0.980789
ENSRNOG00000032410	10.4839	1.51953	0.38689	3.92754	8.58e-05	0.000786273	Mtus2	microtubule associated scaffold protein 2						Mtus2	1.51953					Dnah11	-0.982083
ENSRNOG00000014035	37.397	1.51817	0.220768	6.87675	6.12e-12	2.71e-10	Arhgef4	Rho guanine nucleotide exchange factor 4						Arhgef4	1.51817					Resp18	-0.988178
ENSRNOG00000022256	173.738	1.51733	0.245696	6.17565	6.59e-10	2.1e-08	Cxcl10	C-X-C motif chemokine ligand 10						Cxcl10	1.51733					Sult5a1	-0.988909
ENSRNOG00000039754	17.6203	1.51571	0.319381	4.74578	2.08e-06	3.05e-05	Rab7b	Rab7b, member RAS oncogene family						Rab7b	1.51571					Dlec1	-0.997504
ENSRNOG00000029564	4.68915	1.51256	0.539991	2.80108	0.00509326	0.0241132	Trat1	T cell receptor associated transmembrane adaptor 1						Trat1	1.51256					Spns3	-0.998142
ENSRNOG00000008930	6.62112	1.50525	0.483881	3.11079	0.00186586	0.010626	Tnfsf15	TNF superfamily member 15						Tnfsf15	1.50525					Hoxd4	-0.998328
ENSRNOG00000007369	56.5495	1.50348	0.1776	8.46555	2.55e-17	2.46e-15	Shisa4	RIMS binding protein 2						Shisa4	1.50348					Dpp6	-1.00052
ENSRNOG00000037845	7.50269	1.50184	0.514491	2.91908	0.00351067	0.0178286	Cysltr1	cysteinyl leukotriene receptor 1						Cysltr1	1.50184					LOC367975	-1.00112
ENSRNOG00000017325	280.898	1.50175	0.102582	14.6394	1.57e-48	1.02e-45	Cldn7	claudin 7						Cldn7	1.50175					Mthfr	-1.00734
ENSRNOG00000004972	168.468	1.4952	0.138139	10.8239	2.65e-27	5.52e-25	Upp1	uridine phosphorylase 1						Upp1	1.4952					Rnf183	-1.01477
ENSRNOG00000004405	6321.14	1.49499	0.179494	8.32889	8.16e-17	7.16e-15	Pigr	polymeric immunoglobulin receptor						Pigr	1.49499					Dusp15	-1.01902
ENSRNOG00000047631	55.9036	1.49054	0.207297	7.19035	6.46e-13	3.38e-11	Eef1akmt3	EEF1A lysine methyltransferase 3						Eef1akmt3	1.49054					Htatip2	-1.02711
ENSRNOG00000017511	710.246	1.48936	0.140445	10.6046	2.84e-26	5.43e-24	Dcdc2	doublecortin domain containing 2						Dcdc2	1.48936					Akr7a3	-1.02952
ENSRNOG00000045846	42.8685	1.48932	0.200166	7.44043	1e-13	5.79e-12	Rfx2	solute carrier family 47 member 1						Rfx2	1.48932					Spata22	-1.04597
ENSRNOG00000052688	12.6947	1.48546	0.383524	3.87318	0.000107423	0.000956638	Dnah2	dynein, axonemal, heavy chain 2						Dnah2	1.48546					Col11a1	-1.04909
ENSRNOG00000023209	17.5751	1.48533	0.345311	4.30142	1.7e-05	0.000191744	Slamf7	solute carrier family 5 member 10						Slamf7	1.48533					Atp1a4	-1.05228
ENSRNOG00000017054	17.0955	1.48215	0.333025	4.45056	8.56e-06	0.000105584	Kcne3	potassium voltage-gated channel subfamily E regulatory subunit 3						Kcne3	1.48215					Fat3	-1.06089
ENSRNOG00000046309	14.2638	1.482	0.321053	4.61606	3.91e-06	5.32e-05	Gpr68	G protein-coupled receptor 68						Gpr68	1.482					Rdh16	-1.07452
ENSRNOG00000001311	10.9928	1.48069	0.354736	4.17405	2.99e-05	0.000314545	Rab36	RAB36, member RAS oncogene family						Rab36	1.48069					Deup1	-1.08002
ENSRNOG00000058780	604.07	1.47965	0.143503	10.3109	6.29e-25	1.11e-22	Igfbp1	insulin-like growth factor binding protein 1						Igfbp1	1.47965					Gng7	-1.0897
ENSRNOG00000057153	98.4673	1.4789	0.176748	8.36729	5.9e-17	5.31e-15	Pla1a	phospholipase A1 member A						Pla1a	1.4789					Pappa1	-1.08995
ENSRNOG00000046452	32.5732	1.47641	0.321586	4.59102	4.41e-06	5.94e-05	Fcgr2b	Fc fragment of IgG receptor IIb						Fcgr2b	1.47641					Inhbc	-1.0923
ENSRNOG00000026490	138.991	1.47391	0.30395	4.84918	1.24e-06	1.93e-05	Dnm3	nicotinamide nucleotide adenylyltransferase 3						Dnm3	1.47391					Mylpf	-1.09348
ENSRNOG00000038297	82.1639	1.47242	0.182875	8.05151	8.18e-16	6.32e-14	Plekhd1	pleckstrin homology and coiled-coil domain containing D1						Plekhd1	1.47242					Xkr9	-1.09665
ENSRNOG00000005900	10.6896	1.46583	0.365713	4.00815	6.12e-05	0.000584868	Slc2a6	solute carrier family 2 member 6						Slc2a6	1.46583					Gas2	-1.10377
ENSRNOG00000039891	24.7711	1.46511	0.291742	5.02195	5.11e-07	8.74e-06	Adgrg5	adhesion G protein-coupled receptor G5						Adgrg5	1.46511					Tgm2	-1.10777
ENSRNOG00000022321	4.70927	1.46197	0.550767	2.65442	0.00794452	0.0343481	Hapln3	hyaluronan and proteoglycan link protein 3						Hapln3	1.46197					Dnah9	-1.10865
ENSRNOG00000004781	5.48431	1.46119	0.546692	2.67279	0.00752243	0.032989	Crmp1	collapsin response mediator protein 1						Crmp1	1.46119					LOC102555038	-1.1182
ENSRNOG00000019528	41.7476	1.45878	0.189372	7.70328	1.33e-14	8.86e-13	Plekhg6	pleckstrin homology and RhoGEF domain containing G6						Plekhg6	1.45878					Itga11	-1.12203
ENSRNOG00000003300	539.527	1.45699	0.0978234	14.894	3.6e-50	2.89e-47	Btg2	BTG anti-proliferation factor 2						Btg2	1.45699					Clec18a	-1.12246
ENSRNOG00000047545	75.2656	1.45636	0.26954	5.40315	6.55e-08	1.36e-06	Adra2a	adrenoceptor alpha 2A						Adra2a	1.45636					Cilp	-1.12498
ENSRNOG00000012619	11.1317	1.45617	0.412677	3.5286	0.000417762	0.00303606	Epor	biliverdin reductase B						Epor	1.45617					Dock3	-1.14189
ENSRNOG00000013294	15.1604	1.45565	0.334014	4.35805	1.31e-05	0.000153568	Sh2d2a	SH2 domain containing 2A						Sh2d2a	1.45565					Nkain1	-1.14599
ENSRNOG00000021447	13.593	1.44918	0.394075	3.67741	0.00023561	0.00186538	Prr7	proline rich 7 (synaptic)						Prr7	1.44918					Gucy1b2	-1.15742
ENSRNOG00000011774	241.037	1.44915	0.165213	8.77137	1.77e-18	1.99e-16	Fblim1	filamin binding LIM protein 1						Fblim1	1.44915					Aldh1b1	-1.16817
ENSRNOG00000025110	14.8975	1.44439	0.374631	3.85551	0.000115489	0.0010173	Vwa3a	von Willebrand factor A domain containing 3A						Vwa3a	1.44439					Gng13	-1.16879
ENSRNOG00000006814	32.3916	1.44227	0.278056	5.18699	2.14e-07	4.03e-06	Klrg2	killer cell lectin like receptor G2						Klrg2	1.44227					Proc	-1.17148
ENSRNOG00000013320	14.8152	1.44093	0.3095	4.65566	3.23e-06	4.54e-05	RGD1561916	eukaryotic translation elongation factor 1 gamma						RGD1561916	1.44093					Cracd	-1.17928
ENSRNOG00000008716	16.1428	1.43814	0.311344	4.61912	3.85e-06	5.26e-05	Nefh	neurofilament heavy						Nefh	1.43814					LOC103690139	-1.17933
ENSRNOG00000054764	36.5657	1.43768	0.237	6.06613	1.31e-09	3.97e-08	Flt3	Fms related receptor tyrosine kinase 3						Flt3	1.43768					Tsx	-1.18179
ENSRNOG00000016695	1189.28	1.43408	0.0963254	14.8879	3.95e-50	2.93e-47	Mmp2	matrix metallopeptidase 2						Mmp2	1.43408					Lactb2	-1.18188
ENSRNOG00000008184	185.965	1.43183	0.14543	9.84548	7.17e-23	1.11e-20	Esrp1	epithelial splicing regulatory protein 1						Esrp1	1.43183					Fbxl16	-1.18513
ENSRNOG00000059625	7.14146	1.43077	0.460066	3.10992	0.00187137	0.0106538	RGD1560281	NA						RGD1560281	1.43077					Ccl24	-1.20285
ENSRNOG00000038197	20.8022	1.42835	0.312204	4.57507	4.76e-06	6.33e-05	Cd226	CD226 molecule						Cd226	1.42835					Agt	-1.2191
ENSRNOG00000021735	15.1726	1.42766	0.347145	4.11259	3.91e-05	0.000400763	Akr1c15	aldo-keto reductase family 1, member C15						Akr1c15	1.42766					Gsta1	-1.22511
ENSRNOG00000012259	10.3825	1.42631	0.392602	3.63297	0.000280177	0.00216629	Il22ra2	interleukin 22 receptor subunit alpha 2						Il22ra2	1.42631					Sez6l2	-1.23628
ENSRNOG00000006144	7.22978	1.42044	0.458504	3.09799	0.00194839	0.0110103	Cntn3	contactin 3						Cntn3	1.42044					Lrrc31	-1.24891
ENSRNOG00000019356	95.039	1.41965	0.122545	11.5848	4.92e-31	1.43e-28	Lrfn4	leucine rich repeat and fibronectin type III domain containing 4						Lrfn4	1.41965					Ly6i	-1.24995
ENSRNOG00000004865	9.24999	1.41889	0.426452	3.32721	0.000877212	0.00567131	Pkd1l1	polycystin 1 like 1, transient receptor potential channel interacting						Pkd1l1	1.41889					Hba-a2	-1.25337
ENSRNOG00000038286	10.0915	1.41392	0.393003	3.59773	0.000321008	0.00243365	Slamf6	solute carrier family 16, member 11						Slamf6	1.41392					Rimbp2	-1.25723
ENSRNOG00000028247	68.5768	1.41239	0.165941	8.51142	1.72e-17	1.73e-15	Ankrd13d	ankyrin repeat domain 13D						Ankrd13d	1.41239					Rfx8	-1.25828
ENSRNOG00000059903	69.5811	1.40885	0.184324	7.64332	2.12e-14	1.37e-12	Thbs3	thrombospondin 3						Thbs3	1.40885					Hba-a1	-1.26907
ENSRNOG00000047300	68.1511	1.40864	0.243891	5.77569	7.66e-09	2.02e-07	Bdkrb2	aldehyde dehydrogenase 8 family, member A1						Bdkrb2	1.40864					Etv5	-1.27469
ENSRNOG00000007545	65.7347	1.40687	0.312063	4.50828	6.54e-06	8.34e-05	Angptl4	hedgehog acyltransferase						Angptl4	1.40687					Doc2a	-1.27996
ENSRNOG00000016995	22.5012	1.40049	0.385974	3.62846	0.000285116	0.00219842	Zap70	zeta chain of T cell receptor associated protein kinase 70						Zap70	1.40049					Hba1	-1.28457
ENSRNOG00000009835	6.83265	1.39784	0.443415	3.15245	0.00161907	0.00942248	Tram1l1	neurexin 2						Tram1l1	1.39784					Aqp3	-1.28766
ENSRNOG00000014973	21.6306	1.39509	0.256868	5.43114	5.6e-08	1.17e-06	Tekt1	tektin 1						Tekt1	1.39509					Asgr2	-1.3005
ENSRNOG00000058087	7.1209	1.3919	0.490944	2.83515	0.00458048	0.0221117	Lilrc2	leukocyte immunoglobulin-like receptor, subfamily C, member 2						Lilrc2	1.3919					Ky	-1.30154
ENSRNOG00000006330	720.16	1.38704	0.115737	11.9845	4.29e-33	1.44e-30	Elf3	E74 like ETS transcription factor 3						Elf3	1.38704					Csmd1	-1.3082
ENSRNOG00000011453	4.82604	1.38632	0.517034	2.6813	0.00733377	0.0323385	Kif6	kinesin family member 6						Kif6	1.38632					Tmem86a	-1.31264
ENSRNOG00000016541	219.672	1.38359	0.121439	11.3932	4.52e-30	1.15e-27	Enc1	ectodermal-neural cortex 1						Enc1	1.38359					Spetex-2F	-1.316
ENSRNOG00000005176	21.2992	1.38243	0.273032	5.06325	4.12e-07	7.22e-06	Map7d2	MAP7 domain containing 2						Map7d2	1.38243					Trpa1	-1.32048
ENSRNOG00000020695	62.9841	1.3777	0.213195	6.46218	1.03e-10	3.79e-09	Tead2	TEA domain transcription factor 2						Tead2	1.3777					LOC102554658	-1.32065
ENSRNOG00000010359	12.2312	1.37487	0.323138	4.25473	2.09e-05	0.000229922	Bik	BCL2-interacting killer						Bik	1.37487					Dhrs7l1	-1.32147
ENSRNOG00000009291	5.97405	1.37058	0.46815	2.92764	0.00341543	0.0174661	Dnase1l3	deoxyribonuclease 1-like 3						Dnase1l3	1.37058					LOC100134871	-1.32375
ENSRNOG00000054218	30.7693	1.3679	0.244443	5.59597	2.19e-08	5.17e-07	Il18rap	interleukin 18 receptor accessory protein						Il18rap	1.3679					Hhat	-1.32438
ENSRNOG00000023551	13.4954	1.36671	0.366691	3.72716	0.000193652	0.0015846	Sp6	Sp6 transcription factor						Sp6	1.36671					Tac3	-1.32666
ENSRNOG00000036880	13.6809	1.36446	0.351754	3.87901	0.00010488	0.000937964	Arl5c	ADP-ribosylation factor like GTPase 5C						Arl5c	1.36446					Sdr9c7	-1.32987
ENSRNOG00000015449	213.867	1.36374	0.118537	11.5047	1.25e-30	3.46e-28	Tmem171	transmembrane protein 171						Tmem171	1.36374					Itih1	-1.3486
ENSRNOG00000001324	4.98843	1.36369	0.525946	2.59283	0.00951889	0.0396679	Asmt	acetylserotonin O-methyltransferase						Asmt	1.36369					Lgals5	-1.34995
ENSRNOG00000050868	7.59195	1.35941	0.470132	2.89155	0.00383349	0.0191788	Ddx43	CDGSH iron sulfur domain 3						Ddx43	1.35941					Scnn1g	-1.35046
ENSRNOG00000000924	233.878	1.35651	0.177062	7.6612	1.84e-14	1.2e-12	Slc7a1	solute carrier family 7 member 1						Slc7a1	1.35651					Mff	-1.35356
ENSRNOG00000021347	19.5993	1.35594	0.271979	4.98546	6.18e-07	1.04e-05	Mthfd2l	methylenetetrahydrofolate dehydrogenase (NADP+ dependent) 2-like						Mthfd2l	1.35594					F2	-1.36068
ENSRNOG00000005871	43.6014	1.35573	0.261868	5.17715	2.25e-07	4.22e-06	Il1rn	interleukin 1 receptor antagonist						Il1rn	1.35573					Melk	-1.36326
ENSRNOG00000053687	6.85248	1.35338	0.477358	2.83516	0.00458034	0.0221117	Znf660	similar to hypothetical protein						Znf660	1.35338					Syce1	-1.37226
ENSRNOG00000020872	22.986	1.35328	0.304855	4.4391	9.03e-06	0.000110716	Cd5	Cd5 molecule						Cd5	1.35328					Bfsp2	-1.38793
ENSRNOG00000058645	362.623	1.34465	0.417737	3.2189	0.00128685	0.00777278	Tnc	tenascin C						Tnc	1.34465					Gpr52	-1.39686
ENSRNOG00000015421	44.4008	1.34391	0.187869	7.15343	8.46e-13	4.37e-11	Slc27a3	solute carrier family 27 member 3						Slc27a3	1.34391					Glyatl1	-1.40006
ENSRNOG00000020991	53.8718	1.34378	0.23633	5.68605	1.3e-08	3.27e-07	Ms4a6a	sirtuin 7						Ms4a6a	1.34378					Cpvl	-1.40699
ENSRNOG00000007942	8.97227	1.34346	0.451146	2.97789	0.00290236	0.0152751	Fscn3	hyperpolarization activated cyclic nucleotide-gated potassium channel 4						Fscn3	1.34346					Pkd2l2	-1.40757
ENSRNOG00000015821	23.2337	1.34201	0.301627	4.44923	8.62e-06	0.000106162	Cd2	Cd2 molecule						Cd2	1.34201					Fam221a	-1.40811
ENSRNOG00000022242	42.9375	1.34089	0.259966	5.15795	2.5e-07	4.62e-06	Cxcl9	cytochrome P450, family 4, subfamily f, polypeptide 39						Cxcl9	1.34089					Kcnj13	-1.41043
ENSRNOG00000011300	291.561	1.33582	0.154186	8.66369	4.57e-18	4.87e-16	Lama3	laminin subunit alpha 3						Lama3	1.33582					Skint10	-1.41706
ENSRNOG00000049171	5.21926	1.33239	0.484062	2.75252	0.00591393	0.0271068	Pspn	persephin						Pspn	1.33239					Nrep	-1.41871
ENSRNOG00000059984	81.3215	1.33228	0.171773	7.75602	8.76e-15	6.2e-13	Dll1	delta like canonical Notch ligand 1						Dll1	1.33228					Tcp11x2	-1.41884
ENSRNOG00000015625	9.62873	1.332	0.399726	3.33229	0.000861348	0.00558103	Kiaa0895l	LOC688736						Kiaa0895l	1.332					Tmem132b	-1.42208
ENSRNOG00000022521	16.4946	1.33124	0.313774	4.24269	2.21e-05	0.000241353	Ddias	DNA damage-induced apoptosis suppressor						Ddias	1.33124					Bcl2l15	-1.42327
ENSRNOG00000032970	12.5583	1.32757	0.328444	4.04199	5.3e-05	0.000519814	Gpr174	G protein-coupled receptor 174						Gpr174	1.32757					Nipal1	-1.43129
ENSRNOG00000053272	24.4717	1.31816	0.348351	3.78401	0.000154319	0.00130655	Chi3l1	chitinase 3 like 1						Chi3l1	1.31816					Cacna1h	-1.43608
ENSRNOG00000024331	10.6353	1.31436	0.494934	2.65564	0.00791591	0.0342684	Upk1a	uroplakin 1A						Upk1a	1.31436					Atp8a2	-1.4414
ENSRNOG00000042524	9.45916	1.31303	0.485684	2.70347	0.00686194	0.0305459	Milr1	mast cell immunoglobulin-like receptor 1						Milr1	1.31303					Asb15	-1.44161
ENSRNOG00000005731	92.2841	1.31208	0.155784	8.42245	3.69e-17	3.45e-15	Birc3	baculoviral IAP repeat-containing 3						Birc3	1.31208					Mroh2a	-1.44582
ENSRNOG00000031443	8.45298	1.31205	0.401564	3.26734	0.00108564	0.0067459	Havcr2	hepatitis A virus cellular receptor 2						Havcr2	1.31205					Cdh7	-1.47607
ENSRNOG00000006620	12.1238	1.31091	0.359964	3.64179	0.00027075	0.002105	Xcr1	X-C motif chemokine receptor 1						Xcr1	1.31091					Apln	-1.47768
ENSRNOG00000042833	31.7362	1.31057	0.236228	5.54792	2.89e-08	6.57e-07	Prp2l1	quinolinate phosphoribosyltransferase						Prp2l1	1.31057					Slc10a1	-1.48609
ENSRNOG00000017854	987.19	1.30952	0.0872647	15.0063	6.68e-51	5.62e-48	Ucp2	uncoupling protein 2						Ucp2	1.30952					Hbb	-1.49554
ENSRNOG00000015052	7.43147	1.30395	0.458242	2.84555	0.00443347	0.0215406	Star	steroidogenic acute regulatory protein						Star	1.30395					Adam11	-1.5065
ENSRNOG00000014137	209.576	1.3	0.226747	5.73324	9.85e-09	2.54e-07	Fbln1	fibulin 1						Fbln1	1.3					Scnn1b	-1.53935
ENSRNOG00000055672	121.529	1.29501	0.172705	7.49842	6.46e-14	3.84e-12	Gpx2	glutathione peroxidase 2						Gpx2	1.29501					Aqp8	-1.55103
ENSRNOG00000054219	23.743	1.29488	0.367433	3.52412	0.000424892	0.00308148	Vsig1	V-set and immunoglobulin domain containing 1						Vsig1	1.29488					RGD1565166	-1.55771
ENSRNOG00000026039	9.91906	1.29465	0.405661	3.19145	0.0014156	0.00842358	Tspan32	tetraspanin 32						Tspan32	1.29465					Ptger1	-1.56529
ENSRNOG00000012881	664.423	1.28542	0.142764	9.00377	2.18e-19	2.62e-17	Fgl2	fibrinogen-like 2						Fgl2	1.28542					Armh1	-1.56707
ENSRNOG00000039339	6.8808	1.28441	0.479211	2.68025	0.00735667	0.0324055	Mslnl	mesothelin-like						Mslnl	1.28441					Apoh	-1.59109
ENSRNOG00000021087	7.71747	1.28088	0.473941	2.70261	0.00687977	0.0306172	Lgi4	leucine-rich repeat LGI family, member 4						Lgi4	1.28088					Igf1	-1.5959
ENSRNOG00000005291	98.0793	1.27732	0.182716	6.99075	2.73e-12	1.27e-10	Slc38a1	solute carrier family 38, member 1						Slc38a1	1.27732					Gatm	-1.59636
ENSRNOG00000011821	108.908	1.27202	0.203547	6.24924	4.12e-10	1.36e-08	S100a4	S100 calcium-binding protein A4						S100a4	1.27202					Agmo	-1.59694
ENSRNOG00000008841	12.0441	1.26895	0.359355	3.53117	0.000413722	0.00301084	Orc1	origin recognition complex, subunit 1						Orc1	1.26895					Crabp1	-1.60264
ENSRNOG00000021724	39.0028	1.2679	0.28589	4.43491	9.21e-06	0.000112497	Ptprcap	protein tyrosine phosphatase, receptor type, C-associated protein						Ptprcap	1.2679					Hbb-b1	-1.6044
ENSRNOG00000003254	14.93	1.2676	0.30402	4.16948	3.05e-05	0.000320123	Il23a	interleukin 23 subunit alpha						Il23a	1.2676					Vstm2a	-1.62067
ENSRNOG00000007574	135.349	1.26249	0.137352	9.19164	3.87e-20	4.97e-18	Padi2	peptidyl arginine deiminase 2						Padi2	1.26249					Alas2	-1.6353
ENSRNOG00000058654	10.3317	1.26165	0.38868	3.24598	0.00117047	0.00719109	Mex3a	mex-3 RNA binding family member A						Mex3a	1.26165					Ahrr	-1.64732
ENSRNOG00000020484	10.4978	1.25952	0.432174	2.91439	0.00356387	0.0180527	Trpm5	limkain b1 pseudogene						Trpm5	1.25952					Apob	-1.65726
ENSRNOG00000027935	16.9713	1.25934	0.381705	3.29926	0.000969402	0.00616725	Lrrc34	leucine rich repeat containing 34						Lrrc34	1.25934					Hspb3	-1.66033
ENSRNOG00000000368	160.185	1.25766	0.177075	7.1024	1.23e-12	6.06e-11	Grik2	glutamate ionotropic receptor kainate type subunit 2						Grik2	1.25766					Smpd3	-1.67812
ENSRNOG00000046699	68.9675	1.25735	0.305543	4.11512	3.87e-05	0.000396634	Slpi	secretory leukocyte peptidase inhibitor						Slpi	1.25735					Mylk3	-1.67858
ENSRNOG00000003305	28.5024	1.25682	0.257657	4.87787	1.07e-06	1.7e-05	Cxcr3	C-X-C motif chemokine receptor 3						Cxcr3	1.25682					Slc35f1	-1.68618
ENSRNOG00000028250	10.5799	1.25571	0.476532	2.63511	0.00841106	0.0359681	Lax1	cytoplasmic polyadenylation element binding protein 3						Lax1	1.25571					RGD1564324	-1.70621
ENSRNOG00000015674	123	1.25384	0.130515	9.60684	7.48e-22	1.1e-19	Acap1	ArfGAP with coiled-coil, ankyrin repeat and PH domains 1						Acap1	1.25384					LOC691551	-1.71694
ENSRNOG00000025994	600.748	1.25335	0.143761	8.71832	2.82e-18	3.13e-16	Krt80	keratin 80						Krt80	1.25335					LOC500124	-1.72064
ENSRNOG00000007281	20.4306	1.25188	0.305625	4.09612	4.2e-05	0.000426458	Flnc	filamin C						Flnc	1.25188					Sfmbt2	-1.72165
ENSRNOG00000001270	15.3731	1.25178	0.356651	3.50981	0.000448432	0.00322856	Hvcn1	hydrogen voltage-gated channel 1						Hvcn1	1.25178					Avpr2	-1.72186
ENSRNOG00000030012	6.61397	1.25064	0.43931	2.84682	0.00441589	0.02148	Clec4a2	C-type lectin domain family 4, member A2						Clec4a2	1.25064					Htr1f	-1.72662
ENSRNOG00000014426	187.099	1.25043	0.198283	6.30629	2.86e-10	9.66e-09	Lox	lysyl oxidase						Lox	1.25043					Slc8a1	-1.77561
ENSRNOG00000014170	380.205	1.24753	0.108757	11.4709	1.85e-30	5.02e-28	Dbn1	drebrin 1						Dbn1	1.24753					Thsd7b	-1.82793
ENSRNOG00000003585	30.7244	1.24536	0.275837	4.51482	6.34e-06	8.12e-05	Sytl5	synaptotagmin-like 5						Sytl5	1.24536					Ahsp	-1.845
ENSRNOG00000042717	6.14157	1.24505	0.48075	2.58981	0.00960296	0.0399688	Ciart	circadian associated repressor of transcription						Ciart	1.24505					Cntnap4	-1.86007
ENSRNOG00000027466	14.2226	1.24214	0.327447	3.79339	0.000148603	0.00126644	Cd27	CD27 molecule						Cd27	1.24214					Tlcd3b	-1.86234
ENSRNOG00000022136	12.3605	1.23994	0.390977	3.1714	0.00151705	0.00892681	LOC685680	similar to TPA-induced transmembrane protein						LOC685680	1.23994					Scgb1c1	-1.86415
ENSRNOG00000020945	6.08909	1.2342	0.465431	2.65173	0.008008	0.0345515	Ms4a1	membrane spanning 4-domains A1						Ms4a1	1.2342					Aadac	-1.88532
ENSRNOG00000009342	18.2759	1.23204	0.466482	2.64114	0.00826283	0.0354733	Fcnb	ficolin B						Fcnb	1.23204					LOC100362814	-1.93748
ENSRNOG00000024000	34.3937	1.2279	0.261486	4.69583	2.66e-06	3.81e-05	Cd22	CD22 molecule						Cd22	1.2279					Gc	-1.95942
ENSRNOG00000019926	10.0299	1.22598	0.440814	2.78118	0.00541618	0.0252865	Ramp1	receptor activity modifying protein 1						Ramp1	1.22598					Defb12	-1.96416
ENSRNOG00000019582	42.5931	1.22423	0.216525	5.65399	1.57e-08	3.86e-07	Mthfd1l	adaptor related protein complex 2 subunit alpha 2						Mthfd1l	1.22423					Gabrb3	-1.97561
ENSRNOG00000014902	40.2529	1.21998	0.255358	4.77752	1.77e-06	2.66e-05	Stx11	sirtuin 5						Stx11	1.21998					Aknad1	-1.9817
ENSRNOG00000033881	7.06054	1.21958	0.439184	2.77692	0.00548763	0.0255422	Insyn2a	inhibitory synaptic factor 2A						Insyn2a	1.21958					Cyp2c24	-2.04369
ENSRNOG00000031607	12.8559	1.2122	0.385042	3.14824	0.00164258	0.00953503	RT1-CE3	RT1 class I, locus CE3						RT1-CE3	1.2122					Pgc	-2.071
ENSRNOG00000021241	21.5499	1.2108	0.461328	2.6246	0.00867503	0.0369188	Gfra4	GDNF family receptor alpha 4						Gfra4	1.2108					Acot5	-2.09671
ENSRNOG00000020630	5.90794	1.20866	0.433564	2.78773	0.00530788	0.0248844	Il9r	interleukin 9 receptor						Il9r	1.20866					Ceacam20	-2.11083
ENSRNOG00000015382	56.4472	1.2082	0.221714	5.44939	5.05e-08	1.07e-06	Arid5a	AT-rich interaction domain 5A						Arid5a	1.2082					Fam163a	-2.1192
ENSRNOG00000027350	56.4798	1.20795	0.221804	5.44602	5.15e-08	1.09e-06	Tns4	tensin 4						Tns4	1.20795					Gng4	-2.12056
ENSRNOG00000049334	10.8074	1.20708	0.357789	3.37372	0.000741592	0.00493028	Atp2c2	ATPase secretory pathway Ca2+ transporting 2						Atp2c2	1.20708					Hsd11b2	-2.12257
ENSRNOG00000020470	209.564	1.20637	0.121178	9.9553	2.39e-23	3.8e-21	Slc25a24	solute carrier family 25 member 24						Slc25a24	1.20637					Ptcra	-2.15915
ENSRNOG00000042825	22.8153	1.20202	0.291961	4.11705	3.84e-05	0.000393572	Cd300le	Cd300 molecule-like family member E						Cd300le	1.20202					Ccn6	-2.16053
ENSRNOG00000037839	37.8569	1.20095	0.253241	4.7423	2.11e-06	3.1e-05	P2ry10	P2Y receptor family member 10						P2ry10	1.20095					Hao1	-2.17024
ENSRNOG00000016288	24.924	1.19716	0.240326	4.98139	6.31e-07	1.06e-05	Tcea2	transcription elongation factor A2						Tcea2	1.19716					Nat8f1	-2.1935
ENSRNOG00000001514	38.7891	1.19692	0.286127	4.18318	2.87e-05	0.000304066	Cdca7	cell division cycle associated 7						Cdca7	1.19692					Iqch	-2.19563
ENSRNOG00000021243	42.5179	1.19199	0.320501	3.71916	0.000199886	0.00162082	Siglec1	protein phosphatase 1, regulatory (inhibitor) subunit 14B						Siglec1	1.19199					LOC102552055	-2.19984
ENSRNOG00000002802	13.3481	1.19148	0.412272	2.89004	0.00385191	0.0192596	Cxcl1	C-X-C motif chemokine ligand 1						Cxcl1	1.19148					Astl	-2.21908
ENSRNOG00000019142	57.0887	1.19116	0.187532	6.35176	2.13e-10	7.35e-09	Fas	Fas cell surface death receptor						Fas	1.19116					Olr1326	-2.22411
ENSRNOG00000012482	280.058	1.1909	0.181604	6.55766	5.47e-11	2.12e-09	Ndrg4	NDRG family member 4						Ndrg4	1.1909					Mroh9	-2.23575
ENSRNOG00000005807	30.5744	1.19073	0.239736	4.96684	6.81e-07	1.14e-05	Ptpn7	protein tyrosine phosphatase, non-receptor type 7						Ptpn7	1.19073					Prima1	-2.29851
ENSRNOG00000056087	14.7325	1.19027	0.305195	3.90004	9.62e-05	0.00087122	Erich2	glutamate-rich 2						Erich2	1.19027					Cabp7	-2.34774
ENSRNOG00000046191	15.8564	1.18912	0.315881	3.76445	0.000166916	0.00139428	Cgas	cyclic GMP-AMP synthase						Cgas	1.18912					Klk1	-2.38777
ENSRNOG00000001692	28.4328	1.18743	0.248797	4.77269	1.82e-06	2.7e-05	Chaf1b	ribosomal protein L23a						Chaf1b	1.18743					Snca	-2.4022
ENSRNOG00000020206	14001.3	1.18606	0.110984	10.6868	1.17e-26	2.36e-24	Ctsd	cathepsin D						Ctsd	1.18606					Ptprq	-2.45267
ENSRNOG00000042029	26.7891	1.18582	0.240643	4.92773	8.32e-07	1.37e-05	Efs	embryonal Fyn-associated substrate						Efs	1.18582					Pigz	-2.4767
ENSRNOG00000060728	751.163	1.17613	0.128859	9.12729	7.02e-20	8.89e-18	Tuba1a	tubulin, alpha 1A						Tuba1a	1.17613					Tm4sf20	-2.49414
ENSRNOG00000037661	5.87812	1.17244	0.457283	2.56392	0.0103499	0.0424171	Tmsb15b2	thymosin beta 15B2						Tmsb15b2	1.17244					Skint8	-2.54088
ENSRNOG00000051356	11.4963	1.17212	0.33531	3.49564	0.000472928	0.00336748	LOC103694491	uncharacterized protein MGC39606 homolog						LOC103694491	1.17212					Tmem45b	-2.56815
ENSRNOG00000005907	41.5248	1.17089	0.201877	5.80002	6.63e-09	1.78e-07	Rad18	RAD18 E3 ubiquitin protein ligase						Rad18	1.17089					Col26a1	-2.58831
ENSRNOG00000015027	55.3552	1.17034	0.190955	6.12886	8.85e-10	2.76e-08	Il18r1	interleukin 18 receptor 1						Il18r1	1.17034					Defb9	-2.62542
ENSRNOG00000005964	17.1814	1.16667	0.307399	3.79529	0.000147474	0.00125745	Nr4a3	nuclear receptor subfamily 4, group A, member 3						Nr4a3	1.16667					Rpl8	-2.67083
ENSRNOG00000012929	2644.35	1.16607	0.154573	7.54383	4.56e-14	2.77e-12	Wsb1	WD repeat and SOCS box-containing 1						Wsb1	1.16607					Gdpd2	-2.67946
ENSRNOG00000016306	789.658	1.16571	0.233451	4.99339	5.93e-07	1e-05	Adgrv1	adhesion G protein-coupled receptor V1						Adgrv1	1.16571					Wbp11	-2.72708
ENSRNOG00000003654	41.608	1.16365	0.219572	5.29965	1.16e-07	2.28e-06	Cldn9	claudin 9						Cldn9	1.16365					Dlgap3	-2.72915
ENSRNOG00000007364	129.329	1.1632	0.124834	9.318	1.19e-20	1.57e-18	Rab15	RAB15, member RAS oncogene family						Rab15	1.1632					Tmprss11f	-2.73406
ENSRNOG00000014629	8.46334	1.1619	0.362894	3.20178	0.00136583	0.00815336	Lmo1	LIM domain only 1						Lmo1	1.1619					Alox15	-2.74512
ENSRNOG00000002343	17.8744	1.16161	0.305351	3.80418	0.000142272	0.00121927	Uchl1	ubiquitin C-terminal hydrolase L1						Uchl1	1.16161					Cyp2c11	-2.8371
ENSRNOG00000058993	12.4872	1.16136	0.415443	2.79547	0.00518248	0.0244193	LOC690097	killer cell lectin-like receptor 6-like						LOC690097	1.16136					Calb1	-2.85167
ENSRNOG00000001259	18.5341	1.16054	0.306161	3.79063	0.000150264	0.00127865	Cux2	cut-like homeobox 2						Cux2	1.16054					Defb42	-2.88949
ENSRNOG00000025245	57.3774	1.16039	0.165506	7.01118	2.36e-12	1.11e-10	RGD1311946	similar to RIKEN cDNA 1810055G02						RGD1311946	1.16039					Klk1c2	-2.88976
ENSRNOG00000016776	9.51011	1.15983	0.411254	2.82023	0.00479896	0.0229979	Extl1	exostosin-like glycosyltransferase 1						Extl1	1.15983					RGD1309350	-2.93012
ENSRNOG00000010665	8.14083	1.15959	0.416832	2.78192	0.00540379	0.0252357	Ccr7	C-C motif chemokine receptor 7						Ccr7	1.15959					Tmem132d	-3.01504
ENSRNOG00000006350	16.987	1.15944	0.340953	3.40059	0.000672401	0.00454566	Tle6	TLE family member 6, subcortical maternal complex member						Tle6	1.15944					Anxa9	-3.0335
ENSRNOG00000016852	24.3677	1.15763	0.256946	4.50536	6.63e-06	8.42e-05	Apobec3	ribosomal protein L19						Apobec3	1.15763					Bpifb6	-3.12646
ENSRNOG00000052795	910.556	1.15475	0.13926	8.29205	1.11e-16	9.52e-15	Itpr3	inositol 1,4,5-trisphosphate receptor, type 3						Itpr3	1.15475					Chid1	-3.28867
ENSRNOG00000008481	14.8608	1.15461	0.338105	3.41494	0.000637971	0.00434605	Reep1	receptor accessory protein 1						Reep1	1.15461					Aqp2	-3.29194
ENSRNOG00000026702	33.0469	1.15339	0.242645	4.7534	2e-06	2.95e-05	Jaml	junction adhesion molecule like						Jaml	1.15339					Ncbp2	-3.29258
ENSRNOG00000023008	61.5846	1.15263	0.206943	5.56979	2.55e-08	5.87e-07	Fam131c	family with sequence similarity 131, member C						Fam131c	1.15263					Timm8a2	-3.31406
ENSRNOG00000026163	48.6763	1.15214	0.179655	6.41305	1.43e-10	5.03e-09	Cpt1c	carnitine palmitoyltransferase 1c						Cpt1c	1.15214					Cpne4	-3.34791
ENSRNOG00000007722	28.5631	1.15176	0.259549	4.43756	9.1e-06	0.000111351	Tlcd3a	TLC domain containing 3A						Tlcd3a	1.15176					Mettl21cl1	-3.39853
ENSRNOG00000007092	63.2514	1.15045	0.251522	4.57395	4.79e-06	6.36e-05	Fgb	fibrinogen beta chain						Fgb	1.15045					Aqp5	-3.47604
ENSRNOG00000051237	8.93614	1.14997	0.394605	2.91424	0.00356551	0.0180527	LOC361559	transient receptor potential cation channel, subfamily M, member 5						LOC361559	1.14997					Epo	-3.54663
ENSRNOG00000016612	11.5055	1.14676	0.35018	3.27478	0.00105743	0.00660749	Trim36	RUNX family transcription factor 1						Trim36	1.14676					Dnajc5b	-3.57986
ENSRNOG00000010362	1439.77	1.14495	0.0919445	12.4526	1.35e-35	5.18e-33	Anxa2	annexin A2						Anxa2	1.14495					Olr1332	-3.58627
ENSRNOG00000021510	45.477	1.14482	0.219668	5.21159	1.87e-07	3.55e-06	Tbc1d10c	TBC1 domain family, member 10C						Tbc1d10c	1.14482					Myh7	-3.75955
ENSRNOG00000015668	82.5815	1.14387	0.302554	3.7807	0.000156389	0.00132208	Ccl19	C-C motif chemokine ligand 19						Ccl19	1.14387					Rims4	-3.99387
ENSRNOG00000015948	286.351	1.14312	0.121215	9.43052	4.08e-21	5.68e-19	Slc1a5	solute carrier family 1 member 5						Slc1a5	1.14312					LOC300308	-4.03252
ENSRNOG00000007129	10.3768	1.13521	0.344288	3.29727	0.000976305	0.0062018	Cd8b	CD8b molecule						Cd8b	1.13521					Ugt2a1	-4.1729
ENSRNOG00000021334	8.564	1.13473	0.39621	2.86396	0.00418385	0.0205651	Lag3	lymphocyte activating 3						Lag3	1.13473					Hhatl	-4.22653
ENSRNOG00000007573	63.2572	1.13435	0.222011	5.10942	3.23e-07	5.77e-06	Hoxb9	IQ motif containing GTPase activating protein 1						Hoxb9	1.13435					Usp25	-4.41024
ENSRNOG00000013578	11.4666	1.13043	0.391601	2.8867	0.00389303	0.0194363	Trem2	triggering receptor expressed on myeloid cells 2						Trem2	1.13043					Coa8	-4.59698
ENSRNOG00000002820	12.9728	1.12776	0.40504	2.78431	0.00536412	0.0250921	LOC24906	RoBo-1						LOC24906	1.12776					Kcne1	-4.99854
ENSRNOG00000020013	9.62265	1.12773	0.368546	3.05995	0.00221375	0.0122028	Psrc1	thioredoxin domain containing 5						Psrc1	1.12773					Cyp8b1	-5.78136
ENSRNOG00000008057	3075.16	1.12486	0.0859647	13.0851	4.01e-39	1.77e-36	Krt7	keratin 7						Krt7	1.12486
ENSRNOG00000033192	196.186	1.12438	0.153089	7.3446	2.06e-13	1.15e-11	Osmr	integrin alpha FG-GAP repeat containing 1						Osmr	1.12438
ENSRNOG00000019907	228.24	1.12123	0.130236	8.60921	7.36e-18	7.72e-16	Nfkbie	calbindin 1						Nfkbie	1.12123
ENSRNOG00000059140	124.286	1.11747	0.232238	4.81173	1.5e-06	2.28e-05	Myo1g	coiled-coil domain containing 40						Myo1g	1.11747
ENSRNOG00000001414	132.691	1.11709	0.217423	5.13788	2.78e-07	5.07e-06	Serpine1	serpin family E member 1						Serpine1	1.11709
ENSRNOG00000029079	30.4847	1.11478	0.217456	5.12645	2.95e-07	5.35e-06	Hspb7	heat shock protein family B (small) member 7						Hspb7	1.11478
ENSRNOG00000014420	28.961	1.11318	0.24318	4.57761	4.7e-06	6.27e-05	Rap2b	late endosomal/lysosomal adaptor, MAPK and MTOR activator 1						Rap2b	1.11318
ENSRNOG00000007546	104.78	1.11294	0.163898	6.79044	1.12e-11	4.75e-10	Asns	asparagine synthetase (glutamine-hydrolyzing)						Asns	1.11294
ENSRNOG00000020263	11.2138	1.11172	0.410499	2.70822	0.00676446	0.0302078	Atp1a3	ATPase Na+/K+ transporting subunit alpha 3						Atp1a3	1.11172
ENSRNOG00000010326	18.3803	1.10846	0.258784	4.28332	1.84e-05	0.000205346	Col20a1	collagen type XX alpha 1 chain						Col20a1	1.10846
ENSRNOG00000008099	170.557	1.10805	0.133898	8.27534	1.28e-16	1.08e-14	Galnt12	polypeptide N-acetylgalactosaminyltransferase 12						Galnt12	1.10805
ENSRNOG00000019330	55.6067	1.1079	0.238498	4.64535	3.4e-06	4.72e-05	Procr	solute carrier family 25, member 45						Procr	1.1079
ENSRNOG00000008775	27.9502	1.10762	0.293862	3.76917	0.00016379	0.00137169	Lrguk	midkine						Lrguk	1.10762
ENSRNOG00000020685	32.0799	1.10695	0.415866	2.66179	0.00777271	0.0337623	Atp12a	ATPase H+/K+ transporting non-gastric alpha2 subunit						Atp12a	1.10695
ENSRNOG00000016353	8.76453	1.10673	0.395273	2.79991	0.00511176	0.0241736	Nim1k	NIM1 serine/threonine protein kinase						Nim1k	1.10673
ENSRNOG00000003562	8.0866	1.10602	0.390442	2.83274	0.00461512	0.0222533	Susd4	sushi domain containing 4						Susd4	1.10602
ENSRNOG00000018251	97.9872	1.0994	0.266409	4.12674	3.68e-05	0.0003785	Mrc1	mannose receptor, C type 1						Mrc1	1.0994
ENSRNOG00000004500	116.403	1.09759	0.201689	5.44198	5.27e-08	1.11e-06	Myc	ETS variant transcription factor 1						Myc	1.09759
ENSRNOG00000061895	28.1472	1.09495	0.402939	2.71742	0.0065794	0.0295616	Ly49si1	immunoreceptor Ly49si1						Ly49si1	1.09495
ENSRNOG00000010208	123.846	1.092	0.14514	7.5238	5.32e-14	3.21e-12	Timp1	TIMP metallopeptidase inhibitor 1						Timp1	1.092
ENSRNOG00000017628	1063.92	1.08938	0.163545	6.66108	2.72e-11	1.1e-09	Tagln	similar to KIAA1919 protein						Tagln	1.08938
ENSRNOG00000033984	52.9841	1.08776	0.188719	5.76389	8.22e-09	2.14e-07	Ifnlr1	interferon, lambda receptor 1						Ifnlr1	1.08776
ENSRNOG00000010165	563.847	1.08739	0.226477	4.80135	1.58e-06	2.39e-05	Tnfaip2	TNF alpha induced protein 2						Tnfaip2	1.08739
ENSRNOG00000049402	741.35	1.08663	0.103065	10.5432	5.46e-26	1.02e-23	Nbl1	NBL1, DAN family BMP antagonist						Nbl1	1.08663
ENSRNOG00000005957	55.2444	1.08341	0.273984	3.95427	7.68e-05	0.000713059	Slc4a7	solute carrier family 4 member 7						Slc4a7	1.08341
ENSRNOG00000012989	153.699	1.08284	0.109812	9.86084	6.15e-23	9.59e-21	Serinc2	serine incorporator 2						Serinc2	1.08284
ENSRNOG00000010833	44.4634	1.08243	0.225392	4.80243	1.57e-06	2.38e-05	Mthfd2	methylenetetrahydrofolate dehydrogenase (NADP+ dependent) 2, methenyltetrahydrofolate cyclohydrolase						Mthfd2	1.08243
ENSRNOG00000019890	22.7621	1.0818	0.245299	4.41014	1.03e-05	0.000124437	Folr2	folate receptor beta						Folr2	1.0818
ENSRNOG00000006963	39.2022	1.08119	0.200336	5.39687	6.78e-08	1.4e-06	Ctse	cathepsin E						Ctse	1.08119
ENSRNOG00000011921	47.9109	1.07989	0.192717	5.6035	2.1e-08	4.98e-07	Dusp4	dual specificity phosphatase 4						Dusp4	1.07989
ENSRNOG00000005903	623.641	1.07984	0.114233	9.45295	3.29e-21	4.66e-19	St14	ST14 transmembrane serine protease matriptase						St14	1.07984
ENSRNOG00000014143	10.3263	1.07944	0.40487	2.66613	0.00767308	0.0334406	Col24a1	collagen type XXIV alpha 1 chain						Col24a1	1.07944
ENSRNOG00000019728	77.0782	1.07936	0.195827	5.51184	3.55e-08	7.79e-07	Itgam	integrin subunit alpha M						Itgam	1.07936
ENSRNOG00000043416	142.934	1.07649	0.17628	6.10669	1.02e-09	3.11e-08	Bcl3	BCL3, transcription coactivator						Bcl3	1.07649
ENSRNOG00000001057	24.8817	1.07481	0.265781	4.04397	5.26e-05	0.000515744	Ctxn1	cortexin 1						Ctxn1	1.07481
ENSRNOG00000002653	10.4131	1.07407	0.385414	2.7868	0.00532313	0.0249224	Kcnk2	ERCC excision repair 1, endonuclease non-catalytic subunit						Kcnk2	1.07407
ENSRNOG00000050869	99.7181	1.07242	0.263852	4.06448	4.81e-05	0.00047998	Cebpd	CCAAT/enhancer binding protein delta						Cebpd	1.07242
ENSRNOG00000048817	12.6326	1.07216	0.331164	3.23753	0.00120568	0.00736975	Gspt2	G1 to S phase transition 2						Gspt2	1.07216
ENSRNOG00000034290	144.713	1.0681	0.237979	4.48821	7.18e-06	9.05e-05	Ccl21	C-C motif chemokine ligand 21						Ccl21	1.0681
ENSRNOG00000009204	35.765	1.06797	0.233242	4.57883	4.68e-06	6.24e-05	Il17re	interleukin 17 receptor E						Il17re	1.06797
ENSRNOG00000004398	19.4018	1.06719	0.304453	3.50528	0.000456134	0.003277	Pkhd1l1	PKHD1 like 1						Pkhd1l1	1.06719
ENSRNOG00000017147	16.8926	1.06694	0.325613	3.27671	0.00105025	0.00657726	Trim6	tripartite motif containing 6						Trim6	1.06694
ENSRNOG00000000281	1178.71	1.06552	0.13851	7.69276	1.44e-14	9.51e-13	Prodh1	proline dehydrogenase 1						Prodh1	1.06552
ENSRNOG00000017819	74.0393	1.06282	0.150055	7.08284	1.41e-12	6.91e-11	Cd14	CD14 molecule						Cd14	1.06282
ENSRNOG00000014953	24.0972	1.06184	0.324268	3.27458	0.0010582	0.00660985	Fbxo39	F-box protein 39						Fbxo39	1.06184
ENSRNOG00000009705	70.8025	1.06044	0.210618	5.03493	4.78e-07	8.25e-06	Lck	LCK proto-oncogene, Src family tyrosine kinase						Lck	1.06044
ENSRNOG00000006646	217.783	1.05499	0.0927357	11.3763	5.49e-30	1.38e-27	Vopp1	VOPP1 WW domain binding protein						Vopp1	1.05499
ENSRNOG00000013330	13.0543	1.05421	0.315188	3.3447	0.000823702	0.00536432	Cdhr1	cadherin-related family member 1						Cdhr1	1.05421
ENSRNOG00000026128	109.373	1.05267	0.136559	7.70852	1.27e-14	8.61e-13	Cpne8	copine 8						Cpne8	1.05267
ENSRNOG00000027811	64.4948	1.0491	0.290578	3.61038	0.000305752	0.0023372	Lilrb4	leukocyte immunoglobulin like receptor B4						Lilrb4	1.0491
ENSRNOG00000000906	89.8064	1.0474	0.187858	5.57552	2.47e-08	5.71e-07	Medag	mesenteric estrogen-dependent adipogenesis						Medag	1.0474
ENSRNOG00000020901	15.9259	1.04618	0.383313	2.7293	0.00634692	0.0287704	S1pr5	sphingosine-1-phosphate receptor 5						S1pr5	1.04618
ENSRNOG00000021478	98.187	1.04352	0.19866	5.2528	1.5e-07	2.89e-06	Tpd52l1	TPD52 like 1						Tpd52l1	1.04352
ENSRNOG00000048004	20.3516	1.04192	0.266865	3.9043	9.45e-05	0.000858348	Garem2	GRB2 associated regulator of MAPK1 subtype 2						Garem2	1.04192
ENSRNOG00000006846	41.0786	1.04131	0.268698	3.8754	0.000106451	0.000949993	En2	VPS26 retromer complex component A						En2	1.04131
ENSRNOG00000018257	15.2813	1.04121	0.307097	3.39048	0.000697694	0.00469029	Hpx	hemopexin						Hpx	1.04121
ENSRNOG00000026898	9.06234	1.04026	0.393799	2.6416	0.00825159	0.0354478	Zbtb8b	ethylmalonyl-CoA decarboxylase 1						Zbtb8b	1.04026
ENSRNOG00000005776	27.9514	1.03993	0.246011	4.22718	2.37e-05	0.000255941	Bcl11b	BAF chromatin remodeling complex subunit BCL11B						Bcl11b	1.03993
ENSRNOG00000049537	315.919	1.03892	0.114581	9.06719	1.22e-19	1.53e-17	LOC100302372	hypothetical protein LOC100302372						LOC100302372	1.03892
ENSRNOG00000015160	83.8902	1.03831	0.243844	4.25807	2.06e-05	0.000227313	Gem	GTP binding protein overexpressed in skeletal muscle						Gem	1.03831
ENSRNOG00000061216	2592.72	1.03778	0.0790908	13.1214	2.48e-39	1.16e-36	Tubb5	tubulin, beta 5 class I						Tubb5	1.03778
ENSRNOG00000014453	1468.15	1.03669	0.0696377	14.8869	4.01e-50	2.93e-47	Anxa5	annexin A5						Anxa5	1.03669
ENSRNOG00000003262	41.7213	1.03577	0.253668	4.08319	4.44e-05	0.00044741	Cacng4	calcium voltage-gated channel auxiliary subunit gamma 4						Cacng4	1.03577
ENSRNOG00000054385	18.727	1.03528	0.296784	3.48831	0.000486083	0.00344162	Rhebl1	origin recognition complex, subunit 4						Rhebl1	1.03528
ENSRNOG00000019216	11.6289	1.03475	0.383431	2.69866	0.00696196	0.0308887	Il12rb1	interleukin 12 receptor subunit beta 1						Il12rb1	1.03475
ENSRNOG00000042137	80.553	1.03257	0.135629	7.61319	2.67e-14	1.69e-12	Sting1	stimulator of interferon response cGAMP interactor 1						Sting1	1.03257
ENSRNOG00000023664	153.039	1.03065	0.200165	5.14902	2.62e-07	4.83e-06	Lepr	f-box protein 9						Lepr	1.03065
ENSRNOG00000023262	18.7565	1.02928	0.27273	3.77396	0.000160674	0.00135017	Cenpm	centromere protein M						Cenpm	1.02928
ENSRNOG00000015418	214.843	1.02546	0.129214	7.93609	2.09e-15	1.55e-13	Klhl14	kelch-like family member 14						Klhl14	1.02546
ENSRNOG00000039969	83.8553	1.02341	0.151125	6.77193	1.27e-11	5.34e-10	Dsc2	desmocollin 2						Dsc2	1.02341
ENSRNOG00000037371	132.641	1.02279	0.207768	4.92274	8.53e-07	1.4e-05	Xaf1	XIAP associated factor 1						Xaf1	1.02279
ENSRNOG00000050325	20.3138	1.02131	0.363517	2.80951	0.00496169	0.0236565	Adgre4	adhesion G protein-coupled receptor E4						Adgre4	1.02131
ENSRNOG00000059947	428.984	1.02078	0.164043	6.2226	4.89e-10	1.59e-08	Sdc1	syndecan 1						Sdc1	1.02078
ENSRNOG00000021234	87.0047	1.01929	0.301826	3.37709	0.000732577	0.00487998	Slc4a11	solute carrier family 4 member 11						Slc4a11	1.01929
ENSRNOG00000013970	41.0254	1.01882	0.199265	5.1129	3.17e-07	5.68e-06	Cdt1	chromatin licensing and DNA replication factor 1						Cdt1	1.01882
ENSRNOG00000003442	32.0983	1.01875	0.3436	2.96492	0.00302759	0.0157896	Adora1	adenosine A1 receptor						Adora1	1.01875
ENSRNOG00000012458	5436.6	1.01171	0.137879	7.33768	2.17e-13	1.2e-11	Cyp2e1	cytochrome P450, family 2, subfamily e, polypeptide 1						Cyp2e1	1.01171
ENSRNOG00000007415	156.787	1.00845	0.165684	6.08657	1.15e-09	3.52e-08	Ptgs1	prostaglandin-endoperoxide synthase 1						Ptgs1	1.00845
ENSRNOG00000016301	160.512	1.0068	0.184066	5.46978	4.51e-08	9.7e-07	Dmrt2	doublesex and mab-3 related transcription factor 2						Dmrt2	1.0068
ENSRNOG00000017673	75.9437	1.00606	0.163368	6.15823	7.36e-10	2.33e-08	Brsk1	BR serine/threonine kinase 1						Brsk1	1.00606
ENSRNOG00000007970	35.8024	1.00398	0.248445	4.04106	5.32e-05	0.000520776	Plxnc1	DEAD-box helicase 27						Plxnc1	1.00398
ENSRNOG00000022392	104.152	1.00325	0.181992	5.51258	3.54e-08	7.77e-07	Hspb8	gamma-aminobutyric acid type A receptor subunit beta 3						Hspb8	1.00325
ENSRNOG00000004147	960.493	1.00293	0.159598	6.2841	3.3e-10	1.11e-08	Abca8a	ATP-binding cassette, subfamily A (ABC1), member 8a						Abca8a	1.00293
ENSRNOG00000016491	64.3537	1.00197	0.225055	4.45211	8.5e-06	0.000105132	Fam110d	family with sequence similarity 110, member D						Fam110d	1.00197
ENSRNOG00000015727	60.2722	1.00159	0.20489	4.88845	1.02e-06	1.63e-05	Loxl4	lysyl oxidase-like 4						Loxl4	1.00159
ENSRNOG00000013781	17.5078	1.00146	0.267431	3.74476	0.000180564	0.00149347	Kcnq5	potassium voltage-gated channel subfamily Q member 5						Kcnq5	1.00146
ENSRNOG00000005404	84.3576	1.00136	0.197187	5.07822	3.81e-07	6.72e-06	Rasgrp1	BLOC-1 related complex subunit 7						Rasgrp1	1.00136
ENSRNOG00000009772	10.8722	1.00031	0.364699	2.74284	0.00609097	0.0278036	Kirrel3	C-X-C motif chemokine receptor 2						Kirrel3	1.00031
ENSRNOG00000022163	35.614	0.999868	0.205342	4.86928	1.12e-06	1.77e-05	LOC102555023	F2R like trypsin receptor 1						LOC102555023	0.999868
ENSRNOG00000001704	23.017	0.998486	0.304893	3.27488	0.00105708	0.00660749	Runx1	tripartite motif-containing 36						Runx1	0.998486
ENSRNOG00000011200	1294.26	0.995753	0.203568	4.89151	1e-06	1.61e-05	Bhmt	betaine-homocysteine S-methyltransferase						Bhmt	0.995753
ENSRNOG00000048831	487.887	0.994807	0.141561	7.02739	2.1e-12	1e-10	Sowahc	sosondowah ankyrin repeat domain family member C						Sowahc	0.994807
ENSRNOG00000032946	16.026	0.994713	0.308037	3.2292	0.00124138	0.00754688	Pdzd7	PDZ domain containing 7						Pdzd7	0.994713
ENSRNOG00000018646	89.5186	0.99422	0.130721	7.60569	2.83e-14	1.79e-12	Hbegf	heparin-binding EGF-like growth factor						Hbegf	0.99422
ENSRNOG00000033235	163.057	0.994118	0.121816	8.16083	3.33e-16	2.67e-14	Relb	RELB proto-oncogene, NF-kB subunit						Relb	0.994118
ENSRNOG00000059857	44.5673	0.990816	0.211967	4.67439	2.95e-06	4.18e-05	Rnd1	Rho family GTPase 1						Rnd1	0.990816
ENSRNOG00000016460	1541.1	0.988758	0.177141	5.58175	2.38e-08	5.53e-07	Clu	clusterin						Clu	0.988758
ENSRNOG00000054890	3872.16	0.987607	0.113713	8.68508	3.78e-18	4.14e-16	Flna	filamin A						Flna	0.987607
ENSRNOG00000034075	11.9496	0.985404	0.341707	2.88377	0.0039295	0.0195604	Ube2ql1	ubiquitin-conjugating enzyme E2Q family-like 1						Ube2ql1	0.985404
ENSRNOG00000058856	11.8954	0.98363	0.346874	2.83569	0.00457261	0.0220891	Tslp	paired box 2						Tslp	0.98363
ENSRNOG00000005924	2701.27	0.97941	0.133445	7.33944	2.14e-13	1.18e-11	Dstnl1	destrin-like 1						Dstnl1	0.97941
ENSRNOG00000011424	21.3556	0.978645	0.365266	2.67927	0.00737838	0.0324841	Cldn23	claudin 23						Cldn23	0.978645
ENSRNOG00000016643	139.439	0.977333	0.141321	6.91568	4.66e-12	2.11e-10	Lpcat2	lysophosphatidylcholine acyltransferase 2						Lpcat2	0.977333
ENSRNOG00000014021	43.7053	0.976412	0.245712	3.9738	7.07e-05	0.000664353	Matn4	matrilin 4						Matn4	0.976412
ENSRNOG00000005872	35.2739	0.975321	0.208865	4.66962	3.02e-06	4.27e-05	Tcf7	transcription factor 7						Tcf7	0.975321
ENSRNOG00000015394	433.317	0.973534	0.240685	4.04485	5.24e-05	0.000514706	Trpv5	transient receptor potential cation channel, subfamily V, member 5						Trpv5	0.973534
ENSRNOG00000000515	151.011	0.973365	0.116764	8.33617	7.67e-17	6.8e-15	Mapk13	mitogen activated protein kinase 13						Mapk13	0.973365
ENSRNOG00000006118	353.88	0.973357	0.114863	8.47408	2.37e-17	2.33e-15	Klf10	Kruppel-like factor 10						Klf10	0.973357
ENSRNOG00000015773	45.2504	0.969944	0.215005	4.51126	6.44e-06	8.25e-05	Il21r	interleukin 21 receptor						Il21r	0.969944
ENSRNOG00000011459	293.126	0.969464	0.0834369	11.6191	3.29e-31	9.91e-29	Rhbdf2	rhomboid 5 homolog 2						Rhbdf2	0.969464
ENSRNOG00000042628	11.4091	0.967978	0.387492	2.49806	0.0124876	0.0493064	Tmem273	transmembrane protein 273						Tmem273	0.967978
ENSRNOG00000003136	12.7369	0.966482	0.375682	2.57261	0.0100936	0.0416301	Fcrla	Fc receptor-like A						Fcrla	0.966482
ENSRNOG00000003298	20.347	0.965319	0.3568	2.70549	0.00682036	0.0303929	Cd247	Cd247 molecule						Cd247	0.965319
ENSRNOG00000014776	84.0341	0.964735	0.201676	4.78358	1.72e-06	2.59e-05	Adcy7	adenylate cyclase 7						Adcy7	0.964735
ENSRNOG00000004150	17.7613	0.96428	0.293865	3.28137	0.00103304	0.00647951	Slc9a7	antizyme inhibitor 2						Slc9a7	0.96428
ENSRNOG00000023640	230.948	0.964199	0.0997282	9.66827	4.11e-22	6.08e-20	Rab25	RAB25, member RAS oncogene family						Rab25	0.964199
ENSRNOG00000033528	59.6246	0.964083	0.231012	4.17331	3e-05	0.000315378	Tll1	tolloid-like 1						Tll1	0.964083
ENSRNOG00000018715	108.896	0.963888	0.150825	6.39075	1.65e-10	5.76e-09	Clec10a	C-type lectin domain containing 10A						Clec10a	0.963888
ENSRNOG00000007519	763.355	0.963086	0.0735895	13.0873	3.89e-39	1.77e-36	Tmem43	transmembrane protein 43						Tmem43	0.963086
ENSRNOG00000018003	90.684	0.962291	0.197647	4.86873	1.12e-06	1.77e-05	F2rl1	uncharacterized LOC102555023						F2rl1	0.962291
ENSRNOG00000019740	231.134	0.95599	0.0958775	9.97096	2.04e-23	3.28e-21	Hdgfl3	HDGF like 3						Hdgfl3	0.95599
ENSRNOG00000000443	310.06	0.953428	0.113932	8.36842	5.84e-17	5.29e-15	LOC103689965	NA						LOC103689965	0.953428
ENSRNOG00000042499	931.731	0.95244	0.12675	7.51432	5.72e-14	3.43e-12	Tmsb10	thymosin, beta 10						Tmsb10	0.95244
ENSRNOG00000011550	20.019	0.951784	0.371575	2.56148	0.0104226	0.0426219	Kcnab2	potassium voltage-gated channel subfamily A regulatory beta subunit 2						Kcnab2	0.951784
ENSRNOG00000021063	9.14965	0.948647	0.380111	2.49571	0.0125704	0.049552	Grin2d	glutamate ionotropic receptor NMDA type subunit 2D						Grin2d	0.948647
ENSRNOG00000010592	18.8661	0.94692	0.263334	3.59589	0.000323278	0.0024467	Slc25a27	eukaryotic translation initiation factor 2B subunit gamma						Slc25a27	0.94692
ENSRNOG00000042838	449.797	0.946874	0.131849	7.18149	6.9e-13	3.58e-11	Junb	JunB proto-oncogene, AP-1 transcription factor subunit						Junb	0.946874
ENSRNOG00000046053	39.539	0.945646	0.203208	4.65358	3.26e-06	4.58e-05	Nudt10	nudix hydrolase 10						Nudt10	0.945646
ENSRNOG00000058337	23.646	0.945409	0.297754	3.17514	0.00149764	0.00883065	Plcb2	tRNA methyltransferase 1						Plcb2	0.945409
ENSRNOG00000013982	133.149	0.939099	0.19221	4.88579	1.03e-06	1.64e-05	Hsd17b2	sterile alpha motif domain containing 8						Hsd17b2	0.939099
ENSRNOG00000053735	27.5421	0.937412	0.229851	4.07834	4.54e-05	0.00045602	Hebp2	heme binding protein 2						Hebp2	0.937412
ENSRNOG00000001431	224.596	0.937175	0.184503	5.07946	3.79e-07	6.7e-06	Rasa4	RAS p21 protein activator 4						Rasa4	0.937175
ENSRNOG00000007607	165.811	0.935854	0.211313	4.42875	9.48e-06	0.000115327	Nr4a1	nuclear receptor subfamily 4, group A, member 1						Nr4a1	0.935854
ENSRNOG00000004409	94.6292	0.933672	0.181745	5.13726	2.79e-07	5.08e-06	Sash3	SAM and SH3 domain containing 3						Sash3	0.933672
ENSRNOG00000003649	182.412	0.932615	0.111893	8.33489	7.76e-17	6.84e-15	Qsox1	quiescin sulfhydryl oxidase 1						Qsox1	0.932615
ENSRNOG00000009030	23.7726	0.931812	0.237046	3.93094	8.46e-05	0.000776529	Rab19	RAB19, member RAS oncogene family						Rab19	0.931812
ENSRNOG00000004585	39.5262	0.930118	0.229291	4.0565	4.98e-05	0.000494612	Tmtc2	transmembrane O-mannosyltransferase targeting cadherins 2						Tmtc2	0.930118
ENSRNOG00000013771	37.7825	0.928491	0.279189	3.32567	0.000882059	0.0056955	Clca5	chloride channel accessory 2						Clca5	0.928491
ENSRNOG00000018184	2632.26	0.927894	0.0776027	11.957	5.97e-33	1.97e-30	Tpm1	tropomyosin 1						Tpm1	0.927894
ENSRNOG00000004003	15.1445	0.926891	0.29146	3.18017	0.00147191	0.00870323	Dusp10	immunity-related GTPase M						Dusp10	0.926891
ENSRNOG00000032922	126.563	0.926126	0.171857	5.38893	7.09e-08	1.46e-06	Dclk1	doublecortin-like kinase 1						Dclk1	0.926126
ENSRNOG00000014230	112.814	0.924444	0.18277	5.05797	4.24e-07	7.39e-06	Map1a	microtubule-associated protein 1A						Map1a	0.924444
ENSRNOG00000002984	60.8995	0.923886	0.268145	3.44547	0.000570072	0.00396203	Bmp15	bone morphogenetic protein 15						Bmp15	0.923886
ENSRNOG00000045998	38.1314	0.92361	0.207435	4.45253	8.49e-06	0.000105006	Sema6b	semaphorin 6B						Sema6b	0.92361
ENSRNOG00000006784	28.8384	0.922994	0.230019	4.01269	6e-05	0.000575036	Sema4f	ssemaphorin 4F						Sema4f	0.922994
ENSRNOG00000051952	270.948	0.922582	0.0863959	10.6785	1.28e-26	2.54e-24	Tes	testin LIM domain protein						Tes	0.922582
ENSRNOG00000016374	333.46	0.921821	0.0944503	9.75985	1.67e-22	2.49e-20	Fgfr2	fibroblast growth factor receptor 2						Fgfr2	0.921821
ENSRNOG00000002953	10.8571	0.921455	0.334386	2.75566	0.00585738	0.0268842	P2ry4	pyrimidinergic receptor P2Y4						P2ry4	0.921455
ENSRNOG00000023226	761.367	0.920371	0.0998067	9.22153	2.93e-20	3.79e-18	S100a10	S100 calcium binding protein A10						S100a10	0.920371
ENSRNOG00000029662	136.286	0.916353	0.22481	4.07613	4.58e-05	0.000459834	Wdfy4	WDFY family member 4						Wdfy4	0.916353
ENSRNOG00000003715	28.019	0.915411	0.287237	3.18695	0.00143782	0.00853766	Srpx2	sushi-repeat-containing protein, X-linked 2						Srpx2	0.915411
ENSRNOG00000020918	4296.27	0.914611	0.118287	7.73212	1.06e-14	7.3e-13	Ccnd1	cyclin D1						Ccnd1	0.914611
ENSRNOG00000003538	63.6177	0.908869	0.18761	4.84447	1.27e-06	1.96e-05	Adamts4	furin (paired basic amino acid cleaving enzyme)						Adamts4	0.908869
ENSRNOG00000017157	21.3288	0.908584	0.253285	3.5872	0.000334244	0.0025128	Trim69	tripartite motif-containing 69						Trim69	0.908584
ENSRNOG00000048169	25.959	0.907982	0.248339	3.65621	0.000255969	0.0020048	Tuba8	ETHE1, persulfide dioxygenase						Tuba8	0.907982
ENSRNOG00000023030	18.7856	0.906508	0.294697	3.07606	0.00209753	0.0116709	Cd96	CD96 molecule						Cd96	0.906508
ENSRNOG00000051915	46.9416	0.904861	0.179755	5.03385	4.81e-07	8.29e-06	Spred3	sprouty-related, EVH1 domain containing 3						Spred3	0.904861
ENSRNOG00000022298	174.822	0.904227	0.162098	5.57827	2.43e-08	5.63e-07	Cxcl11	C-X-C motif chemokine ligand 11						Cxcl11	0.904227
ENSRNOG00000019937	386.754	0.902499	0.198781	4.54016	5.62e-06	7.33e-05	Kcnk1	potassium two pore domain channel subfamily K member 1						Kcnk1	0.902499
ENSRNOG00000021338	653.006	0.902235	0.0673939	13.3875	7.16e-41	3.77e-38	Tmem132a	transmembrane protein 132A						Tmem132a	0.902235
ENSRNOG00000049743	41.2436	0.898713	0.190857	4.70882	2.49e-06	3.61e-05	Gstm5	glutathione S-transferase, mu 5						Gstm5	0.898713
ENSRNOG00000014124	16.89	0.898562	0.328516	2.73521	0.00623399	0.0283424	Nod2	nucleotide-binding oligomerization domain containing 2						Nod2	0.898562
ENSRNOG00000032396	198.743	0.897197	0.155531	5.7686	7.99e-09	2.09e-07	RGD1559575	similar to novel protein						RGD1559575	0.897197
ENSRNOG00000003778	37.0901	0.896731	0.192914	4.64834	3.35e-06	4.68e-05	Opn3	opsin 3						Opn3	0.896731
ENSRNOG00000009329	536.968	0.892673	0.178192	5.00962	5.45e-07	9.27e-06	Nr1d1	nuclear receptor subfamily 1, group D, member 1						Nr1d1	0.892673
ENSRNOG00000003496	284.459	0.891719	0.123318	7.23106	4.79e-13	2.53e-11	Tbc1d9	TBC1 domain family member 9						Tbc1d9	0.891719
ENSRNOG00000024346	330.302	0.891102	0.177204	5.02866	4.94e-07	8.47e-06	Plet1	placenta expressed transcript 1						Plet1	0.891102
ENSRNOG00000007206	19.9157	0.889795	0.271984	3.2715	0.00106978	0.00666487	LOC361016	CFAP20 domain containing						LOC361016	0.889795
ENSRNOG00000003895	19.9627	0.887924	0.275339	3.22484	0.00126045	0.00764346	Rgs1	regulator of G-protein signaling 1						Rgs1	0.887924
ENSRNOG00000006925	22.1668	0.887883	0.247301	3.59029	0.000330311	0.0024899	Zfp786	zinc finger protein 786						Zfp786	0.887883
ENSRNOG00000005850	32.1864	0.887539	0.34766	2.55289	0.0106833	0.0433928	Gdap1	ganglioside-induced differentiation-associated-protein 1						Gdap1	0.887539
ENSRNOG00000026605	222.852	0.88369	0.224167	3.9421	8.08e-05	0.000744894	Ifi27l2b	interferon, alpha-inducible protein 27 like 2B						Ifi27l2b	0.88369
ENSRNOG00000022480	1263.53	0.882268	0.121216	7.27849	3.38e-13	1.81e-11	Atp6v1g3	ATPase H+ transporting V1 subunit G3						Atp6v1g3	0.882268
ENSRNOG00000009912	123.245	0.880622	0.192181	4.58225	4.6e-06	6.15e-05	Fgr	FGR proto-oncogene, Src family tyrosine kinase						Fgr	0.880622
ENSRNOG00000003453	25.0336	0.880543	0.276704	3.18225	0.00146134	0.00865904	Lypd1	Ly6/Plaur domain containing 1						Lypd1	0.880543
ENSRNOG00000006224	17.4648	0.880516	0.279645	3.14869	0.00164004	0.00952356	Klhl31	kelch-like family member 31						Klhl31	0.880516
ENSRNOG00000009892	139.421	0.880156	0.144725	6.08158	1.19e-09	3.62e-08	Adamts15	ADAM metallopeptidase with thrombospondin type 1 motif, 15						Adamts15	0.880156
ENSRNOG00000033796	40.1949	0.879758	0.204042	4.31166	1.62e-05	0.000184619	Kcnj5	potassium inwardly-rectifying channel, subfamily J, member 5						Kcnj5	0.879758
ENSRNOG00000024452	35.4186	0.877615	0.231571	3.78983	0.000150747	0.00128017	Carmil2	sedoheptulokinase						Carmil2	0.877615
ENSRNOG00000028261	31.9079	0.877018	0.233488	3.75616	0.000172539	0.00143698	Tppp	tubulin polymerization promoting protein						Tppp	0.877018
ENSRNOG00000006767	31.1404	0.875797	0.24465	3.57979	0.000343864	0.00257249	Cst7	cystatin F						Cst7	0.875797
ENSRNOG00000019822	95.8094	0.875428	0.178276	4.91051	9.08e-07	1.48e-05	Gadd45b	family with sequence similarity 53, member B						Gadd45b	0.875428
ENSRNOG00000012083	543.468	0.87387	0.0706898	12.362	4.19e-35	1.57e-32	St6galnac2	ST6 N-acetylgalactosaminide alpha-2,6-sialyltransferase 2						St6galnac2	0.87387
ENSRNOG00000015002	18.0341	0.872614	0.27671	3.15353	0.00161307	0.00939286	Abhd15	abhydrolase domain containing 15						Abhd15	0.872614
ENSRNOG00000020679	550.58	0.869563	0.123447	7.04404	1.87e-12	8.91e-11	Icam1	intercellular adhesion molecule 1						Icam1	0.869563
ENSRNOG00000026644	67.7151	0.868339	0.190229	4.5647	5e-06	6.61e-05	Glipr1	GLI pathogenesis-related 1						Glipr1	0.868339
ENSRNOG00000000827	319.59	0.867599	0.145104	5.97917	2.24e-09	6.46e-08	Ier3	immediate early response 3						Ier3	0.867599
ENSRNOG00000015616	32.6661	0.86723	0.266639	3.25245	0.00114415	0.00706029	Rgs14	regulator of G-protein signaling 14						Rgs14	0.86723
ENSRNOG00000042848	719.604	0.866922	0.122936	7.0518	1.77e-12	8.5e-11	Jam2	solute carrier family 5 member 9						Jam2	0.866922
ENSRNOG00000003457	73.0075	0.86546	0.143258	6.04125	1.53e-09	4.56e-08	Bicdl2	BICD family like cargo adaptor 2						Bicdl2	0.86546
ENSRNOG00000027096	44.3712	0.858217	0.211894	4.05022	5.12e-05	0.000505786	Ctsw	cathepsin W						Ctsw	0.858217
ENSRNOG00000006319	20.1425	0.856397	0.313228	2.7341	0.00625509	0.028423	Cxcr6	protein phosphatase 2 catalytic subunit beta						Cxcr6	0.856397
ENSRNOG00000006052	1143.06	0.856183	0.0801181	10.6865	1.18e-26	2.36e-24	Sulf2	sulfatase 2						Sulf2	0.856183
ENSRNOG00000021752	151.334	0.855408	0.253182	3.37863	0.000728493	0.00486239	Foxq1	forkhead box Q1						Foxq1	0.855408
ENSRNOG00000016143	75.8343	0.852519	0.175464	4.85866	1.18e-06	1.85e-05	Gpr162	G protein-coupled receptor 162						Gpr162	0.852519
ENSRNOG00000008312	832.915	0.852097	0.169583	5.02465	5.04e-07	8.62e-06	Stra6	signaling receptor and transporter of retinol STRA6						Stra6	0.852097
ENSRNOG00000024707	41.8695	0.851764	0.24795	3.43523	0.000592059	0.00408618	Tp73	tumor protein p73						Tp73	0.851764
ENSRNOG00000016603	16.7971	0.850637	0.275716	3.08519	0.00203421	0.0113959	Rtn2	reticulon 2						Rtn2	0.850637
ENSRNOG00000008600	43.0566	0.848393	0.207566	4.08734	4.36e-05	0.000440804	Sytl1	synaptotagmin-like 1						Sytl1	0.848393
ENSRNOG00000011971	1513.06	0.848182	0.166077	5.10716	3.27e-07	5.83e-06	C1s	complement C1s						C1s	0.848182
ENSRNOG00000009565	145.078	0.84728	0.18997	4.46008	8.19e-06	0.000101898	Pdk4	pyruvate dehydrogenase kinase 4						Pdk4	0.84728
ENSRNOG00000001158	220.756	0.846672	0.136416	6.20656	5.42e-10	1.75e-08	Abcg1	CD3e molecule						Abcg1	0.846672
ENSRNOG00000008951	45.0543	0.846486	0.189814	4.45956	8.21e-06	0.00010192	Rasl10a	GRAM domain containing 1A						Rasl10a	0.846486
ENSRNOG00000011334	15.8111	0.845749	0.296858	2.849	0.00438564	0.0213513	Tmem63c	transmembrane protein 63c						Tmem63c	0.845749
ENSRNOG00000018087	1266.89	0.845684	0.0985479	8.58145	9.37e-18	9.68e-16	Vim	vimentin						Vim	0.845684
ENSRNOG00000004307	70.7672	0.844428	0.201046	4.20017	2.67e-05	0.000284273	Tor3a	torsin family 3, member A						Tor3a	0.844428
ENSRNOG00000019943	137.055	0.844428	0.10931	7.72509	1.12e-14	7.65e-13	Slc7a6	solute carrier family 7 member 6						Slc7a6	0.844428
ENSRNOG00000005041	764.809	0.843493	0.125223	6.73592	1.63e-11	6.72e-10	Crip2	cysteine-rich protein 2						Crip2	0.843493
ENSRNOG00000006860	48.0938	0.841324	0.212681	3.95581	7.63e-05	0.00070927	Itk	IL2-inducible T-cell kinase						Itk	0.841324
ENSRNOG00000017882	36.3731	0.840151	0.252845	3.32279	0.000891225	0.00573709	Camk1d	calcium/calmodulin-dependent protein kinase ID						Camk1d	0.840151
ENSRNOG00000015157	849.849	0.839349	0.124731	6.72926	1.71e-11	7e-10	Smtnl2	smoothelin-like 2						Smtnl2	0.839349
ENSRNOG00000059406	335.101	0.838996	0.139758	6.00319	1.93e-09	5.65e-08	Ier5	immediate early response 5						Ier5	0.838996
ENSRNOG00000010977	17.0253	0.838853	0.296609	2.82815	0.00468184	0.0225457	Igfbp6	insulin-like growth factor binding protein 6						Igfbp6	0.838853
ENSRNOG00000054031	80.675	0.837636	0.158415	5.28761	1.24e-07	2.43e-06	LOC102549726	phospholipase C beta 1						LOC102549726	0.837636
ENSRNOG00000011500	46.3018	0.836657	0.229197	3.65038	0.000261852	0.00204337	Pou2af1	POU class 2 homeobox associating factor 1						Pou2af1	0.836657
ENSRNOG00000019120	565.154	0.836423	0.306158	2.732	0.0062952	0.0285744	Hmgcs2	3-hydroxy-3-methylglutaryl-CoA synthase 2						Hmgcs2	0.836423
ENSRNOG00000022110	24.276	0.836078	0.278529	3.00176	0.00268426	0.0143229	Gcsam	potassium voltage-gated channel modifier subfamily V member 1						Gcsam	0.836078
ENSRNOG00000020936	37.49	0.835405	0.214166	3.90074	9.59e-05	0.000870585	Nradd	neurotrophin receptor associated death domain						Nradd	0.835405
ENSRNOG00000000457	379.206	0.834459	0.10502	7.94573	1.93e-15	1.44e-13	Tap1	transporter 1, ATP binding cassette subfamily B member						Tap1	0.834459
ENSRNOG00000000655	484.147	0.831321	0.149007	5.57908	2.42e-08	5.61e-07	Ptprc	protein tyrosine phosphatase, receptor type, C						Ptprc	0.831321
ENSRNOG00000012543	125.483	0.831015	0.146631	5.66741	1.45e-08	3.6e-07	Mcm3	minichromosome maintenance complex component 3						Mcm3	0.831015
ENSRNOG00000006940	67.586	0.830542	0.21022	3.95082	7.79e-05	0.000720639	Ncf4	neutrophil cytosolic factor 4						Ncf4	0.830542
ENSRNOG00000002659	167.165	0.829572	0.137142	6.04899	1.46e-09	4.38e-08	Ciita	class II, major histocompatibility complex, transactivator						Ciita	0.829572
ENSRNOG00000004195	20.8557	0.827557	0.31295	2.64437	0.00818425	0.0352308	Dtl	denticleless E3 ubiquitin protein ligase homolog						Dtl	0.827557
ENSRNOG00000005042	14.5352	0.826894	0.298157	2.77335	0.00554827	0.0257888	Ranbp17	RAN binding protein 17						Ranbp17	0.826894
ENSRNOG00000002097	135.194	0.826436	0.124617	6.63181	3.32e-11	1.33e-09	Rasl11b	RAS-like family 11 member B						Rasl11b	0.826436
ENSRNOG00000009427	22.2873	0.825511	0.318721	2.59008	0.00959548	0.0399476	Tbx21	T-box transcription factor 21						Tbx21	0.825511
ENSRNOG00000000638	28.8745	0.824721	0.219828	3.75167	0.000175663	0.00145866	Zfp365	zinc finger protein 365						Zfp365	0.824721
ENSRNOG00000019009	70.0465	0.824144	0.139317	5.91559	3.31e-09	9.33e-08	Arrdc2	arrestin domain containing 2						Arrdc2	0.824144
ENSRNOG00000021526	121.027	0.82314	0.194662	4.22856	2.35e-05	0.000255034	Slc25a34	solute carrier family 25, member 34						Slc25a34	0.82314
ENSRNOG00000029049	131.735	0.821315	0.106213	7.73273	1.05e-14	7.29e-13	Zdhhc14	zinc finger DHHC-type palmitoyltransferase 14						Zdhhc14	0.821315
ENSRNOG00000023172	39.4367	0.819034	0.195529	4.18881	2.8e-05	0.000297892	Dnajb3	solute carrier family 16, member 12						Dnajb3	0.819034
ENSRNOG00000001555	191.97	0.818869	0.120866	6.77501	1.24e-11	5.25e-10	Btg3	BTG anti-proliferation factor 3						Btg3	0.818869
ENSRNOG00000002418	167.58	0.815971	0.171442	4.75946	1.94e-06	2.86e-05	Tgfb2	A-kinase anchoring protein 17A						Tgfb2	0.815971
ENSRNOG00000058870	16.1905	0.814945	0.303448	2.68561	0.00723966	0.0320073	Mroh7	maestro heat-like repeat family member 7						Mroh7	0.814945
ENSRNOG00000032240	116.305	0.814529	0.192443	4.23258	2.31e-05	0.000250998	Gbp5	guanylate binding protein 5						Gbp5	0.814529
ENSRNOG00000018441	19.2525	0.814323	0.226481	3.59555	0.000323702	0.00244775	Ggt7	gamma-glutamyltransferase 7						Ggt7	0.814323
ENSRNOG00000028016	27.2883	0.814107	0.212033	3.83954	0.000123266	0.00107443	Ncf2	neutrophil cytosolic factor 2						Ncf2	0.814107
ENSRNOG00000015906	250.315	0.813376	0.105694	7.69556	1.41e-14	9.34e-13	Tgif1	TGFB-induced factor homeobox 1						Tgif1	0.813376
ENSRNOG00000019342	421.307	0.813143	0.251452	3.2338	0.00122156	0.00744844	Sult1a1	sulfotransferase family 1A member 1						Sult1a1	0.813143
ENSRNOG00000008129	24.5076	0.813082	0.275433	2.95201	0.00315716	0.0163388	Pla2r1	phospholipase A2 receptor 1						Pla2r1	0.813082
ENSRNOG00000003219	127.423	0.811707	0.155645	5.21512	1.84e-07	3.49e-06	Trim16	tripartite motif-containing 16						Trim16	0.811707
ENSRNOG00000006079	202.576	0.810407	0.142017	5.70642	1.15e-08	2.93e-07	Psd4	tripartite motif-containing 37						Psd4	0.810407
ENSRNOG00000019892	689.5	0.809374	0.0896718	9.02596	1.78e-19	2.17e-17	Lrrfip1	LRR binding FLII interacting protein 1						Lrrfip1	0.809374
ENSRNOG00000004311	59.8016	0.806692	0.188492	4.27972	1.87e-05	0.000208002	Gpr182	G protein-coupled receptor 182						Gpr182	0.806692
ENSRNOG00000018126	515.396	0.806491	0.181105	4.45318	8.46e-06	0.000104765	Abca1	ATP binding cassette subfamily A member 1						Abca1	0.806491
ENSRNOG00000005109	32.3378	0.806115	0.213362	3.77815	0.000157995	0.00133232	Rprm	reprimo, TP53 dependent G2 arrest mediator homolog						Rprm	0.806115
ENSRNOG00000005985	21.2424	0.805509	0.297711	2.70568	0.00681657	0.0303921	Kcnma1	potassium calcium-activated channel subfamily M alpha 1						Kcnma1	0.805509
ENSRNOG00000021750	407.027	0.805205	0.23132	3.48092	0.000499694	0.00352824	Id1	inhibitor of DNA binding 1, HLH protein						Id1	0.805205
ENSRNOG00000059381	497.772	0.804374	0.122303	6.57692	4.8e-11	1.89e-09	Mrps6	mitochondrial ribosomal protein S6						Mrps6	0.804374
ENSRNOG00000026295	44.246	0.804208	0.17185	4.67972	2.87e-06	4.09e-05	Rbpjl	recombination signal binding protein for immunoglobulin kappa J region-like						Rbpjl	0.804208
ENSRNOG00000028774	20.6822	0.804205	0.306894	2.62046	0.0087811	0.0372948	Vgll3	ubiquitin specific peptidase 47						Vgll3	0.804205
ENSRNOG00000012494	40.486	0.803978	0.18282	4.39765	1.09e-05	0.000130881	Kctd14	potassium channel tetramerization domain containing 14						Kctd14	0.803978
ENSRNOG00000055010	105.657	0.803658	0.161864	4.96502	6.87e-07	1.15e-05	Axin2	netrin 1						Axin2	0.803658
ENSRNOG00000031167	26.1073	0.803206	0.238211	3.37183	0.000746709	0.00495257	Srxn1	phosphatidylinositol 4-kinase beta						Srxn1	0.803206
ENSRNOG00000031163	141.878	0.802948	0.0980452	8.18957	2.62e-16	2.13e-14	Nfkbiz	NFKB inhibitor zeta						Nfkbiz	0.802948
ENSRNOG00000039496	226.372	0.80229	0.0905867	8.8566	8.25e-19	9.65e-17	Plp2	proteolipid protein 2						Plp2	0.80229
ENSRNOG00000001806	90.5913	0.80207	0.273756	2.92987	0.00339106	0.0173731	Fetub	fetuin B						Fetub	0.80207
ENSRNOG00000010575	67.5756	0.797959	0.190253	4.1942	2.74e-05	0.000291313	Dapp1	dual adaptor of phosphotyrosine and 3-phosphoinositides 1						Dapp1	0.797959
ENSRNOG00000017469	1372.48	0.797369	0.0763688	10.441	1.61e-25	2.92e-23	Anxa1	annexin A1						Anxa1	0.797369
ENSRNOG00000001821	134.955	0.795486	0.231096	3.44224	0.000576923	0.00399481	Adipoq	adiponectin, C1Q and collagen domain containing						Adipoq	0.795486
ENSRNOG00000011973	17.5626	0.794866	0.268308	2.96252	0.00305136	0.0158841	Il7	interleukin 7						Il7	0.794866
ENSRNOG00000013541	372.81	0.794239	0.0785361	10.113	4.84e-24	7.98e-22	Sh2d4a	transmembrane channel-like 3						Sh2d4a	0.794239
ENSRNOG00000008030	37.1699	0.793787	0.236927	3.35034	0.000807134	0.00527525	Shc2	ankyrin repeat domain 29						Shc2	0.793787
ENSRNOG00000019141	61.6331	0.792235	0.16585	4.7768	1.78e-06	2.66e-05	Ch25h	zinc finger and BTB domain containing 47						Ch25h	0.792235
ENSRNOG00000001187	74.9147	0.791583	0.240964	3.28507	0.00101956	0.00641126	Oasl	2'-5'-oligoadenylate synthetase-like						Oasl	0.791583
ENSRNOG00000019336	317.872	0.791566	0.122867	6.44246	1.18e-10	4.28e-09	Gata3	GATA binding protein 3						Gata3	0.791566
ENSRNOG00000016547	68.0117	0.791348	0.163121	4.85129	1.23e-06	1.91e-05	Rgs19	regulator of G-protein signaling 19						Rgs19	0.791348
ENSRNOG00000011913	1663.07	0.790939	0.121221	6.52479	6.81e-11	2.58e-09	Cp	ceruloplasmin						Cp	0.790939
ENSRNOG00000020332	18.5824	0.790726	0.281294	2.81103	0.00493831	0.0235659	Tnnt3	troponin T3, fast skeletal type						Tnnt3	0.790726
ENSRNOG00000019440	32.5496	0.790598	0.196842	4.0164	5.91e-05	0.000567777	Kcnn4	potassium calcium-activated channel subfamily N member 4						Kcnn4	0.790598
ENSRNOG00000004649	50.3805	0.789571	0.266154	2.9666	0.00301115	0.0157238	Il1b	interleukin 1 beta						Il1b	0.789571
ENSRNOG00000008301	3903.22	0.789419	0.0778805	10.1363	3.81e-24	6.42e-22	Tagln2	transgelin 2						Tagln2	0.789419
ENSRNOG00000002072	20.7682	0.788608	0.252459	3.12371	0.00178586	0.0102571	Eva1c	eva-1 homolog C						Eva1c	0.788608
ENSRNOG00000058039	544.302	0.788584	0.163727	4.81645	1.46e-06	2.24e-05	Acta2	actin alpha 2, smooth muscle						Acta2	0.788584
ENSRNOG00000028910	142.819	0.788071	0.145807	5.4049	6.48e-08	1.35e-06	Ccdc9b	coiled-coil domain containing 9B						Ccdc9b	0.788071
ENSRNOG00000024848	325.358	0.787642	0.170975	4.60676	4.09e-06	5.55e-05	Fga	fibrinogen alpha chain						Fga	0.787642
ENSRNOG00000020032	175.299	0.786583	0.110732	7.10346	1.22e-12	6.03e-11	Impdh1	eukaryotic translation initiation factor 4, gamma 2						Impdh1	0.786583
ENSRNOG00000000860	90.353	0.785165	0.158551	4.95212	7.34e-07	1.22e-05	Vwa7	von Willebrand factor A domain containing 7						Vwa7	0.785165
ENSRNOG00000020938	283.729	0.784832	0.0883844	8.87975	6.7e-19	7.89e-17	Ppp1r15a	protein phosphatase 1, regulatory subunit 15A						Ppp1r15a	0.784832
ENSRNOG00000007805	39.5856	0.783395	0.215182	3.64062	0.000271982	0.00211263	Mybl2	MYB proto-oncogene like 2						Mybl2	0.783395
ENSRNOG00000020060	307.641	0.781133	0.116675	6.69492	2.16e-11	8.82e-10	Atf5	activating transcription factor 5						Atf5	0.781133
ENSRNOG00000015220	31.4004	0.779643	0.272391	2.86222	0.00420689	0.0206542	Crtac1	cartilage acidic protein 1						Crtac1	0.779643
ENSRNOG00000023781	1673.02	0.778972	0.0758517	10.2697	9.65e-25	1.68e-22	Plec	plectin						Plec	0.778972
ENSRNOG00000022975	110.476	0.776831	0.18718	4.15017	3.32e-05	0.000344922	Nfam1	NFAT activating protein with ITAM motif 1						Nfam1	0.776831
ENSRNOG00000007882	51.4758	0.776731	0.192902	4.02656	5.66e-05	0.000547458	Ablim2	actin binding LIM protein family, member 2						Ablim2	0.776731
ENSRNOG00000003486	49.828	0.774426	0.231938	3.33894	0.000840982	0.00545747	Mnda	myeloid cell nuclear differentiation antigen						Mnda	0.774426
ENSRNOG00000017874	184.89	0.773376	0.16293	4.74669	2.07e-06	3.04e-05	Cd53	Cd53 molecule						Cd53	0.773376
ENSRNOG00000056219	106.16	0.772772	0.209233	3.69336	0.000221313	0.00176715	Olr1	oxidized low density lipoprotein receptor 1						Olr1	0.772772
ENSRNOG00000033256	26.0282	0.772087	0.270117	2.85834	0.00425861	0.0208534	LOC691141	hypothetical protein LOC691141						LOC691141	0.772087
ENSRNOG00000033608	248.246	0.771299	0.0936706	8.23416	1.81e-16	1.49e-14	Cd276	Cd276 molecule						Cd276	0.771299
ENSRNOG00000002272	123.905	0.770951	0.152571	5.05305	4.35e-07	7.54e-06	Lnx1	ligand of numb-protein X 1						Lnx1	0.770951
ENSRNOG00000010473	177.488	0.770666	0.121083	6.36477	1.96e-10	6.79e-09	Cand2	cullin-associated and neddylation-dissociated 2 (putative)						Cand2	0.770666
ENSRNOG00000047606	61.5955	0.77003	0.207568	3.70978	0.000207439	0.00167624	Bcl2a1	BCL2-related protein A1						Bcl2a1	0.77003
ENSRNOG00000019311	535.048	0.769065	0.0927859	8.2886	1.15e-16	9.75e-15	Nfkb2	nuclear factor kappa B subunit 2						Nfkb2	0.769065
ENSRNOG00000011167	61.1362	0.76762	0.144048	5.32891	9.88e-08	1.98e-06	Wdhd1	acyl-CoA synthetase medium-chain family member 2						Wdhd1	0.76762
ENSRNOG00000025502	78.3328	0.766685	0.227816	3.36537	0.000764419	0.00505808	Arhgef37	Rho guanine nucleotide exchange factor 37						Arhgef37	0.766685
ENSRNOG00000022431	27.7652	0.7658	0.255808	2.99365	0.00275658	0.0146438	Zfp867	zinc finger protein 867						Zfp867	0.7658
ENSRNOG00000025634	95.3039	0.764983	0.160916	4.75392	2e-06	2.94e-05	Zfhx2	zinc finger homeobox 2						Zfhx2	0.764983
ENSRNOG00000016526	282.843	0.764133	0.183757	4.15838	3.21e-05	0.000333789	Dsg2	translocase of inner mitochondrial membrane 8A2						Dsg2	0.764133
ENSRNOG00000008144	465.039	0.761839	0.112145	6.79336	1.1e-11	4.67e-10	Irf1	interferon regulatory factor 1						Irf1	0.761839
ENSRNOG00000042729	27.2698	0.761471	0.229498	3.31798	0.000906709	0.00582529	Efhc1	EF-hand domain containing 1						Efhc1	0.761471
ENSRNOG00000000699	77.2403	0.76111	0.241521	3.15132	0.00162532	0.00945438	Selplg	selectin P ligand						Selplg	0.76111
ENSRNOG00000013526	54.6158	0.760911	0.195559	3.89095	9.99e-05	0.000899697	Rassf4	Ras association domain family member 4						Rassf4	0.760911
ENSRNOG00000009850	222.41	0.760474	0.107057	7.10346	1.22e-12	6.03e-11	St3gal4	transmembrane protein 79						St3gal4	0.760474
ENSRNOG00000005053	176.694	0.759588	0.124043	6.12359	9.15e-10	2.83e-08	Egln3	egl-9 family hypoxia-inducible factor 3						Egln3	0.759588
ENSRNOG00000004168	74.7377	0.759257	0.123501	6.14778	7.86e-10	2.47e-08	Slc35e4	solute carrier family 35, member E4						Slc35e4	0.759257
ENSRNOG00000048987	24.6229	0.759192	0.232387	3.26694	0.00108717	0.00674919	Sfta2	surfactant associated 2						Sfta2	0.759192
ENSRNOG00000057701	18.3255	0.757882	0.253462	2.99012	0.00278864	0.0147893	Myom1	selenoprotein N						Myom1	0.757882
ENSRNOG00000045553	110.321	0.75642	0.178205	4.24466	2.19e-05	0.000239391	Proser2	proline and serine rich 2						Proser2	0.75642
ENSRNOG00000001953	139.11	0.755724	0.138383	5.4611	4.73e-08	1.02e-06	Bace2	beta-secretase 2						Bace2	0.755724
ENSRNOG00000020138	271.949	0.755182	0.111334	6.78306	1.18e-11	4.98e-10	Slc4a3	solute carrier family 4 member 3						Slc4a3	0.755182
ENSRNOG00000009222	402.325	0.754921	0.101838	7.41298	1.23e-13	7.05e-12	Epha2	Eph receptor A2						Epha2	0.754921
ENSRNOG00000019174	34.9439	0.754041	0.19277	3.91161	9.17e-05	0.000835456	Chtf18	chromosome transmission fidelity factor 18						Chtf18	0.754041
ENSRNOG00000057867	13.7327	0.753765	0.296695	2.54054	0.0110682	0.0446225	Mns1	meiosis-specific nuclear structural 1						Mns1	0.753765
ENSRNOG00000007925	253.371	0.752046	0.132842	5.66119	1.5e-08	3.72e-07	Pak6	p21 (RAC1) activated kinase 6						Pak6	0.752046
ENSRNOG00000020580	125.495	0.751963	0.125835	5.9758	2.29e-09	6.56e-08	Shfl	shiftless antiviral inhibitor of ribosomal frameshifting						Shfl	0.751963
ENSRNOG00000015810	26.3795	0.751862	0.235748	3.18927	0.00142633	0.00847546	Trip13	thyroid hormone receptor interactor 13						Trip13	0.751862
ENSRNOG00000004889	29.8537	0.751389	0.21706	3.46166	0.000536858	0.00375912	Vangl2	VANGL planar cell polarity protein 2						Vangl2	0.751389
ENSRNOG00000024125	27.909	0.750523	0.214577	3.49769	0.00046931	0.00334881	Slain1	SLAIN motif family, member 1						Slain1	0.750523
ENSRNOG00000010718	43.377	0.749364	0.243982	3.07139	0.00213062	0.0118297	Gpr153	G protein-coupled receptor 153						Gpr153	0.749364
ENSRNOG00000011599	1796.86	0.749175	0.170142	4.40324	1.07e-05	0.00012776	Gldc	glycine decarboxylase						Gldc	0.749175
ENSRNOG00000016825	74.2342	0.749076	0.123761	6.05259	1.43e-09	4.29e-08	Cd3eap	RNA polymerase I subunit G						Cd3eap	0.749076
ENSRNOG00000059741	189.413	0.747451	0.106044	7.04849	1.81e-12	8.65e-11	Tmc4	transmembrane channel-like 4						Tmc4	0.747451
ENSRNOG00000005620	112.47	0.747405	0.183632	4.07013	4.7e-05	0.00047042	Lcp2	lymphocyte cytosolic protein 2						Lcp2	0.747405
ENSRNOG00000018262	493.572	0.747205	0.12465	5.99441	2.04e-09	5.93e-08	Ampd3	adenosine monophosphate deaminase 3						Ampd3	0.747205
ENSRNOG00000043182	69.0929	0.74594	0.163707	4.55656	5.2e-06	6.85e-05	Septin6	septin 6						Septin6	0.74594
ENSRNOG00000001989	471.025	0.745708	0.132394	5.6325	1.78e-08	4.3e-07	Alcam	activated leukocyte cell adhesion molecule						Alcam	0.745708
ENSRNOG00000050224	59.7646	0.745504	0.175091	4.2578	2.06e-05	0.000227373	Stambpl1	STAM binding protein-like 1						Stambpl1	0.745504
ENSRNOG00000009311	33.619	0.745488	0.228216	3.26659	0.00108851	0.00675407	Fstl3	follistatin like 3						Fstl3	0.745488
ENSRNOG00000025584	36.3001	0.74499	0.226713	3.28605	0.00101602	0.0063962	Agap2	ArfGAP with GTPase domain, ankyrin repeat and PH domain 2						Agap2	0.74499
ENSRNOG00000012965	73.8793	0.744851	0.190096	3.9183	8.92e-05	0.000815282	Themis2	thymocyte selection associated family member 2						Themis2	0.744851
ENSRNOG00000006367	1007.87	0.744745	0.132585	5.61713	1.94e-08	4.63e-07	Slc5a8	solute carrier family 5 member 8						Slc5a8	0.744745
ENSRNOG00000046007	180.602	0.742242	0.166375	4.46126	8.15e-06	0.000101412	Cldn3	claudin 3						Cldn3	0.742242
ENSRNOG00000013064	54.4212	0.742128	0.194288	3.81972	0.000133601	0.00115377	Lrp8	leupaxin						Lrp8	0.742128
ENSRNOG00000020588	72.5953	0.741603	0.152419	4.86556	1.14e-06	1.8e-05	Efna4	eukaryotic translation elongation factor 1 alpha 1						Efna4	0.741603
ENSRNOG00000014585	24.8696	0.741487	0.221691	3.34469	0.00082376	0.00536432	Cfap53	cilia and flagella associated protein 53						Cfap53	0.741487
ENSRNOG00000021323	28.2384	0.739858	0.225342	3.28326	0.00102613	0.00644297	Ca13	carbonic anhydrase 13						Ca13	0.739858
ENSRNOG00000007567	136.142	0.739834	0.215664	3.43049	0.000602483	0.00414623	Rem1	RRAD and GEM like GTPase 1						Rem1	0.739834
ENSRNOG00000052064	69.7338	0.738805	0.175339	4.21358	2.51e-05	0.000270296	Parvg	parvin, gamma						Parvg	0.738805
ENSRNOG00000054033	134.588	0.73879	0.143688	5.14163	2.72e-07	4.99e-06	Adap1	tubulin, alpha 1B						Adap1	0.73879
ENSRNOG00000013922	73.2119	0.738783	0.180544	4.09198	4.28e-05	0.0004331	Dok2	docking protein 2						Dok2	0.738783
ENSRNOG00000016728	94.4671	0.738629	0.167582	4.40757	1.05e-05	0.000125832	Tiam2	TIAM Rac1 associated GEF 2						Tiam2	0.738629
ENSRNOG00000053450	925.224	0.738487	0.0731324	10.0979	5.64e-24	9.13e-22	Myadm	myeloid-associated differentiation marker						Myadm	0.738487
ENSRNOG00000019568	1490.13	0.737242	0.118239	6.23516	4.51e-10	1.47e-08	Jund	JunD proto-oncogene, AP-1 transcription factor subunit						Jund	0.737242
ENSRNOG00000010119	72.7435	0.73695	0.19997	3.6853	0.000228432	0.00181897	Zmat3	zinc finger, matrin type 3						Zmat3	0.73695
ENSRNOG00000020501	307.251	0.735839	0.0911771	8.07043	7e-16	5.46e-14	Tjp3	tight junction protein 3						Tjp3	0.735839
ENSRNOG00000012830	28.8299	0.732438	0.227027	3.22621	0.00125439	0.00761223	Paqr8	progestin and adipoQ receptor family member 8						Paqr8	0.732438
ENSRNOG00000049215	80.3571	0.731634	0.137006	5.34016	9.29e-08	1.87e-06	Cbx2	chromobox 2						Cbx2	0.731634
ENSRNOG00000019430	437.572	0.731259	0.159538	4.58361	4.57e-06	6.12e-05	Coro1a	coronin 1A						Coro1a	0.731259
ENSRNOG00000051291	130.514	0.730348	0.162493	4.49466	6.97e-06	8.8e-05	Dnhd1	dynein heavy chain domain 1						Dnhd1	0.730348
ENSRNOG00000015318	321.061	0.730042	0.106435	6.85907	6.93e-12	3.04e-10	Heyl	hes-related family bHLH transcription factor with YRPW motif-like						Heyl	0.730042
ENSRNOG00000057058	23.1373	0.729772	0.255728	2.8537	0.00432135	0.0211135	Cd300a	homeobox B2						Cd300a	0.729772
ENSRNOG00000054561	42.3864	0.729505	0.168428	4.33126	1.48e-05	0.000171359	Isg20	interferon stimulated exonuclease gene 20						Isg20	0.729505
ENSRNOG00000018421	319.967	0.729375	0.0870658	8.37728	5.42e-17	4.93e-15	Aen	apoptosis enhancing nuclease						Aen	0.729375
ENSRNOG00000048222	121.267	0.729315	0.158706	4.59537	4.32e-06	5.82e-05	Nlrc5	NLR family, CARD domain containing 5						Nlrc5	0.729315
ENSRNOG00000017980	306.707	0.728025	0.174716	4.16691	3.09e-05	0.00032295	Itgal	integrin subunit alpha L						Itgal	0.728025
ENSRNOG00000050347	71.9066	0.725553	0.147381	4.92296	8.52e-07	1.4e-05	Ptges3l	prostaglandin E synthase 3 like						Ptges3l	0.725553
ENSRNOG00000014896	47.2071	0.724719	0.237774	3.04793	0.00230421	0.0126106	Adgrg3	adhesion G protein-coupled receptor G3						Adgrg3	0.724719
ENSRNOG00000020845	195.506	0.72454	0.153884	4.70835	2.5e-06	3.62e-05	Tyrobp	transmembrane immune signaling adaptor Tyrobp						Tyrobp	0.72454
ENSRNOG00000015522	109.46	0.72223	0.121432	5.94762	2.72e-09	7.74e-08	Tfap2a	transcription factor AP-2 alpha						Tfap2a	0.72223
ENSRNOG00000010337	2354.36	0.722175	0.0845126	8.54517	1.28e-17	1.3e-15	Slc13a2	solute carrier family 13 member 2						Slc13a2	0.722175
ENSRNOG00000001389	34.394	0.721813	0.223561	3.22871	0.0012435	0.00755703	Irs3	insulin receptor substrate 3						Irs3	0.721813
ENSRNOG00000018781	178.595	0.721737	0.110203	6.54916	5.79e-11	2.23e-09	Map1s	microtubule-associated protein 1S						Map1s	0.721737
ENSRNOG00000025518	30.7231	0.721104	0.216611	3.32903	0.000871498	0.00564029	Carmil3	capping protein regulator and myosin 1 linker 3						Carmil3	0.721104
ENSRNOG00000043329	15.6073	0.719304	0.276371	2.60267	0.00925002	0.0388172	Rnf180	yippee-like 2						Rnf180	0.719304
ENSRNOG00000025100	236.273	0.718156	0.077424	9.27563	1.77e-20	2.31e-18	Ikbke	inhibitor of nuclear factor kappa B kinase subunit epsilon						Ikbke	0.718156
ENSRNOG00000013774	108	0.718019	0.161301	4.45143	8.53e-06	0.000105312	Lmnb1	lamin B1						Lmnb1	0.718019
ENSRNOG00000016041	37.8707	0.71789	0.235841	3.04395	0.00233493	0.0127374	Zc3h12d	zinc finger CCCH type containing 12D						Zc3h12d	0.71789
ENSRNOG00000018217	23.2786	0.717467	0.249459	2.87609	0.0040263	0.0199596	Syt5	synaptotagmin 5						Syt5	0.717467
ENSRNOG00000022067	22.9158	0.717415	0.226215	3.17139	0.00151713	0.00892681	Tlr5	toll-like receptor 5						Tlr5	0.717415
ENSRNOG00000014061	222.078	0.716986	0.211785	3.38545	0.000710611	0.00476308	Dusp5	syntaxin binding protein 5						Dusp5	0.716986
ENSRNOG00000025327	62.094	0.716018	0.169338	4.22834	2.35e-05	0.000255075	Tert	telomerase reverse transcriptase						Tert	0.716018
ENSRNOG00000002979	35.9981	0.714198	0.204095	3.49935	0.000466399	0.00333227	Tbx19	T-box transcription factor 19						Tbx19	0.714198
ENSRNOG00000020811	143.74	0.714181	0.140134	5.09641	3.46e-07	6.15e-06	Il6r	GC-rich promoter binding protein 1						Il6r	0.714181
ENSRNOG00000059876	54.716	0.714175	0.211555	3.37583	0.000735941	0.00489658	Fsd1l	fibronectin type III and SPRY domain containing 1-like						Fsd1l	0.714175
ENSRNOG00000007250	88.2117	0.712184	0.183936	3.87191	0.000107986	0.000960638	Six4	SIX homeobox 4						Six4	0.712184
ENSRNOG00000009822	67.6386	0.710012	0.190875	3.71978	0.000199395	0.00161978	Tlr2	toll-like receptor 2						Tlr2	0.710012
ENSRNOG00000020871	1909.92	0.709706	0.127134	5.58233	2.37e-08	5.52e-07	Ltbp4	latent transforming growth factor beta binding protein 4						Ltbp4	0.709706
ENSRNOG00000020339	18.983	0.708924	0.260735	2.71895	0.00654894	0.0294615	Neurl1	neuralized E3 ubiquitin protein ligase 1						Neurl1	0.708924
ENSRNOG00000018669	414.179	0.706761	0.109818	6.43576	1.23e-10	4.44e-09	Jak3	Janus kinase 3						Jak3	0.706761
ENSRNOG00000004861	74.7375	0.706453	0.257087	2.74792	0.00599752	0.0274303	Itga4	integrin subunit alpha 4						Itga4	0.706453
ENSRNOG00000028649	190.591	0.703669	0.182384	3.85818	0.000114236	0.0010091	Tox3	zinc finger, MIZ-type containing 1						Tox3	0.703669
ENSRNOG00000023708	822.478	0.703284	0.100387	7.00571	2.46e-12	1.15e-10	Tmem176a	transmembrane protein 176A						Tmem176a	0.703284
ENSRNOG00000037931	24.4331	0.702315	0.244593	2.87136	0.00408704	0.0201519	Plaur	fibronectin leucine rich transmembrane protein 1						Plaur	0.702315
ENSRNOG00000023410	87.3546	0.701349	0.198271	3.53733	0.000404199	0.00295174	Apol9a	apolipoprotein L 9a						Apol9a	0.701349
ENSRNOG00000057569	3116.27	0.700121	0.0900234	7.7771	7.42e-15	5.27e-13	Ahnak	AHNAK nucleoprotein						Ahnak	0.700121
ENSRNOG00000014703	28.4677	0.700112	0.208794	3.35313	0.000799046	0.00523577	Tonsl	tonsoku-like, DNA repair protein						Tonsl	0.700112
ENSRNOG00000004192	142.087	0.699846	0.158619	4.41211	1.02e-05	0.0001234	Arhgap30	Rho GTPase activating protein 30						Arhgap30	0.699846
ENSRNOG00000000704	57.1551	0.698763	0.161741	4.32025	1.56e-05	0.000178786	Cmklr1	chemerin chemokine-like receptor 1						Cmklr1	0.698763
ENSRNOG00000018101	45.4641	0.698314	0.161926	4.31254	1.61e-05	0.000184004	Klc3	kinesin light chain 3						Klc3	0.698314
ENSRNOG00000003218	36.4108	0.698003	0.208462	3.34835	0.00081295	0.00530623	Zfp286a	zinc finger protein 286A						Zfp286a	0.698003
ENSRNOG00000015599	32.952	0.697776	0.178894	3.90051	9.6e-05	0.000870717	Mall	potassium channel tetramerization domain containing 5						Mall	0.697776
ENSRNOG00000021201	5929.63	0.696775	0.113755	6.12521	9.06e-10	2.81e-08	Txnip	transferrin receptor						Txnip	0.696775
ENSRNOG00000000569	274.546	0.696048	0.108385	6.42198	1.35e-10	4.81e-09	Vsir	V-set immunoregulatory receptor						Vsir	0.696048
ENSRNOG00000027936	77.0183	0.695704	0.155863	4.46356	8.06e-06	0.000100478	Ccdc8	coiled-coil domain containing 8						Ccdc8	0.695704
ENSRNOG00000017704	385.314	0.69407	0.159201	4.35972	1.3e-05	0.000152508	Sema3f	semaphorin 3F						Sema3f	0.69407
ENSRNOG00000007178	47.2066	0.692725	0.201873	3.4315	0.000600261	0.00413262	Cd8a	CD8a molecule						Cd8a	0.692725
ENSRNOG00000017429	62.4954	0.692708	0.174376	3.9725	7.11e-05	0.000667233	Lat	linker for activation of T cells						Lat	0.692708
ENSRNOG00000001926	408.391	0.692672	0.182743	3.79042	0.000150392	0.00127907	Cldn1	claudin 1						Cldn1	0.692672
ENSRNOG00000004698	24.6392	0.690863	0.248318	2.78217	0.00539965	0.0252298	Cd244	CD244 molecule						Cd244	0.690863
ENSRNOG00000023546	296.576	0.690704	0.194468	3.55175	0.000382674	0.00281776	Hspb1	heat shock protein family B (small) member 1						Hspb1	0.690704
ENSRNOG00000019494	214.399	0.689217	0.125042	5.5119	3.55e-08	7.79e-07	Psmb10	proteasome 20S subunit beta 10						Psmb10	0.689217
ENSRNOG00000014712	33.1077	0.688973	0.252092	2.73302	0.00627573	0.0285014	Zfp39	zinc finger protein 39						Zfp39	0.688973
ENSRNOG00000028650	141.439	0.688944	0.143976	4.78512	1.71e-06	2.57e-05	Inf2	inverted formin 2						Inf2	0.688944
ENSRNOG00000016038	220.728	0.688546	0.143298	4.805	1.55e-06	2.35e-05	Mgmt	O-6-methylguanine-DNA methyltransferase						Mgmt	0.688546
ENSRNOG00000024594	156.625	0.687895	0.15511	4.43488	9.21e-06	0.000112497	Fhdc1	FH2 domain containing 1						Fhdc1	0.687895
ENSRNOG00000010997	651.191	0.687684	0.0832651	8.25897	1.47e-16	1.22e-14	Ednrb	endothelin receptor type B						Ednrb	0.687684
ENSRNOG00000005935	183.047	0.685403	0.104837	6.5378	6.24e-11	2.39e-09	A3galt2	alpha 1,3-galactosyltransferase 2						A3galt2	0.685403
ENSRNOG00000032307	40.8003	0.685353	0.178955	3.82974	0.000128278	0.00111351	Dsel	dermatan sulfate epimerase-like						Dsel	0.685353
ENSRNOG00000008937	2412.52	0.685071	0.0827186	8.28195	1.21e-16	1.03e-14	Csrp1	cysteine and glycine-rich protein 1						Csrp1	0.685071
ENSRNOG00000024986	39.3185	0.684395	0.25575	2.67603	0.00744997	0.0327223	Mmrn1	multimerin 1						Mmrn1	0.684395
ENSRNOG00000009331	93.2077	0.684008	0.193841	3.52871	0.000417596	0.00303606	Hck	HCK proto-oncogene, Src family tyrosine kinase						Hck	0.684008
ENSRNOG00000025111	36.6931	0.682503	0.183245	3.72453	0.000195679	0.00159653	Nfkbid	NFKB inhibitor delta						Nfkbid	0.682503
ENSRNOG00000028207	97.135	0.681526	0.178324	3.82185	0.000132455	0.00114622	Colgalt2	collagen beta(1-O)galactosyltransferase 2						Colgalt2	0.681526
ENSRNOG00000008425	160.063	0.681114	0.15811	4.30786	1.65e-05	0.000187434	Nav1	neuron navigator 1						Nav1	0.681114
ENSRNOG00000027204	30.9873	0.68111	0.220218	3.09289	0.00198217	0.0111563	Map6	microtubule-associated protein 6						Map6	0.68111
ENSRNOG00000009131	179.869	0.680391	0.112307	6.0583	1.38e-09	4.16e-08	Zc3h12a	zinc finger CCCH type containing 12A						Zc3h12a	0.680391
ENSRNOG00000016516	123.854	0.679978	0.17521	3.88092	0.00010406	0.000933104	Mbp	myelin basic protein						Mbp	0.679978
ENSRNOG00000021611	407.688	0.678015	0.0957904	7.07811	1.46e-12	7.13e-11	Clip2	CAP-GLY domain containing linker protein 2						Clip2	0.678015
ENSRNOG00000014698	83.0964	0.677901	0.121608	5.57449	2.48e-08	5.73e-07	Chrnb1	cholinergic receptor nicotinic beta 1 subunit						Chrnb1	0.677901
ENSRNOG00000037113	533.881	0.677766	0.105508	6.42382	1.33e-10	4.77e-09	Slfn2	schlafen family member 2						Slfn2	0.677766
ENSRNOG00000021056	65.9869	0.676815	0.176027	3.84495	0.000120579	0.00105538	Kcnj14	potassium inwardly-rectifying channel, subfamily J, member 14						Kcnj14	0.676815
ENSRNOG00000011310	37.5891	0.675392	0.253252	2.66688	0.00765597	0.033418	Pde10a	phosphodiesterase 10A						Pde10a	0.675392
ENSRNOG00000001224	311.715	0.675261	0.173716	3.88715	0.000101426	0.000912404	Itgb2	integrin subunit beta 2						Itgb2	0.675261
ENSRNOG00000020923	317.994	0.674952	0.139301	4.84529	1.26e-06	1.96e-05	Tuft1	ADAM metallopeptidase with thrombospondin type 1 motif, 4						Tuft1	0.674952
ENSRNOG00000013887	1570.11	0.673905	0.126998	5.30643	1.12e-07	2.21e-06	Adra2b	adrenoceptor alpha 2B						Adra2b	0.673905
ENSRNOG00000007514	41.9977	0.67339	0.18619	3.61669	0.000298397	0.00228618	Sox12	SRY-box transcription factor 12						Sox12	0.67339
ENSRNOG00000014202	38.2354	0.672876	0.254627	2.64259	0.00822746	0.0353806	Snx20	sorting nexin 20						Snx20	0.672876
ENSRNOG00000024264	47.6513	0.672727	0.226731	2.96707	0.00300652	0.0157089	Amz1	archaelysin family metallopeptidase 1						Amz1	0.672727
ENSRNOG00000021062	167.141	0.670085	0.162156	4.13236	3.59e-05	0.000370275	Fxyd5	FXYD domain-containing ion transport regulator 5						Fxyd5	0.670085
ENSRNOG00000012582	87.7901	0.669954	0.145579	4.60198	4.18e-06	5.67e-05	Eif4ebp1	eukaryotic translation initiation factor 4E binding protein 1						Eif4ebp1	0.669954
ENSRNOG00000000017	174.558	0.669418	0.127277	5.25953	1.44e-07	2.8e-06	Steap1	STEAP family member 1						Steap1	0.669418
ENSRNOG00000046207	113.116	0.668851	0.128976	5.18587	2.15e-07	4.05e-06	Cbx4	chromobox 4						Cbx4	0.668851
ENSRNOG00000020904	145.328	0.667163	0.106522	6.26313	3.77e-10	1.26e-08	Cdc42ep2	CDC42 effector protein 2						Cdc42ep2	0.667163
ENSRNOG00000023428	72.6864	0.666784	0.187939	3.54788	0.00038835	0.00285332	Pik3r5	3'-phosphoadenosine 5'-phosphosulfate synthase 2						Pik3r5	0.666784
ENSRNOG00000021102	470.753	0.666181	0.189582	3.51395	0.000441503	0.00318411	Scn1b	sodium voltage-gated channel beta subunit 1						Scn1b	0.666181
ENSRNOG00000007390	639.525	0.665721	0.121275	5.48936	4.03e-08	8.74e-07	Nfkbia	NFKB inhibitor alpha						Nfkbia	0.665721
ENSRNOG00000007439	95.3071	0.665143	0.15013	4.43044	9.4e-06	0.000114594	Unc13d	unc-13 homolog D						Unc13d	0.665143
ENSRNOG00000019958	44.996	0.663258	0.199918	3.31764	0.000907804	0.00582822	Tmem151b	transmembrane protein 151B						Tmem151b	0.663258
ENSRNOG00000042607	68.102	0.663238	0.155788	4.25731	2.07e-05	0.000227731	Rhof	ras homolog family member F, filopodia associated						Rhof	0.663238
ENSRNOG00000003256	3062.48	0.661267	0.0458463	14.4236	3.68e-47	2.29e-44	Ccng1	cyclin G1						Ccng1	0.661267
ENSRNOG00000000708	146.119	0.657485	0.174481	3.76823	0.000164406	0.00137506	Sgsm1	small G protein signaling modulator 1						Sgsm1	0.657485
ENSRNOG00000020431	32.233	0.656136	0.224197	2.9266	0.00342688	0.0175034	Matk	megakaryocyte-associated tyrosine kinase						Matk	0.656136
ENSRNOG00000016265	653.634	0.65472	0.0850711	7.69615	1.4e-14	9.33e-13	Acsl5	acyl-CoA synthetase long-chain family member 5						Acsl5	0.65472
ENSRNOG00000048411	52.6179	0.653841	0.233894	2.79546	0.00518258	0.0244193	Uhrf1	ubiquitin-like with PHD and ring finger domains 1						Uhrf1	0.653841
ENSRNOG00000001156	45.6046	0.652698	0.171004	3.81687	0.000135156	0.0011648	Msi1	musashi RNA-binding protein 1						Msi1	0.652698
ENSRNOG00000010872	2848.75	0.652304	0.0940723	6.93407	4.09e-12	1.88e-10	Ckb	creatine kinase B						Ckb	0.652304
ENSRNOG00000025476	2043.96	0.652025	0.188998	3.44991	0.000560781	0.00390552	Tmem252	transmembrane protein 252						Tmem252	0.652025
ENSRNOG00000011054	408.767	0.651827	0.12106	5.38433	7.27e-08	1.49e-06	Laptm5	lysosomal protein transmembrane 5						Laptm5	0.651827
ENSRNOG00000030091	19.7313	0.651493	0.232806	2.79843	0.00513515	0.0242573	Dusp14	dual specificity phosphatase 14						Dusp14	0.651493
ENSRNOG00000001470	126.996	0.651455	0.142508	4.57135	4.85e-06	6.43e-05	Limk1	LIM domain kinase 1						Limk1	0.651455
ENSRNOG00000010775	270.948	0.651239	0.115981	5.61505	1.97e-08	4.67e-07	Arrdc4	arrestin domain containing 4						Arrdc4	0.651239
ENSRNOG00000002312	251.133	0.650602	0.119612	5.43926	5.35e-08	1.13e-06	Atp10d	family with sequence similarity 107, member A						Atp10d	0.650602
ENSRNOG00000003522	22.3185	0.649741	0.26015	2.49756	0.012505	0.0493635	Mr1	major histocompatibility complex, class I-related						Mr1	0.649741
ENSRNOG00000047005	927.994	0.648805	0.157166	4.12816	3.66e-05	0.000376401	Kcnk5	potassium two pore domain channel subfamily K member 5						Kcnk5	0.648805
ENSRNOG00000021569	39.9659	0.648344	0.216994	2.98785	0.00280951	0.0148547	Tiam1	formyl peptide receptor 3						Tiam1	0.648344
ENSRNOG00000002403	162.359	0.648328	0.159442	4.06623	4.78e-05	0.000477102	Niban1	protein-glucosylgalactosylhydroxylysine glucosidase						Niban1	0.648328
ENSRNOG00000011321	156.534	0.64811	0.158644	4.08532	4.4e-05	0.000443856	Rftn1	raftlin lipid raft linker 1						Rftn1	0.64811
ENSRNOG00000059640	82.8895	0.647735	0.187385	3.4567	0.00054684	0.00381949	Ccl28	C-C motif chemokine ligand 28						Ccl28	0.647735
ENSRNOG00000016367	744.597	0.647556	0.0709237	9.13032	6.83e-20	8.71e-18	Vasp	vasodilator-stimulated phosphoprotein						Vasp	0.647556
ENSRNOG00000047306	118.946	0.647362	0.139785	4.63114	3.64e-06	5.01e-05	Stap2	signal transducing adaptor family member 2						Stap2	0.647362
ENSRNOG00000021670	198.407	0.645818	0.213777	3.02099	0.00251946	0.0135899	Frem2	FRAS1 related extracellular matrix 2						Frem2	0.645818
ENSRNOG00000004226	111.101	0.644451	0.147119	4.38049	1.18e-05	0.000140525	Irak3	interleukin-1 receptor-associated kinase 3						Irak3	0.644451
ENSRNOG00000019484	57.6481	0.644357	0.162542	3.96424	7.36e-05	0.00068847	Slc6a9	solute carrier family 6 member 9						Slc6a9	0.644357
ENSRNOG00000014293	38.5312	0.64413	0.226078	2.84915	0.0043836	0.0213475	Nkd1	NKD inhibitor of WNT signaling pathway 1						Nkd1	0.64413
ENSRNOG00000050841	37.3834	0.643058	0.19708	3.26292	0.00110269	0.00683196	Ache	acetylcholinesterase						Ache	0.643058
ENSRNOG00000005332	72.0259	0.642141	0.1412	4.54774	5.42e-06	7.1e-05	Csdc2	solute carrier family 19 member 1						Csdc2	0.642141
ENSRNOG00000000801	22.4518	0.641889	0.233036	2.75446	0.0058789	0.0269757	Msl3l2	male-specific lethal 3-like 2 (Drosophila)						Msl3l2	0.641889
ENSRNOG00000022623	242.563	0.641689	0.0928079	6.91416	4.71e-12	2.13e-10	Ttll12	tubulin tyrosine ligase like 12						Ttll12	0.641689
ENSRNOG00000051823	20.241	0.641406	0.24003	2.67219	0.00753584	0.0330392	Zkscan4	zinc finger with KRAB and SCAN domains 4						Zkscan4	0.641406
ENSRNOG00000000907	46.9796	0.64088	0.176802	3.62484	0.000289141	0.00222335	Alox5ap	arachidonate 5-lipoxygenase activating protein						Alox5ap	0.64088
ENSRNOG00000020199	58.7107	0.640446	0.160651	3.98657	6.7e-05	0.000633486	RGD1311517	similar to RIKEN cDNA 9430015G10						RGD1311517	0.640446
ENSRNOG00000055157	30.7383	0.640345	0.201073	3.18464	0.00144935	0.00859708	Pard6g	par-6 family cell polarity regulator gamma						Pard6g	0.640345
ENSRNOG00000007687	152.561	0.640077	0.157773	4.05694	4.97e-05	0.000493966	Sema7a	semaphorin 7A (John Milton Hagen blood group)						Sema7a	0.640077
ENSRNOG00000021285	390.924	0.639749	0.164796	3.88207	0.000103571	0.000929217	Celsr1	cadherin, EGF LAG seven-pass G-type receptor 1						Celsr1	0.639749
ENSRNOG00000054978	674.146	0.639738	0.129602	4.93617	7.97e-07	1.32e-05	H1f2	H1.2 linker histone, cluster member						H1f2	0.639738
ENSRNOG00000011718	118.301	0.639371	0.143642	4.45115	8.54e-06	0.000105373	C1rl	complement C1r subcomponent like						C1rl	0.639371
ENSRNOG00000018267	156.314	0.639155	0.115306	5.54314	2.97e-08	6.72e-07	B3gnt7	UDP-GlcNAc:betaGal beta-1,3-N-acetylglucosaminyltransferase 7						B3gnt7	0.639155
ENSRNOG00000013572	87.8427	0.638811	0.152636	4.18519	2.85e-05	0.000302156	Lxn	latexin						Lxn	0.638811
ENSRNOG00000012749	240.67	0.638585	0.179783	3.55197	0.000382359	0.00281776	C1qb	complement C1q B chain						C1qb	0.638585
ENSRNOG00000001607	1028.02	0.637315	0.201164	3.16814	0.00153419	0.00900517	Adamts1	ADAM metallopeptidase with thrombospondin type 1 motif, 1						Adamts1	0.637315
ENSRNOG00000008831	133.838	0.637169	0.142342	4.47632	7.59e-06	9.51e-05	Hcn2	PWP2, small subunit processome component						Hcn2	0.637169
ENSRNOG00000008091	20.8884	0.636748	0.239149	2.66256	0.00775488	0.0337106	Gins1	collagen beta(1-O)galactosyltransferase 1						Gins1	0.636748
ENSRNOG00000007350	256.136	0.635899	0.167869	3.78808	0.000151818	0.00128797	Rac2	Rac family small GTPase 2						Rac2	0.635899
ENSRNOG00000010319	879.721	0.635221	0.160746	3.95172	7.76e-05	0.00071913	Lcp1	lymphocyte cytosolic protein 1						Lcp1	0.635221
ENSRNOG00000056955	239.479	0.63509	0.202883	3.13033	0.00174608	0.0100527	Bicdl1	BICD family like cargo adaptor 1						Bicdl1	0.63509
ENSRNOG00000058388	618.979	0.634604	0.137749	4.60695	4.09e-06	5.55e-05	Zfp36	zinc finger protein 36						Zfp36	0.634604
ENSRNOG00000001169	179.685	0.634487	0.113389	5.59567	2.2e-08	5.18e-07	Slc37a1	solute carrier family 37 member 1						Slc37a1	0.634487
ENSRNOG00000013747	158.714	0.634152	0.131499	4.82247	1.42e-06	2.18e-05	Sh3bp2	regulating synaptic membrane exocytosis 4						Sh3bp2	0.634152
ENSRNOG00000033215	808.165	0.633069	0.209076	3.02793	0.00246237	0.0133344	RT1-Db1	piezo-type mechanosensitive ion channel component 1						RT1-Db1	0.633069
ENSRNOG00000005695	2830.06	0.632835	0.14161	4.46887	7.86e-06	9.83e-05	Mgp	matrix Gla protein						Mgp	0.632835
ENSRNOG00000052357	42.551	0.632452	0.232223	2.72347	0.00646009	0.0291645	Fosl2	FOS like 2, AP-1 transcription factor subunit						Fosl2	0.632452
ENSRNOG00000038881	158.907	0.631047	0.190854	3.30643	0.000944921	0.00603431	Hcls1	hematopoietic cell specific Lyn substrate 1						Hcls1	0.631047
ENSRNOG00000013415	289.998	0.63095	0.128131	4.92426	8.47e-07	1.39e-05	Ptpn18	protein tyrosine phosphatase, non-receptor type 18						Ptpn18	0.63095
ENSRNOG00000016888	46.0572	0.629271	0.170128	3.69882	0.000216606	0.00173616	Pask	rhophilin associated tail protein 1-like						Pask	0.629271
ENSRNOG00000046005	2968.18	0.628984	0.173596	3.62326	0.000290911	0.0022339	Scd2	stearoyl-Coenzyme A desaturase 2						Scd2	0.628984
ENSRNOG00000021412	325.137	0.628901	0.16803	3.7428	0.000181984	0.00150372	Slfn13	schlafen family member 13						Slfn13	0.628901
ENSRNOG00000048152	174.267	0.628123	0.14305	4.39093	1.13e-05	0.000134513	Myo1b	myosin Ib						Myo1b	0.628123
ENSRNOG00000010947	541.391	0.626418	0.069337	9.03441	1.65e-19	2.03e-17	Mmp14	matrix metallopeptidase 14						Mmp14	0.626418
ENSRNOG00000018659	275.884	0.626275	0.177031	3.53767	0.000403682	0.00294924	Csf1	colony stimulating factor 1						Csf1	0.626275
ENSRNOG00000057862	21.6814	0.626233	0.239218	2.61784	0.00884895	0.037479	Rsph1	radial spoke head component 1						Rsph1	0.626233
ENSRNOG00000016177	39.5515	0.625914	0.22663	2.76183	0.0057478	0.0265144	Scara3	scavenger receptor class A, member 3						Scara3	0.625914
ENSRNOG00000006167	110.498	0.625837	0.178045	3.51505	0.000439674	0.00317229	Rasal3	RAS protein activator like 3						Rasal3	0.625837
ENSRNOG00000017163	403.643	0.625605	0.144899	4.31754	1.58e-05	0.000180748	Pfkp	phosphofructokinase, platelet						Pfkp	0.625605
ENSRNOG00000010694	56.3112	0.625232	0.194406	3.21611	0.00129941	0.00783744	Tpbg	trophoblast glycoprotein						Tpbg	0.625232
ENSRNOG00000014571	357.675	0.623877	0.0846642	7.36884	1.72e-13	9.66e-12	Dbndd2	dysbindin domain containing 2						Dbndd2	0.623877
ENSRNOG00000019741	694.649	0.623644	0.0688537	9.05752	1.33e-19	1.66e-17	Isyna1	inositol-3-phosphate synthase 1						Isyna1	0.623644
ENSRNOG00000015297	172.442	0.623282	0.1712	3.64067	0.00027193	0.00211263	RGD1561662	similar to AI661453 protein						RGD1561662	0.623282
ENSRNOG00000025742	139.543	0.622382	0.108161	5.75423	8.7e-09	2.27e-07	Lmnb2	lamin B2						Lmnb2	0.622382
ENSRNOG00000019382	114.743	0.620972	0.130005	4.77654	1.78e-06	2.66e-05	Zbtb47	cholesterol 25-hydroxylase						Zbtb47	0.620972
ENSRNOG00000005615	918.919	0.618883	0.058693	10.5444	5.39e-26	1.02e-23	Gadd45a	growth arrest and DNA-damage-inducible, alpha						Gadd45a	0.618883
ENSRNOG00000013220	311.393	0.618682	0.149535	4.13736	3.51e-05	0.000362958	Arhgap45	Rho GTPase activating protein 45						Arhgap45	0.618682
ENSRNOG00000048914	42.7867	0.61857	0.21918	2.8222	0.00476953	0.0228894	Traf1	TNF receptor-associated factor 1						Traf1	0.61857
ENSRNOG00000032798	239.703	0.618252	0.107051	5.77528	7.68e-09	2.02e-07	Slco3a1	solute carrier organic anion transporter family, member 3a1						Slco3a1	0.618252
ENSRNOG00000011039	19.7335	0.617484	0.241356	2.55839	0.0105157	0.0428984	Gch1	GTP cyclohydrolase 1						Gch1	0.617484
ENSRNOG00000013148	29.7621	0.617334	0.215141	2.86944	0.00411197	0.0202591	Rad54l	RAD54 like						Rad54l	0.617334
ENSRNOG00000003703	172.255	0.616581	0.159262	3.87149	0.000108174	0.000961802	Mcm6	minichromosome maintenance complex component 6						Mcm6	0.616581
ENSRNOG00000013967	324.575	0.615792	0.125144	4.92066	8.63e-07	1.41e-05	Blnk	B-cell linker						Blnk	0.615792
ENSRNOG00000016575	168.262	0.615627	0.183872	3.34813	0.000813576	0.00530826	Tnfrsf1b	TNF receptor superfamily member 1B						Tnfrsf1b	0.615627
ENSRNOG00000046891	874.231	0.615477	0.121874	5.05013	4.42e-07	7.65e-06	Hk1	hexokinase 1						Hk1	0.615477
ENSRNOG00000018520	34.7559	0.615389	0.221464	2.77874	0.0054571	0.0254493	Nsun6	NOP2/Sun RNA methyltransferase 6						Nsun6	0.615389
ENSRNOG00000054344	237.383	0.615369	0.130887	4.70151	2.58e-06	3.72e-05	Ier2	solute carrier family 8 member B1						Ier2	0.615369
ENSRNOG00000005378	64.7222	0.613727	0.220479	2.7836	0.00537588	0.0251332	Gna15	G protein subunit alpha 15						Gna15	0.613727
ENSRNOG00000020505	105.825	0.612594	0.189556	3.23173	0.00123041	0.00749102	Map4k1	mitogen activated protein kinase kinase kinase kinase 1						Map4k1	0.612594
ENSRNOG00000027271	413.264	0.612062	0.165328	3.7021	0.000213822	0.00171792	RGD1359290	Ribosomal_L22 domain containing protein RGD1359290						RGD1359290	0.612062
ENSRNOG00000017136	313.377	0.611905	0.100253	6.10358	1.04e-09	3.17e-08	Syt17	synaptotagmin 17						Syt17	0.611905
ENSRNOG00000031090	455.583	0.611423	0.138759	4.40637	1.05e-05	0.000126351	RT1-CE7	RT1 class I, locus CE7						RT1-CE7	0.611423
ENSRNOG00000020151	1899.71	0.610544	0.126377	4.83112	1.36e-06	2.09e-05	Cdh1	cadherin 1						Cdh1	0.610544
ENSRNOG00000009955	99.1714	0.61025	0.174786	3.49141	0.000480476	0.00341258	Plch1	phospholipase C, eta 1						Plch1	0.61025
ENSRNOG00000043044	188.547	0.610159	0.13403	4.55241	5.3e-06	6.96e-05	Cnn2	calponin 2						Cnn2	0.610159
ENSRNOG00000008931	54.4099	0.609813	0.193654	3.14897	0.00163845	0.00951759	Slc25a21	solute carrier family 25 member 21						Slc25a21	0.609813
ENSRNOG00000018706	30.9034	0.60915	0.194483	3.13216	0.00173527	0.00999724	Il15ra	interleukin 15 receptor subunit alpha						Il15ra	0.60915
ENSRNOG00000003977	392.792	0.609141	0.17669	3.44751	0.000565784	0.00393548	Dusp1	dual specificity phosphatase 1						Dusp1	0.609141
ENSRNOG00000052407	29.2564	0.609077	0.232606	2.61849	0.00883188	0.0374396	Btk	isoleucyl-tRNA synthetase 1						Btk	0.609077
ENSRNOG00000013872	94.3501	0.608405	0.219656	2.76981	0.00560894	0.0260205	P2ry14	purinergic receptor P2Y14						P2ry14	0.608405
ENSRNOG00000003954	191.658	0.607458	0.167976	3.61633	0.000298805	0.00228826	Il2rg	interleukin 2 receptor subunit gamma						Il2rg	0.607458
ENSRNOG00000012172	109.045	0.606914	0.143141	4.23998	2.24e-05	0.000243972	Spi1	Spi-1 proto-oncogene						Spi1	0.606914
ENSRNOG00000001720	323.854	0.606444	0.0945033	6.41718	1.39e-10	4.9e-09	Hes1	hes family bHLH transcription factor 1						Hes1	0.606444
ENSRNOG00000019536	73.2815	0.605782	0.166543	3.63738	0.000275422	0.00213443	Smim3	small integral membrane protein 3						Smim3	0.605782
ENSRNOG00000000456	81.8044	0.604797	0.176775	3.42127	0.000623285	0.00426845	Psmb8	proteasome 20S subunit beta 8						Psmb8	0.604797
ENSRNOG00000014336	132.097	0.604522	0.192381	3.14231	0.0016762	0.0097034	Mcm5	minichromosome maintenance complex component 5						Mcm5	0.604522
ENSRNOG00000047895	161.683	0.603892	0.109778	5.50104	3.78e-08	8.25e-07	Mettl1	laminin subunit beta 2						Mettl1	0.603892
ENSRNOG00000019129	28.5977	0.60381	0.200214	3.01583	0.00256277	0.0137821	Fcgbp	Fc fragment of IgG binding protein						Fcgbp	0.60381
ENSRNOG00000038835	54.3574	0.603747	0.202448	2.98223	0.00286161	0.0150922	Cd86	CD86 molecule						Cd86	0.603747
ENSRNOG00000014504	285.975	0.60315	0.154012	3.91624	8.99e-05	0.000820469	Il1r1	interleukin 1 receptor type 1						Il1r1	0.60315
ENSRNOG00000025350	112.365	0.60199	0.169286	3.55606	0.000376455	0.00278171	Ppp1r13l	protein phosphatase 1, regulatory subunit 13 like						Ppp1r13l	0.60199
ENSRNOG00000015496	1535.99	0.60173	0.0800073	7.52094	5.44e-14	3.27e-12	Tpm4	tropomyosin 4						Tpm4	0.60173
ENSRNOG00000004673	97.9514	0.60094	0.124966	4.80884	1.52e-06	2.31e-05	Rbm43	RNA binding motif protein 43						Rbm43	0.60094
ENSRNOG00000010332	61.87	0.600258	0.143125	4.19395	2.74e-05	0.000291444	Nipsnap3b	nipsnap homolog 3B						Nipsnap3b	0.600258
ENSRNOG00000011885	262.955	0.599017	0.15762	3.8004	0.000144463	0.0012349	Rhpn2	rhophilin, Rho GTPase binding protein 2						Rhpn2	0.599017
ENSRNOG00000013564	63.5063	0.598079	0.151546	3.94653	7.93e-05	0.000732462	Dok3	docking protein 3						Dok3	0.598079
ENSRNOG00000012367	53.2122	0.597776	0.180342	3.31468	0.000917469	0.00587906	Pcdh7	protocadherin 7						Pcdh7	0.597776
ENSRNOG00000010598	154.077	0.596916	0.115696	5.15936	2.48e-07	4.6e-06	Hs3st1	heparan sulfate-glucosamine 3-sulfotransferase 1						Hs3st1	0.596916
ENSRNOG00000008045	81.6868	0.596857	0.165847	3.59885	0.000319631	0.00242677	Slamf9	SLAM family member 9						Slamf9	0.596857
ENSRNOG00000011070	46.4534	0.596619	0.202645	2.94416	0.00323831	0.0166967	Gnb4	G protein-coupled receptor 52						Gnb4	0.596619
ENSRNOG00000003284	250.072	0.596575	0.135058	4.41718	1e-05	0.000120712	Epn3	epsin 3						Epn3	0.596575
ENSRNOG00000058646	3323.55	0.596451	0.0912601	6.53573	6.33e-11	2.42e-09	Zfp36l1	zinc finger protein 36, C3H type-like 1						Zfp36l1	0.596451
ENSRNOG00000003228	660.593	0.596448	0.0792348	7.5276	5.17e-14	3.13e-12	Mid1ip1	MID1 interacting protein 1						Mid1ip1	0.596448
ENSRNOG00000016244	234.152	0.595822	0.117578	5.06746	4.03e-07	7.08e-06	Mical2	kidney androgen regulated protein						Mical2	0.595822
ENSRNOG00000043077	179.757	0.594699	0.156123	3.80916	0.000139438	0.00119803	Zfpm1	zinc finger protein, multitype 1						Zfpm1	0.594699
ENSRNOG00000058940	460.822	0.594346	0.13006	4.56979	4.88e-06	6.47e-05	Rab11fip1	RAB11 family interacting protein 1						Rab11fip1	0.594346
ENSRNOG00000011841	59.7717	0.593484	0.171024	3.47018	0.000520109	0.00365247	Map2	microtubule-associated protein 2						Map2	0.593484
ENSRNOG00000002045	357.619	0.593302	0.100671	5.89345	3.78e-09	1.06e-07	Anxa3	annexin A3						Anxa3	0.593302
ENSRNOG00000007412	56.39	0.591969	0.182133	3.2502	0.00115322	0.00709547	Dok1	docking protein 1						Dok1	0.591969
ENSRNOG00000036839	1763.15	0.591479	0.0514137	11.5043	1.25e-30	3.46e-28	Hnrnpa1	heterogeneous nuclear ribonucleoprotein A1						Hnrnpa1	0.591479
ENSRNOG00000003866	51.9973	0.590974	0.171386	3.44821	0.000564308	0.00392684	Cxcr4	C-X-C motif chemokine receptor 4						Cxcr4	0.590974
ENSRNOG00000004532	62.4129	0.590279	0.16132	3.65906	0.000253139	0.00198734	Dipk1b	divergent protein kinase domain 1B						Dipk1b	0.590279
ENSRNOG00000010824	268.864	0.590152	0.0898886	6.56537	5.19e-11	2.02e-09	Parp8	poly (ADP-ribose) polymerase family, member 8						Parp8	0.590152
ENSRNOG00000024961	51.5233	0.589496	0.172485	3.41766	0.000631608	0.00431317	Usp35	ubiquitin specific peptidase 35						Usp35	0.589496
ENSRNOG00000039902	207.758	0.589465	0.118001	4.9954	5.87e-07	9.92e-06	Lbh	LBH regulator of WNT signaling pathway						Lbh	0.589465
ENSRNOG00000007447	267.107	0.587265	0.0830184	7.07391	1.51e-12	7.33e-11	Pla2g4b	phospholipase A2 group IVB						Pla2g4b	0.587265
ENSRNOG00000023657	35.8282	0.58662	0.231963	2.52893	0.0114411	0.0457751	Gprin3	GPRIN family member 3						Gprin3	0.58662
ENSRNOG00000012939	1207.31	0.58596	0.0900157	6.50953	7.54e-11	2.83e-09	Abca7	ATP binding cassette subfamily A member 7						Abca7	0.58596
ENSRNOG00000053468	1272.34	0.585709	0.11392	5.14142	2.73e-07	4.99e-06	Tuba1b	ArfGAP with dual PH domains 1						Tuba1b	0.585709
ENSRNOG00000047276	249.091	0.585681	0.129279	4.53035	5.89e-06	7.63e-05	LOC100362738	M2 pyruvate kinase-like						LOC100362738	0.585681
ENSRNOG00000016551	198.577	0.585075	0.162394	3.60281	0.0003148	0.00239333	Bcl2l11	BCL2 like 11						Bcl2l11	0.585075
ENSRNOG00000005214	89.9299	0.584616	0.185014	3.15985	0.00157849	0.009217	Plek	pleckstrin						Plek	0.584616
ENSRNOG00000014125	54.8953	0.584466	0.194375	3.00689	0.00263932	0.0141278	Evi2b	ecotropic viral integration site 2B						Evi2b	0.584466
ENSRNOG00000007000	126.497	0.583809	0.128564	4.541	5.6e-06	7.31e-05	Grhl2	grainyhead-like transcription factor 2						Grhl2	0.583809
ENSRNOG00000014350	335.355	0.581183	0.160377	3.62386	0.000290241	0.00223079	Ccn1	cellular communication network factor 1						Ccn1	0.581183
ENSRNOG00000013287	81.4097	0.58095	0.125165	4.64149	3.46e-06	4.79e-05	Sall2	spalt-like transcription factor 2						Sall2	0.58095
ENSRNOG00000028892	24.2272	0.580538	0.224565	2.58517	0.00973303	0.0404203	Prr36	proline rich 36						Prr36	0.580538
ENSRNOG00000058545	199.321	0.580501	0.112761	5.14805	2.63e-07	4.84e-06	Arhgap4	Rho GTPase activating protein 4						Arhgap4	0.580501
ENSRNOG00000023473	46.1466	0.58041	0.182773	3.17558	0.00149535	0.00882638	Rnf122	ring finger protein 122						Rnf122	0.58041
ENSRNOG00000053691	2645.61	0.580299	0.0852048	6.81064	9.72e-12	4.15e-10	Lama5	laminin subunit alpha 5						Lama5	0.580299
ENSRNOG00000052499	124.872	0.579374	0.10879	5.32561	1.01e-07	2.01e-06	Rab27a	RAB27A, member RAS oncogene family						Rab27a	0.579374
ENSRNOG00000006800	91.3635	0.579197	0.14521	3.98868	6.64e-05	0.000628759	Pgap4	post-GPI attachment to proteins GalNAc transferase 4						Pgap4	0.579197
ENSRNOG00000005046	337.872	0.578623	0.112787	5.13021	2.89e-07	5.26e-06	Tspan13	tetraspanin 13						Tspan13	0.578623
ENSRNOG00000022760	22.1943	0.578602	0.228745	2.52946	0.0114237	0.0457357	Rubcnl	syndecan binding protein 2						Rubcnl	0.578602
ENSRNOG00000057147	47.8701	0.577336	0.156958	3.67829	0.000234806	0.00186165	Praf2	PRA1 domain family, member 2						Praf2	0.577336
ENSRNOG00000016689	54.5069	0.575775	0.17917	3.21356	0.001311	0.00789602	Fanci	FA complementation group I						Fanci	0.575775
ENSRNOG00000017277	58.4799	0.574357	0.183613	3.12808	0.0017595	0.0101195	Igsf6	immunoglobulin superfamily, member 6						Igsf6	0.574357
ENSRNOG00000019698	213.43	0.574308	0.10732	5.35134	8.73e-08	1.76e-06	Ssbp4	single stranded DNA binding protein 4						Ssbp4	0.574308
ENSRNOG00000002012	64.232	0.573973	0.15135	3.79237	0.000149219	0.00127104	Donson	DNA replication fork stabilization factor DONSON						Donson	0.573973
ENSRNOG00000027502	136.704	0.57373	0.105181	5.4547	4.91e-08	1.05e-06	Nmi	N-myc (and STAT) interactor						Nmi	0.57373
ENSRNOG00000021104	114.8	0.573591	0.168613	3.40181	0.000669402	0.00452902	Emp3	epithelial membrane protein 3						Emp3	0.573591
ENSRNOG00000049517	97.9943	0.570705	0.168299	3.39102	0.000696337	0.00468303	Tnfaip3	TNF alpha induced protein 3						Tnfaip3	0.570705
ENSRNOG00000008409	194.963	0.570364	0.167347	3.40827	0.000653766	0.00443202	Myo1f	N-acetyltransferase 8 (GCN5-related) family member 3						Myo1f	0.570364
ENSRNOG00000015445	2537.31	0.570142	0.123471	4.61762	3.88e-06	5.29e-05	Mal	mal, T-cell differentiation protein						Mal	0.570142
ENSRNOG00000018992	79.5775	0.569754	0.146301	3.89438	9.84e-05	0.000890283	Dpysl3	dihydropyrimidinase-like 3						Dpysl3	0.569754
ENSRNOG00000008215	311.436	0.56835	0.116354	4.88467	1.04e-06	1.65e-05	Trim47	tripartite motif-containing 47						Trim47	0.56835
ENSRNOG00000005825	3363.62	0.568157	0.115902	4.90205	9.48e-07	1.54e-05	Lyz2	splA/ryanodine receptor domain and SOCS box containing 3						Lyz2	0.568157
ENSRNOG00000029178	419.379	0.567619	0.104872	5.41247	6.22e-08	1.29e-06	Abcc5	ATP binding cassette subfamily C member 5						Abcc5	0.567619
ENSRNOG00000019413	160.918	0.567298	0.112076	5.06171	4.16e-07	7.27e-06	Atg16l2	autophagy related 16-like 2						Atg16l2	0.567298
ENSRNOG00000018991	1711.19	0.567185	0.106525	5.32441	1.01e-07	2.02e-06	Gsn	gelsolin						Gsn	0.567185
ENSRNOG00000016420	40.4505	0.566962	0.181939	3.11622	0.00183184	0.0104711	Serpinb6b	serine (or cysteine) peptidase inhibitor, clade B, member 6b						Serpinb6b	0.566962
ENSRNOG00000061782	299.208	0.566248	0.0788537	7.18099	6.92e-13	3.59e-11	Tspyl2	TSPY-like 2						Tspyl2	0.566248
ENSRNOG00000020300	310.012	0.566135	0.179883	3.14723	0.00164825	0.00956461	Lsp1	lymphocyte-specific protein 1						Lsp1	0.566135
ENSRNOG00000003464	144.482	0.565764	0.12106	4.67343	2.96e-06	4.2e-05	Hid1	HID1 domain containing						Hid1	0.565764
ENSRNOG00000011925	53.05	0.565624	0.183029	3.09035	0.00199921	0.0112297	Fam83b	family with sequence similarity 83, member B						Fam83b	0.565624
ENSRNOG00000031598	34.2054	0.565232	0.223043	2.53418	0.011271	0.0452776	Atp8b4	ATPase phospholipid transporting 8B4 (putative)						Atp8b4	0.565232
ENSRNOG00000013260	61.8671	0.565033	0.185018	3.05393	0.00225864	0.0124056	Calr3	calreticulin 3						Calr3	0.565033
ENSRNOG00000019742	2515.67	0.56458	0.0732713	7.70533	1.31e-14	8.76e-13	Stat3	Fc fragment of IgE receptor II						Stat3	0.56458
ENSRNOG00000021041	115.257	0.564043	0.138488	4.07287	4.64e-05	0.000465487	Fam171a2	family with sequence similarity 171, member A2						Fam171a2	0.564043
ENSRNOG00000012019	295.393	0.564011	0.150949	3.73644	0.00018664	0.00153318	B3galnt1	beta-1,3-N-acetylgalactosaminyltransferase 1 (globoside blood group)						B3galnt1	0.564011
ENSRNOG00000004772	371.961	0.563625	0.139935	4.02775	5.63e-05	0.000545311	Cytip	death-associated protein						Cytip	0.563625
ENSRNOG00000008615	714.991	0.562628	0.109242	5.1503	2.6e-07	4.81e-06	Mal2	solute carrier family 22 (organic cation transporter), member 22						Mal2	0.562628
ENSRNOG00000016769	40.7151	0.560397	0.198128	2.82845	0.00467738	0.0225306	Rab38	RAB38, member RAS oncogene family						Rab38	0.560397
ENSRNOG00000010298	1076.97	0.560158	0.101074	5.54208	2.99e-08	6.75e-07	Xbp1	X-box binding protein 1						Xbp1	0.560158
ENSRNOG00000007270	63.2836	0.559995	0.218051	2.56819	0.0102232	0.0420205	Il12rb2	interleukin 12 receptor subunit beta 2						Il12rb2	0.559995
ENSRNOG00000017869	358.817	0.559937	0.123487	4.5344	5.78e-06	7.51e-05	Irf8	interferon regulatory factor 8						Irf8	0.559937
ENSRNOG00000029938	163.022	0.557975	0.111674	4.99647	5.84e-07	9.87e-06	Pik3c2b	phosphatidylinositol-4-phosphate 3-kinase, catalytic subunit type 2 beta						Pik3c2b	0.557975
ENSRNOG00000018730	549.75	0.557602	0.0780561	7.14361	9.09e-13	4.65e-11	Nectin2	nectin cell adhesion molecule 2						Nectin2	0.557602
ENSRNOG00000050697	232.995	0.556772	0.130117	4.279	1.88e-05	0.000208535	Ctsz	cathepsin Z						Ctsz	0.556772
ENSRNOG00000020193	71.6305	0.555524	0.213787	2.59849	0.00936348	0.0391657	Runx2	RUNX family transcription factor 2						Runx2	0.555524
ENSRNOG00000006418	149.967	0.554618	0.15805	3.50913	0.00044958	0.00323544	Samhd1	SAM and HD domain containing deoxynucleoside triphosphate triphosphohydrolase 1						Samhd1	0.554618
ENSRNOG00000014322	232.218	0.55443	0.112401	4.9326	8.11e-07	1.34e-05	Kazn	kazrin, periplakin interacting protein						Kazn	0.55443
ENSRNOG00000008706	55.5305	0.55369	0.172747	3.20522	0.00134961	0.00808807	Tbx3	T-box transcription factor 3						Tbx3	0.55369
ENSRNOG00000025948	117.291	0.553139	0.141207	3.91722	8.96e-05	0.000818043	Inava	innate immunity activator						Inava	0.553139
ENSRNOG00000006353	278.35	0.551596	0.124791	4.42015	9.86e-06	0.000119338	Large2	actin filament associated protein 1						Large2	0.551596
ENSRNOG00000008465	1378.44	0.551169	0.154474	3.56804	0.00035966	0.00267757	Tmem176b	transmembrane protein 176B						Tmem176b	0.551169
ENSRNOG00000003721	72.6537	0.550696	0.143738	3.83125	0.000127495	0.00110785	Paqr4	progestin and adipoQ receptor family member 4						Paqr4	0.550696
ENSRNOG00000011771	122.85	0.549484	0.214292	2.56419	0.0103418	0.0424076	Ptp4a1	cytoskeleton associated protein 2-like						Ptp4a1	0.549484
ENSRNOG00000031058	71.4946	0.5493	0.197963	2.77476	0.00552426	0.0256985	Was	WASP actin nucleation promoting factor						Was	0.5493
ENSRNOG00000005358	379.676	0.546665	0.0696142	7.85277	4.07e-15	2.98e-13	Pmm1	Wnt family member 10A						Pmm1	0.546665
ENSRNOG00000016156	58.4116	0.545839	0.166233	3.28359	0.00102494	0.0064403	Nptxr	neuronal pentraxin receptor						Nptxr	0.545839
ENSRNOG00000008010	89.8283	0.544998	0.165834	3.28642	0.00101471	0.00639296	Hoxb5	homeo box B5						Hoxb5	0.544998
ENSRNOG00000005600	54.5002	0.544781	0.159048	3.42527	0.000614193	0.00421475	Nr4a2	nuclear receptor subfamily 4, group A, member 2						Nr4a2	0.544781
ENSRNOG00000020716	722.294	0.544032	0.0962782	5.65063	1.6e-08	3.92e-07	Axl	Axl receptor tyrosine kinase						Axl	0.544032
ENSRNOG00000006946	137.711	0.544032	0.159588	3.40898	0.000652058	0.0044259	Arhgap9	Rho GTPase activating protein 9						Arhgap9	0.544032
ENSRNOG00000003972	121.768	0.543579	0.17695	3.07194	0.0021267	0.0118158	Tshr	thyroid stimulating hormone receptor						Tshr	0.543579
ENSRNOG00000018434	171.276	0.543306	0.211336	2.57081	0.0101461	0.0418056	Stab1	stabilin 1						Stab1	0.543306
ENSRNOG00000012109	74.7441	0.542745	0.145214	3.73754	0.000185827	0.00152948	Otulinl	OTU deubiquitinase with linear linkage specificity like						Otulinl	0.542745
ENSRNOG00000016967	48.8941	0.542703	0.197079	2.75373	0.00589206	0.0270287	Hfe	homeostatic iron regulator						Hfe	0.542703
ENSRNOG00000023338	164.772	0.541713	0.176508	3.06905	0.00214742	0.0118995	Tspan2	tetraspanin 2						Tspan2	0.541713
ENSRNOG00000050430	70.8555	0.541692	0.175653	3.08388	0.00204323	0.0114388	Vav1	milk fat globule EGF and factor V/VIII domain containing						Vav1	0.541692
ENSRNOG00000002208	436.782	0.541657	0.111207	4.87072	1.11e-06	1.76e-05	Shroom3	shroom family member 3						Shroom3	0.541657
ENSRNOG00000015278	2235.01	0.540794	0.0731822	7.3897	1.47e-13	8.34e-12	Myl12a	myosin light chain 12A						Myl12a	0.540794
ENSRNOG00000000495	483.797	0.540185	0.16981	3.18111	0.00146713	0.00867807	Uhrf1bp1	UHRF1 binding protein 1						Uhrf1bp1	0.540185
ENSRNOG00000004084	164.726	0.538753	0.171357	3.14404	0.00166632	0.00965648	Lratd1	striatin 4						Lratd1	0.538753
ENSRNOG00000013653	225.65	0.538328	0.130305	4.13129	3.61e-05	0.000371764	Pdlim7	PDZ and LIM domain 7						Pdlim7	0.538328
ENSRNOG00000021157	374.026	0.536916	0.12738	4.21507	2.5e-05	0.000269201	Ctss	cathepsin S						Ctss	0.536916
ENSRNOG00000008046	271.803	0.536873	0.127443	4.21264	2.52e-05	0.000271248	Tmem30b	transmembrane protein 30B						Tmem30b	0.536873
ENSRNOG00000000321	2649.89	0.53684	0.122644	4.37722	1.2e-05	0.00014225	Cd24	CD24 molecule						Cd24	0.53684
ENSRNOG00000004483	131.934	0.535777	0.177586	3.017	0.00255286	0.0137392	Ptprr	protein tyrosine phosphatase, receptor type, R						Ptprr	0.535777
ENSRNOG00000061073	199.475	0.535242	0.115113	4.64972	3.32e-06	4.65e-05	Zfp275	zinc finger protein 275						Zfp275	0.535242
ENSRNOG00000012886	128.256	0.535029	0.157483	3.39737	0.000680359	0.00459024	Maff	MAF bZIP transcription factor F						Maff	0.535029
ENSRNOG00000003259	88.9236	0.53487	0.174714	3.0614	0.00220301	0.0121635	C1qtnf1	C1q and TNF related 1						C1qtnf1	0.53487
ENSRNOG00000005874	279.97	0.533766	0.15117	3.53089	0.000414159	0.00301271	Tle2	TLE family member 2, transcriptional corepressor						Tle2	0.533766
ENSRNOG00000007229	34.0666	0.533507	0.194324	2.74545	0.00604285	0.0276226	Nr0b2	nuclear receptor subfamily 0, group B, member 2						Nr0b2	0.533507
ENSRNOG00000046639	98.5313	0.533298	0.155382	3.43217	0.000598778	0.0041241	Itgae	integrin subunit alpha E						Itgae	0.533298
ENSRNOG00000005905	147.531	0.533012	0.127395	4.18394	2.87e-05	0.000303252	Pde4b	phosphodiesterase 4B						Pde4b	0.533012
ENSRNOG00000000981	208.391	0.531259	0.122737	4.32843	1.5e-05	0.000173458	Scarb1	scavenger receptor class B, member 1						Scarb1	0.531259
ENSRNOG00000010392	355.636	0.530547	0.189715	2.79655	0.0051652	0.0243609	Nrg1	phosphoribosyl pyrophosphate synthetase-associated protein 1						Nrg1	0.530547
ENSRNOG00000001979	2765.76	0.530428	0.171023	3.1015	0.00192544	0.0109099	Rcan1	regulator of calcineurin 1						Rcan1	0.530428
ENSRNOG00000016846	256.12	0.53037	0.104207	5.08956	3.59e-07	6.36e-06	Pik3cd	phosphatidylinositol-4,5-bisphosphate 3-kinase, catalytic subunit delta						Pik3cd	0.53037
ENSRNOG00000019556	992.951	0.530101	0.0759281	6.98161	2.92e-12	1.35e-10	Cd9	CD9 molecule						Cd9	0.530101
ENSRNOG00000020579	115.836	0.530083	0.178758	2.96537	0.00302318	0.0157764	Col7a1	collagen type VII alpha 1 chain						Col7a1	0.530083
ENSRNOG00000003104	54.1989	0.529697	0.206495	2.56518	0.0103122	0.0423246	Trpv2	transient receptor potential cation channel, subfamily V, member 2						Trpv2	0.529697
ENSRNOG00000014722	241.108	0.528268	0.152721	3.45905	0.000542091	0.00378946	Raph1	Ras association (RalGDS/AF-6) and pleckstrin homology domains 1						Raph1	0.528268
ENSRNOG00000024641	28.9058	0.527508	0.206618	2.55305	0.0106783	0.0433829	Nyap1	phosphatidylinositol glycan anchor biosynthesis, class Z						Nyap1	0.527508
ENSRNOG00000020777	30.4988	0.527334	0.204438	2.57944	0.00989611	0.0409662	Zfp382	zinc finger protein 382						Zfp382	0.527334
ENSRNOG00000010549	544.761	0.52672	0.102777	5.12488	2.98e-07	5.37e-06	Tspo	calcium dependent secretion activator 2						Tspo	0.52672
ENSRNOG00000010986	151.178	0.524559	0.115779	4.5307	5.88e-06	7.62e-05	Cmtm7	CKLF-like MARVEL transmembrane domain containing 7						Cmtm7	0.524559
ENSRNOG00000016044	1019.82	0.52402	0.163139	3.2121	0.00131767	0.00793333	Mab21l3	mab-21 like 3						Mab21l3	0.52402
ENSRNOG00000007585	263.628	0.523808	0.133402	3.92653	8.62e-05	0.00078915	Hoxb8	homeo box B8						Hoxb8	0.523808
ENSRNOG00000037563	130.982	0.523766	0.1967	2.66276	0.00775033	0.0337075	Cd68	Cd68 molecule						Cd68	0.523766
ENSRNOG00000037299	50.9052	0.52357	0.148692	3.52118	0.000429638	0.00310919	Smpd5	sphingomyelin phosphodiesterase 5						Smpd5	0.52357
ENSRNOG00000020699	109.882	0.52339	0.16451	3.1815	0.00146512	0.00866941	Cd37	CD37 molecule						Cd37	0.52339
ENSRNOG00000016423	1147.7	0.5225	0.0944915	5.52959	3.21e-08	7.17e-07	Tacc1	N-acetylneuraminate pyruvate lyase						Tacc1	0.5225
ENSRNOG00000048043	658.014	0.520924	0.0809094	6.43836	1.21e-10	4.37e-09	F2r	coagulation factor II (thrombin) receptor						F2r	0.520924
ENSRNOG00000020465	99.3147	0.519544	0.159695	3.25335	0.00114054	0.00704574	Ripk3	receptor-interacting serine-threonine kinase 3						Ripk3	0.519544
ENSRNOG00000000763	118.415	0.51899	0.118122	4.39367	1.11e-05	0.000133018	RT1-M3-1	RT1 class Ib, locus M3, gene 1						RT1-M3-1	0.51899
ENSRNOG00000029165	41.1562	0.518547	0.202667	2.55862	0.010509	0.0428814	Stx1a	syntaxin 1A						Stx1a	0.518547
ENSRNOG00000010237	610.829	0.518378	0.0971843	5.33397	9.61e-08	1.93e-06	Map7d1	MAP7 domain containing 1						Map7d1	0.518378
ENSRNOG00000019270	51.7795	0.518289	0.190631	2.7188	0.0065519	0.0294617	P2ry6	pyrimidinergic receptor P2Y6						P2ry6	0.518289
ENSRNOG00000043249	112.345	0.516909	0.129789	3.98269	6.81e-05	0.000642133	Pde4c	phosphodiesterase 4C						Pde4c	0.516909
ENSRNOG00000019316	470.148	0.516114	0.106521	4.84521	1.26e-06	1.96e-05	Sh3bp4	thiosulfate sulfurtransferase like domain containing 1						Sh3bp4	0.516114
ENSRNOG00000011677	448.025	0.515971	0.119342	4.32347	1.54e-05	0.000176476	Slc39a10	Wnt ligand secretion mediator						Slc39a10	0.515971
ENSRNOG00000000459	239.614	0.514347	0.162574	3.16377	0.00155738	0.0091135	Psmb9	proteasome 20S subunit beta 9						Psmb9	0.514347
ENSRNOG00000042426	432.49	0.513877	0.159004	3.23186	0.00122989	0.00749054	Cyp4v3	cytochrome P450, family 4, subfamily v, polypeptide 3						Cyp4v3	0.513877
ENSRNOG00000047247	337.128	0.513607	0.0990537	5.18514	2.16e-07	4.06e-06	Ptprs	protein tyrosine phosphatase, receptor type, S						Ptprs	0.513607
ENSRNOG00000004614	97.4136	0.513363	0.165801	3.09625	0.00195984	0.0110676	Lypd6b	LY6/PLAUR domain containing 6B						Lypd6b	0.513363
ENSRNOG00000019681	117.354	0.512769	0.123528	4.15103	3.31e-05	0.000343841	Pold1	DNA polymerase delta 1, catalytic subunit						Pold1	0.512769
ENSRNOG00000016874	61.4066	0.512206	0.156894	3.26467	0.00109592	0.00679499	Zfp521	zinc finger protein 521						Zfp521	0.512206
ENSRNOG00000020578	535.855	0.511816	0.0831694	6.1539	7.56e-10	2.38e-08	Ceacam1	CEA cell adhesion molecule 1						Ceacam1	0.511816
ENSRNOG00000033220	67.3224	0.511721	0.192601	2.65689	0.00788648	0.0341673	Oas1b	2-5 oligoadenylate synthetase 1B						Oas1b	0.511721
ENSRNOG00000060753	512.818	0.511681	0.0661686	7.733	1.05e-14	7.29e-13	Esyt1	tripartite motif-containing 59						Esyt1	0.511681
ENSRNOG00000013179	390.762	0.510129	0.131366	3.88326	0.000103067	0.000925681	Tinagl1	tubulointerstitial nephritis antigen-like 1						Tinagl1	0.510129
ENSRNOG00000010240	52.1428	0.509955	0.184096	2.77005	0.00560472	0.0260081	Tent5a	terminal nucleotidyltransferase 5A						Tent5a	0.509955
ENSRNOG00000015615	39.4193	0.509426	0.201065	2.53364	0.0112886	0.0453186	Tnfrsf11a	laeverin						Tnfrsf11a	0.509426
ENSRNOG00000011329	1062.51	0.509008	0.121181	4.2004	2.66e-05	0.000284273	Pkm	brain abundant, membrane attached signal protein 1						Pkm	0.509008
ENSRNOG00000016620	42.9894	0.508647	0.163396	3.11298	0.00185208	0.0105654	Csnk1g1	serine/threonine kinase 32A						Csnk1g1	0.508647
ENSRNOG00000018567	929.754	0.506965	0.0998225	5.07866	3.8e-07	6.72e-06	Slc20a1	RAS guanyl releasing protein 1						Slc20a1	0.506965
ENSRNOG00000013744	107.966	0.506946	0.15131	3.35038	0.000806997	0.00527525	Akip1	SHC adaptor protein 2						Akip1	0.506946
ENSRNOG00000033792	38.4723	0.506665	0.173766	2.91579	0.0035479	0.017996	RGD1565622	mitogen-activated protein kinase 8 interacting protein 2						RGD1565622	0.506665
ENSRNOG00000009946	766.258	0.50657	0.134913	3.75479	0.000173488	0.00144322	Ldlr	low density lipoprotein receptor						Ldlr	0.50657
ENSRNOG00000023881	41.5503	0.506362	0.200952	2.51982	0.0117414	0.0467767	Skap1	src kinase associated phosphoprotein 1						Skap1	0.506362
ENSRNOG00000050233	231.17	0.506355	0.0818391	6.18721	6.12e-10	1.96e-08	Cchcr1	coiled-coil alpha-helical rod protein 1						Cchcr1	0.506355
ENSRNOG00000008054	337.124	0.506097	0.139457	3.62905	0.000284461	0.00219538	Igsf9	immunoglobulin superfamily, member 9						Igsf9	0.506097
ENSRNOG00000010944	2371.38	0.504953	0.0952516	5.30125	1.15e-07	2.26e-06	Hyou1	hypoxia up-regulated 1						Hyou1	0.504953
ENSRNOG00000003657	59.2979	0.504688	0.183135	2.75583	0.00585438	0.0268811	Pkmyt1	protein kinase, membrane associated tyrosine/threonine 1						Pkmyt1	0.504688
ENSRNOG00000003033	92.3869	0.503395	0.132175	3.80854	0.00013979	0.00120044	Plcd3	phospholipase C, delta 3						Plcd3	0.503395
ENSRNOG00000031579	106.832	0.502554	0.135074	3.72057	0.00019877	0.00161549	LOC100363469	ribosomal protein S24-like						LOC100363469	0.502554
ENSRNOG00000001229	4530.41	0.501948	0.047775	10.5065	8.06e-26	1.49e-23	Col18a1	collagen type XVIII alpha 1 chain						Col18a1	0.501948
ENSRNOG00000046086	65.5482	0.501756	0.181569	2.76344	0.00571957	0.0264246	Tmc8	transmembrane channel-like 8						Tmc8	0.501756
ENSRNOG00000023400	198.372	0.501595	0.123807	4.05141	5.09e-05	0.000503987	Dtx3l	deltex E3 ubiquitin ligase 3L						Dtx3l	0.501595
ENSRNOG00000014201	981.227	0.500784	0.132632	3.77575	0.000159524	0.00134185	Manf	mesencephalic astrocyte-derived neurotrophic factor						Manf	0.500784
ENSRNOG00000051204	187.725	0.500706	0.116241	4.30747	1.65e-05	0.000187643	Dop1b	DOP1 leucine zipper like protein B						Dop1b	0.500706
ENSRNOG00000006304	768.208	0.500179	0.0590618	8.46875	2.48e-17	2.41e-15	Mdm2	MDM2 proto-oncogene						Mdm2	0.500179
ENSRNOG00000021110	60.259	0.499522	0.175344	2.84881	0.0043883	0.0213581	Mllt11	MLLT11, transcription factor 7 cofactor
ENSRNOG00000018782	43.9054	0.499005	0.195109	2.55757	0.0105405	0.0429578	Gmnn	geminin, DNA replication inhibitor
ENSRNOG00000010111	126.258	0.498845	0.194189	2.56886	0.0102032	0.0419694	Exoc3l4	exocyst complex component 3-like 4
ENSRNOG00000000567	218.746	0.498294	0.143239	3.47876	0.000503742	0.00355384	Unc5b	unc-5 netrin receptor B
ENSRNOG00000032844	2046.57	0.497141	0.136639	3.63834	0.000274401	0.00212847	RT1-Da	RT1 class II, locus Da
ENSRNOG00000009144	1299.69	0.496912	0.104059	4.77528	1.79e-06	2.67e-05	Lad1	ladinin 1
ENSRNOG00000004659	445.652	0.496391	0.106125	4.6774	2.91e-06	4.13e-05	Creld2	cysteine-rich with EGF-like domains 2
ENSRNOG00000023614	65.0028	0.495535	0.19251	2.57407	0.010051	0.0414749	Hsh2d	hematopoietic SH2 domain containing
ENSRNOG00000013934	401.517	0.495093	0.0908988	5.44664	5.13e-08	1.09e-06	Dennd2b	C-type lectin domain family 2 member D-like 1
ENSRNOG00000046031	102.345	0.494773	0.164062	3.01577	0.00256328	0.0137821	LOC103689996	NA
ENSRNOG00000019824	343.557	0.493542	0.0999442	4.93817	7.89e-07	1.31e-05	Ell	elongation factor for RNA polymerase II
ENSRNOG00000008346	1505.39	0.493128	0.0994844	4.95684	7.16e-07	1.2e-05	Itgb6	mucolipin TRP cation channel 1
ENSRNOG00000011595	48.2594	0.492714	0.16997	2.89883	0.00374564	0.018812	Senp8	SUMO peptidase family member, NEDD8 specific
ENSRNOG00000007765	653.092	0.492137	0.145306	3.3869	0.000706876	0.00474443	Frzb	frizzled-related protein
ENSRNOG00000007136	674.241	0.492032	0.074138	6.63671	3.21e-11	1.29e-09	Anxa7	annexin A7
ENSRNOG00000013577	75.2281	0.4915	0.142317	3.45355	0.000553256	0.0038611	Kdelr3	KDEL endoplasmic reticulum protein retention receptor 3
ENSRNOG00000029826	292.568	0.491314	0.0822932	5.97028	2.37e-09	6.77e-08	Cep164	centrosomal protein 164
ENSRNOG00000003785	50.6567	0.490598	0.172686	2.84098	0.00449751	0.0217951	Usp43	ubiquitin specific peptidase 43
ENSRNOG00000005096	313.342	0.490248	0.101979	4.80732	1.53e-06	2.33e-05	Bzw2	basic leucine zipper and W2 domains 2
ENSRNOG00000005971	116.833	0.489206	0.161639	3.02654	0.00247371	0.0133703	Gpr176	ribosomal protein S8-like
ENSRNOG00000013474	316.78	0.487913	0.161609	3.01909	0.00253535	0.0136582	Casz1	castor zinc finger 1
ENSRNOG00000016896	5097.62	0.487601	0.0626335	7.78499	6.97e-15	4.97e-13	Rpl3	ribosomal protein L3
ENSRNOG00000033921	176.234	0.487194	0.12147	4.01081	6.05e-05	0.000578985	Als2cl	ALS2 C-terminal like
ENSRNOG00000012002	2647.79	0.48715	0.0953406	5.10958	3.23e-07	5.77e-06	Iqgap1	homeo box B9
ENSRNOG00000050834	1324.74	0.487068	0.0896113	5.43534	5.47e-08	1.15e-06	Fam102a	family with sequence similarity 102, member A
ENSRNOG00000018859	55.9443	0.487022	0.14746	3.30274	0.000957457	0.0061051	Pik3ip1	phosphoinositide-3-kinase interacting protein 1
ENSRNOG00000020532	548.502	0.487013	0.116472	4.18136	2.9e-05	0.000305935	Kcnq1	potassium voltage-gated channel subfamily Q member 1
ENSRNOG00000011541	1264.03	0.486432	0.1803	2.6979	0.00697782	0.0309472	Cygb	cytoglobin
ENSRNOG00000008005	260.019	0.485918	0.128566	3.77952	0.000157133	0.00132638	Akna	AT-hook transcription factor
ENSRNOG00000029191	109.006	0.485042	0.177055	2.7395	0.00615333	0.0280287	LOC685067	similar to guanylate binding protein family, member 6
ENSRNOG00000030467	78.1434	0.484393	0.171353	2.82687	0.00470059	0.0226165	Ube2l6	ubiquitin-conjugating enzyme E2L 6
ENSRNOG00000008592	106.694	0.483764	0.173115	2.79447	0.00519843	0.0244529	Barx2	BARX homeobox 2
ENSRNOG00000000485	408.773	0.483734	0.0920428	5.25553	1.48e-07	2.86e-06	Bak1	DAB adaptor protein 2
ENSRNOG00000004249	82.1475	0.483158	0.182112	2.65308	0.007976	0.0344576	Tlr7	toll-like receptor 7
ENSRNOG00000049385	466.671	0.483116	0.1025	4.71333	2.44e-06	3.54e-05	Adamtsl4	ADAMTS-like 4
ENSRNOG00000058842	714.542	0.482724	0.149068	3.23828	0.00120253	0.00735318	Sptbn2	spectrin, beta, non-erythrocytic 2
ENSRNOG00000003687	109.259	0.482501	0.16979	2.84174	0.00448675	0.0217555	Rgs2	regulator of G-protein signaling 2
ENSRNOG00000018414	860.446	0.481536	0.112622	4.27569	1.91e-05	0.000211214	Csf1r	colony stimulating factor 1 receptor
ENSRNOG00000016413	57.8602	0.480422	0.168085	2.85822	0.00426026	0.0208555	Pstpip1	proline-serine-threonine phosphatase-interacting protein 1
ENSRNOG00000002828	1341.37	0.479925	0.0970875	4.94322	7.68e-07	1.28e-05	Tob1	monoglyceride lipase
ENSRNOG00000007879	76.2481	0.479741	0.138999	3.45141	0.000557661	0.00388701	Stk26	serine/threonine kinase 26
ENSRNOG00000012927	163.991	0.479624	0.0866991	5.53205	3.17e-08	7.09e-07	Rrp9	ribosomal RNA processing 9, U3 small nucleolar RNA binding protein
ENSRNOG00000012818	45.0518	0.479609	0.189819	2.52667	0.0115151	0.0460057	Ksr1	kinase suppressor of ras 1
ENSRNOG00000018867	1144.36	0.47904	0.168528	2.8425	0.00447613	0.0217143	Klhdc7a	REX4 homolog, 3'-5' exonuclease
ENSRNOG00000025512	172.968	0.47861	0.0862964	5.54612	2.92e-08	6.61e-07	Mettl17	methyltransferase like 17
ENSRNOG00000016653	262.937	0.478413	0.134841	3.54798	0.000388197	0.00285332	Ngef	phosphoinositide-3-kinase, regulatory subunit 5
ENSRNOG00000000611	101.289	0.478285	0.143513	3.33269	0.000860116	0.00557519	Ube2d1	ubiquitin-conjugating enzyme E2D 1
ENSRNOG00000014838	35.6636	0.477863	0.185508	2.57597	0.009996	0.0412884	Glipr2	phosphoribosylformylglycinamidine synthase
ENSRNOG00000015434	1108.93	0.476952	0.0742888	6.42024	1.36e-10	4.85e-09	Midn	cytidine/uridine monophosphate kinase 1
ENSRNOG00000019675	83.9215	0.476731	0.16228	2.93771	0.0033065	0.017002	Pycard	PYD and CARD domain containing
ENSRNOG00000010572	64.791	0.475994	0.164972	2.8853	0.00391042	0.0194986	Pus7	PIH1 domain containing 1
ENSRNOG00000010017	330.947	0.475593	0.0936981	5.0758	3.86e-07	6.79e-06	Wee1	WEE1 G2 checkpoint kinase
ENSRNOG00000008628	196.463	0.474825	0.138895	3.4186	0.000629438	0.00430009	Ica1	islet cell autoantigen 1
ENSRNOG00000013463	171.455	0.474622	0.129084	3.67685	0.00023613	0.00186862	Kcnj8	potassium inwardly-rectifying channel, subfamily J, member 8
ENSRNOG00000022921	440.138	0.474269	0.0802526	5.9097	3.43e-09	9.64e-08	Dact2	dishevelled-binding antagonist of beta-catenin 2
ENSRNOG00000004444	65.8131	0.474138	0.187858	2.52392	0.0116054	0.0463007	Ikzf1	IKAROS family zinc finger 1
ENSRNOG00000033261	413.412	0.474105	0.0871745	5.43858	5.37e-08	1.13e-06	Fam107a	ATPase phospholipid transporting 10D (putative)
ENSRNOG00000055608	63.9688	0.473968	0.143876	3.29429	0.000986709	0.00625374	LOC102548695	zinc finger protein 45-like
ENSRNOG00000015830	97.7639	0.472917	0.161723	2.92423	0.00345307	0.0175998	Ano9	anoctamin 9
ENSRNOG00000042320	555.399	0.472498	0.0928326	5.08978	3.58e-07	6.35e-06	Slc41a1	solute carrier family 41 member 1
ENSRNOG00000018330	95.3253	0.472158	0.131915	3.57926	0.000344574	0.00257551	Fam83f	family with sequence similarity 83, member F
ENSRNOG00000000024	96.5623	0.471735	0.150313	3.13835	0.00169901	0.00980846	Hebp1	heme binding protein 1
ENSRNOG00000031312	711.302	0.470838	0.083817	5.61745	1.94e-08	4.63e-07	Tnfrsf1a	TNF receptor superfamily member 1A
ENSRNOG00000004140	42.3941	0.470422	0.163486	2.87744	0.00400912	0.0198959	Pacrgl	parkin coregulated like
ENSRNOG00000018937	731.671	0.469241	0.105478	4.44873	8.64e-06	0.000106332	Gstm2	glutathione S-transferase mu 2
ENSRNOG00000016378	89.142	0.468966	0.1143	4.10296	4.08e-05	0.000415801	Map3k8	mitogen-activated protein kinase kinase kinase 8
ENSRNOG00000043068	84.7376	0.468915	0.129442	3.62259	0.000291673	0.00223771	Tipin	timeless interacting protein
ENSRNOG00000001833	213.505	0.468346	0.102091	4.58754	4.48e-06	6.02e-05	Mcm4	minichromosome maintenance complex component 4
ENSRNOG00000009639	121.117	0.467709	0.102014	4.58477	4.54e-06	6.09e-05	Zrsr1	ribosomal protein lateral stalk subunit P0
ENSRNOG00000008159	47.0159	0.467087	0.152505	3.06278	0.00219295	0.0121199	Msantd3	Myb/SANT DNA binding domain containing 3
ENSRNOG00000007622	532.334	0.466624	0.0745422	6.25986	3.85e-10	1.28e-08	Arrdc1	arrestin domain containing 1
ENSRNOG00000053607	103.985	0.466339	0.12744	3.65929	0.000252912	0.00198649	Fam217b	family with sequence similarity 217, member B
ENSRNOG00000018092	115.896	0.466143	0.172904	2.69597	0.0070185	0.0311112	Cd83	CD83 molecule
ENSRNOG00000011360	567.22	0.465749	0.129893	3.58563	0.000336269	0.00252689	Dkk2	dickkopf WNT signaling pathway inhibitor 2
ENSRNOG00000004687	683.064	0.465703	0.115885	4.01867	5.85e-05	0.000564159	Thbd	thrombomodulin
ENSRNOG00000019466	160.555	0.464597	0.100627	4.61704	3.89e-06	5.3e-05	Agpat2	1-acylglycerol-3-phosphate O-acyltransferase 2
ENSRNOG00000000488	88.6502	0.464576	0.157658	2.94674	0.00321143	0.0165739	Hmga1	high mobility group AT-hook 1
ENSRNOG00000011228	54.2622	0.463864	0.150034	3.09172	0.00199	0.0111854	Layn	DExD-box helicase 50
ENSRNOG00000032574	1240.98	0.463777	0.0528266	8.77923	1.65e-18	1.89e-16	Scrib	scribble planar cell polarity protein
ENSRNOG00000013391	630.218	0.463479	0.133443	3.47322	0.000514252	0.00361738	Sorbs2	erythroferrone
ENSRNOG00000008351	64.4055	0.462913	0.137689	3.36201	0.000773763	0.00510586	RGD1308117	similar to 9930012K11Rik protein
ENSRNOG00000009195	755.555	0.46226	0.0667518	6.92506	4.36e-12	1.99e-10	Tnks1bp1	tankyrase 1 binding protein 1
ENSRNOG00000000967	157.302	0.462217	0.1074	4.30371	1.68e-05	0.000189958	Aacs	acetoacetyl-CoA synthetase
ENSRNOG00000005965	176.262	0.462144	0.0918719	5.03031	4.9e-07	8.41e-06	Irak4	arylformamidase
ENSRNOG00000016357	115.15	0.461532	0.139835	3.30055	0.000964971	0.00614603	Casc4	golgi membrane protein 2
ENSRNOG00000017558	638.667	0.461416	0.103359	4.46422	8.04e-06	0.000100242	Tubb2a	tubulin, beta 2A class IIa
ENSRNOG00000001618	628.398	0.461222	0.112625	4.09521	4.22e-05	0.000427887	Ripk4	receptor-interacting serine-threonine kinase 4
ENSRNOG00000039976	183.508	0.461071	0.0868396	5.30946	1.1e-07	2.18e-06	Ptk7	protein tyrosine kinase 7
ENSRNOG00000013963	1555.17	0.460527	0.114915	4.00754	6.14e-05	0.000586054	Il6st	interleukin 6 cytokine family signal transducer
ENSRNOG00000018484	109.549	0.46041	0.148742	3.09536	0.00196574	0.0110898	Plk3	polo-like kinase 3
ENSRNOG00000013927	164.913	0.458645	0.133548	3.43431	0.000594072	0.00409671	Jag2	trafficking protein particle complex subunit 12
ENSRNOG00000033835	559.025	0.458058	0.101217	4.52553	6.02e-06	7.78e-05	Dnm1	SH2B adaptor protein 1
ENSRNOG00000029535	226.818	0.458037	0.111079	4.12353	3.73e-05	0.000383118	Nrbp2	nuclear receptor binding protein 2
ENSRNOG00000016299	239.817	0.457943	0.138919	3.29648	0.000979037	0.00621212	Klf4	solute carrier family 22 member 12
ENSRNOG00000016099	1266.8	0.45772	0.164198	2.78762	0.00530975	0.0248862	Id4	inhibitor of DNA binding 4, HLH protein
ENSRNOG00000025843	99.4408	0.456764	0.130653	3.49602	0.000472261	0.00336416	Ccdc102a	coiled-coil domain containing 102A
ENSRNOG00000015578	181.495	0.456077	0.109594	4.16153	3.16e-05	0.000330145	Tnk1	PDZ domain containing 4
ENSRNOG00000012347	289.752	0.455661	0.129348	3.52275	0.000427101	0.00309257	Gata2	OCIA domain containing 2
ENSRNOG00000015442	414.032	0.455381	0.0820889	5.54741	2.9e-08	6.57e-07	Sfxn3	sideroflexin 3
ENSRNOG00000057710	135.673	0.454729	0.164784	2.75954	0.00578821	0.0266612	Ccnd2	cyclin D2
ENSRNOG00000012611	127.727	0.454654	0.119026	3.81979	0.000133564	0.00115377	Lpxn	LDL receptor related protein 8
ENSRNOG00000021100	75.7102	0.454506	0.174509	2.60448	0.00920149	0.0386417	Tnfaip8l2	TNF alpha induced protein 8 like 2
ENSRNOG00000000991	1718.33	0.45419	0.0970461	4.68015	2.87e-06	4.08e-05	Arpc1b	amine oxidase, copper containing 1
ENSRNOG00000004029	53.6656	0.453677	0.162448	2.79274	0.00522632	0.0245635	Nectin4	nectin cell adhesion molecule 4
ENSRNOG00000002273	79.6486	0.453559	0.144482	3.13921	0.00169401	0.00978298	Naaa	N-acylethanolamine acid amidase
ENSRNOG00000000869	121.224	0.453476	0.116078	3.90664	9.36e-05	0.000851462	Arhgef6	Rac/Cdc42 guanine nucleotide exchange factor 6
ENSRNOG00000002161	49.5134	0.453454	0.155752	2.91139	0.00359829	0.0182077	Tlr6	toll-like receptor 6
ENSRNOG00000017307	1685.02	0.453314	0.0729482	6.21419	5.16e-10	1.67e-08	Prss23	serine protease 23
ENSRNOG00000018494	41.8787	0.452359	0.178625	2.53245	0.011327	0.0454482	Ppp1r3c	protein phosphatase 1, regulatory subunit 3C
ENSRNOG00000016037	244.615	0.452209	0.112198	4.03047	5.57e-05	0.000540283	Mafb	MAF bZIP transcription factor B
ENSRNOG00000008061	402.246	0.450084	0.0978149	4.60139	4.2e-06	5.68e-05	Nuak1	NUAK family kinase 1
ENSRNOG00000008056	94.1258	0.450084	0.132513	3.39651	0.000682501	0.00459916	Ankrd9	ankyrin repeat domain 9
ENSRNOG00000021247	61.9389	0.449546	0.150388	2.98923	0.0027968	0.0148247	Spef1	sperm flagellar 1
ENSRNOG00000052539	468.858	0.448714	0.0689515	6.50767	7.63e-11	2.85e-09	Prpf40b	glycoprotein nmb
ENSRNOG00000015057	89.6016	0.447465	0.139445	3.20889	0.00133248	0.00800818	Tmem102	ubinuclein 1
ENSRNOG00000000529	51.2884	0.447245	0.148872	3.00423	0.00266258	0.0142342	Pim1	Pim-1 proto-oncogene, serine/threonine kinase
ENSRNOG00000008602	603.33	0.447138	0.169424	2.63916	0.00831108	0.0356241	Steap4	KN motif and ankyrin repeat domains 1
ENSRNOG00000020653	112.003	0.446963	0.125624	3.55795	0.000373764	0.00276668	S1pr2	sphingosine-1-phosphate receptor 2
ENSRNOG00000011376	66.4936	0.446333	0.156067	2.85988	0.00423805	0.0207769	Bbof1	basal body orientation factor 1
ENSRNOG00000027017	157.012	0.445811	0.105454	4.22755	2.36e-05	0.000255683	Rnasel	ribonuclease L
ENSRNOG00000012804	341.152	0.445182	0.153458	2.901	0.00371969	0.0187096	C1qc	complement C1q C chain
ENSRNOG00000002470	265.817	0.44342	0.122029	3.63373	0.000279352	0.00216091	Ifi47	interferon gamma inducible protein 47
ENSRNOG00000008421	233.953	0.442973	0.0925796	4.78478	1.71e-06	2.58e-05	Klhl5	kelch-like family member 5
ENSRNOG00000016349	113.24	0.442391	0.166201	2.66178	0.00777294	0.0337623	Gnmt	glycine N-methyltransferase
ENSRNOG00000026857	72.6158	0.442298	0.145484	3.04018	0.00236433	0.0128727	Kif7	kinesin family member 7
ENSRNOG00000047931	4415.8	0.441786	0.122083	3.61872	0.00029606	0.00227034	Tmsb4x	thymosin beta 4, X-linked
ENSRNOG00000013313	333.744	0.441197	0.134238	3.28667	0.0010138	0.00639176	Nceh1	neutral cholesterol ester hydrolase 1
ENSRNOG00000055524	436.169	0.440873	0.0930525	4.73789	2.16e-06	3.17e-05	Trip10	empty spiracles homeobox 1
ENSRNOG00000020205	2495.77	0.440778	0.0709219	6.21498	5.13e-10	1.67e-08	Agrn	agrin
ENSRNOG00000019318	51.7495	0.440458	0.150778	2.92123	0.00348656	0.0177222	Syt3	synaptotagmin 3
ENSRNOG00000039249	61.9993	0.440273	0.171838	2.56214	0.010403	0.0425695	Rpl31l4	ribosomal protein L31-like 4
ENSRNOG00000017079	68.1953	0.440228	0.154181	2.85527	0.00430004	0.0210258	Pgm2l1	phosphoglucomutase 2-like 1
ENSRNOG00000005589	123.992	0.440096	0.106219	4.14328	3.42e-05	0.000354157	Dhrs7	dehydrogenase/reductase 7
ENSRNOG00000010753	68.4774	0.439998	0.157106	2.80064	0.00510009	0.0241387	Aig1	androgen-induced 1
ENSRNOG00000059492	124.492	0.439781	0.109263	4.02497	5.7e-05	0.000550846	LOC100365363	vomeronasal 1 receptor, F4-like
ENSRNOG00000000867	532.627	0.439611	0.0789989	5.56477	2.62e-08	6.01e-07	Vars1	valyl-tRNA synthetase 1
ENSRNOG00000036918	210.735	0.439195	0.115578	3.79999	0.000144702	0.00123632	Etfbkmt	electron transfer flavoprotein subunit beta lysine methyltransferase
ENSRNOG00000007262	118.734	0.438195	0.128671	3.40555	0.000660306	0.00446927	Ccdc134	coiled-coil domain containing 134
ENSRNOG00000012807	302.202	0.436905	0.154694	2.82432	0.00473818	0.0227714	C1qa	complement C1q A chain
ENSRNOG00000004101	507.6	0.435383	0.15468	2.81473	0.00488186	0.0233425	2001-03-01	golgi brefeldin A resistant guanine nucleotide exchange factor 1
ENSRNOG00000010890	458.117	0.434168	0.0774504	5.60576	2.07e-08	4.92e-07	Bmp1	bone morphogenetic protein 1
ENSRNOG00000036572	74.5157	0.433992	0.169642	2.55828	0.0105193	0.0429025	Sfxn4	sideroflexin 4
ENSRNOG00000061414	606.734	0.433627	0.152821	2.83748	0.00454707	0.0219981	Acot12	acyl-CoA thioesterase 12
ENSRNOG00000055259	85.0374	0.431816	0.141424	3.05335	0.00226306	0.0124258	Phldb3	pleckstrin homology-like domain, family B, member 3
ENSRNOG00000004660	344.372	0.431564	0.100482	4.29492	1.75e-05	0.000196583	Fzd6	frizzled class receptor 6
ENSRNOG00000008313	203.072	0.43092	0.107503	4.00843	6.11e-05	0.000584502	Hoxb3	homeo box B3
ENSRNOG00000027376	213.295	0.430673	0.115615	3.72507	0.000195263	0.00159468	Il17rc	interleukin 17 receptor C
ENSRNOG00000016467	356.573	0.429986	0.103189	4.16695	3.09e-05	0.00032295	Kctd1	potassium channel tetramerization domain containing 1
ENSRNOG00000019322	889.139	0.429445	0.111347	3.85682	0.000114873	0.00101334	Notch1	notch receptor 1
ENSRNOG00000000528	103.91	0.428289	0.14044	3.04963	0.00229127	0.0125561	Fgd2	FYVE, RhoGEF and PH domain containing 2
ENSRNOG00000022800	262.933	0.426539	0.101837	4.18846	2.81e-05	0.000298026	Sp140	SP140 nuclear body protein
ENSRNOG00000017020	266.515	0.425778	0.123602	3.44474	0.000571604	0.00396777	Inpp5d	sperm associated antigen 17
ENSRNOG00000046660	81.1187	0.425299	0.156752	2.71319	0.00666394	0.0298618	Gpc6	glypican 6
ENSRNOG00000043486	64.429	0.424745	0.141893	2.99341	0.00275877	0.0146462	Tnfrsf26	tumor necrosis factor receptor superfamily, member 26
ENSRNOG00000012213	86.7724	0.423206	0.164387	2.57444	0.0100402	0.0414406	Nthl1	nth-like DNA glycosylase 1
ENSRNOG00000009347	92.056	0.423074	0.141829	2.98299	0.0028545	0.0150613	Arhgap25	tripartite motif-containing 23
ENSRNOG00000061348	681.347	0.422967	0.0861447	4.90996	9.11e-07	1.48e-05	Fam53b	growth arrest and DNA-damage-inducible, beta
ENSRNOG00000059295	201.155	0.422845	0.114072	3.70681	0.000209884	0.00169119	Selenoi	RAB1A, member RAS oncogene family
ENSRNOG00000013783	466.84	0.422808	0.0919008	4.6007	4.21e-06	5.69e-05	Efhd2	N-ribosyldihydronicotinamide:quinone reductase 2
ENSRNOG00000056038	498.803	0.422507	0.09014	4.68723	2.77e-06	3.96e-05	Ehbp1l1	EH domain binding protein 1-like 1
ENSRNOG00000010626	98.4102	0.422235	0.16839	2.50749	0.0121593	0.0482248	Sphk1	sphingosine kinase 1
ENSRNOG00000017783	830.008	0.421963	0.159822	2.64021	0.00828535	0.0355479	Sfrp1	secreted frizzled-related protein 1
ENSRNOG00000058692	1478.03	0.421435	0.166104	2.53718	0.011175	0.044935	Slc26a4	solute carrier family 26 member 4
ENSRNOG00000060561	63.4666	0.420674	0.139933	3.00625	0.00264495	0.0141445	Gdpd1	glycerophosphodiester phosphodiesterase domain containing 1
ENSRNOG00000010219	254.026	0.420589	0.0867056	4.85078	1.23e-06	1.92e-05	Ralgds	ral guanine nucleotide dissociation stimulator
ENSRNOG00000016294	359.526	0.420419	0.139847	3.00627	0.00264474	0.0141445	Cd4	Cd4 molecule
ENSRNOG00000013508	1928.54	0.420338	0.0769209	5.46455	4.64e-08	9.98e-07	Rpl31	ribosomal protein L31
ENSRNOG00000020573	215.967	0.420328	0.103881	4.04625	5.2e-05	0.000512234	Efna1	ephrin A1
ENSRNOG00000039971	65.2046	0.420048	0.147265	2.85233	0.00434002	0.0211843	Ctla2a	cytotoxic T lymphocyte-associated protein 2 alpha
ENSRNOG00000011411	204.684	0.418864	0.11777	3.55663	0.000375643	0.00277692	Adgrg6	adhesion G protein-coupled receptor G6
ENSRNOG00000018752	71.2105	0.418383	0.161283	2.59408	0.00948435	0.03955	Clcf1	cardiotrophin-like cytokine factor 1
ENSRNOG00000003554	244.404	0.417572	0.134541	3.10369	0.00191127	0.0108406	Piga	WAP four-disulfide core domain 2
ENSRNOG00000005082	828.512	0.417111	0.0909029	4.58853	4.46e-06	6e-05	Irf6	interferon regulatory factor 6
ENSRNOG00000011015	522.032	0.417067	0.0827287	5.04139	4.62e-07	7.99e-06	Hivep2	HIVEP zinc finger 2
ENSRNOG00000036829	258.532	0.416934	0.159786	2.60932	0.00907224	0.0382515	Nckap1l	NCK associated protein 1 like
ENSRNOG00000001645	268.812	0.416484	0.145566	2.86114	0.00422119	0.0207063	Filip1l	RP1 like 1
ENSRNOG00000001752	145.34	0.416181	0.162206	2.56575	0.0102953	0.0422654	Nrros	negative regulator of reactive oxygen species
ENSRNOG00000059799	214.236	0.41599	0.104978	3.96263	7.41e-05	0.000691605	Ficd	FIC domain protein adenylyltransferase
ENSRNOG00000053574	77.6353	0.415168	0.150311	2.76207	0.0057437	0.0265142	Tarbp1	TAR (HIV-1) RNA binding protein 1
ENSRNOG00000038686	114.257	0.415066	0.117309	3.53823	0.000402825	0.00294426	Ap1s2	adaptor related protein complex 1 subunit sigma 2
ENSRNOG00000028703	181.556	0.414434	0.110894	3.7372	0.00018608	0.00153082	Slc39a6	solute carrier family 39 member 6
ENSRNOG00000004411	310.069	0.413954	0.153361	2.69922	0.00695029	0.0308739	Tspan8	tetraspanin 8
ENSRNOG00000004217	186.771	0.413711	0.128677	3.21511	0.00130394	0.00785909	Stk10	serine/threonine kinase 10
ENSRNOG00000010475	240.851	0.413316	0.0892403	4.63149	3.63e-06	5e-05	Casp3	caspase 3
ENSRNOG00000014029	128.648	0.412763	0.103363	3.99333	6.52e-05	0.000617768	Klhl13	kelch-like family member 13
ENSRNOG00000001976	2919.47	0.41217	0.161498	2.55216	0.0107056	0.0434415	Tmprss2	transmembrane serine protease 2
ENSRNOG00000007025	196.969	0.411947	0.114808	3.58815	0.000333035	0.00250706	Evc2	EvC ciliary complex subunit 2
ENSRNOG00000042163	90.6286	0.411894	0.111114	3.70695	0.000209771	0.00169119	Btbd19	BTB domain containing 19
ENSRNOG00000010309	263.383	0.411382	0.0813802	5.05507	4.3e-07	7.48e-06	Nfyb	nuclear transcription factor Y subunit beta
ENSRNOG00000054259	225.778	0.411136	0.134871	3.04836	0.00230096	0.0125969	Klf11	Kruppel-like factor 11
ENSRNOG00000048980	131.599	0.410751	0.146893	2.79626	0.00516979	0.0243727	Gng2	G protein subunit gamma 2
ENSRNOG00000050473	693.411	0.409948	0.0713972	5.7418	9.37e-09	2.43e-07	Rps27l	ribosomal protein S27-like
ENSRNOG00000007679	367.549	0.409921	0.133963	3.05995	0.00221374	0.0122028	Cyth4	proline and serine rich coiled-coil 1
ENSRNOG00000028255	392.391	0.409919	0.0792701	5.17117	2.33e-07	4.34e-06	Usp36	dynein, axonemal, heavy chain 9
ENSRNOG00000013076	318.649	0.40904	0.0739125	5.53411	3.13e-08	7.02e-07	Csnk1e	casein kinase 1, epsilon
ENSRNOG00000057125	2250.18	0.40892	0.0707457	5.78015	7.46e-09	1.97e-07	Ddr1	discoidin domain receptor tyrosine kinase 1
ENSRNOG00000055597	521.377	0.408896	0.0783706	5.21747	1.81e-07	3.45e-06	Hdac7	histone deacetylase 7
ENSRNOG00000058882	224.978	0.408042	0.0883712	4.61736	3.89e-06	5.3e-05	Emd	emerin
ENSRNOG00000042139	134.804	0.407118	0.154692	2.6318	0.00849349	0.0362148	Clec4a1	myosin VIIb
ENSRNOG00000018515	115.135	0.406434	0.133896	3.03544	0.00240188	0.0130476	Det1	DET1 partner of COP1 E3 ubiquitin ligase
ENSRNOG00000003242	267.336	0.406109	0.119063	3.41087	0.000647555	0.00439888	Gulp1	GULP PTB domain containing engulfment adaptor 1
ENSRNOG00000017403	76.918	0.405982	0.155748	2.60666	0.00914289	0.0384627	Apobr	apolipoprotein B receptor
ENSRNOG00000013770	1405.92	0.405925	0.134458	3.01897	0.00253637	0.0136592	Folh1	folate hydrolase 1
ENSRNOG00000014739	823.762	0.405181	0.130546	3.10376	0.00191081	0.0108406	Wfdc2	phosphatidylinositol glycan anchor biosynthesis, class A
ENSRNOG00000030633	778.102	0.404705	0.0599662	6.74889	1.49e-11	6.21e-10	Lmf2	lipase maturation factor 2
ENSRNOG00000058156	147.057	0.404227	0.104888	3.85391	0.000116246	0.00102277	Zdhhc18	zinc finger DHHC-type palmitoyltransferase 18
ENSRNOG00000011026	673.064	0.403871	0.101051	3.99671	6.42e-05	0.00061038	Irf2bpl	interferon regulatory factor 2 binding protein-like
ENSRNOG00000017003	722.953	0.403868	0.100106	4.03439	5.47e-05	0.000533018	Plxna1	bromodomain and PHD finger containing, 3
ENSRNOG00000014742	63.4732	0.403205	0.156851	2.57062	0.0101517	0.0418084	Ankrd13b	ankyrin repeat domain 13B
ENSRNOG00000007158	62.9748	0.402833	0.136483	2.95153	0.00316204	0.016359	Qtrt1	queuine tRNA-ribosyltransferase catalytic subunit 1
ENSRNOG00000054902	126.307	0.402657	0.107218	3.75552	0.000172985	0.00143997	Trpc1	transient receptor potential cation channel, subfamily C, member 1
ENSRNOG00000001250	125.392	0.402363	0.117781	3.41621	0.000635003	0.00432758	Lfng	LFNG O-fucosylpeptide 3-beta-N-acetylglucosaminyltransferase
ENSRNOG00000023344	2830.27	0.401767	0.0841808	4.77267	1.82e-06	2.7e-05	Rpl23a	chromatin assembly factor 1 subunit B
ENSRNOG00000001189	200.136	0.401087	0.128539	3.12034	0.0018064	0.0103575	Sik1	salt-inducible kinase 1
ENSRNOG00000029399	1879.92	0.401007	0.0748594	5.35679	8.47e-08	1.72e-06	Bcam	basal cell adhesion molecule (Lutheran blood group)
ENSRNOG00000021962	90.2759	0.400878	0.12856	3.11822	0.00181949	0.0104209	Fzd2	frizzled class receptor 2
ENSRNOG00000020027	602.228	0.400873	0.0583483	6.87035	6.4e-12	2.83e-10	Arhgef2	Rho/Rac guanine nucleotide exchange factor 2
ENSRNOG00000016117	1641.83	0.400856	0.100179	4.00141	6.3e-05	0.000599398	Myof	myoferlin
ENSRNOG00000015177	845.097	0.400709	0.071682	5.59009	2.27e-08	5.32e-07	Sun2	prolactin receptor
ENSRNOG00000018797	79.6309	0.400675	0.157851	2.53831	0.011139	0.0448115	Myrip	myosin VIIA and Rab interacting protein
ENSRNOG00000020714	124.54	0.400515	0.126439	3.16765	0.00153677	0.00901715	Trpm4	transient receptor potential cation channel, subfamily M, member 4
ENSRNOG00000001557	193.248	0.40016	0.154087	2.59697	0.00940501	0.0392906	Cxadr	CXADR, Ig-like cell adhesion molecule
ENSRNOG00000047800	79.3707	0.400116	0.160293	2.49615	0.0125549	0.0495059	C5ar1	zinc finger protein 474
ENSRNOG00000004276	1312.95	0.399428	0.0472482	8.45383	2.82e-17	2.68e-15	Itga3	integrin subunit alpha 3
ENSRNOG00000006228	1495.16	0.399072	0.0938451	4.25245	2.11e-05	0.000231967	Pdia4	protein disulfide isomerase family A, member 4
ENSRNOG00000004078	90.5788	0.398549	0.144903	2.75046	0.00595124	0.0272408	Eno3	enolase 3
ENSRNOG00000020608	271.02	0.398543	0.0804529	4.95375	7.28e-07	1.21e-05	Ppan	interleukin 1 receptor-like 2
ENSRNOG00000017401	402.259	0.398382	0.0909982	4.37792	1.2e-05	0.000141927	Tmco4	refilin B
ENSRNOG00000013987	731.79	0.39838	0.0815593	4.88454	1.04e-06	1.65e-05	Sbno2	strawberry notch homolog 2
ENSRNOG00000025167	692.388	0.398207	0.111711	3.56463	0.000364369	0.00270904	Sema4b	semaphorin 4B
ENSRNOG00000001091	683.507	0.398024	0.0773966	5.14266	2.71e-07	4.96e-06	Hip1r	huntingtin interacting protein 1 related
ENSRNOG00000033915	212.654	0.397877	0.129305	3.07704	0.0020907	0.0116452	Gpt	alkaline phosphatase, biomineralization associated
ENSRNOG00000030639	92.0831	0.397649	0.132451	3.00224	0.00267999	0.0143091	Usp13	ubiquitin specific peptidase 13
ENSRNOG00000031138	180.795	0.397535	0.125009	3.18005	0.00147251	0.00870323	Irgm	GA binding protein transcription factor subunit alpha
ENSRNOG00000007110	75.4991	0.396657	0.150186	2.6411	0.00826376	0.0354733	Ankrd6	ankyrin repeat domain 6
ENSRNOG00000016180	113.582	0.396572	0.128655	3.08246	0.00205299	0.011482	Pdp1	pyruvate dehydrogenase phosphatase catalytic subunit 1
ENSRNOG00000005573	493.624	0.396385	0.102291	3.87507	0.000106594	0.000950763	Ntn4	netrin 4
ENSRNOG00000018936	94.5953	0.395822	0.142177	2.784	0.00536927	0.0251093	Zfp780b-ps1	zinc finger protein 780B, pseudogene 1
ENSRNOG00000019778	1085.14	0.395748	0.102961	3.84365	0.000121217	0.00105931	Cavin1	caveolae associated protein 1
ENSRNOG00000015493	454.72	0.395701	0.0835223	4.73767	2.16e-06	3.17e-05	Emx1	thyroid hormone receptor interactor 10
ENSRNOG00000004425	71.3033	0.39565	0.140637	2.81328	0.00490394	0.0234276	Klhdc1	kelch domain containing 1
ENSRNOG00000013167	144.687	0.394848	0.141096	2.79843	0.00513524	0.0242573	Hmgb2	high mobility group box 2
ENSRNOG00000018561	288.174	0.393683	0.10941	3.59824	0.00032038	0.00243137	Pprc1	PPARG related coactivator 1
ENSRNOG00000004839	278.185	0.393498	0.150831	2.60888	0.00908397	0.0382911	B4galnt1	GM2 ganglioside activator
ENSRNOG00000018795	2761.84	0.39327	0.107069	3.67306	0.000239659	0.00189299	Rpl18a	ribosomal protein L18A
ENSRNOG00000029510	473.65	0.392951	0.12751	3.08174	0.00205797	0.0115061	Plxnb1	plexin B1
ENSRNOG00000016961	2222.84	0.392486	0.0769196	5.10255	3.35e-07	5.97e-06	Rps27	ribosomal protein S27
ENSRNOG00000012664	102.711	0.391726	0.110137	3.5567	0.000375539	0.00277692	Polr1e	RNA polymerase I subunit E
ENSRNOG00000010301	74.6169	0.39167	0.154763	2.53077	0.0113811	0.0456219	Eif4e3	eukaryotic translation initiation factor 4E family member 3
ENSRNOG00000009832	399.602	0.391411	0.102324	3.82523	0.000130651	0.00113177	Slc39a14	solute carrier family 39 member 14
ENSRNOG00000055049	120.12	0.391128	0.143072	2.73379	0.00626105	0.0284425	Aldh1a2	aldehyde dehydrogenase 1 family, member A2
ENSRNOG00000021245	111.244	0.390799	0.108302	3.60842	0.000308069	0.00235076	RGD1311739	sphingolipid transporter 3
ENSRNOG00000032917	325.892	0.390533	0.112835	3.46111	0.000537959	0.0037637	Zfand2a	zinc finger AN1-type containing 2A
ENSRNOG00000015567	174.753	0.390256	0.134428	2.90308	0.00369509	0.018634	Slc9a2	enhancer trap locus 4
ENSRNOG00000047941	88.1375	0.389602	0.127645	3.05223	0.00227147	0.0124675	Krtcap3	PET100 cytochrome c oxidase chaperone
ENSRNOG00000025527	65.5158	0.389347	0.144153	2.70092	0.00691471	0.030732	Mtcl1	microtubule crosslinking factor 1
ENSRNOG00000048495	205.673	0.389233	0.0857913	4.53698	5.71e-06	7.43e-05	Rrp12	ribosomal RNA processing 12 homolog
ENSRNOG00000001581	243.633	0.38888	0.10969	3.54528	0.000392198	0.00287908	Hoxd10	homeo box D10
ENSRNOG00000007610	222.545	0.388619	0.114915	3.38181	0.000720112	0.004816	Gdf11	growth differentiation factor 11
ENSRNOG00000008283	558.091	0.388278	0.128298	3.02638	0.00247503	0.0133717	B4galt5	beta-1,4-galactosyltransferase 5
ENSRNOG00000003927	218.068	0.387875	0.119377	3.24916	0.00115748	0.00711907	Cd55	CD55 molecule (Cromer blood group)
ENSRNOG00000018969	67.5072	0.387391	0.143362	2.70218	0.00688864	0.0306485	Gpatch4	G patch domain containing 4
ENSRNOG00000001383	309.708	0.387381	0.082394	4.70156	2.58e-06	3.72e-05	Slc8b1	immediate early response 2
ENSRNOG00000009482	649.293	0.387342	0.104138	3.71953	0.000199596	0.00162053	Emx2	empty spiracles homeobox 2
ENSRNOG00000027257	258.651	0.386665	0.0954426	4.05128	5.09e-05	0.000503987	Gmip	Gem-interacting protein
ENSRNOG00000018233	3398.54	0.386271	0.0770788	5.01138	5.4e-07	9.19e-06	Gas6	growth arrest specific 6
ENSRNOG00000000842	339.184	0.386038	0.137468	2.80822	0.00498168	0.023725	Ddah2	dimethylarginine dimethylaminohydrolase 2
ENSRNOG00000051756	305.253	0.38593	0.0945619	4.08124	4.48e-05	0.000450902	Zfp62	zinc finger protein 62
ENSRNOG00000049900	440.346	0.384216	0.104973	3.66014	0.000252081	0.00198089	Irf2bp2	interferon regulatory factor 2 binding protein 2
ENSRNOG00000031421	497.702	0.383655	0.0858821	4.46723	7.92e-06	9.9e-05	Eif1a	eukaryotic translation initiation factor 1A
ENSRNOG00000024145	386.66	0.383603	0.0986326	3.88921	0.00010057	0.000905181	Trim65	tripartite motif-containing 65
ENSRNOG00000015078	806.855	0.383491	0.137214	2.79484	0.00519256	0.0244434	Ifitm3	interferon induced transmembrane protein 3
ENSRNOG00000010653	458.446	0.383418	0.117309	3.26843	0.00108146	0.00672644	Elmsan1	F-box protein 4
ENSRNOG00000004489	400.111	0.38244	0.129906	2.94398	0.00324019	0.0166967	Adgre5	adhesion G protein-coupled receptor E5
ENSRNOG00000021161	172.438	0.382343	0.131737	2.90232	0.00370405	0.0186532	Fermt3	FERM domain containing kindlin 3
ENSRNOG00000007823	296.809	0.382145	0.103364	3.69707	0.000218105	0.00174567	Hoxb6	homeo box B6
ENSRNOG00000037432	111.975	0.381911	0.115588	3.30408	0.000952886	0.00607826	Exo5	exonuclease 5
ENSRNOG00000013387	144.127	0.381152	0.0900101	4.23454	2.29e-05	0.000249135	Tpcn2	two pore segment channel 2
ENSRNOG00000014828	296.878	0.380924	0.08341	4.56688	4.95e-06	6.55e-05	Avpi1	arginine vasopressin-induced 1
ENSRNOG00000056246	3894.96	0.380443	0.127911	2.97427	0.00293683	0.0154309	Gls	glutaminase
ENSRNOG00000036816	2613.57	0.380398	0.0879823	4.32358	1.54e-05	0.000176476	Wls	G protein-coupled receptor 108
ENSRNOG00000020652	264.923	0.380363	0.122419	3.10706	0.0018896	0.0107467	Tgfb1	transforming growth factor, beta 1
ENSRNOG00000013889	174.17	0.380329	0.0971921	3.91317	9.11e-05	0.000830524	Tmed3	transmembrane p24 trafficking protein 3
ENSRNOG00000007657	1301.55	0.380308	0.124613	3.05191	0.00227391	0.0124732	Col27a1	collagen type XXVII alpha 1 chain
ENSRNOG00000022615	113.578	0.380043	0.116113	3.27304	0.00106399	0.00664016	Tp53i13	WD repeat domain 74
ENSRNOG00000017382	323.503	0.379686	0.0964406	3.93699	8.25e-05	0.000758851	Snx33	sorting nexin 33
ENSRNOG00000050946	120.585	0.379533	0.099591	3.81091	0.000138454	0.00119018	Fam110a	family with sequence similarity 110, member A
ENSRNOG00000020546	261.907	0.378867	0.144239	2.62667	0.00862253	0.0367139	Lipe	lipase E, hormone sensitive type
ENSRNOG00000059961	1644.29	0.378677	0.0712707	5.31322	1.08e-07	2.14e-06	Rapgef3	Rap guanine nucleotide exchange factor 3
ENSRNOG00000020876	542.367	0.378433	0.0946724	3.99729	6.41e-05	0.000609253	Bax	BCL2 associated X, apoptosis regulator
ENSRNOG00000051986	204.223	0.378285	0.134693	2.8085	0.00497722	0.0237104	Plcg2	phospholipase C, gamma 2
ENSRNOG00000006532	2888.52	0.377417	0.0624717	6.04141	1.53e-09	4.56e-08	H3f3b	H3.3 histone B
ENSRNOG00000007457	1910.99	0.376434	0.128461	2.93034	0.00338595	0.0173628	Serping1	serpin family G member 1
ENSRNOG00000008898	178.115	0.375812	0.101231	3.7124	0.000205299	0.00166054	Trmt44	tRNA methyltransferase 44
ENSRNOG00000020425	439.461	0.375214	0.0715601	5.24334	1.58e-07	3.03e-06	Stim1	stromal interaction molecule 1
ENSRNOG00000009935	1680.88	0.374584	0.0929643	4.02933	5.59e-05	0.000542611	Xpo1	exportin 1
ENSRNOG00000018375	150.082	0.373925	0.10399	3.59578	0.000323417	0.0024467	Eif2b3	solute carrier family 25, member 27
ENSRNOG00000019965	155.287	0.373564	0.142399	2.62336	0.00870683	0.037026	Tgfb1i1	transforming growth factor beta 1 induced transcript 1
ENSRNOG00000022373	649.691	0.373543	0.0667426	5.59678	2.18e-08	5.16e-07	Dennd4b	DENN domain containing 4B
ENSRNOG00000052391	1797.75	0.37311	0.119987	3.1096	0.00187343	0.0106619	Sh3bp5	SH3-domain binding protein 5
ENSRNOG00000052354	585.086	0.372372	0.0784854	4.74448	2.09e-06	3.07e-05	Arhgef40	Rho GTPase activating protein 24
ENSRNOG00000014204	240.105	0.372137	0.0862708	4.31359	1.61e-05	0.000183509	Pacsin3	protein kinase C and casein kinase substrate in neurons 3
ENSRNOG00000031965	713.928	0.371932	0.0546015	6.81177	9.64e-12	4.13e-10	Impdh2	inosine monophosphate dehydrogenase 2
ENSRNOG00000019039	367.475	0.371385	0.0993192	3.73931	0.000184524	0.00152099	Inpp5e	inositol polyphosphate-5-phosphatase E
ENSRNOG00000003248	467.382	0.37101	0.0995502	3.72686	0.000193877	0.00158566	Mpzl1	myelin protein zero-like 1
ENSRNOG00000009373	80.9371	0.370992	0.129828	2.85756	0.00426908	0.0208925	RGD1562690	similar to L-lactate dehydrogenase A chain (LDH-A) (LDH muscle subunit) (LDH-M)
ENSRNOG00000001192	270.267	0.370225	0.0977878	3.78601	0.000153087	0.00129808	Gltp	glycolipid transfer protein
ENSRNOG00000001450	176.219	0.370203	0.10599	3.49282	0.00047794	0.00339743	Nsun5	NOP2/Sun RNA methyltransferase 5
ENSRNOG00000016813	136.345	0.369561	0.112455	3.28629	0.00101516	0.00639319	Tia1	TIA1 cytotoxic granule-associated RNA binding protein
ENSRNOG00000025619	248.484	0.368883	0.0899844	4.09941	4.14e-05	0.000421462	Ap1g2	adaptor related protein complex 1 subunit gamma 2
ENSRNOG00000006789	311.482	0.367469	0.116947	3.14219	0.00167688	0.00970403	Ddit3	DNA-damage inducible transcript 3
ENSRNOG00000012924	62.7412	0.367081	0.143847	2.55189	0.0107142	0.0434554	Nemp2	NSA2 ribosome biogenesis factor
ENSRNOG00000005811	193.041	0.366762	0.110821	3.30949	0.000934662	0.00597737	LOC680121	vinculin
ENSRNOG00000020325	97.6084	0.366105	0.123219	2.97116	0.00296673	0.015555	Calhm2	calcium homeostasis modulator family member 2
ENSRNOG00000012414	74.9315	0.365942	0.145051	2.52285	0.0116407	0.0464306	Rhobtb3	Rho-related BTB domain containing 3
ENSRNOG00000013928	1368.33	0.365061	0.114624	3.18487	0.0014482	0.0085933	Dsp	desmoplakin
ENSRNOG00000011222	916.443	0.365049	0.0938502	3.8897	0.000100366	0.000903832	Dynll1	dynein light chain LC8-type 1
ENSRNOG00000007859	264.426	0.364578	0.0916362	3.97853	6.93e-05	0.000653086	Cep83	centrosomal protein 83
ENSRNOG00000009243	804.795	0.362582	0.0800922	4.52707	5.98e-06	7.74e-05	Oaf	out at first homolog
ENSRNOG00000010580	264.51	0.361846	0.128697	2.81162	0.00492926	0.0235352	Acot7	acyl-CoA thioesterase 7
ENSRNOG00000046128	471.616	0.361772	0.0836774	4.32342	1.54e-05	0.000176476	Gpr108	solute carrier family 39 member 10
ENSRNOG00000024266	158.782	0.36124	0.115875	3.11749	0.00182401	0.0104406	Haus5	HAUS augmin-like complex, subunit 5
ENSRNOG00000000587	152.372	0.361025	0.0910333	3.96585	7.31e-05	0.000684584	Rpf2	ribosome production factor 2 homolog
ENSRNOG00000017866	414.544	0.360834	0.0755482	4.77621	1.79e-06	2.66e-05	Sirt5	platelet derived growth factor C
ENSRNOG00000020793	344.968	0.360701	0.09171	3.93306	8.39e-05	0.000770129	Ruvbl2	RuvB-like AAA ATPase 2
ENSRNOG00000013631	393.712	0.360548	0.0840863	4.28783	1.8e-05	0.000202154	Slc31a2	solute carrier family 31 member 2
ENSRNOG00000048870	718.767	0.360526	0.0881237	4.09114	4.29e-05	0.000434423	St6galnac4	ST6 N-acetylgalactosaminide alpha-2,6-sialyltransferase 4
ENSRNOG00000010257	178.256	0.360133	0.0913623	3.94181	8.09e-05	0.000745381	Cuedc1	CUE domain containing 1
ENSRNOG00000016475	261.435	0.359947	0.085806	4.19489	2.73e-05	0.000290791	Nt5c3b	5'-nucleotidase, cytosolic IIIB
ENSRNOG00000004873	131.17	0.359404	0.138205	2.60051	0.00930846	0.0389937	Prkch	protein kinase C, eta
ENSRNOG00000045829	1735.63	0.359146	0.131984	2.72113	0.00650585	0.0293283	Thbs1	endoplasmic reticulum lectin 1
ENSRNOG00000004367	570.303	0.358957	0.0975943	3.67805	0.000235025	0.0018625	Elk3	ETS transcription factor ELK3
ENSRNOG00000019132	226.253	0.358262	0.084275	4.2511	2.13e-05	0.000233218	Fv1	Friend virus susceptibility 1
ENSRNOG00000020667	839.493	0.358209	0.0614894	5.82553	5.69e-09	1.55e-07	Shisa5	shisa family member 5
ENSRNOG00000004572	61.1738	0.35805	0.140141	2.55492	0.0106212	0.043203	Zfp472	zinc finger protein 472
ENSRNOG00000017462	128.827	0.357836	0.113934	3.14072	0.00168533	0.0097395	Spata5	spermatogenesis associated 5
ENSRNOG00000020279	134.754	0.357633	0.119679	2.98827	0.00280563	0.0148528	Syt11	synaptotagmin 11
ENSRNOG00000047967	104.478	0.357488	0.125601	2.84622	0.00442418	0.0215017	Arhgef19	Rho guanine nucleotide exchange factor 19
ENSRNOG00000008415	213.256	0.356947	0.136734	2.61053	0.00904033	0.0381552	Nab2	Ngfi-A binding protein 2
ENSRNOG00000009298	175.41	0.356398	0.131192	2.71661	0.00659533	0.0296096	Fbxo44	F-box protein 44
ENSRNOG00000049782	152.275	0.354793	0.141934	2.4997	0.01243	0.049125	Csf2ra	colony stimulating factor 2 receptor subunit alpha
ENSRNOG00000017022	275.093	0.354674	0.135918	2.60947	0.00906838	0.0382448	Cerk	ceramide kinase
ENSRNOG00000017431	447.698	0.354417	0.0597079	5.93584	2.92e-09	8.29e-08	RGD1304884	similar to RIKEN cDNA 6430548M08
ENSRNOG00000018294	9850.07	0.353672	0.117141	3.0192	0.00253445	0.0136577	Hspa5	heat shock protein family A (Hsp70) member 5
ENSRNOG00000010358	988.212	0.353551	0.109695	3.22303	0.00126844	0.00768735	Sh3rf1	SH3 domain containing ring finger 1
ENSRNOG00000015632	217.677	0.352957	0.0999043	3.53295	0.000410945	0.00299321	Taf1c	TATA-box binding protein associated factor, RNA polymerase 1 subunit C
ENSRNOG00000012331	140.519	0.352388	0.107866	3.2669	0.00108733	0.00674919	Casp8	caspase 8
ENSRNOG00000025448	210.963	0.351316	0.131309	2.6755	0.00746188	0.0327578	Limd2	LIM domain containing 2
ENSRNOG00000009184	125.782	0.350559	0.106296	3.29796	0.000973917	0.00618897	Foxp1	forkhead box P1
ENSRNOG00000001611	2334.76	0.350349	0.0945599	3.70504	0.000211354	0.00170134	Rpl24	ribosomal protein L24
ENSRNOG00000028677	102.178	0.349727	0.118033	2.96296	0.00304695	0.0158691	LOC361346	HPS1, biogenesis of lysosomal organelles complex 3 subunit 1
ENSRNOG00000032238	112.891	0.349173	0.120934	2.88731	0.00388552	0.0194046	Plcd1	leucine rich repeat containing 19
ENSRNOG00000019838	137.795	0.348392	0.139197	2.50288	0.0123188	0.0487313	Gmfg	glia maturation factor, gamma
ENSRNOG00000007331	341.701	0.347588	0.0938555	3.70343	0.000212701	0.00171055	Rragd	Ras-related GTP binding D
ENSRNOG00000011494	656.165	0.347455	0.0867976	4.00304	6.25e-05	0.00059663	Rpl36al	ribosomal protein L36a-like
ENSRNOG00000013267	354.452	0.347077	0.10517	3.30014	0.00096636	0.00615255	Helz2	helicase with zinc finger 2
ENSRNOG00000000520	1494.74	0.347005	0.0541918	6.40327	1.52e-10	5.34e-09	Srsf3	serine and arginine rich splicing factor 3
ENSRNOG00000021182	303.716	0.346212	0.103549	3.34344	0.000827452	0.00538211	Sv2a	synaptic vesicle glycoprotein 2a
ENSRNOG00000013945	166.454	0.34557	0.112173	3.08068	0.00206526	0.0115315	Itpkc	inositol-trisphosphate 3-kinase C
ENSRNOG00000006990	713.765	0.344597	0.0871977	3.9519	7.75e-05	0.00071896	Grb7	growth factor receptor bound protein 7
ENSRNOG00000001288	202.106	0.344501	0.10396	3.31378	0.000920424	0.00589576	Gpr146	G protein-coupled receptor 146
ENSRNOG00000012579	491.133	0.344295	0.0901106	3.8208	0.000133018	0.0011505	Tlcd1	TLC domain containing 1
ENSRNOG00000021395	154.076	0.343954	0.113647	3.02651	0.00247398	0.0133703	LOC100363452	G protein-coupled receptor 176
ENSRNOG00000026474	515.31	0.34369	0.0979948	3.50723	0.000452795	0.0032544	Cad	carbamoyl-phosphate synthetase 2, aspartate transcarbamylase, and dihydroorotase
ENSRNOG00000009564	993.099	0.342439	0.0703805	4.86553	1.14e-06	1.8e-05	Prr15	ephrin A4
ENSRNOG00000010783	202.152	0.34203	0.0888715	3.84859	0.000118801	0.00104193	Mak16	MAK16 homolog
ENSRNOG00000020594	727.003	0.341967	0.0667399	5.12388	2.99e-07	5.39e-06	Rhbdf1	rhomboid 5 homolog 1
ENSRNOG00000024501	411.214	0.341732	0.100264	3.40833	0.000653621	0.00443202	Rgs3	regulator of G-protein signaling 3
ENSRNOG00000005195	3278.54	0.341282	0.133138	2.56337	0.0103662	0.0424708	Cst3	5-hydroxytryptamine receptor 1F
ENSRNOG00000015669	99.961	0.341274	0.125771	2.71345	0.00665863	0.029846	Kctd11	potassium channel tetramerization domain containing 11
ENSRNOG00000001148	8871.43	0.34111	0.0743986	4.5849	4.54e-06	6.09e-05	Rplp0	zinc finger (CCCH type), RNA binding motif and serine/arginine rich 1
ENSRNOG00000009614	201.362	0.341013	0.120872	2.82127	0.00478342	0.0229316	LOC300249	similar to 60S ribosomal protein L4 (L1)
ENSRNOG00000009473	216.341	0.340823	0.0783773	4.3485	1.37e-05	0.000159919	Osbpl7	oxysterol binding protein-like 7
ENSRNOG00000013009	2144.29	0.34031	0.054312	6.26584	3.71e-10	1.24e-08	Ldha	lactate dehydrogenase A
ENSRNOG00000023786	2142.13	0.339167	0.0483154	7.01985	2.22e-12	1.05e-10	Ybx1	Y box binding protein 1
ENSRNOG00000005193	657.324	0.339017	0.1316	2.57612	0.00999152	0.0412884	Pfas	frizzled class receptor 3
ENSRNOG00000015967	558.906	0.338754	0.108474	3.1229	0.00179077	0.0102748	Sh3bgrl3	SH3 domain binding glutamate-rich protein like 3
ENSRNOG00000005882	127.223	0.338303	0.105634	3.2026	0.00136194	0.00813647	Tle1	mesoderm development LRP chaperone
ENSRNOG00000019438	299.366	0.338048	0.0709217	4.76649	1.87e-06	2.78e-05	Rnf31	ring finger protein 31
ENSRNOG00000055331	367.302	0.337795	0.0906536	3.72622	0.000194375	0.00158896	Ints10	integrator complex subunit 10
ENSRNOG00000009224	337.076	0.337211	0.098485	3.42399	0.0006171	0.00423126	E4f1	E4F transcription factor 1
ENSRNOG00000008443	638.78	0.337066	0.0971704	3.46882	0.00052275	0.00366797	Fam234b	family with sequence similarity 234, member B
ENSRNOG00000002270	926.805	0.336985	0.0595555	5.65835	1.53e-08	3.77e-07	Hnrnpdl	heterogeneous nuclear ribonucleoprotein D-like
ENSRNOG00000000786	160.673	0.336635	0.122669	2.74427	0.0060646	0.027707	Rpp21	ribonuclease P/MRP subunit p21
ENSRNOG00000010189	2247.46	0.336431	0.0800702	4.2017	2.65e-05	0.000283246	Rps24	ribosomal protein S24
ENSRNOG00000008555	1853.99	0.336091	0.0901655	3.72749	0.000193396	0.00158327	Rps20	ribosomal protein S20
ENSRNOG00000009629	7261.18	0.334978	0.0724822	4.62152	3.81e-06	5.23e-05	Car2	carbonic anhydrase 2
ENSRNOG00000015589	156.235	0.33494	0.106796	3.13627	0.0017111	0.0098681	Smyd5	SMYD family member 5
ENSRNOG00000019229	316.968	0.33474	0.081135	4.12572	3.7e-05	0.000379727	Fbl	fibrillarin
ENSRNOG00000013027	882.249	0.334595	0.0781151	4.28336	1.84e-05	0.000205346	Rgl3	ral guanine nucleotide dissociation stimulator-like 3
ENSRNOG00000043387	207.152	0.33381	0.104784	3.18571	0.001444	0.00857136	Cpe	carboxypeptidase E
ENSRNOG00000009478	114.909	0.333566	0.130195	2.56205	0.0104057	0.0425695	RGD1359108	huntingtin interacting protein 1
ENSRNOG00000007271	164.732	0.332384	0.108424	3.0656	0.00217233	0.0120162	Map3k9	solute carrier family 22 member 2
ENSRNOG00000013756	208.472	0.332112	0.0873373	3.80263	0.000143167	0.00122569	Snrnp48	small nuclear ribonucleoprotein U11/U12 subunit 48
ENSRNOG00000004741	1894.36	0.331723	0.0736298	4.50529	6.63e-06	8.42e-05	Rpl19	apolipoprotein B mRNA editing enzyme catalytic subunit 3
ENSRNOG00000027057	452.949	0.331514	0.0701278	4.72728	2.28e-06	3.32e-05	Gga3	golgi associated, gamma adaptin ear containing, ARF binding protein 3
ENSRNOG00000017510	1216.38	0.331461	0.107481	3.08391	0.00204296	0.0114388	Mfge8	vav guanine nucleotide exchange factor 1
ENSRNOG00000056837	216.137	0.330403	0.0896785	3.68431	0.000229324	0.00182506	Abr	ABR activator of RhoGEF and GTPase
ENSRNOG00000017354	968.804	0.330292	0.0967447	3.41406	0.000640032	0.00435656	Zyx	zyxin
ENSRNOG00000057447	217.957	0.330059	0.0963152	3.42686	0.000610596	0.0041952	Kri1	KRI1 homolog
ENSRNOG00000053828	742.69	0.330051	0.0725034	4.55222	5.31e-06	6.96e-05	Ppp1r12c	NA
ENSRNOG00000019453	2635.69	0.329906	0.0770511	4.28165	1.86e-05	0.000206753	Rps5	ribosomal protein S5
ENSRNOG00000021106	603.026	0.329628	0.0739112	4.45979	8.2e-06	0.00010192	Gramd1a	RAS-like, family 10, member A
ENSRNOG00000007637	1450.98	0.329063	0.119408	2.75579	0.00585509	0.0268811	Acer2	alkaline ceramidase 2
ENSRNOG00000016910	246.269	0.329	0.110735	2.97107	0.00296768	0.015555	Ralgps1	leucine-zipper-like transcription regulator 1
ENSRNOG00000006615	306.992	0.328254	0.0837882	3.91767	8.94e-05	0.00081696	Mtap	methylthioadenosine phosphorylase
ENSRNOG00000010746	1821.94	0.328081	0.0811235	4.04422	5.25e-05	0.000515493	Rpl32	ribosomal protein L32
ENSRNOG00000048915	119.421	0.327893	0.112467	2.91547	0.00355156	0.0180091	Twf2	twinfilin actin-binding protein 2
ENSRNOG00000017962	437.857	0.327849	0.0822184	3.98754	6.68e-05	0.000631271	Serpinb6a	serpin family B member 6A
ENSRNOG00000000172	228.519	0.327702	0.129611	2.52835	0.01146	0.0458322	Sqor	NPL4 homolog, ubiquitin recognition factor
ENSRNOG00000009673	80.8367	0.327696	0.128201	2.5561	0.0105853	0.0430989	Dhrs13	dehydrogenase/reductase 13
ENSRNOG00000004373	375.059	0.327434	0.0675534	4.84704	1.25e-06	1.95e-05	Ddx39a	DExD-box helicase 39A
ENSRNOG00000036683	502.311	0.327232	0.0575541	5.68563	1.3e-08	3.27e-07	Sirt7	membrane spanning 4-domains A6A
ENSRNOG00000050780	296.701	0.326293	0.089191	3.65837	0.000253828	0.00199183	Fpgs	folylpolyglutamate synthase
ENSRNOG00000012811	1005.91	0.325929	0.0543773	5.99384	2.05e-09	5.94e-08	Spint1	serine peptidase inhibitor, Kunitz type 1
ENSRNOG00000016818	613.24	0.325663	0.111208	2.9284	0.00340715	0.017429	Fgfr3	fibroblast growth factor receptor 3
ENSRNOG00000000036	382.708	0.325326	0.101409	3.20804	0.00133641	0.00802435	Klhdc8a	kelch domain containing 8A
ENSRNOG00000025587	317.475	0.325029	0.100738	3.22647	0.00125327	0.00761093	Plagl1	PLAG1 like zinc finger 1
ENSRNOG00000018774	1810.52	0.324463	0.087769	3.69678	0.000218349	0.00174596	Rps14	ribosomal protein S14
ENSRNOG00000022368	351.601	0.323847	0.0707537	4.57711	4.71e-06	6.27e-05	Ddx49	DEAD-box helicase 49
ENSRNOG00000060168	342.05	0.322405	0.0761422	4.23425	2.29e-05	0.000249306	Prkx	protein kinase, X-linked
ENSRNOG00000014214	2390.22	0.32214	0.0757024	4.25535	2.09e-05	0.000229582	Rpl27a	ribosomal protein L27a
ENSRNOG00000005228	670.639	0.322033	0.0759481	4.24017	2.23e-05	0.000243923	Gnptab	N-acetylglucosamine-1-phosphate transferase subunits alpha and beta
ENSRNOG00000003782	502.743	0.321807	0.102389	3.14297	0.00167241	0.0096881	Acot9	acyl-CoA thioesterase 9
ENSRNOG00000024952	411.075	0.321762	0.0958647	3.35642	0.000789596	0.00518798	Atp8b1	ATPase phospholipid transporting 8B1
ENSRNOG00000019622	726.872	0.321111	0.10756	2.98541	0.00283197	0.0149593	Ackr3	atypical chemokine receptor 3
ENSRNOG00000007850	80.8047	0.320584	0.125105	2.56252	0.0103917	0.0425366	Mok	MOK protein kinase
ENSRNOG00000005865	2162.11	0.320368	0.0653251	4.90422	9.38e-07	1.52e-05	Itprid2	ITPR interacting domain containing 2
ENSRNOG00000005879	146.018	0.320175	0.0975141	3.28337	0.00102574	0.00644293	Maml2	mastermind-like transcriptional coactivator 2
ENSRNOG00000043093	251.206	0.319808	0.12279	2.60451	0.00920045	0.0386417	Ap1m2	adaptor related protein complex 1 subunit mu 2
ENSRNOG00000009712	128.701	0.319683	0.107278	2.97993	0.00288311	0.0151961	Gale	UDP-galactose-4-epimerase
ENSRNOG00000020153	136.186	0.319042	0.122439	2.60572	0.00916825	0.0385418	Supt3h	sperm associated antigen 9
ENSRNOG00000029500	691.644	0.31864	0.0580939	5.48491	4.14e-08	8.94e-07	Tapbp	TAP binding protein
ENSRNOG00000015667	5155.81	0.318416	0.0714857	4.45426	8.42e-06	0.000104316	Epcam	epithelial cell adhesion molecule
ENSRNOG00000004284	1304.36	0.318233	0.0817593	3.89231	9.93e-05	0.000896423	Btg1	BTG anti-proliferation factor 1
ENSRNOG00000002903	273.295	0.318139	0.120557	2.63891	0.00831734	0.0356306	Specc1	RAB11 family interacting protein 3
ENSRNOG00000008738	384.031	0.317923	0.113422	2.80302	0.00506269	0.0239886	Tp53i11	tumor protein p53 inducible protein 11
ENSRNOG00000025143	232.867	0.317131	0.110902	2.85955	0.00424243	0.0207924	Icam2	intercellular adhesion molecule 2
ENSRNOG00000013251	242.185	0.31702	0.108059	2.93376	0.00334888	0.0171989	Trim24	tripartite motif-containing 24
ENSRNOG00000011104	863.458	0.316257	0.0780105	4.05404	5.03e-05	0.000499265	Rpl22	ribosomal protein L22
ENSRNOG00000017188	170.425	0.316246	0.125557	2.51875	0.0117773	0.0468974	Cyp27a1	cytochrome P450, family 27, subfamily a, polypeptide 1
ENSRNOG00000052219	1004.24	0.31603	0.121148	2.60863	0.00909065	0.0382911	Gm2a	ataxin 2
ENSRNOG00000057470	334.178	0.315969	0.0842872	3.74872	0.000177738	0.00147371	Pla2g12a	phospholipase A2, group XIIA
ENSRNOG00000024364	112.015	0.315882	0.114379	2.76171	0.00575003	0.0265144	Enkd1	enkurin domain containing 1
ENSRNOG00000010488	1794.75	0.315768	0.0818455	3.8581	0.000114273	0.0010091	Zmiz1	TOX high mobility group box family member 3
ENSRNOG00000016486	522.998	0.314675	0.0743834	4.23044	2.33e-05	0.000253115	Nop58	amnion associated transmembrane protein
ENSRNOG00000011627	1576.6	0.314627	0.0600541	5.23906	1.61e-07	3.1e-06	Zfr	zinc finger RNA binding protein
ENSRNOG00000037214	116.074	0.314588	0.125043	2.51585	0.0118746	0.0472628	Spag5	sperm associated antigen 5
ENSRNOG00000021017	104.725	0.314585	0.103339	3.0442	0.00233296	0.0127308	Ca11	carbonic anhydrase 11
ENSRNOG00000011740	258.962	0.314462	0.0771235	4.07738	4.55e-05	0.000457628	Poglut2	protein O-glucosyltransferase 2
ENSRNOG00000019598	4667.79	0.313733	0.0612713	5.12039	3.05e-07	5.48e-06	Vegfa	vascular endothelial growth factor A
ENSRNOG00000009049	318.007	0.313672	0.0840523	3.73187	0.000190065	0.0015595	Usp11	mitochondrial pyruvate carrier 1
ENSRNOG00000003497	205.151	0.313363	0.091402	3.4284	0.000607149	0.00417322	Thoc6	THO complex 6
ENSRNOG00000023197	249.46	0.312776	0.0903419	3.46213	0.000535913	0.00375407	Zfp608	zinc finger protein 608
ENSRNOG00000014762	227.154	0.312357	0.0774409	4.03349	5.5e-05	0.000534627	Ppie	peptidylprolyl isomerase E
ENSRNOG00000003399	2807.76	0.312151	0.0500171	6.24088	4.35e-10	1.43e-08	Hnrnph1	heterogeneous nuclear ribonucleoprotein H1
ENSRNOG00000016448	212.225	0.310752	0.097025	3.20281	0.00136096	0.00813581	Eef2k	eukaryotic elongation factor-2 kinase
ENSRNOG00000005480	533.143	0.310582	0.0888807	3.49436	0.000475192	0.00338075	Ybx3	Y box binding protein 3
ENSRNOG00000049873	405.873	0.309758	0.115391	2.68441	0.00726576	0.032089	Ap1s3	adaptor related protein complex 1 subunit sigma 3
ENSRNOG00000012323	822.076	0.309028	0.0635792	4.86052	1.17e-06	1.84e-05	Cherp	EH domain binding protein 1
ENSRNOG00000024025	896.017	0.308939	0.0574594	5.37665	7.59e-08	1.55e-06	Edc4	enhancer of mRNA decapping 4
ENSRNOG00000001210	280.687	0.307937	0.0687903	4.47646	7.59e-06	9.51e-05	Pwp2	hyperpolarization activated cyclic nucleotide gated potassium and sodium channel 2
ENSRNOG00000024207	275.564	0.307628	0.100009	3.07602	0.00209785	0.0116709	Fgfrl1	fibroblast growth factor receptor-like 1
ENSRNOG00000012534	186.667	0.306955	0.0778492	3.94294	8.05e-05	0.000742698	Mfsd10	major facilitator superfamily domain containing 10
ENSRNOG00000054626	3377.16	0.306896	0.0832595	3.68602	0.000227785	0.00181706	Rps8	ribosomal protein S8
ENSRNOG00000031824	587.649	0.306322	0.0992296	3.08701	0.00202184	0.0113379	Slc44a2	solute carrier family 44 member 2
ENSRNOG00000015886	416.955	0.304946	0.0939724	3.24506	0.00117426	0.00720912	Cnnm4	cyclin and CBS domain divalent metal cation transport mediator 4
ENSRNOG00000016316	311.753	0.304881	0.101731	2.99694	0.00272707	0.0145053	Mcm2	glutathione S-transferase theta 1
ENSRNOG00000046740	95.8933	0.30462	0.116092	2.62397	0.00869124	0.0369691	LOC688672	similar to eukaryotic translation initiation factor 4A, isoform 1
ENSRNOG00000016807	11155.1	0.301939	0.119321	2.53048	0.0113905	0.045627	Oat	ornithine aminotransferase
ENSRNOG00000005342	225.381	0.301669	0.0842772	3.57948	0.000344276	0.00257443	Rassf5	Ras association domain family member 5
ENSRNOG00000027552	211.631	0.301626	0.104939	2.87431	0.00404918	0.0200435	Tapbpl	ubiquitin-fold modifier conjugating enzyme 1
ENSRNOG00000023850	411.363	0.301236	0.0703208	4.28373	1.84e-05	0.000205234	Tbrg1	chromobox 7
ENSRNOG00000023529	4259.77	0.300294	0.0522838	5.74354	9.27e-09	2.41e-07	Rpl5	ribosomal protein L5
ENSRNOG00000000826	675.456	0.300192	0.064784	4.63373	3.59e-06	4.96e-05	Flot1	flotillin 1
ENSRNOG00000018564	247.88	0.299727	0.0811001	3.69577	0.000219223	0.00175212	Nup93	nucleoporin 93
ENSRNOG00000007249	893.207	0.2996	0.0541937	5.52832	3.23e-08	7.2e-07	Cdkn1b	cyclin-dependent kinase inhibitor 1B
ENSRNOG00000028211	751.029	0.2996	0.0629459	4.75964	1.94e-06	2.86e-05	Akap17a	transforming growth factor, beta 2
ENSRNOG00000004598	203.911	0.299539	0.0891743	3.35903	0.000782153	0.00515114	Tsen54	tRNA splicing endonuclease subunit 54
ENSRNOG00000004019	217.475	0.299354	0.0887481	3.37308	0.000743334	0.00493602	Phlda1	pleckstrin homology-like domain, family A, member 1
ENSRNOG00000029574	562.375	0.299233	0.0854498	3.50186	0.000462019	0.00330799	Rps4x-ps9	ribosomal protein S4, X-linked, pseudogene 9
ENSRNOG00000014253	229.209	0.298919	0.105411	2.83575	0.00457185	0.0220891	Pax2	thymic stromal lymphopoietin
ENSRNOG00000023700	348.589	0.298911	0.0759113	3.93763	8.23e-05	0.000757253	RGD1311847	similar to 1700030K09Rik protein
ENSRNOG00000008140	2499.59	0.298771	0.0758159	3.94074	8.12e-05	0.000748314	Rpl15	ribosomal protein L15
ENSRNOG00000002032	301.608	0.298668	0.103263	2.89231	0.00382416	0.0191492	Ifngr2	interferon gamma receptor 2
ENSRNOG00000001884	387.045	0.298396	0.0739937	4.03272	5.51e-05	0.000535753	Ranbp1	RAN binding protein 1
ENSRNOG00000013948	726.778	0.297678	0.0702621	4.23668	2.27e-05	0.000247102	Zc3hav1	mitogen-activated protein kinase 15
ENSRNOG00000005917	457.702	0.296906	0.0976582	3.04025	0.00236379	0.0128727	Pawr	pro-apoptotic WT1 regulator
ENSRNOG00000012568	418.325	0.296853	0.100435	2.95568	0.00311983	0.0161804	Madd	MAP-kinase activating death domain
ENSRNOG00000002879	254.189	0.296225	0.0799689	3.70425	0.000212013	0.00170583	Psen2	presenilin 2
ENSRNOG00000060615	406.119	0.295807	0.0997193	2.96639	0.00301316	0.0157289	Rai1	retinoic acid induced 1
ENSRNOG00000017496	214.544	0.294598	0.104997	2.80576	0.00501973	0.0238496	Cnp	olfactomedin-like 1
ENSRNOG00000042189	359.373	0.29414	0.0950986	3.09299	0.00198148	0.0111562	Rab31	RAB31, member RAS oncogene family
ENSRNOG00000009439	23363.6	0.293807	0.0603936	4.86488	1.15e-06	1.8e-05	Eef1a1	proline rich 15
ENSRNOG00000030871	622.873	0.292988	0.0477103	6.14097	8.2e-10	2.57e-08	Calm2	calmodulin 2
ENSRNOG00000021053	792.146	0.292825	0.0487352	6.00849	1.87e-09	5.51e-08	Lsr	lipolysis stimulated lipoprotein receptor
ENSRNOG00000008941	1318.28	0.291787	0.105879	2.75587	0.00585368	0.0268811	Ets1	gephyrin
ENSRNOG00000046905	225.429	0.291625	0.0895463	3.2567	0.00112717	0.00697596	Sgce	sarcoglycan, epsilon
ENSRNOG00000003508	191.473	0.291384	0.107271	2.71633	0.00660109	0.0296196	Ergic1	endoplasmic reticulum-golgi intermediate compartment 1
ENSRNOG00000000988	552.257	0.291282	0.0518485	5.61795	1.93e-08	4.62e-07	Xab2	XPA binding protein 2
ENSRNOG00000013805	112.336	0.29125	0.113891	2.55728	0.0105494	0.0429838	Tnip2	TNFAIP3 interacting protein 2
ENSRNOG00000018516	584.371	0.291026	0.0704254	4.1324	3.59e-05	0.000370275	Impa2	inositol monophosphatase 2
ENSRNOG00000019791	376.359	0.290842	0.114558	2.53882	0.0111229	0.044771	Sipa1l2	signal-induced proliferation-associated 1 like 2
ENSRNOG00000004107	2895.23	0.290648	0.0688724	4.22009	2.44e-05	0.000263613	Rpl23	ribosomal protein L23
ENSRNOG00000049336	251.94	0.290193	0.106384	2.72778	0.00637622	0.0288877	Lime1	Lck interacting transmembrane adaptor 1
ENSRNOG00000009389	154.646	0.290047	0.0951236	3.04916	0.0022948	0.0125673	Ripk2	receptor-interacting serine-threonine kinase 2
ENSRNOG00000030625	1237	0.289516	0.116016	2.49548	0.0125787	0.0495685	Tf	transferrin
ENSRNOG00000009513	347.851	0.289479	0.0714773	4.04994	5.12e-05	0.000505786	Akr1b1	capping protein regulator and myosin 1 linker 1
ENSRNOG00000031916	107.744	0.289148	0.101124	2.85934	0.00424522	0.0208	Timeless	timeless circadian regulator
ENSRNOG00000020233	960.122	0.28899	0.0892125	3.23934	0.00119805	0.00732842	Rabac1	Rab acceptor 1
ENSRNOG00000001086	224.069	0.288402	0.0814105	3.54256	0.000396257	0.00290508	Vps37b	VPS37B subunit of ESCRT-I
ENSRNOG00000043348	862.593	0.288392	0.068587	4.20476	2.61e-05	0.000279804	Rpl39	ribosomal protein L39
ENSRNOG00000002452	673.286	0.288273	0.0633823	4.54816	5.41e-06	7.09e-05	Txndc11	thioredoxin domain containing 11
ENSRNOG00000025702	281.38	0.288214	0.074237	3.88235	0.000103452	0.000928637	Kdm2b	lysine demethylase 2B
ENSRNOG00000047768	2928.74	0.288208	0.0523954	5.50064	3.78e-08	8.25e-07	Lamb2	methyltransferase like 1
ENSRNOG00000023143	192.122	0.288109	0.109578	2.62925	0.00855746	0.0364645	Nlrp1a	NLR family, pyrin domain containing 1A
ENSRNOG00000030705	743.648	0.287737	0.0521942	5.51281	3.53e-08	7.77e-07	Cpsf1	heat shock protein family B (small) member 8
ENSRNOG00000017494	286.669	0.287718	0.0850841	3.38157	0.000720732	0.00481823	Acp6	acid phosphatase 6, lysophosphatidic
ENSRNOG00000004637	670.598	0.287481	0.0572693	5.01981	5.17e-07	8.82e-06	Fbxo7	F-box protein 7
ENSRNOG00000003291	807.032	0.28742	0.0799266	3.59605	0.00032309	0.00244642	Creg1	cellular repressor of E1A-stimulated genes 1
ENSRNOG00000052990	402.905	0.286889	0.0632106	4.53862	5.66e-06	7.38e-05	Cers5	ceramide synthase 5
ENSRNOG00000025371	511.961	0.286739	0.109691	2.61406	0.00894743	0.0378105	Spry1	sprouty RTK signaling antagonist 1
ENSRNOG00000014354	300.46	0.286107	0.0818223	3.49669	0.000471074	0.00335854	Cep95	centrosomal protein 95
ENSRNOG00000020590	608.015	0.285944	0.0941006	3.03871	0.00237596	0.0129277	Adam15	ADAM metallopeptidase domain 15
ENSRNOG00000060410	517.539	0.285935	0.114697	2.49295	0.0126687	0.0498451	Pcdh1	ubiquitin-like domain containing CTD phosphatase 1
ENSRNOG00000039807	649.391	0.285848	0.0791613	3.61096	0.000305071	0.00233306	Fam193b	superoxide dismutase 2
ENSRNOG00000038909	860.792	0.285703	0.0747047	3.82443	0.000131078	0.00113488	Pou3f3	POU class 3 homeobox 3
ENSRNOG00000024603	2812.01	0.28554	0.098134	2.90969	0.00361786	0.0182957	Rps15	ribosomal protein S15
ENSRNOG00000049270	125.194	0.285358	0.104787	2.72322	0.0064649	0.0291653	Ppp2r3b	protein phosphatase 2, regulatory subunit B'', beta
ENSRNOG00000021151	523.377	0.285231	0.0766928	3.71913	0.000199907	0.00162082	Ppp1r14b	sialic acid binding Ig like lectin 1
ENSRNOG00000049121	229.745	0.284534	0.112091	2.53841	0.0111357	0.0448087	Bysl	bystin-like
ENSRNOG00000008191	232.452	0.284184	0.0938918	3.02672	0.00247224	0.0133694	Hoxb4	homeo box B4
ENSRNOG00000021732	418.28	0.283424	0.0711505	3.98345	6.79e-05	0.000640439	Hsf1	heat shock transcription factor 1
ENSRNOG00000016875	721.137	0.283335	0.0661422	4.28373	1.84e-05	0.000205234	Cbx7	transforming growth factor beta regulator 1
ENSRNOG00000019712	276.296	0.283319	0.0687913	4.11854	3.81e-05	0.000391277	Ints11	integrator complex subunit 11
ENSRNOG00000059538	2304.41	0.283208	0.0767483	3.69008	0.000224181	0.0017892	Clec2g	C-type lectin domain family 2, member G
ENSRNOG00000008102	169.147	0.282596	0.0865961	3.26338	0.00110094	0.00682362	Dph7	diphthamide biosynthesis 7
ENSRNOG00000009857	451.485	0.282412	0.0644101	4.38459	1.16e-05	0.000138197	Ftsj3	FtsJ RNA 2'-O-methyltransferase 3
ENSRNOG00000008829	337.84	0.282204	0.0832082	3.39155	0.000694997	0.00467589	Sorbs3	sorbin and SH3 domain containing 3
ENSRNOG00000014065	102.161	0.282179	0.103572	2.72447	0.0064405	0.029085	Zfp653	zinc finger protein 653
ENSRNOG00000008365	234.753	0.281995	0.0988185	2.85367	0.00432175	0.0211135	Hoxb2	Cd300a molecule
ENSRNOG00000012763	261.786	0.281413	0.0890441	3.16038	0.00157561	0.00920655	Cwf19l1	CWF19 like cell cycle control factor 1
ENSRNOG00000030264	383.711	0.281379	0.0864814	3.25364	0.00113938	0.00704113	Fam83h	family with sequence similarity 83, member H
ENSRNOG00000001548	2402.35	0.280876	0.0824681	3.40588	0.000659515	0.00446711	Nfe2l2	ubiquitin-fold modifier 1
ENSRNOG00000013446	254.695	0.280688	0.080436	3.48958	0.000483784	0.00343028	Nif3l1	NGG1 interacting factor 3 like 1
ENSRNOG00000056786	406.182	0.280363	0.0925963	3.0278	0.00246339	0.0133344	Piezo1	RT1 class II, locus Db1
ENSRNOG00000001443	300.525	0.280134	0.090908	3.08151	0.00205952	0.011507	Rhbdd2	rhomboid domain containing 2
ENSRNOG00000052959	221.092	0.280123	0.0856158	3.27186	0.00106842	0.00666128	Zscan12	zinc finger and SCAN domain containing 12
ENSRNOG00000018453	323.224	0.279447	0.0720526	3.87837	0.000105158	0.000939946	Nop2	NOP2 nucleolar protein
ENSRNOG00000012574	342.681	0.279305	0.0636544	4.38784	1.14e-05	0.000136247	Pum3	pumilio RNA-binding family member 3
ENSRNOG00000017146	151.415	0.279116	0.106542	2.61977	0.00879891	0.0373421	Nfatc1	nuclear factor of activated T-cells 1
ENSRNOG00000015236	993.91	0.278774	0.0578993	4.8148	1.47e-06	2.25e-05	Mybbp1a	MYB binding protein 1a
ENSRNOG00000014903	413.595	0.278489	0.0768653	3.62308	0.000291114	0.00223444	Zfyve27	zinc finger FYVE-type containing 27
ENSRNOG00000014251	290.79	0.277932	0.108296	2.56641	0.0102757	0.0422159	Capn5	calpain 5
ENSRNOG00000011893	3631.03	0.277466	0.0704481	3.93859	8.2e-05	0.000754638	Rps3a	ribosomal protein S3a
ENSRNOG00000018845	170.835	0.276756	0.0982879	2.81577	0.00486609	0.0232865	Snapc4	small nuclear RNA activating complex, polypeptide 4
ENSRNOG00000039848	160.04	0.276507	0.109732	2.51984	0.0117407	0.0467767	Ak6	adenylate kinase 6
ENSRNOG00000032395	535.746	0.276097	0.0810057	3.40837	0.000653528	0.00443202	Tfcp2	myosin IF
ENSRNOG00000007584	1013.67	0.275993	0.0762783	3.61823	0.00029662	0.00227359	Ehd4	EH-domain containing 4
ENSRNOG00000016580	2145.83	0.274574	0.0711283	3.86026	0.000113265	0.00100335	Rps23	ribosomal protein S23
ENSRNOG00000005330	878.136	0.27452	0.0506283	5.42227	5.88e-08	1.23e-06	Crebbp	CREB binding protein
ENSRNOG00000018009	381.473	0.274172	0.0844848	3.24522	0.00117361	0.0072077	Rab8b	RAB8B, member RAS oncogene family
ENSRNOG00000023799	99.9008	0.274047	0.106666	2.56921	0.0101931	0.0419377	Pak1ip1	PAK1 interacting protein 1
ENSRNOG00000017500	455.343	0.27394	0.104593	2.6191	0.00881612	0.0374057	Mtss2	MTSS I-BAR domain containing 2
ENSRNOG00000020673	2353.36	0.273876	0.0731766	3.74267	0.000182072	0.00150372	Pbxip1	PBX homeobox interacting protein 1
ENSRNOG00000054757	2213.02	0.273727	0.0963734	2.84028	0.00450739	0.0218304	Adcy6	ATP binding cassette subfamily C member 4
ENSRNOG00000017191	497.394	0.273427	0.0640101	4.27162	1.94e-05	0.00021471	Trim5	tripartite motif-containing 5
ENSRNOG00000061607	209.646	0.272951	0.101145	2.69862	0.00696279	0.0308887	Lmbr1l	ER membrane protein complex subunit 3
ENSRNOG00000004127	169.31	0.272404	0.0918683	2.96515	0.00302531	0.0157826	Cep170	centrosomal protein 170
ENSRNOG00000052620	4433.91	0.272295	0.0583796	4.66422	3.1e-06	4.38e-05	Rack1	receptor for activated C kinase 1
ENSRNOG00000052979	1103.82	0.272181	0.0645123	4.21906	2.45e-05	0.000264658	Rab17	RAB17, member RAS oncogene family
ENSRNOG00000049308	336.483	0.271008	0.0973169	2.7848	0.00535604	0.0250613	Sfxn2	sideroflexin 2
ENSRNOG00000021164	1676.84	0.270836	0.0770273	3.51611	0.000437924	0.00316373	Stip1	stress-induced phosphoprotein 1
ENSRNOG00000033568	528.827	0.270657	0.091555	2.95622	0.0031143	0.0161617	Mapk8ip3	mitogen-activated protein kinase 8 interacting protein 3
ENSRNOG00000048577	274.32	0.269882	0.0886492	3.04438	0.00233161	0.0127275	Zfp955a	zinc finger protein 955A
ENSRNOG00000009245	183.051	0.269805	0.105197	2.56475	0.0103249	0.042364	Exosc2	branched chain keto acid dehydrogenase E1 subunit alpha
ENSRNOG00000014460	343.083	0.269506	0.0832711	3.23649	0.00121008	0.00738861	Hivep1	HIVEP zinc finger 1
ENSRNOG00000019638	1677.25	0.2693	0.0723315	3.72313	0.000196769	0.00160232	Lmna	lamin A/C
ENSRNOG00000060449	1350.1	0.268798	0.0780935	3.442	0.00057743	0.00399668	Rps21	ribosomal protein S21
ENSRNOG00000017418	3022.96	0.268466	0.0672165	3.99405	6.5e-05	0.00061658	Rps3	ribosomal protein S3
ENSRNOG00000017849	433.678	0.267887	0.0823728	3.25213	0.00114545	0.00706314	Apbb3	amyloid beta precursor protein binding family B member 3
ENSRNOG00000001299	799.494	0.267602	0.0593463	4.50915	6.51e-06	8.32e-05	Sun1	mitochondrial elongation factor 2
ENSRNOG00000001657	538.03	0.267207	0.0601068	4.44554	8.77e-06	0.000107688	Cldnd1	claudin domain containing 1
ENSRNOG00000017127	1851.49	0.26688	0.100336	2.65987	0.00781698	0.0339185	Rpl28	ribosomal protein L28
ENSRNOG00000048843	293.708	0.26681	0.104537	2.55231	0.0107011	0.0434337	Tsfm	synaptojanin 1
ENSRNOG00000005823	398.109	0.266726	0.0794923	3.35537	0.000792582	0.00520249	Utp20	centrosomal protein 104
ENSRNOG00000016454	389.331	0.266705	0.0785111	3.39703	0.000681211	0.00459415	Nasp	nuclear autoantigenic sperm protein
ENSRNOG00000001007	256.63	0.266602	0.0925081	2.88193	0.00395251	0.0196691	Baiap2l1	BAR/IMD domain containing adaptor protein 2 like 1
ENSRNOG00000004791	746.197	0.265804	0.0615662	4.31737	1.58e-05	0.000180766	Arf6	ADP-ribosylation factor 6
ENSRNOG00000046168	319.595	0.265459	0.0965848	2.74845	0.00598774	0.027393	Ppm1l	protein phosphatase, Mg2+/Mn2+ dependent, 1L
ENSRNOG00000008639	3590.08	0.265014	0.0396808	6.67864	2.41e-11	9.79e-10	Pabpc1	poly(A) binding protein, cytoplasmic 1
ENSRNOG00000016281	11143.2	0.264682	0.0742671	3.56392	0.000365361	0.00271282	Col4a1	collagen type IV alpha 1 chain
ENSRNOG00000020225	436.417	0.264628	0.0662616	3.99369	6.51e-05	0.000617174	Dlgap4	DLG associated protein 4
ENSRNOG00000015153	1026.95	0.264557	0.0619887	4.26783	1.97e-05	0.000218246	Ints3	integrator complex subunit 3
ENSRNOG00000053285	785.364	0.264551	0.104792	2.52452	0.0115855	0.0462431	Mllt6	WW and C2 domain containing 1
ENSRNOG00000002436	468.889	0.264304	0.100296	2.63525	0.00840745	0.0359681	Mmd	monocyte to macrophage differentiation-associated
ENSRNOG00000015780	453.763	0.264257	0.070143	3.7674	0.000164958	0.00137861	Rcn2	reticulocalbin 2
ENSRNOG00000021218	326.707	0.263477	0.0688709	3.82566	0.000130421	0.00113036	Pias3	protein inhibitor of activated STAT, 3
ENSRNOG00000033351	321.393	0.263339	0.101666	2.59024	0.00959077	0.0399378	Zfp869	zinc finger protein 869
ENSRNOG00000010989	1272.31	0.263017	0.0570745	4.6083	4.06e-06	5.52e-05	Ipo5	importin 5
ENSRNOG00000042878	223.362	0.262968	0.0803455	3.27297	0.00106424	0.00664016	Wdr74	tumor protein p53 inducible protein 13
ENSRNOG00000021392	668.209	0.26271	0.0616978	4.25801	2.06e-05	0.000227313	Noc2l	NOC2-like nucleolar associated transcriptional repressor
ENSRNOG00000021270	196.114	0.261811	0.0808881	3.23671	0.00120916	0.00738566	Trmt6	tRNA methyltransferase 6
ENSRNOG00000001429	197.844	0.261705	0.0869467	3.00995	0.00261295	0.0140045	Lrwd1	leucine-rich repeats and WD repeat domain containing 1
ENSRNOG00000018166	207.694	0.261105	0.0906927	2.879	0.00398935	0.0198289	Prkab2	uncharacterized LOC102553190
ENSRNOG00000013874	2402.15	0.261071	0.0932335	2.80019	0.0051073	0.0241593	Rplp1	zinc finger, matrin type 4
ENSRNOG00000010588	1213.67	0.261018	0.0889413	2.93472	0.00333849	0.0171508	Tns2	tensin 2
ENSRNOG00000033747	375.996	0.260968	0.101992	2.55871	0.0105062	0.0428804	Sp110	SP110 nuclear body protein
ENSRNOG00000020266	16975.6	0.260924	0.0345281	7.55686	4.13e-14	2.54e-12	Eef2	eukaryotic translation elongation factor 2
ENSRNOG00000034066	10024.5	0.260877	0.0877438	2.97317	0.0029474	0.0154726	Hspa8	C-type lectin domain family 18, member A
ENSRNOG00000009963	235.153	0.260501	0.0988967	2.63407	0.00843679	0.0360415	Ctps1	CTP synthase 1
ENSRNOG00000008362	270.336	0.260479	0.0730838	3.56412	0.000365083	0.00271195	Zfp775	nudix hydrolase 16 like 1
ENSRNOG00000059461	224.412	0.260346	0.0989096	2.63216	0.00848444	0.0361991	B4galt1	beta-1,4-galactosyltransferase 1
ENSRNOG00000006792	276.508	0.260066	0.0677011	3.84139	0.000122342	0.00106748	Cep57	centrosomal protein 57
ENSRNOG00000008392	1667.12	0.259824	0.0507304	5.12167	3.03e-07	5.45e-06	Sbf1	SET binding factor 1
ENSRNOG00000009378	5958.59	0.259563	0.0719831	3.60588	0.000311092	0.00236942	Rpl4	ribosomal protein L4
ENSRNOG00000048708	109.388	0.258645	0.103285	2.5042	0.012273	0.0485729	Exosc1	exosome component 1
ENSRNOG00000026236	541.495	0.258629	0.0653131	3.95984	7.5e-05	0.000698574	Morc3	MORC family CW-type zinc finger 3
ENSRNOG00000034240	491.356	0.258325	0.0817717	3.1591	0.00158255	0.00923747	Bcor	BCL6 co-repressor
ENSRNOG00000003772	1772.13	0.258159	0.0994434	2.59604	0.00943047	0.0393774	Csrp2	cysteine and glycine-rich protein 2
ENSRNOG00000023385	2623.88	0.25695	0.096944	2.6505	0.00803733	0.0346603	Rpl37a-ps1	ribosomal protein L37a, pseudogene 1
ENSRNOG00000017839	189.019	0.256597	0.0920762	2.78678	0.00532338	0.0249224	Ercc1	potassium two pore domain channel subfamily K member 2
ENSRNOG00000020159	532.518	0.256573	0.0674285	3.80511	0.000141743	0.00121597	Dalrd3	DALR anticodon binding domain containing 3
ENSRNOG00000021882	1078.51	0.256409	0.0511951	5.00847	5.49e-07	9.31e-06	Tmed9	transmembrane p24 trafficking protein 9
ENSRNOG00000025936	1957.82	0.256235	0.0770366	3.32615	0.000880556	0.00568798	Rpl6	ribosomal protein L6
ENSRNOG00000039415	588.326	0.255953	0.0977655	2.61803	0.00884393	0.0374671	Fchsd1	FCH and double SH3 domains 1
ENSRNOG00000008319	165.562	0.255889	0.0956033	2.67657	0.00743806	0.0326871	Ccdc130	coiled-coil domain containing 130
ENSRNOG00000019956	1109.67	0.254856	0.0643101	3.96293	7.4e-05	0.0006911	Kdm4a	lysine demethylase 4A
ENSRNOG00000056765	3700.57	0.254531	0.0669576	3.80137	0.000143898	0.00123069	Rpl10	ribosomal protein L10
ENSRNOG00000003076	588.092	0.254411	0.0588961	4.31966	1.56e-05	0.000179145	Rbms2	RNA binding motif, single stranded interacting protein 2
ENSRNOG00000018823	4030.21	0.254368	0.0882063	2.88379	0.00392923	0.0195604	Nisch	nischarin
ENSRNOG00000046439	354.506	0.253979	0.0774825	3.27789	0.00104585	0.00655459	Vps37c	VPS37C subunit of ESCRT-I
ENSRNOG00000020075	3724.89	0.25377	0.0545095	4.65553	3.23e-06	4.54e-05	Eef1g	similar to testes development-related NYD-SP22 isoform 1
ENSRNOG00000017740	290.503	0.251752	0.0748152	3.36499	0.000765473	0.00506307	LOC680432	C-1-tetrahydrofolate synthase, cytoplasmic-like
ENSRNOG00000045920	211.858	0.251725	0.0793406	3.17271	0.00151022	0.00889234	Mcu	mitochondrial calcium uniporter
ENSRNOG00000002914	520.885	0.251511	0.0792098	3.17526	0.00149705	0.00883065	Trmt1	phospholipase C, beta 2
ENSRNOG00000014319	382.682	0.251505	0.0948282	2.65221	0.00799664	0.0345202	Smchd1	structural maintenance of chromosomes flexible hinge domain containing 1
ENSRNOG00000023463	507.799	0.251296	0.0816218	3.07878	0.00207848	0.0115861	Parp9	poly (ADP-ribose) polymerase family, member 9
ENSRNOG00000009156	666.62	0.251089	0.0836021	3.00338	0.00266998	0.0142693	Tra2a	transformer 2 alpha homolog
ENSRNOG00000015980	193.22	0.250887	0.0966134	2.59681	0.00940932	0.0392988	Dclre1c	DNA cross-link repair 1C
ENSRNOG00000052025	1714.31	0.250796	0.0716154	3.50198	0.000461817	0.00330795	Tle5	uncharacterized LOC100909912
ENSRNOG00000009595	178.414	0.250645	0.0968877	2.58697	0.0096825	0.040239	Zbtb48	cleavage factor polyribonucleotide kinase subunit 1
ENSRNOG00000052113	601.125	0.250602	0.0972511	2.57685	0.00997048	0.0412234	Ppp1r9b	protein phosphatase 1, regulatory subunit 9B
ENSRNOG00000010776	1183.67	0.24989	0.0631331	3.95815	7.55e-05	0.000702755	Atp13a1	ATPase 13A1
ENSRNOG00000007920	580.954	0.249851	0.0672215	3.71683	0.000201742	0.00163412	Ssbp3	single stranded DNA binding protein 3
ENSRNOG00000004072	2200.14	0.249213	0.0682929	3.64918	0.000263083	0.00205202	Myo1c	myosin 1C
ENSRNOG00000037478	175.613	0.249134	0.0833869	2.98768	0.00281103	0.014858	Noc4l	nucleolar complex associated 4 homolog
ENSRNOG00000004426	1946.11	0.248153	0.0811033	3.05972	0.00221546	0.0122043	Rps27a	ribosomal protein S27a
ENSRNOG00000022698	233.838	0.24804	0.0918894	2.69934	0.00694778	0.0308709	Vsig10	V-set and immunoglobulin domain containing 10
ENSRNOG00000018159	1812.15	0.247984	0.085976	2.88433	0.00392244	0.0195368	Anxa4	annexin A4
ENSRNOG00000028021	240.891	0.247687	0.0882192	2.80763	0.0049907	0.0237545	Rps13	ribosomal protein S13
ENSRNOG00000015335	2219.91	0.247502	0.0938884	2.63613	0.00838576	0.0358963	Rpl13	ribosomal protein L13
ENSRNOG00000016220	2473.03	0.247485	0.0861288	2.87343	0.00406042	0.020066	Rpl12	component of oligomeric golgi complex 7
ENSRNOG00000019080	150.715	0.247249	0.0984724	2.51085	0.0120441	0.0478243	Hsd3b7	hydroxy-delta-5-steroid dehydrogenase, 3 beta- and steroid delta-isomerase 7
ENSRNOG00000003837	398.464	0.247212	0.0783839	3.15386	0.00161125	0.00938547	Mif4gd	MIF4G domain containing
ENSRNOG00000004361	287.547	0.247126	0.0772822	3.19771	0.00138522	0.00826029	Parp10	poly (ADP-ribose) polymerase family, member 10
ENSRNOG00000012219	244.475	0.246818	0.072935	3.38408	0.000714178	0.00478011	Snrnp40	small nuclear ribonucleoprotein U5 subunit 40
ENSRNOG00000020619	1100.79	0.246203	0.0641266	3.83933	0.000123371	0.00107479	Eif3g	eukaryotic translation initiation factor 3, subunit G
ENSRNOG00000007240	201.283	0.246087	0.0967626	2.54321	0.010984	0.0443725	Rrs1	microRNA 22
ENSRNOG00000016256	1167.49	0.245216	0.0872978	2.80896	0.00497015	0.0236834	Myo9b	myosin IXb
ENSRNOG00000020130	1176.85	0.244992	0.0665167	3.68316	0.000230356	0.00183068	Arhgef1	Rho guanine nucleotide exchange factor 1
ENSRNOG00000019743	822.33	0.244522	0.0570402	4.28683	1.81e-05	0.000202794	Tmem63b	transmembrane protein 63B
ENSRNOG00000017359	2180.64	0.243812	0.0774254	3.14899	0.00163834	0.00951759	Itm2c	integral membrane protein 2C
ENSRNOG00000020595	2840.34	0.243473	0.0727437	3.347	0.000816923	0.00532804	Rps11	ribosomal protein S11
ENSRNOG00000039815	299.934	0.243402	0.0653444	3.72492	0.000195381	0.00159487	Zfp512	zinc finger protein 512
ENSRNOG00000011057	2417.56	0.243298	0.065217	3.73059	0.000191031	0.00156543	Mfn1	mitofusin 1
ENSRNOG00000012684	318.357	0.243085	0.0898638	2.70504	0.00682955	0.0304123	Bloc1s2	biogenesis of lysosomal organelles complex-1, subunit 2
ENSRNOG00000026203	1969.46	0.242892	0.0757716	3.20557	0.00134794	0.00808093	Pax8	paired box 8
ENSRNOG00000014746	359.617	0.242012	0.0809127	2.99102	0.00278046	0.014752	Dzip1l	DAZ interacting zinc finger protein 1-like
ENSRNOG00000056024	314.904	0.241884	0.083328	2.90279	0.00369849	0.018634	Bnip2	pre-mRNA processing factor 38B
ENSRNOG00000015121	461.542	0.241662	0.0928666	2.60224	0.00926162	0.0388554	N4bp1	Nedd4 binding protein 1
ENSRNOG00000012156	894.518	0.241511	0.0719609	3.35614	0.000790375	0.00519107	Ostf1	osteoclast stimulating factor 1
ENSRNOG00000019073	743.697	0.240524	0.0624463	3.85169	0.000117305	0.00103155	Ikbkb	inhibitor of nuclear factor kappa B kinase subunit beta
ENSRNOG00000020383	490.405	0.240519	0.0912812	2.63492	0.00841562	0.0359784	Dapk3	death-associated protein kinase 3
ENSRNOG00000012782	414.88	0.239829	0.0937266	2.55882	0.010503	0.0428775	Cemip2	cell migration inducing hyaluronidase 2
ENSRNOG00000018980	447.895	0.239741	0.0705562	3.39787	0.000679126	0.00458376	Tjap1	tight junction associated protein 1
ENSRNOG00000003014	297.964	0.2391	0.0673356	3.55086	0.000383967	0.00282605	Poglut1	protein O-glucosyltransferase 1
ENSRNOG00000004214	2056.69	0.23882	0.0826583	2.88924	0.00386177	0.0193031	Rpl26	ribosomal protein L26
ENSRNOG00000010765	1230.8	0.238235	0.0719872	3.30941	0.000934941	0.00597737	Vcl	similar to heat shock protein 8
ENSRNOG00000003504	471.257	0.23694	0.0745654	3.17761	0.00148495	0.00876808	Rnaseh2a	ribonuclease H2, subunit A
ENSRNOG00000018164	999.204	0.236502	0.0632895	3.73682	0.000186361	0.00153192	Spcs2	signal peptidase complex subunit 2
ENSRNOG00000019332	543.951	0.236419	0.0847145	2.79077	0.00525827	0.024693	Gtpbp2	GTP binding protein 2
ENSRNOG00000024549	161.955	0.236268	0.0916795	2.57711	0.00996311	0.041203	Pwwp3a	PWWP domain containing 3A, DNA repair factor
ENSRNOG00000034025	2719.03	0.235999	0.0944383	2.49898	0.0124551	0.0492126	Ptprj	protein tyrosine phosphatase, receptor type, J
ENSRNOG00000001417	640.573	0.235586	0.0589098	3.99909	6.36e-05	0.000604979	Plod3	procollagen-lysine, 2-oxoglutarate 5-dioxygenase 3
ENSRNOG00000005556	186.338	0.235381	0.0923547	2.54866	0.0108138	0.0437855	Snrpf	cyclin G associated kinase
ENSRNOG00000020401	206.468	0.235304	0.0937111	2.51095	0.0120406	0.0478217	Adcy4	adenylate cyclase 4
ENSRNOG00000055562	747.916	0.233964	0.0875993	2.67085	0.00756598	0.0331196	Dkc1	dyskerin pseudouridine synthase 1
ENSRNOG00000036666	466.801	0.233778	0.0714436	3.2722	0.00106715	0.00665586	Cybc1	cytochrome b-245 chaperone 1
ENSRNOG00000009625	329.695	0.233712	0.0912697	2.56068	0.0104469	0.0427003	Dpysl2	dihydropyrimidinase-like 2
ENSRNOG00000008797	935.101	0.232964	0.043901	5.30659	1.12e-07	2.21e-06	Tmpo	thymopoietin
ENSRNOG00000053201	375.912	0.23237	0.0888533	2.61521	0.00891723	0.0377112	Gpcpd1	glycerophosphocholine phosphodiesterase 1
ENSRNOG00000023455	629.586	0.232312	0.0491858	4.72316	2.32e-06	3.38e-05	Pomgnt1	protein O-linked mannose N-acetylglucosaminyltransferase 1 (beta 1,2-)
ENSRNOG00000021085	2161.41	0.231733	0.0537152	4.3141	1.6e-05	0.000183211	Sf1	splicing factor 1
ENSRNOG00000005602	3256.27	0.231258	0.0554469	4.17079	3.04e-05	0.000318482	Mthfd1	methylenetetrahydrofolate dehydrogenase, cyclohydrolase and formyltetrahydrofolate synthetase 1
ENSRNOG00000013456	233.167	0.230762	0.0919576	2.50944	0.0120924	0.0479851	Ighmbp2	immunoglobulin mu DNA binding protein 2
ENSRNOG00000037480	223.665	0.230145	0.0717901	3.20581	0.00134685	0.00807726	Ddx51	ring finger protein 34
ENSRNOG00000057881	656.466	0.230006	0.057579	3.99461	6.48e-05	0.000615482	Sppl2b	signal peptide peptidase-like 2B
ENSRNOG00000020024	150.853	0.228909	0.0915093	2.50148	0.0123675	0.0488894	Taf7	TATA-box binding protein associated factor 7
ENSRNOG00000013317	194.788	0.228726	0.0873389	2.61883	0.00882306	0.0374258	RGD1565222	similar to RIKEN cDNA 4931414P19
ENSRNOG00000005482	450.472	0.228418	0.0658954	3.46637	0.000527534	0.00369845	Sap30bp	SAP30 binding protein
ENSRNOG00000025023	1142.85	0.228056	0.0717489	3.17853	0.00148022	0.00874324	Stat6	signal transducer and activator of transcription 6
ENSRNOG00000029441	568.093	0.227437	0.0596372	3.81367	0.000136916	0.00117877	Klhl2	kelch-like family member 2
ENSRNOG00000034246	549.09	0.227417	0.0791709	2.87249	0.00407253	0.0201118	Rps27a-ps1	ribosomal protein S27a, pseudogene 1
ENSRNOG00000017795	544.329	0.227169	0.0782415	2.90344	0.00369087	0.0186202	Hspbp1	HSPA (Hsp70) binding protein 1
ENSRNOG00000010616	429.035	0.227048	0.061368	3.69978	0.000215785	0.00173215	Ndor1	NADPH dependent diflavin oxidoreductase 1
ENSRNOG00000000505	1321.86	0.226938	0.0697115	3.25538	0.0011324	0.00700571	Rpl10a	ribosomal protein L10A
ENSRNOG00000047053	200.184	0.226866	0.0807384	2.8099	0.00495575	0.0236349	Thyn1	thymocyte nuclear protein 1
ENSRNOG00000021638	1103.16	0.226843	0.0736223	3.08117	0.00206186	0.0115163	Eef1d	eukaryotic translation elongation factor 1 delta
ENSRNOG00000017078	301.274	0.225589	0.0754464	2.99006	0.00278924	0.0147893	Selenon	myomesin 1
ENSRNOG00000013429	286.342	0.22491	0.0676977	3.32227	0.000892888	0.0057456	Tbl3	transducin (beta)-like 3
ENSRNOG00000019246	843.252	0.224728	0.0816484	2.75238	0.0059163	0.0271104	Psme2	proteasome activator subunit 2
ENSRNOG00000008521	202.111	0.224699	0.0799518	2.81043	0.00494751	0.0236023	RGD1559821	similar to myosin, light polypeptide 6, alkali, smooth muscle and non-muscle
ENSRNOG00000015491	260.837	0.224694	0.0774616	2.90072	0.0037231	0.0187211	Rcl1	RNA terminal phosphate cyclase-like 1
ENSRNOG00000025629	506.886	0.224593	0.0654771	3.4301	0.000603355	0.00414903	Prpf3	pre-mRNA processing factor 3
ENSRNOG00000010849	382.318	0.224513	0.0692039	3.24422	0.00117774	0.00722254	Adprhl2	ADP-ribosylserine hydrolase
ENSRNOG00000014154	861.213	0.224477	0.0516786	4.34371	1.4e-05	0.00016293	Ilf2	interleukin enhancer binding factor 2
ENSRNOG00000008081	488.758	0.224199	0.0554789	4.04116	5.32e-05	0.000520776	Ddx27	plexin C1
ENSRNOG00000003201	2971.54	0.224097	0.0654386	3.42454	0.000615844	0.00422436	Rps4x	ribosomal protein S4, X-linked
ENSRNOG00000050258	902.682	0.223819	0.0690565	3.2411	0.0011907	0.00729673	Ccnd3	cyclin D3
ENSRNOG00000000957	872.032	0.223595	0.0854206	2.61758	0.00885565	0.0374979	Rpl21	ribosomal protein L21
ENSRNOG00000007237	2663.01	0.223455	0.0581604	3.84204	0.000122014	0.00106517	Id2	inhibitor of DNA binding 2
ENSRNOG00000006576	560.108	0.22329	0.0580585	3.84594	0.00012009	0.00105164	Bms1	BMS1 ribosome biogenesis factor
ENSRNOG00000013169	1348.4	0.22319	0.0785452	2.84155	0.00448949	0.0217625	Traf4	Tnf receptor associated factor 4
ENSRNOG00000016218	1316.5	0.222233	0.0581914	3.819	0.000133995	0.00115598	Gtf3c1	general transcription factor IIIC subunit 1
ENSRNOG00000025222	362.619	0.221953	0.0853038	2.60191	0.00927066	0.0388715	Pcid2	mitochondrial ribosomal protein S17
ENSRNOG00000021150	443.523	0.221909	0.0654602	3.38998	0.000698985	0.00469709	Plcb3	phospholipase C beta 3
ENSRNOG00000014218	400.529	0.221699	0.0722309	3.06931	0.00214551	0.0118959	Tmem25	homogentisate 1, 2-dioxygenase
ENSRNOG00000013111	525.195	0.22146	0.0561233	3.94595	7.95e-05	0.000733832	Mettl3	methyltransferase-like 3
ENSRNOG00000008551	2576.05	0.220566	0.0687065	3.21026	0.00132613	0.00797572	Rps7	ribosomal protein S7
ENSRNOG00000025892	741.518	0.220427	0.0500177	4.40698	1.05e-05	0.000126083	Pkn3	protein kinase N3
ENSRNOG00000020139	931.377	0.220107	0.0512523	4.29458	1.75e-05	0.000196755	Khdc4	KH domain containing 4, pre-mRNA splicing factor
ENSRNOG00000020935	1221.89	0.219771	0.0795198	2.76373	0.00571449	0.0264083	Capn1	calpain 1
ENSRNOG00000006992	6330.33	0.219393	0.075018	2.92454	0.0034497	0.0175932	Rpl7	ribosomal protein L7
ENSRNOG00000018878	498.52	0.218629	0.059881	3.65106	0.000261162	0.00203988	Ssh3	slingshot protein phosphatase 3
[truncated: 2,127 more rows]

## Sheet: LiAM_Li_14days
	baseMean	log2FoldChange	lfcSE	stat	pvalue	padj	Symbol	Genename						Symbol	log2FoldChange				Symbol	log2FoldChange
ENSRNOG00000005850	32.1864	2.66208	0.275414	9.66572	4.22e-22	1.32e-18	Gdap1	ganglioside-induced differentiation-associated-protein 1						Snx29	0.500637				Romo1	-4.84095
ENSRNOG00000057036	8.58635	2.65973	0.732042	3.6333	0.000279816	0.0107277	Car15	carbonic anhydrase 15						Slc38a7	0.501915				Gjb5	-4.04468
ENSRNOG00000003468	6.39362	2.56923	0.479076	5.36288	8.19e-08	1.47e-05	Capn8	calpain 8						Fam83g	0.503357				Krt17	-3.67481
ENSRNOG00000045721	6.43623	2.55039	0.841247	3.03168	0.002432	0.0475516	LOC103689971	NA						Snta1	0.504447				Wnt6	-3.60586
ENSRNOG00000007456	4212.35	2.50188	0.347377	7.20218	5.93e-13	3.71e-10	Calb1	calbindin 1						Myorg	0.506214				Prss22	-3.55422
ENSRNOG00000001984	25.0908	2.4556	0.547247	4.48719	7.22e-06	0.000586099	Kcne1	potassium voltage-gated channel subfamily E regulatory subunit 1						Slc25a43	0.508321				Havcr1	-3.19222
ENSRNOG00000054378	1423.76	2.42667	0.200648	12.0942	1.13e-33	8.87e-30	Aqp2	aquaporin 2						Slc7a8	0.508684				Serpinb5	-3.06669
ENSRNOG00000011292	31.9418	2.35156	0.769563	3.05571	0.00224528	0.0450979	Col1a2	collagen type I alpha 2 chain						Psph	0.512014				Epgn	-2.94057
ENSRNOG00000027971	96.6224	1.99941	0.205687	9.72068	2.46e-22	9.63e-19	Lrrc31	leucine rich repeat containing 31						Zfp641	0.515578				Dio3	-2.77686
ENSRNOG00000007320	18.9862	1.99937	0.31	6.44958	1.12e-10	3.73e-08	Fam3d	FAM3 metabolism regulating signaling molecule D						Trpm6	0.517147				LOC688459	-2.75601
ENSRNOG00000016043	1147.13	1.98905	0.170744	11.6493	2.31e-31	1.21e-27	Aqp4	aquaporin 4						Prss23	0.519354				Egr2	-2.72612
ENSRNOG00000056248	12.2196	1.98169	0.576659	3.43651	0.000589269	0.0183546	Marf1	meiosis regulator and mRNA stability factor 1						Ckmt1	0.519498				Acta1	-2.70096
ENSRNOG00000029980	23.2566	1.8841	0.487973	3.86108	0.000112887	0.00553536	Zbtb16	zinc finger and BTB domain containing 16						Nrep	0.521271				Postn	-2.69842
ENSRNOG00000017084	2190.11	1.81675	0.141584	12.8316	1.09e-37	1.71e-33	Hsd11b2	hydroxysteroid 11-beta dehydrogenase 2						Dnah7	0.521696				Trim15	-2.65454
ENSRNOG00000030515	20.0065	1.81594	0.409419	4.43541	9.19e-06	0.000711598	Nfasc	neurofascin						Tfap2a	0.522419				LOC100912478	-2.61767
ENSRNOG00000038151	12.1281	1.78257	0.374543	4.75932	1.94e-06	0.000205295	Defb11	defensin beta 11						Plcb1	0.522974				LOC103690317	-2.61008
ENSRNOG00000017842	414.64	1.72846	0.205519	8.41021	4.09e-17	5.33e-14	Scnn1g	sodium channel epithelial 1 subunit gamma						Itpkb	0.529231				Dnah5	-2.5364
ENSRNOG00000027392	6.98623	1.72816	0.488768	3.53575	0.00040662	0.0141656	Ccdc187	coiled-coil domain containing 187						Nudt4	0.531899				Lamb3	-2.51773
ENSRNOG00000030981	500.515	1.69144	0.194687	8.68801	3.69e-18	6.41e-15	Scnn1b	sodium channel epithelial 1 subunit beta						Rhcg	0.531955				Csrp3	-2.4473
ENSRNOG00000020685	32.0799	1.69137	0.389579	4.34154	1.41e-05	0.00102935	Atp12a	ATPase H+/K+ transporting non-gastric alpha2 subunit						Ces2h	0.532916				Upk3bl1	-2.42869
ENSRNOG00000008479	529.706	1.65746	0.361582	4.58389	4.56e-06	0.000392249	Slc8a1	solute carrier family 8 member A1						Vav3	0.53491				Crlf1	-2.4079
ENSRNOG00000004645	6.66876	1.61705	0.521601	3.10016	0.00193417	0.0403332	Galnt5	polypeptide N-acetylgalactosaminyltransferase 5						Fam167a	0.539051				Zcchc18	-2.40404
ENSRNOG00000015306	170.295	1.5475	0.221122	6.99839	2.59e-12	1.4e-09	Slc9a4	solute carrier family 9 member A4						RGD1562392	0.543803				Fgg	-2.36873
ENSRNOG00000026053	1798.53	1.5408	0.305815	5.03834	4.7e-07	6.62e-05	Grem1	gremlin 1, DAN family BMP antagonist						Lnx1	0.54506				Serpina3n	-2.31873
ENSRNOG00000031284	11.086	1.51831	0.504671	3.00852	0.00262525	0.0499596	Olr1104	olfactory receptor 1104						Defb1	0.547451				Spp1	-2.3068
ENSRNOG00000008515	73.3967	1.46027	0.238585	6.12054	9.33e-10	2.6e-07	Tmem45b	transmembrane protein 45b						Sdk1	0.547555				Scart1	-2.16629
ENSRNOG00000032857	3055.88	1.45237	0.219522	6.61604	3.69e-11	1.43e-08	Klk1	kallikrein 1						Diras3	0.555111				Rimbp3	-2.1365
ENSRNOG00000015370	14.8387	1.40861	0.348133	4.04617	5.21e-05	0.00309334	Slc35g2	solute carrier family 35, member G2						Greb1	0.555335				Sfn	-2.09244
ENSRNOG00000059862	150.532	1.40804	0.190498	7.39135	1.45e-13	1.03e-10	Avpr2	arginine vasopressin receptor 2						Cmtm8	0.558175				Aoc1	-2.08682
ENSRNOG00000006753	112.995	1.3907	0.261045	5.32742	9.96e-08	1.75e-05	Tgm3	transglutaminase 3						Tln2	0.5598				Eno2	-2.0763
ENSRNOG00000000168	44440.1	1.37865	0.292664	4.71069	2.47e-06	0.000249136	Gatm	glycine amidinotransferase						Tmem52b	0.561188				Foxp3	-2.02668
ENSRNOG00000015024	251.994	1.36971	0.293595	4.6653	3.08e-06	0.000299402	Mcoln3	mucolipin TRP cation channel 3						Ces2g	0.562959				Vtcn1	-2.01253
ENSRNOG00000027066	208.015	1.36582	0.223121	6.12146	9.27e-10	2.6e-07	Stk32a	serine/threonine kinase 32A						Cemip	0.563256				Ccn5	-1.96982
ENSRNOG00000014578	212.29	1.29106	0.205763	6.27452	3.51e-10	1.04e-07	Fxyd4	FXYD domain-containing ion transport regulator 4						Padi2	0.566192				C4b	-1.94058
ENSRNOG00000020212	130.198	1.28532	0.190954	6.73102	1.68e-11	7.12e-09	Prr35	proline rich 35						Sptbn2	0.575511				Mt3	-1.90792
ENSRNOG00000008697	98.7409	1.27278	0.289456	4.39714	1.1e-05	0.000825876	Ccn3	cellular communication network factor 3						Ehd3	0.582345				Wnt7a	-1.88799
ENSRNOG00000009736	403.011	1.27041	0.134468	9.44765	3.47e-21	6.78e-18	A4galt	alpha 1,4-galactosyltransferase (P blood group)						Usp2	0.583912				Cdkn2b	-1.8816
ENSRNOG00000048275	24.7478	1.25403	0.389457	3.21994	0.00128218	0.0306664	RGD1309350	similar to transthyretin (4L369)						Kcnj1	0.589315				Atg9b	-1.87715
ENSRNOG00000002525	181.94	1.24602	0.259887	4.79448	1.63e-06	0.000180932	Ptgs2	prostaglandin-endoperoxide synthase 2						Bace2	0.604456				Syndig1	-1.87008
ENSRNOG00000004601	42.5915	1.22608	0.319446	3.83813	0.000123976	0.00596689	Hao1	hydroxyacid oxidase 1						Mlph	0.607905				F2rl3	-1.85956
ENSRNOG00000028630	8.43647	1.21504	0.345531	3.51645	0.000437357	0.014937	Ksr2	kinase suppressor of ras 2						Cyfip2	0.611761				Muc4	-1.84412
ENSRNOG00000001287	11.4991	1.19583	0.340522	3.51177	0.000445133	0.0150738	Gper1	G protein-coupled estrogen receptor 1						Fam83e	0.616977				Cyp27b1	-1.81856
ENSRNOG00000028440	215.787	1.18411	0.163337	7.24949	4.18e-13	2.73e-10	Apcdd1l	APC down-regulated 1 like						Tmem47	0.61775				Tacstd2	-1.79765
ENSRNOG00000001986	14.3519	1.1776	0.351939	3.34605	0.000819725	0.0228152	Fam243a	family with sequence similarity 243 member A						Cav2	0.618768				Tmc5	-1.79057
ENSRNOG00000014861	448.719	1.16175	0.234322	4.9579	7.13e-07	9.53e-05	Rnf183	ring finger protein 183						Desi1	0.624089				Mak	-1.76849
ENSRNOG00000011815	2629.95	1.15753	0.276503	4.18632	2.84e-05	0.00187117	Sgk1	serum/glucocorticoid regulated kinase 1						Fads1	0.624576				Egr1	-1.75276
ENSRNOG00000015075	1088.05	1.14655	0.325913	3.51797	0.00043486	0.0148842	Stc1	stanniocalcin 1						Kcnq1	0.626766				Ccr6	-1.74174
ENSRNOG00000019533	126.694	1.10175	0.295462	3.72891	0.000192306	0.00821873	Klhl3	kelch-like family member 3						Wnk1	0.628901				Gprc5a	-1.73469
ENSRNOG00000022136	12.3605	1.07094	0.299923	3.5707	0.000356029	0.0128614	LOC685680	similar to TPA-induced transmembrane protein						Rhbdl1	0.629916				S100a9	-1.72308
ENSRNOG00000011231	25.4814	1.06913	0.330869	3.23129	0.00123234	0.0297875	Cntnap4	contactin associated protein family member 4						Tsx	0.637371				Tgm1	-1.69064
ENSRNOG00000022964	70.9297	1.02774	0.181275	5.6695	1.43e-08	3.29e-06	Rnf222	ring finger protein 222						Gpr162	0.638869				Tnfsf8	-1.68113
ENSRNOG00000007078	158.926	1.01339	0.178023	5.69246	1.25e-08	2.97e-06	Ccn4	cellular communication network factor 4						NEWGENE_6497122	0.644309				Marchf11	-1.67703
ENSRNOG00000007364	129.329	0.974746	0.10206	9.55073	1.29e-21	2.88e-18	Rab15	RAB15, member RAS oncogene family						Slc22a1	0.648773				Sele	-1.67446
ENSRNOG00000004863	70.8281	0.957688	0.153839	6.22525	4.81e-10	1.39e-07	Mpped2	metallophosphoesterase domain containing 2						Arl15	0.655173				Tnnt2	-1.64386
ENSRNOG00000003251	51.7956	0.952037	0.251303	3.7884	0.000151623	0.00698408	B3galt2	Beta-1,3-galactosyltransferase 2						Nudt10	0.656787				Selp	-1.64007
ENSRNOG00000003031	1261.7	0.917317	0.133408	6.876	6.16e-12	3.01e-09	Atp2b4	ATPase plasma membrane Ca2+ transporting 4						Rundc3a	0.664371				Inhbb	-1.63608
ENSRNOG00000006320	202.016	0.914269	0.139842	6.53787	6.24e-11	2.17e-08	Ptges	prostaglandin E synthase						Nexmif	0.672684				Fosb	-1.62497
ENSRNOG00000011901	134.706	0.908765	0.235838	3.85335	0.000116514	0.00567665	Rrad	RRAD, Ras related glycolysis inhibitor and calcium channel regulator						Sfrp2	0.674746				Itgb7	-1.60836
ENSRNOG00000030269	80.75	0.90474	0.180244	5.01953	5.18e-07	7.2e-05	Atp2b2	ATPase plasma membrane Ca2+ transporting 2						Vdr	0.689051				Spib	-1.60386
ENSRNOG00000019361	404.143	0.897603	0.176708	5.07959	3.78e-07	5.58e-05	Inpp5j	inositol polyphosphate-5-phosphatase J						Ptgfr	0.693948				Angptl4	-1.59135
ENSRNOG00000060988	70.7434	0.896055	0.249076	3.59751	0.000321276	0.0119085	Kcnc4	potassium voltage-gated channel subfamily C member 4						Aox1	0.699699				Bcat1	-1.58154
ENSRNOG00000014230	112.814	0.889848	0.17483	5.08979	3.58e-07	5.39e-05	Map1a	microtubule-associated protein 1A						Glyatl1	0.714541				Gpnmb	-1.56164
ENSRNOG00000039464	80.9692	0.885616	0.283113	3.12814	0.00175919	0.0379548	Tmem229a	transmembrane protein 229A						Castor2	0.719783				Lcn2	-1.55691
ENSRNOG00000021130	158.939	0.876296	0.188761	4.64236	3.44e-06	0.000326544	Abcc8	ATP binding cassette subfamily C member 8						Prima1	0.739389				Mmp12	-1.55042
ENSRNOG00000012920	90.0927	0.876149	0.201307	4.35231	1.35e-05	0.000989273	Col9a1	collagen type IX alpha 1 chain						Fam222a	0.740117				Cthrc1	-1.54925
ENSRNOG00000053948	801.032	0.874343	0.189521	4.61343	3.96e-06	0.000360207	LOC102549506	NA						Ablim2	0.741526				Slc22a7	-1.54848
ENSRNOG00000009797	911.96	0.872591	0.160358	5.4415	5.28e-08	9.96e-06	Aqp3	aquaporin 3 (Gill blood group)						Hoxd3	0.760008				Dscaml1	-1.52539
ENSRNOG00000005299	47.3219	0.84985	0.177614	4.78481	1.71e-06	0.000186324	Kif5a	kinesin family member 5A						Tox3	0.769063				Ano3	-1.52091
ENSRNOG00000007206	19.9157	0.849545	0.219874	3.86378	0.000111647	0.00549179	LOC361016	CFAP20 domain containing						Adcy1	0.769674				LOC684762	-1.49799
ENSRNOG00000061230	361.863	0.842757	0.129393	6.51318	7.36e-11	2.5e-08	L1cam	L1 cell adhesion molecule						P2ry1	0.77738				B4galnt4	-1.4942
ENSRNOG00000008553	793.109	0.80916	0.200755	4.03058	5.56e-05	0.0032217	Mthfr	methylenetetrahydrofolate reductase						Slc35g1	0.780073				Sctr	-1.49241
ENSRNOG00000019368	877.691	0.785401	0.161513	4.86278	1.16e-06	0.000137159	Scnn1a	sodium channel epithelial 1 subunit alpha						Ache	0.78183				Svop	-1.47505
ENSRNOG00000013532	48.5035	0.784502	0.248315	3.15931	0.00158144	0.0354906	Pgam2	phosphoglycerate mutase 2						Kif26b	0.783244				LOC100910996	-1.44781
ENSRNOG00000016706	60.8813	0.783736	0.16056	4.88127	1.05e-06	0.000128809	Fanca	FA complementation group A						Tmem86a	0.783598				Cyp21a1	-1.44318
ENSRNOG00000013663	830.037	0.783598	0.193815	4.04302	5.28e-05	0.00309334	Tmem86a	transmembrane protein 86A						Fanca	0.783736				Exo1	-1.41951
ENSRNOG00000028624	53.0178	0.783244	0.235029	3.33253	0.000860589	0.0234927	Kif26b	kinesin family member 26B						Pgam2	0.784502				Syt12	-1.41587
ENSRNOG00000050841	37.3834	0.78183	0.169654	4.60837	4.06e-06	0.000362752	Ache	acetylcholinesterase						Scnn1a	0.785401				Tubb3	-1.41266
ENSRNOG00000029740	99.8709	0.780073	0.226272	3.4475	0.00056581	0.0179315	Slc35g1	solute carrier family 35, member G1						Mthfr	0.80916				Ptchd3	-1.39997
ENSRNOG00000014232	98.164	0.77738	0.212452	3.65908	0.000253123	0.0101004	P2ry1	purinergic receptor P2Y1						L1cam	0.842757				Efs	-1.39003
ENSRNOG00000059479	218.512	0.769674	0.194067	3.96603	7.31e-05	0.00401099	Adcy1	adenylate cyclase 1						LOC361016	0.849545				Socs3	-1.37229
ENSRNOG00000028649	190.591	0.769063	0.183616	4.18842	2.81e-05	0.00186488	Tox3	TOX high mobility group box family member 3						Kif5a	0.84985				Slc4a11	-1.36392
ENSRNOG00000001577	74.567	0.760008	0.191796	3.96259	7.41e-05	0.00405493	Hoxd3	homeo box D3						Aqp3	0.872591				Cldn23	-1.35935
ENSRNOG00000007882	51.4758	0.741526	0.172924	4.28817	1.8e-05	0.00125801	Ablim2	actin binding LIM protein family, member 2						LOC102549506	0.874343				Ephb6	-1.35127
ENSRNOG00000001198	67.9632	0.740117	0.170111	4.3508	1.36e-05	0.000991467	Fam222a	family with sequence similarity 222, member A						Col9a1	0.876149				Havcr2	-1.33681
ENSRNOG00000008915	1129.65	0.739389	0.220248	3.35708	0.000787697	0.0223209	Prima1	proline rich membrane anchor 1						Abcc8	0.876296				Kirrel3	-1.32437
ENSRNOG00000001484	64.6092	0.719783	0.151164	4.7616	1.92e-06	0.000204375	Castor2	cytosolic arginine sensor for mTORC1 subunit 2						Tmem229a	0.885616				Procr	-1.32323
ENSRNOG00000036622	130.812	0.714541	0.172756	4.13614	3.53e-05	0.00227358	Glyatl1	glycine-N-acyltransferase-like 1						Map1a	0.889848				Prss35	-1.30169
ENSRNOG00000015354	197.756	0.699699	0.212634	3.29062	0.000999651	0.0259858	Aox1	aldehyde oxidase 1						Kcnc4	0.896055				Kng2	-1.29916
ENSRNOG00000046468	52.1738	0.693948	0.211452	3.28183	0.00103136	0.0264035	Ptgfr	prostaglandin F receptor						Inpp5j	0.897603				Wnt7b	-1.28252
ENSRNOG00000054420	2795.35	0.689051	0.117197	5.87943	4.12e-09	1.04e-06	Vdr	vitamin D receptor						Atp2b2	0.90474				Cdh17	-1.24564
ENSRNOG00000009465	229.769	0.674746	0.204257	3.30342	0.000955138	0.0252369	Sfrp2	secreted frizzled-related protein 2						Rrad	0.908765				Id1	-1.2251
ENSRNOG00000021589	104.282	0.672684	0.181405	3.70819	0.000208746	0.00863811	Nexmif	neurite extension and migration factor						Ptges	0.914269				Slc25a25	-1.2248
ENSRNOG00000020970	24.0481	0.664371	0.21356	3.11094	0.00186494	0.0395451	Rundc3a	RUN domain containing 3A						Atp2b4	0.917317				Thegl	-1.22381
ENSRNOG00000046053	39.539	0.656787	0.172682	3.80345	0.000142695	0.00666942	Nudt10	nudix hydrolase 10						B3galt2	0.952037				Fgb	-1.22342
ENSRNOG00000011105	186.156	0.655173	0.14091	4.6496	3.33e-06	0.000319157	Arl15	ADP-ribosylation factor like GTPase 15						Mpped2	0.957688				Oasl	-1.21648
ENSRNOG00000016337	3465.83	0.648773	0.136487	4.75337	2e-06	0.000210017	Slc22a1	solute carrier family 22 member 1						Rab15	0.974746				Cfi	-1.20934
ENSRNOG00000004461	56.1371	0.644309	0.196802	3.2739	0.00106075	0.0270674	NEWGENE_6497122	FLYWCH family member 2						Ccn4	1.01339				Eda2r	-1.20001
ENSRNOG00000016143	75.8343	0.638869	0.162464	3.93237	8.41e-05	0.00448064	Gpr162	G protein-coupled receptor 162						Rnf222	1.02774				Xcr1	-1.1827
ENSRNOG00000002925	68.2197	0.637371	0.164884	3.86557	0.00011083	0.00548716	Tsx	testis specific X-linked gene						Cntnap4	1.06913				Cyp1b1	-1.17866
ENSRNOG00000019921	38.6949	0.629916	0.192583	3.27088	0.00107213	0.0272688	Rhbdl1	rhomboid like 1						LOC685680	1.07094				Adra1d	-1.17398
ENSRNOG00000009956	7459.73	0.628901	0.157026	4.00507	6.2e-05	0.00355235	Wnk1	WNK lysine deficient protein kinase 1						Klhl3	1.10175				Wfdc10	-1.17218
ENSRNOG00000020532	548.502	0.626766	0.119023	5.26592	1.39e-07	2.35e-05	Kcnq1	potassium voltage-gated channel subfamily Q member 1						Stc1	1.14655				Tubb6	-1.16496
ENSRNOG00000020480	2025.27	0.624576	0.145327	4.29773	1.73e-05	0.00122246	Fads1	fatty acid desaturase 1						Sgk1	1.15753				Bcl3	-1.16425
ENSRNOG00000005577	309.841	0.624089	0.089687	6.95853	3.44e-12	1.79e-09	Desi1	desumoylating isopeptidase 1						Rnf183	1.16175				Adora1	-1.15397
ENSRNOG00000057713	640.433	0.618768	0.135444	4.56843	4.91e-06	0.000417736	Cav2	caveolin 2						Fam243a	1.1776				Cd3e	-1.14255
ENSRNOG00000030418	599.97	0.61775	0.102374	6.03423	1.6e-09	4.38e-07	Tmem47	transmembrane protein 47						Apcdd1l	1.18411				Fos	-1.13394
ENSRNOG00000021039	142.474	0.616977	0.1672	3.69005	0.000224212	0.00918097	Fam83e	family with sequence similarity 83, member E						Gper1	1.19583				Hsf2bp	-1.1314
ENSRNOG00000006557	2438.95	0.611761	0.184812	3.31018	0.000932348	0.0247602	Cyfip2	cytoplasmic FMR1 interacting protein 2						Ksr2	1.21504				Clec9a	-1.11816
ENSRNOG00000019763	625.745	0.607905	0.122715	4.95381	7.28e-07	9.57e-05	Mlph	melanophilin						Hao1	1.22608				Tmem252	-1.11734
ENSRNOG00000001953	139.11	0.604456	0.131826	4.58524	4.53e-06	0.000391881	Bace2	beta-secretase 2						Ptgs2	1.24602				Orc1	-1.11365
ENSRNOG00000059005	1672.65	0.589315	0.177576	3.31866	0.000904494	0.0243044	Kcnj1	potassium inwardly-rectifying channel, subfamily J, member 1						RGD1309350	1.25403				RGD1305807	-1.10443
ENSRNOG00000006663	240.104	0.583912	0.17307	3.37386	0.000741223	0.0213522	Usp2	ubiquitin specific peptidase 2						A4galt	1.27041				Pou3f1	-1.09859
ENSRNOG00000007744	599.64	0.582345	0.190311	3.05997	0.00221357	0.0445621	Ehd3	EH-domain containing 3						Ccn3	1.27278				Pmaip1	-1.09152
ENSRNOG00000058842	714.542	0.575511	0.154552	3.72373	0.000196301	0.00832125	Sptbn2	spectrin, beta, non-erythrocytic 2						Prr35	1.28532				Bfsp2	-1.09011
ENSRNOG00000007574	135.349	0.566192	0.123219	4.59501	4.33e-06	0.000378143	Padi2	peptidyl arginine deiminase 2						Fxyd4	1.29106				Bik	-1.08318
ENSRNOG00000012442	413.014	0.563256	0.177084	3.18074	0.00146902	0.0337421	Cemip	cell migration inducing hyaluronidase						Stk32a	1.36582				Scara3	-1.08123
ENSRNOG00000013808	3009.31	0.562959	0.137603	4.09119	4.29e-05	0.00264294	Ces2g	carboxylesterase 2G						Mcoln3	1.36971				Fga	-1.07015
ENSRNOG00000058653	1885.75	0.561188	0.184864	3.03568	0.00239992	0.0471603	Tmem52b	transmembrane protein 52B						Gatm	1.37865				Medag	-1.06382
ENSRNOG00000018373	671.168	0.5598	0.171411	3.26584	0.00109141	0.0274908	Tln2	talin 2						Tgm3	1.3907				H1f2	-1.06177
ENSRNOG00000011201	149.654	0.558175	0.107417	5.19631	2.03e-07	3.21e-05	Cmtm8	CKLF-like MARVEL transmembrane domain containing 8						Avpr2	1.40804				Ddias	-1.0504
ENSRNOG00000024651	658.627	0.555335	0.122898	4.51868	6.22e-06	0.00051228	Greb1	growth regulating estrogen receptor binding 1						Slc35g2	1.40861				Adgrg5	-1.04198
ENSRNOG00000033736	74.4223	0.555111	0.161049	3.44686	0.000567152	0.0179315	Diras3	DIRAS family GTPase 3						Klk1	1.45237				Unc93a	-1.04123
ENSRNOG00000001103	255.053	0.547555	0.152717	3.58541	0.000336544	0.0122424	Sdk1	sidekick cell adhesion molecule 1						Tmem45b	1.46027				Lypd3	-1.0397
ENSRNOG00000013768	2636.9	0.547451	0.178796	3.06187	0.0021996	0.0444524	Defb1	defensin beta 1						Olr1104	1.51831				Il1rn	-1.03681
ENSRNOG00000002272	123.905	0.54506	0.146874	3.71108	0.000206378	0.00859731	Lnx1	ligand of numb-protein X 1						Grem1	1.5408				Nefh	-1.01922
ENSRNOG00000031833	1209.09	0.543803	0.145432	3.73921	0.000184598	0.0080656	RGD1562392	NA						Slc9a4	1.5475				Bcl11b	-1.01779
ENSRNOG00000011316	156.697	0.539051	0.136245	3.95648	7.61e-05	0.0041455	Fam167a	family with sequence similarity 167, member A						Galnt5	1.61705				Timp1	-1.01551
ENSRNOG00000020485	692.845	0.53491	0.155194	3.44671	0.000567451	0.0179315	Vav3	vav guanine nucleotide exchange factor 3						Slc8a1	1.65746				Fcgr2b	-1.01206
ENSRNOG00000039079	745.827	0.532916	0.143199	3.72151	0.000198036	0.00834953	Ces2h	carboxylesterase 2H						Atp12a	1.69137				Ifit3	-1.01147
ENSRNOG00000015526	1647.82	0.531955	0.155823	3.41384	0.000640538	0.0192679	Rhcg	Rh family, C glycoprotein						Scnn1b	1.69144				Pinlyp	-1.00505
ENSRNOG00000009094	5806.81	0.531899	0.0753485	7.05918	1.67e-12	9.7e-10	Nudt4	nudix hydrolase 4						Ccdc187	1.72816				Gbp4	-1.00262
ENSRNOG00000002969	429.879	0.529231	0.13081	4.04581	5.21e-05	0.00309334	Itpkb	inositol-trisphosphate 3-kinase B						Scnn1g	1.72846				Id3	-1.00062
ENSRNOG00000004810	663.494	0.522974	0.129357	4.04287	5.28e-05	0.00309334	Plcb1	phospholipase C beta 1						Defb11	1.78257				Mt1m	-0.997569
ENSRNOG00000015522	109.46	0.522419	0.109193	4.78436	1.72e-06	0.000186324	Tfap2a	transcription factor AP-2 alpha						Nfasc	1.81594				Cd80	-0.994807
ENSRNOG00000060984	738.738	0.521696	0.141453	3.68811	0.000225925	0.00922695	Dnah7	dynein, axonemal, heavy chain 7						Hsd11b2	1.81675				LOC103689965	-0.99217
ENSRNOG00000020467	437.353	0.521271	0.147568	3.53241	0.000411792	0.0143139	Nrep	neuronal regeneration related protein						Zbtb16	1.8841				Ace3	-0.992134
ENSRNOG00000014573	774.266	0.519498	0.159474	3.25758	0.00112368	0.0278995	Ckmt1	creatine kinase, mitochondrial 1						Marf1	1.98169				Ano2	-0.98893
ENSRNOG00000017307	1685.02	0.519354	0.0750592	6.91925	4.54e-12	2.29e-09	Prss23	serine protease 23						Aqp4	1.98905				Fgl2	-0.98028
ENSRNOG00000013053	506.963	0.517147	0.138339	3.73826	0.000185299	0.00807369	Trpm6	transient receptor potential cation channel, subfamily M, member 6						Fam3d	1.99937				Neb	-0.979824
ENSRNOG00000032447	91.4156	0.515578	0.126844	4.06466	4.81e-05	0.00290512	Zfp641	zinc finger protein 641						Lrrc31	1.99941				Aldh1b1	-0.971653
ENSRNOG00000000925	992.785	0.512014	0.149014	3.43601	0.000590359	0.0183546	Psph	phosphoserine phosphatase						Col1a2	2.35156				Phf19	-0.965348
ENSRNOG00000014311	3670.54	0.508684	0.121712	4.1794	2.92e-05	0.00192092	Slc7a8	solute carrier family 7 member 8						Aqp2	2.42667				Runx1	-0.958904
ENSRNOG00000012756	123.976	0.508321	0.134706	3.77357	0.000160929	0.00725433	Slc25a43	solute carrier family 25, member 43						Kcne1	2.4556				Adam8	-0.952768
ENSRNOG00000023208	187.956	0.506214	0.166135	3.04701	0.00231132	0.0459971	Myorg	myogenesis regulating glycosidase						Calb1	2.50188				Rgs16	-0.949502
ENSRNOG00000016062	2267.32	0.504447	0.130506	3.86533	0.00011094	0.00548716	Snta1	syntrophin, alpha 1						LOC103689971	2.55039				Tpbg	-0.942325
ENSRNOG00000027924	552.783	0.503357	0.15087	3.33635	0.000848854	0.0233353	Fam83g	family with sequence similarity 83, member G						Capn8	2.56923				Usp18	-0.941774
ENSRNOG00000012007	859.267	0.501915	0.0867186	5.78786	7.13e-09	1.74e-06	Slc38a7	solute carrier family 38, member 7						Car15	2.65973				Igfbp1	-0.934696
ENSRNOG00000002294	1153.49	0.500637	0.120112	4.16808	3.07e-05	0.00199369	Snx29	sorting nexin 29						Gdap1	2.66208				Aldh1a3	-0.926883
ENSRNOG00000057794	166.304	0.499027	0.13245	3.76765	0.00016479	0.00738582	Adamts5	ADAM metallopeptidase with thrombospondin type 1 motif, 5											Serpine1	-0.923525
ENSRNOG00000016013	131.382	0.493455	0.116383	4.23993	2.24e-05	0.00153394	Gprc5b	G protein-coupled receptor, class C, group 5, member B											Ppfia4	-0.923264
ENSRNOG00000023162	572.207	0.49126	0.162483	3.02345	0.00249914	0.0486212	Ca14	carbonic anhydrase 14											Plk2	-0.920363
ENSRNOG00000014276	288.69	0.489242	0.115985	4.21816	2.46e-05	0.00166451	Plce1	phospholipase C, epsilon 1											Myc	-0.915102
ENSRNOG00000003242	267.336	0.486267	0.119631	4.06471	4.81e-05	0.00290512	Gulp1	GULP PTB domain containing engulfment adaptor 1											Gcsam	-0.912463
ENSRNOG00000022536	77.3941	0.485654	0.146205	3.32173	0.000894599	0.0240849	Efcab5	EF-hand calcium binding domain 5											Adamts4	-0.912025
ENSRNOG00000013925	4458.99	0.4852	0.118396	4.09813	4.17e-05	0.00258533	Nox4	NADPH oxidase 4											Id4	-0.904267
ENSRNOG00000016717	542.998	0.483848	0.104313	4.63843	3.51e-06	0.000330801	Gas2	growth arrest-specific 2											Mdh1b	-0.9041
ENSRNOG00000005108	499.415	0.483748	0.115795	4.17762	2.95e-05	0.00192794	Wfs1	wolframin ER transmembrane glycoprotein											Flt3	-0.900409
ENSRNOG00000057620	6895.57	0.480729	0.0969991	4.95602	7.2e-07	9.54e-05	Slc6a8	solute carrier family 6 member 8											Cd2	-0.899334
ENSRNOG00000001578	88.9349	0.4805	0.147153	3.2653	0.00109347	0.0274986	Hoxd4	homeo box D4											Atf3	-0.896976
ENSRNOG00000052887	329.258	0.477285	0.115554	4.13039	3.62e-05	0.00232159	Dnajc6	DnaJ heat shock protein family (Hsp40) member C6											Cryab	-0.89366
ENSRNOG00000021156	350.24	0.473424	0.141777	3.33921	0.000840172	0.0231781	Vegfb	vascular endothelial growth factor B											Alox5	-0.890242
ENSRNOG00000002832	1836.72	0.471083	0.146412	3.21751	0.00129309	0.0307861	Slc16a2	solute carrier family 16 member 2											Ggt7	-0.884262
ENSRNOG00000006553	538.814	0.46569	0.119007	3.91313	9.11e-05	0.00478229	Bnc2	basonuclin 2											Pvr	-0.881926
ENSRNOG00000012414	74.9315	0.462258	0.137431	3.36357	0.00076942	0.0218426	Rhobtb3	Rho-related BTB domain containing 3											Capg	-0.876522
ENSRNOG00000016695	1189.28	0.450864	0.0975764	4.62062	3.83e-06	0.000352031	Mmp2	matrix metallopeptidase 2											Maff	-0.871963
ENSRNOG00000026501	4815.87	0.44399	0.129774	3.42125	0.000623334	0.0188922	Slc6a19	solute carrier family 6 member 19											Clcf1	-0.866038
ENSRNOG00000005132	282.995	0.441336	0.133649	3.3022	0.000959299	0.0253041	Slc52a3	solute carrier family 52 member 3											Itk	-0.864317
ENSRNOG00000056017	156.212	0.440936	0.138999	3.17223	0.00151273	0.0342929	Bcl7a	BAF chromatin remodeling complex subunit BCL7A											Hmox1	-0.864303
ENSRNOG00000039902	207.758	0.437018	0.115856	3.77207	0.000161899	0.00727707	Lbh	LBH regulator of WNT signaling pathway											Clu	-0.861834
ENSRNOG00000011909	579.713	0.436403	0.12496	3.49235	0.000478782	0.0159188	Rasa2	RAS p21 protein activator 2											Ptpn7	-0.861629
ENSRNOG00000010296	4403.41	0.433804	0.119268	3.63723	0.000275581	0.0106798	Slc7a7	solute carrier family 7 member 7											Tgif1	-0.858753
ENSRNOG00000014997	7921.33	0.433745	0.0885223	4.89984	9.59e-07	0.000119073	Igf2r	insulin-like growth factor 2 receptor											Fas	-0.857108
ENSRNOG00000017601	139.762	0.432895	0.125403	3.45202	0.00055641	0.0177258	Srd5a1	steroid 5 alpha-reductase 1											Mybl2	-0.855905
ENSRNOG00000009878	1211.74	0.427412	0.135872	3.14569	0.00165697	0.0365046	Crtap	cartilage associated protein-like 1											Scel	-0.853259
ENSRNOG00000036918	210.735	0.427259	0.114448	3.7332	0.000189063	0.00815573	Etfbkmt	electron transfer flavoprotein subunit beta lysine methyltransferase											Ifi27l2b	-0.85188
ENSRNOG00000036813	145.009	0.424406	0.133594	3.17682	0.00148897	0.0340007	LOC679863	NA											Cp	-0.851638
ENSRNOG00000003634	1157.43	0.423474	0.130977	3.23319	0.00122418	0.0296419	Zfp354a	zinc finger protein 354A											Hsh2d	-0.85116
ENSRNOG00000014268	5728.79	0.422918	0.0999427	4.2316	2.32e-05	0.0015849	Abca2	ATP binding cassette subfamily A member 2											Hist1h2ao	-0.844499
ENSRNOG00000019336	317.872	0.421561	0.122986	3.42771	0.000608694	0.0186413	Gata3	GATA binding protein 3											Mall	-0.841344
ENSRNOG00000020039	6406.67	0.418757	0.127193	3.2923	0.000993717	0.0259087	Slc5a2	solute carrier family 5 member 2											Lamc2	-0.840882
ENSRNOG00000033835	559.025	0.413355	0.10325	4.00345	6.24e-05	0.00356354	Dnm1	dynamin 1											Dusp5	-0.839655
ENSRNOG00000015159	2175.48	0.412925	0.116581	3.54197	0.000397145	0.0139394	Slc9a3	solute carrier family 9 member A3											Atp6v1g3	-0.831024
ENSRNOG00000002775	500.165	0.412568	0.116886	3.52965	0.000416115	0.0144142	Npl	N-acetylneuraminate pyruvate lyase											Mgp	-0.826656
ENSRNOG00000009968	217.324	0.407598	0.121989	3.34128	0.00083392	0.0230809	Ercc8	ERCC excision repair 8, CSA ubiquitin ligase complex subunit											Sh2b2	-0.824375
ENSRNOG00000020113	589.415	0.40263	0.0828456	4.86001	1.17e-06	0.000138052	Cnnm2	cyclin and CBS domain divalent metal cation transport mediator 2											Slc38a3	-0.819538
ENSRNOG00000014215	978.615	0.402586	0.125844	3.19909	0.00137863	0.0321859	Klf9	Kruppel-like factor 9											Slc34a2	-0.819049
ENSRNOG00000012561	458.092	0.398916	0.127086	3.13894	0.00169562	0.0369464	Arhgef10	Rho guanine nucleotide exchange factor 10											Cxcr3	-0.801621
ENSRNOG00000017210	2293	0.394921	0.11685	3.37973	0.000725574	0.0210729	Slc22a23	solute carrier family 22, member 23											Dll1	-0.801532
ENSRNOG00000002028	1500.51	0.394568	0.0835153	4.7245	2.31e-06	0.000237388	Tmem50b	transmembrane protein 50B											Ms4a6a	-0.800308
ENSRNOG00000001580	459.869	0.392327	0.106293	3.69101	0.000223367	0.00917038	Hoxd9	homeo box D9											Pla1a	-0.797724
ENSRNOG00000021182	303.716	0.388603	0.104047	3.73489	0.000187798	0.00813724	Sv2a	synaptic vesicle glycoprotein 2a											Plet1	-0.796883
ENSRNOG00000019622	726.872	0.387477	0.111044	3.4894	0.000484097	0.0160429	Ackr3	atypical chemokine receptor 3											Epha2	-0.796752
ENSRNOG00000010451	2871.78	0.387114	0.107268	3.60885	0.000307559	0.0115092	Slc34a3	solute carrier family 34 member 3											Bex1	-0.79543
ENSRNOG00000012960	1840.47	0.38139	0.092718	4.11344	3.9e-05	0.0024586	Uap1l1	UDP-N-acetylglucosamine pyrophosphorylase 1 like 1											Gtse1	-0.793273
ENSRNOG00000056009	1358.48	0.381129	0.0936875	4.06809	4.74e-05	0.00288495	Rab11fip5	RAB11 family interacting protein 5											Ubd	-0.791229
ENSRNOG00000015857	22420.3	0.380226	0.108677	3.49867	0.000467577	0.0155945	Ctsa	cathepsin A											Tff3	-0.787931
ENSRNOG00000010081	865.651	0.377235	0.124187	3.03763	0.00238444	0.046915	Tmem144	transmembrane protein 144											Slc25a34	-0.783405
ENSRNOG00000001525	2654.29	0.376573	0.106743	3.52785	0.000418948	0.0144662	Igsf11	immunoglobulin superfamily, member 11											Glipr1	-0.777607
ENSRNOG00000020138	271.949	0.375839	0.109621	3.42852	0.000606881	0.0186413	Slc4a3	solute carrier family 4 member 3											Slc66a3	-0.776461
ENSRNOG00000007151	596.613	0.373669	0.103455	3.61189	0.000303978	0.0114851	Cdk14	cyclin-dependent kinase 14											Junb	-0.770498
ENSRNOG00000009951	6787.67	0.372481	0.0733143	5.0806	3.76e-07	5.58e-05	Aif1l	allograft inflammatory factor 1-like											Mx1	-0.767601
ENSRNOG00000006400	2164.72	0.370983	0.0755322	4.91159	9.03e-07	0.000114885	Tbc1d14	TBC1 domain family, member 14											Slfn13	-0.766843
ENSRNOG00000009085	249.207	0.370387	0.0799649	4.63187	3.62e-06	0.00033855	Prkag2	protein kinase AMP-activated non-catalytic subunit gamma 2											Ctse	-0.764001
ENSRNOG00000046366	200.867	0.369762	0.116688	3.16881	0.00153065	0.0345721	Dmd	dystrophin											Ccl21	-0.761111
ENSRNOG00000023521	222.65	0.36822	0.0836554	4.40163	1.07e-05	0.00081631	Map3k10	mitogen activated protein kinase kinase kinase 10											Tcf7	-0.76075
ENSRNOG00000011977	1491.01	0.365696	0.0962762	3.79841	0.000145629	0.00676666	Sema5a	semaphorin 5A											Serping1	-0.759843
ENSRNOG00000014851	14653.7	0.364489	0.0932457	3.9089	9.27e-05	0.00483423	Col4a4	collagen type IV alpha 4 chain											Myo1g	-0.759372
ENSRNOG00000061450	231.461	0.362994	0.105088	3.45418	0.000551971	0.0176203	Homer2	homer scaffold protein 2											Lox	-0.759247
ENSRNOG00000025088	390.216	0.361144	0.0842003	4.28911	1.79e-05	0.00125801	Tmc3	transmembrane channel-like 3											Adgrv1	-0.75913
ENSRNOG00000012222	11034.1	0.360958	0.113952	3.16762	0.00153694	0.0346409	Cdh16	cadherin 16											Evi2a	-0.757489
ENSRNOG00000013027	882.249	0.358611	0.0799463	4.48565	7.27e-06	0.000586099	Rgl3	ral guanine nucleotide dissociation stimulator-like 3											Zc3h12d	-0.750919
ENSRNOG00000015365	3029.05	0.355467	0.116515	3.05082	0.00228217	0.0454747	Col4a3	collagen type IV alpha 3 chain											Ltbp2	-0.742914
ENSRNOG00000000122	2564.62	0.355104	0.108696	3.26693	0.0010872	0.0274315	Ak2	adenylate kinase 2											Sptbn4	-0.742582
ENSRNOG00000010695	399.673	0.353759	0.0915047	3.86602	0.000110628	0.00548716	Pdgfc	platelet derived growth factor C											Bcl2a1	-0.734153
ENSRNOG00000010331	24767.4	0.352991	0.0941414	3.74958	0.000177128	0.00782665	Ctsb	cathepsin B											Shroom1	-0.733478
ENSRNOG00000049235	145.06	0.351327	0.113441	3.097	0.0019549	0.0405551	Arl16	ADP-ribosylation factor like GTPase 16											Lratd1	-0.731439
ENSRNOG00000028274	1664.54	0.348194	0.101364	3.43509	0.000592364	0.0183546	Myrf	myelin regulatory factor											S100a6	-0.729873
ENSRNOG00000009449	2583.32	0.347494	0.0873176	3.97966	6.9e-05	0.00388318	Trim35	tripartite motif-containing 35											Carmil2	-0.725562
ENSRNOG00000005386	962.722	0.347034	0.0911604	3.80685	0.000140749	0.00664337	Kitlg	KIT ligand											Sash3	-0.721604
ENSRNOG00000000588	363.198	0.345737	0.1086	3.18359	0.00145462	0.0336086	Slc16a10	solute carrier family 16 member 10											Tns4	-0.710815
ENSRNOG00000021916	5652.43	0.345409	0.107491	3.21338	0.00131183	0.0310904	Slc16a12	solute carrier family 16, member 12											Fam110d	-0.707991
ENSRNOG00000012196	321.65	0.345123	0.098378	3.50814	0.000451259	0.0152453	Asah2	N-acylsphingosine amidohydrolase 2											Cpne8	-0.702105
ENSRNOG00000016242	3491.6	0.34426	0.10553	3.26221	0.00110549	0.0275581	Fzd1	frizzled class receptor 1											Cldn4	-0.70084
ENSRNOG00000017967	779.863	0.342491	0.106924	3.20313	0.00135943	0.0318812	Asb13	ankyrin repeat and SOCS box-containing 13											Rassf4	-0.699323
ENSRNOG00000008421	233.953	0.342251	0.0899745	3.80387	0.000142454	0.00666942	Klhl5	kelch-like family member 5											Hbegf	-0.696533
ENSRNOG00000057988	1165.55	0.341678	0.0997751	3.42448	0.000615976	0.0187819	Pfkm	phosphofructokinase, muscle											Osmr	-0.695708
ENSRNOG00000056550	503.735	0.341357	0.105145	3.24652	0.00116824	0.0287773	Epb41l4b	erythrocyte membrane protein band 4.1 like 4B											Sox9	-0.692125
ENSRNOG00000015020	5190.42	0.336727	0.0921112	3.65565	0.000256528	0.0101982	Idh1	isocitrate dehydrogenase (NADP(+)) 1											Dmrt2	-0.692013
ENSRNOG00000016879	318.51	0.336511	0.111664	3.01361	0.00258159	0.0494868	Ldlrad4	low density lipoprotein receptor class A domain containing 4											Tgfbi	-0.6893
ENSRNOG00000016397	739.072	0.335375	0.104331	3.21452	0.00130661	0.0310521	Tmprss13	transmembrane serine protease 13											Pfkfb3	-0.683406
ENSRNOG00000020501	307.251	0.33505	0.0882141	3.79814	0.000145785	0.00676666	Tjp3	tight junction protein 3											Icam1	-0.678534
ENSRNOG00000012262	677.357	0.335022	0.0887405	3.7753	0.000159817	0.00722504	Depdc7	DEP domain containing 7											Serpinb6b	-0.677904
ENSRNOG00000017558	638.667	0.334211	0.106074	3.15073	0.00162863	0.0361064	Tubb2a	tubulin, beta 2A class IIa											Rtp4	-0.677801
ENSRNOG00000012683	3401.85	0.328911	0.0949123	3.46542	0.000529409	0.0169693	Abhd17c	abhydrolase domain containing 17C, depalmitoylase											Lif	-0.673814
ENSRNOG00000004823	220.46	0.328085	0.104515	3.13911	0.00169459	0.0369464	Dock4	dedicator of cytokinesis 4											Adcy7	-0.67208
ENSRNOG00000017206	17352.1	0.327521	0.0964681	3.39512	0.000685988	0.0203409	Igfbp5	insulin-like growth factor binding protein 5											Ch25h	-0.662426
ENSRNOG00000000121	148.624	0.325475	0.104431	3.11664	0.00182922	0.0391418	Pigv	phosphatidylinositol glycan anchor biosynthesis, class V											Cd14	-0.659736
ENSRNOG00000008345	2374.37	0.323938	0.0758628	4.27006	1.95e-05	0.00135858	Clcn6	chloride voltage-gated channel 6											Sik1	-0.650127
ENSRNOG00000057096	499.54	0.323327	0.0943309	3.42758	0.000608984	0.0186413	Gnai1	G protein subunit alpha i1											Tmed6	-0.648303
ENSRNOG00000007164	566.078	0.319892	0.0623606	5.12971	2.9e-07	4.41e-05	Cln6	CLN6, transmembrane ER protein											Isg20	-0.639117
ENSRNOG00000028930	7888.86	0.312376	0.0940079	3.32287	0.00089097	0.0240286	Dab2	DAB adaptor protein 2											Upp1	-0.639097
ENSRNOG00000013408	356.744	0.312345	0.102293	3.05343	0.00226239	0.0451958	Npas2	neuronal PAS domain protein 2											Smim3	-0.638612
ENSRNOG00000018231	958.497	0.309321	0.100729	3.07083	0.00213463	0.0435332	Nacc2	NACC family member 2											Sphk1	-0.632751
ENSRNOG00000039415	588.326	0.30873	0.100492	3.07218	0.00212499	0.043393	Fchsd1	FCH and double SH3 domains 1											Slc27a3	-0.62925
ENSRNOG00000003597	1997.26	0.307995	0.0752414	4.09342	4.25e-05	0.00262792	Tuba4a	tubulin, alpha 4A											Cd8a	-0.620705
ENSRNOG00000015262	61229.1	0.30401	0.100245	3.03267	0.00242401	0.0474547	Slc34a1	solute carrier family 34 member 1											Cebpb	-0.619316
ENSRNOG00000002180	1219.45	0.303915	0.0782616	3.88332	0.000103042	0.00531941	Tbc1d1	TBC1 domain family member 1											Jam2	-0.617363
ENSRNOG00000012273	2091.76	0.303906	0.074551	4.07648	4.57e-05	0.00279376	Dmtn	dematin actin binding protein											Abca1	-0.614812
ENSRNOG00000047427	254.205	0.303013	0.0862863	3.51172	0.000445217	0.0150738	Cdan1	codanin 1											Micall2	-0.612267
ENSRNOG00000002240	748.453	0.30288	0.073891	4.09902	4.15e-05	0.00258533	Slc49a4	solute carrier family 49 member 4											Vim	-0.61191
ENSRNOG00000016867	410.435	0.297908	0.0865643	3.44147	0.000578567	0.0182091	Zfp346	zinc finger protein 346											Slfn2	-0.603453
ENSRNOG00000009719	1451.98	0.292941	0.0870451	3.36539	0.000764346	0.0217509	C2cd2l	C2CD2-like											Acy3	-0.601367
ENSRNOG00000016848	2795.84	0.291538	0.0957449	3.04495	0.00232721	0.0461371	Fzd4	frizzled class receptor 4											Htatip2	-0.600577
ENSRNOG00000047781	1935.65	0.28744	0.081507	3.52657	0.000420978	0.0145043	Slc25a23	solute carrier family 25 member 23											Chtf18	-0.596186
ENSRNOG00000011311	1427.55	0.286045	0.0785689	3.64069	0.000271913	0.0106631	Papss1	3'-phosphoadenosine 5'-phosphosulfate synthase 1											Gpatch4	-0.594835
ENSRNOG00000036699	206.484	0.285689	0.0886736	3.2218	0.00127386	0.0305141	Faap100	FA core complex associated protein 100											Nkd2	-0.590458
ENSRNOG00000006062	683.726	0.284092	0.0818265	3.47189	0.000516814	0.0168066	Hs1bp3	HCLS1 binding protein 3											Gcnt1	-0.58888
ENSRNOG00000055295	1977.69	0.283017	0.0720853	3.92614	8.63e-05	0.004577	Pecr	peroxisomal trans-2-enoyl-CoA reductase											Igsf6	-0.587703
ENSRNOG00000052814	638.957	0.281726	0.0926862	3.03956	0.00236921	0.0466739	Ankrd27	ankyrin repeat domain 27											Rasal1	-0.586098
ENSRNOG00000005711	2931.36	0.280656	0.0928031	3.02421	0.00249284	0.0485591	Ptprd	protein tyrosine phosphatase, receptor type, D											Coro1a	-0.578593
ENSRNOG00000008908	1086.76	0.278497	0.0898037	3.10117	0.00192756	0.0403332	Slc35a1	solute carrier family 35 member A1											Tbx10	-0.574464
ENSRNOG00000047219	775.82	0.276579	0.0821641	3.36617	0.000762189	0.0217509	Ube3b	ubiquitin protein ligase E3B											Ccn1	-0.57267
ENSRNOG00000019243	725.52	0.274207	0.0872377	3.14322	0.00167102	0.0367625	Glb1l	galactosidase, beta 1-like											Tspan8	-0.568757
ENSRNOG00000001195	1982.18	0.273498	0.0704572	3.88177	0.0001037	0.00533576	Trpv4	transient receptor potential cation channel, subfamily V, member 4											Slc26a4	-0.56813
ENSRNOG00000024634	5085.49	0.27211	0.0805779	3.37698	0.000732851	0.021189	Gba3	glucosylceramidase beta 3											Cd44	-0.566797
ENSRNOG00000020083	3784.68	0.272018	0.0591103	4.60188	4.19e-06	0.000370012	Scly	selenocysteine lyase											Oat	-0.565588
ENSRNOG00000009446	884.975	0.271296	0.0857651	3.16324	0.00156023	0.0350649	Rxra	retinoid X receptor alpha											Lmnb1	-0.565183
ENSRNOG00000015033	1710.67	0.270167	0.0513347	5.26285	1.42e-07	2.36e-05	Mxd4	Max dimerization protein 4											Otulinl	-0.562111
ENSRNOG00000020140	1441.74	0.268591	0.074643	3.59835	0.000320246	0.0118986	Pigq	phosphatidylinositol glycan anchor biosynthesis, class Q											Vsir	-0.559853
ENSRNOG00000018225	2803.25	0.26798	0.0796182	3.36581	0.000763181	0.0217509	Tp53inp2	tumor protein p53 inducible nuclear protein 2											Cpt1c	-0.558488
ENSRNOG00000004448	4590.53	0.266933	0.0798992	3.34087	0.000835175	0.0230809	Acss3	acyl-CoA synthetase short-chain family member 3											C1qtnf5	-0.55831
ENSRNOG00000053288	3635	0.265237	0.075151	3.52939	0.000416522	0.0144142	Ank3	ankyrin 3											Enc1	-0.55483
ENSRNOG00000015970	1416.49	0.265165	0.0730636	3.62924	0.000284254	0.0108447	Tbc1d13	TBC1 domain family, member 13											Jak3	-0.554007
ENSRNOG00000048258	895.863	0.263699	0.0538373	4.89807	9.68e-07	0.000119205	Cisd2	CDGSH iron sulfur domain 2											Gldc	-0.552403
ENSRNOG00000007561	1321.93	0.263031	0.0809057	3.25108	0.00114969	0.0284099	Glb1l2	galactosidase, beta 1-like 2											Cldn3	-0.551028
ENSRNOG00000016398	2089.12	0.261364	0.049945	5.23304	1.67e-07	2.66e-05	Clstn1	calsyntenin 1											Qtrt1	-0.545234
ENSRNOG00000025295	948.876	0.258822	0.0832008	3.11081	0.00186577	0.0395451	Mavs	mitochondrial antiviral signaling protein											Tnfrsf26	-0.545215
ENSRNOG00000011361	4676.85	0.257628	0.0800271	3.21926	0.00128522	0.0306922	Slc37a4	solute carrier family 37 member 4											Anxa1	-0.535805
ENSRNOG00000024852	787.682	0.25671	0.0838824	3.06035	0.00221079	0.0445621	Tmx4	thioredoxin-related transmembrane protein 4											Cd3eap	-0.534052
ENSRNOG00000057817	833.907	0.25441	0.0663343	3.83526	0.00012543	0.00601831	Epb41l1	erythrocyte membrane protein band 4.1-like 1											S100a10	-0.532977
ENSRNOG00000014347	1577.72	0.253486	0.0689243	3.67775	0.000235303	0.00951063	Slc4a2	solute carrier family 4 member 2											Hs3st1	-0.530391
ENSRNOG00000020374	2980.83	0.252025	0.0812883	3.10038	0.00193273	0.0403332	Tmem8a	post-glycosylphosphatidylinositol attachment to proteins 6											Arrdc2	-0.529175
ENSRNOG00000000501	364.039	0.251152	0.0744942	3.37143	0.00074778	0.0215014	Zfp523	zinc finger protein 523											Nat8f5	-0.528885
ENSRNOG00000017635	533.607	0.250306	0.0752225	3.32754	0.000876162	0.023752	Inpp5a	inositol polyphosphate-5-phosphatase A											Ciita	-0.524583
ENSRNOG00000042084	22706.1	0.249796	0.0691312	3.61335	0.000302261	0.0114479	Acsm2	acyl-CoA synthetase medium-chain family member 2											Ptprc	-0.524487
ENSRNOG00000019964	1536.89	0.249329	0.0453113	5.50258	3.74e-08	7.5e-06	Taok2	TAO kinase 2											Pck1	-0.522911
ENSRNOG00000016558	2112.22	0.247348	0.0703585	3.51554	0.000438867	0.0149559	Pllp	plasmolipin											Septin6	-0.520187
ENSRNOG00000018220	1037.49	0.246712	0.0652878	3.77884	0.000157561	0.00718666	Pde4dip	phosphodiesterase 4D interacting protein											Agmat	-0.515311
ENSRNOG00000005249	1694.73	0.245311	0.0714217	3.43468	0.000593259	0.0183546	Snx6	sorting nexin 6											Id2	-0.508115
ENSRNOG00000009756	2154.16	0.244443	0.0510528	4.78804	1.68e-06	0.000185518	Pacsin2	protein kinase C and casein kinase substrate in neurons 2											Ppl	-0.503957
ENSRNOG00000005840	232.242	0.244156	0.077441	3.1528	0.00161715	0.035931	Cacfd1	calcium channel flower domain containing 1											Vwa1	-0.501028
ENSRNOG00000017751	3714.91	0.241748	0.0654055	3.69614	0.000218901	0.00901065	Arl6ip1	ADP-ribosylation factor like GTPase 6 interacting protein 1
ENSRNOG00000015558	956.949	0.240577	0.0648418	3.71021	0.000207088	0.00859731	Zfp512b	zinc finger protein 512B
ENSRNOG00000001034	497.66	0.240443	0.0750075	3.20559	0.00134786	0.0317869	Evi5l	ecotropic viral integration site 5-like
ENSRNOG00000009891	669.593	0.240377	0.0726758	3.30752	0.000941257	0.0249123	Pcf11	PCF11 cleavage and polyadenylation factor subunit
ENSRNOG00000031700	771.857	0.238923	0.0620178	3.85249	0.000116925	0.00567665	Map3k5	mitogen-activated protein kinase kinase kinase 5
ENSRNOG00000028090	1060.41	0.238615	0.0625353	3.81568	0.000135807	0.00645682	Arhgef18	Rho/Rac guanine nucleotide exchange factor 18
ENSRNOG00000014816	4432.17	0.238188	0.0635875	3.74583	0.000179798	0.00788454	Slc1a1	solute carrier family 1 member 1
ENSRNOG00000002643	2636.37	0.237702	0.0713727	3.33043	0.000867123	0.0235907	Ugdh	UDP-glucose 6-dehydrogenase
ENSRNOG00000003302	1022.31	0.237122	0.0758673	3.12549	0.00177509	0.0380936	Flcn	folliculin
ENSRNOG00000029134	1697.14	0.237119	0.0725476	3.26846	0.00108136	0.0273872	Adgrl1	adhesion G protein-coupled receptor L1
ENSRNOG00000013994	691.93	0.23669	0.0601243	3.93667	8.26e-05	0.00442579	Enpp1	ectonucleotide pyrophosphatase/phosphodiesterase 1
ENSRNOG00000007817	494.569	0.234444	0.075236	3.11611	0.00183255	0.0391594	Kctd6	potassium channel tetramerization domain containing 6
ENSRNOG00000011884	795.44	0.234353	0.0570998	4.10426	4.06e-05	0.00254797	Golga2	golgin A2
ENSRNOG00000016183	891.819	0.232501	0.0746565	3.11428	0.00184393	0.0393397	Ipp	intracisternal A particle-promoted polypeptide
ENSRNOG00000010526	824.154	0.232104	0.0680522	3.41067	0.000648031	0.0194559	Dennd1a	DENN domain containing 1A
ENSRNOG00000054080	11499.3	0.231935	0.0563722	4.11435	3.88e-05	0.0024586	Cgnl1	cingulin-like 1
ENSRNOG00000001782	481.287	0.230279	0.0625249	3.68299	0.000230512	0.00936538	Osbpl11	oxysterol binding protein-like 11
ENSRNOG00000011142	3738.96	0.227096	0.0624642	3.63562	0.000277309	0.0106798	Cyb5b	cytochrome b5 type B
ENSRNOG00000000568	2546.62	0.226164	0.0619534	3.65055	0.000261682	0.0103364	Slc29a3	solute carrier family 29 member 3
ENSRNOG00000008237	464.994	0.2254	0.0658985	3.42041	0.000625263	0.0188922	Unc13b	unc-13 homolog B
ENSRNOG00000007564	2468.64	0.225028	0.0638483	3.52442	0.000424406	0.0145582	Evc	EvC ciliary complex subunit 1
ENSRNOG00000016815	874.391	0.224494	0.0623361	3.60134	0.000316581	0.0117904	Tmem135	transmembrane protein 135
ENSRNOG00000023278	441.121	0.222079	0.0713864	3.11094	0.00186492	0.0395451	Sec61a2	SEC61 translocon subunit alpha 2
ENSRNOG00000014475	1483.54	0.221912	0.0684563	3.24166	0.00118837	0.0290335	Slc31a1	solute carrier family 31 member 1
ENSRNOG00000013351	1433.15	0.221173	0.0637224	3.47088	0.000518747	0.0168136	Stxbp5	syntaxin binding protein 5
ENSRNOG00000015480	716.737	0.220097	0.0633822	3.47254	0.000515559	0.0168008	Prkcz	protein kinase C, zeta
ENSRNOG00000012083	543.468	0.219301	0.0684813	3.20235	0.00136313	0.0319009	St6galnac2	ST6 N-acetylgalactosaminide alpha-2,6-sialyltransferase 2
ENSRNOG00000042682	443.855	0.215429	0.0625175	3.4459	0.000569154	0.017949	Grpel2	GrpE-like 2, mitochondrial
ENSRNOG00000009419	615.81	0.214616	0.0651879	3.29227	0.000993813	0.0259087	Ptprg	protein tyrosine phosphatase, receptor type, G
ENSRNOG00000027456	1999.31	0.213862	0.0432087	4.94952	7.44e-07	9.7e-05	Cdc42bpg	CDC42 binding protein kinase gamma
ENSRNOG00000017488	415.983	0.212878	0.0675686	3.15055	0.00162966	0.0361064	Snx24	sorting nexin 24
ENSRNOG00000021202	3073.34	0.212446	0.0398749	5.3278	9.94e-08	1.75e-05	Rtn3	reticulon 3
ENSRNOG00000011491	3772.47	0.208965	0.0673151	3.10427	0.00190746	0.0401568	Dnajc13	DnaJ heat shock protein family (Hsp40) member C13
ENSRNOG00000004344	1002.85	0.206905	0.0620297	3.33558	0.00085123	0.0233596	Zdhhc3	zinc finger DHHC-type palmitoyltransferase 3
ENSRNOG00000014548	1225.77	0.206496	0.0657864	3.13889	0.00169591	0.0369464	Nedd9	neural precursor cell expressed, developmentally down-regulated 9
ENSRNOG00000024039	669.569	0.205031	0.0606403	3.3811	0.000721968	0.0210453	Serinc5	serine incorporator 5
ENSRNOG00000005762	761.739	0.204072	0.0486358	4.19592	2.72e-05	0.00182445	Rab22a	RAB22A, member RAS oncogene family
ENSRNOG00000002251	2314.48	0.203757	0.0560528	3.63509	0.000277886	0.0106798	Sec31a	SEC31 homolog A, COPII coat complex component
ENSRNOG00000003328	1053.99	0.199993	0.0445805	4.4861	7.25e-06	0.000586099	Cdip1	cell death-inducing p53 target 1
ENSRNOG00000009971	414.807	0.199349	0.0606006	3.28955	0.00100349	0.0260156	Plekha8	pleckstrin homology domain containing A8
ENSRNOG00000006756	1883.48	0.199007	0.0600427	3.31441	0.000918352	0.0245974	Maged1	MAGE family member D1
ENSRNOG00000014162	7331.04	0.198205	0.0565578	3.50447	0.000457519	0.0153903	Plekhb2	pleckstrin homology domain containing B2
ENSRNOG00000014702	539.405	0.197663	0.0589529	3.3529	0.000799683	0.0224973	Elovl2	ELOVL fatty acid elongase 2
ENSRNOG00000019400	3910.98	0.197509	0.0537816	3.67243	0.000240255	0.00968574	Dag1	dystroglycan 1
ENSRNOG00000025000	1168.33	0.194208	0.0571363	3.39902	0.000676272	0.0202187	Cep104	centrosomal protein 104
ENSRNOG00000003970	1264.85	0.193487	0.0539352	3.5874	0.000333989	0.0122062	Tnpo2	transportin 2
ENSRNOG00000047625	633.67	0.193184	0.0571398	3.3809	0.000722498	0.0210453	Atg4d	autophagy related 4D, cysteine peptidase
ENSRNOG00000011929	3040.51	0.193114	0.0632896	3.05127	0.00227876	0.0454647	Abcd3	ATP binding cassette subfamily D member 3
ENSRNOG00000021240	1965.98	0.193088	0.0568694	3.39529	0.000685552	0.0203409	Atrn	attractin
ENSRNOG00000004279	1177.08	0.190289	0.058689	3.24233	0.00118558	0.0290335	Adgra3	adhesion G protein-coupled receptor A3
ENSRNOG00000027520	979.295	0.189178	0.0605379	3.12496	0.00177829	0.0381042	Pls3	plastin 3
ENSRNOG00000008786	2244.97	0.188088	0.0527844	3.56333	0.000366175	0.0131069	Ap1b1	adaptor related protein complex 1 subunit beta 1
ENSRNOG00000019854	10905.5	0.187396	0.0616373	3.0403	0.00236346	0.0466195	Napsa	napsin A aspartic peptidase
ENSRNOG00000018125	1464.34	0.186528	0.051264	3.63858	0.000274144	0.0106745	Sephs1	selenophosphate synthetase 1
ENSRNOG00000008113	1365.88	0.186176	0.0549441	3.38846	0.000702859	0.0206269	RGD1561149	similar to mKIAA1522 protein
ENSRNOG00000006399	4024.69	0.185856	0.0465757	3.9904	6.6e-05	0.00373833	Synj2bp	synaptojanin 2 binding protein
ENSRNOG00000004283	1409.96	0.185134	0.0566272	3.26935	0.00107796	0.0273726	Camta2	calmodulin binding transcription activator 2
ENSRNOG00000032381	591.75	0.184613	0.0604359	3.0547	0.00225286	0.0451207	Naglu	N-acetyl-alpha-glucosaminidase
ENSRNOG00000018569	2755.98	0.182394	0.0577715	3.15716	0.00159315	0.0356511	Ahcyl1	adenosylhomocysteinase-like 1
ENSRNOG00000023816	1405.36	0.174289	0.0520403	3.34912	0.000810687	0.0226039	Aph1a	aph-1 homolog A, gamma secretase subunit
ENSRNOG00000015912	921.186	0.171459	0.0533446	3.21417	0.00130823	0.0310521	Ptdss2	phosphatidylserine synthase 2
ENSRNOG00000001303	814.163	0.169976	0.0548941	3.09644	0.00195862	0.0405785	Specc1l	sperm antigen with calponin homology and coiled-coil domains 1-like
ENSRNOG00000002373	1466.26	0.166414	0.0506534	3.28534	0.00101859	0.0262417	Akap1	A-kinase anchoring protein 1
ENSRNOG00000003065	3110.66	0.164291	0.0461905	3.55682	0.000375367	0.0133747	Glyr1	glyoxylate reductase 1 homolog
ENSRNOG00000019933	1631.45	0.163347	0.0481414	3.39306	0.000691163	0.02036	Ubqln4	ubiquilin 4
ENSRNOG00000007916	1381.08	0.161964	0.0492405	3.28925	0.00100456	0.0260156	Ptk2	protein tyrosine kinase 2
ENSRNOG00000013353	739.424	0.160202	0.0478906	3.34516	0.000822353	0.0228456	Tmem260	transmembrane protein 260
ENSRNOG00000023455	629.586	0.159472	0.0485203	3.2867	0.0010137	0.0261654	Pomgnt1	protein O-linked mannose N-acetylglucosaminyltransferase 1 (beta 1,2-)
ENSRNOG00000005015	648.504	0.159392	0.052766	3.02073	0.00252168	0.048817	Rabep1	rabaptin, RAB GTPase binding effector protein 1
ENSRNOG00000031364	4986.35	0.15631	0.044156	3.53995	0.000400196	0.0140042	Kif1c	kinesin family member 1C
ENSRNOG00000012806	956.415	0.154132	0.0495658	3.10965	0.0018731	0.0395932	Rbbp6	RB binding protein 6, ubiquitin ligase
ENSRNOG00000009722	1937.36	0.152478	0.0468411	3.25522	0.00113306	0.0280433	Chd3	chromodomain helicase DNA binding protein 3
ENSRNOG00000019861	1642.97	0.152393	0.047885	3.18248	0.00146017	0.0336086	Tollip	toll interacting protein
ENSRNOG00000011852	5862.15	0.150304	0.0468381	3.20902	0.0013319	0.0315183	Myo6	myosin VI
ENSRNOG00000033508	3253.98	0.148905	0.0440929	3.37708	0.000732587	0.021189	Mink1	misshapen-like kinase 1
ENSRNOG00000012247	3961.33	0.144948	0.0398341	3.63879	0.000273923	0.0106745	Rab7a	RAB7A, member RAS oncogene family
ENSRNOG00000030871	622.873	0.140991	0.0466147	3.02461	0.0024895	0.0485546	Calm2	calmodulin 2
ENSRNOG00000058271	3562.69	0.132742	0.0421609	3.14847	0.00164127	0.036261	Chpt1	choline phosphotransferase 1
ENSRNOG00000004846	1737.7	0.13005	0.0414204	3.13976	0.00169084	0.0369464	Atp6v1c1	ATPase H+ transporting V1 subunit C1
ENSRNOG00000031479	6827.39	0.127052	0.0369504	3.43845	0.000585062	0.0183398	Hdlbp	high density lipoprotein binding protein
ENSRNOG00000054775	2586.78	0.0978154	0.0324119	3.01789	0.00254543	0.0491552	Arf3	ADP-ribosylation factor 3
ENSRNOG00000020412	1996.42	-0.114201	0.0329098	-3.47011	0.000520251	0.0168136	Sf3b2	splicing factor 3b, subunit 2
ENSRNOG00000005890	1720.61	-0.117833	0.0378775	-3.11089	0.00186525	0.0395451	Serbp1	Serpine1 mRNA binding protein 1
ENSRNOG00000009642	2297.34	-0.133187	0.0380486	-3.50044	0.000464489	0.0155579	Cct4	chaperonin containing TCP1 subunit 4
ENSRNOG00000019616	4190.83	-0.154937	0.0505591	-3.06448	0.00218052	0.0441237	Prss8	serine protease 8
ENSRNOG00000004616	2399.09	-0.159488	0.0473734	-3.36663	0.000760933	0.0217509	Npm1	nucleophosmin 1
ENSRNOG00000003890	1140.95	-0.160355	0.0497467	-3.22342	0.00126669	0.0303888	Nap1l1	nucleosome assembly protein 1-like 1
ENSRNOG00000030628	3322.63	-0.164679	0.0491479	-3.35069	0.000806114	0.0225165	Eif4a1	eukaryotic translation initiation factor 4A1
ENSRNOG00000059463	1218.58	-0.167088	0.0459555	-3.63587	0.000277045	0.0106798	Slc39a1	solute carrier family 39 member 1
ENSRNOG00000014875	567.84	-0.178196	0.0568748	-3.13313	0.00172953	0.03747	Ash2l	ASH2 like histone lysine methyltransferase complex subunit
ENSRNOG00000006304	768.208	-0.188107	0.0600284	-3.13363	0.00172657	0.0374578	Mdm2	MDM2 proto-oncogene
ENSRNOG00000009351	651.706	-0.196867	0.0619346	-3.17863	0.00147973	0.0338887	Srp68	signal recognition particle 68
ENSRNOG00000012258	696.392	-0.196875	0.0574654	-3.42598	0.000612574	0.0187146	Rras2	RAS related 2
ENSRNOG00000026316	413.062	-0.197855	0.0593259	-3.33506	0.000852806	0.0233618	Wdr43	WD repeat domain 43
ENSRNOG00000007203	1218.34	-0.209962	0.0431193	-4.86932	1.12e-06	0.000134272	Psmc6	proteasome 26S subunit, ATPase 6
ENSRNOG00000037632	1621.54	-0.211944	0.0692418	-3.06092	0.00220657	0.0445357	LOC688553	hypothetical protein LOC688553
ENSRNOG00000012472	320.944	-0.215888	0.0665576	-3.24364	0.00118015	0.0290249	Pyroxd1	pyridine nucleotide-disulphide oxidoreductase domain 1
ENSRNOG00000036839	1763.15	-0.217648	0.0528499	-4.11823	3.82e-05	0.00243759	Hnrnpa1	heterogeneous nuclear ribonucleoprotein A1
ENSRNOG00000002610	1259.02	-0.218667	0.0682668	-3.20312	0.00135946	0.0318812	Carhsp1	calcium regulated heat stable protein 1
ENSRNOG00000012574	342.681	-0.223866	0.0645752	-3.46675	0.000526787	0.016956	Pum3	pumilio RNA-binding family member 3
ENSRNOG00000003599	346.288	-0.22471	0.0681639	-3.29662	0.000978569	0.0256395	Utp3	UTP3, small subunit processome component
ENSRNOG00000011057	2417.56	-0.225521	0.0681271	-3.3103	0.000931956	0.0247602	Mfn1	mitofusin 1
ENSRNOG00000001349	303.603	-0.226695	0.072406	-3.13088	0.00174281	0.0376533	Mcm7	minichromosome maintenance complex component 7
ENSRNOG00000028801	446.948	-0.239105	0.0748839	-3.19301	0.00140796	0.0326859	Gsap	gamma-secretase activating protein
ENSRNOG00000019506	1174.24	-0.241655	0.064153	-3.76686	0.000165314	0.00738811	Dnajb2	DnaJ heat shock protein family (Hsp40) member B2
ENSRNOG00000016961	2222.84	-0.241781	0.0803075	-3.01069	0.00260655	0.0498034	Rps27	ribosomal protein S27
ENSRNOG00000013634	415.76	-0.245566	0.0800191	-3.06885	0.00214885	0.0437091	Myd88	MYD88, innate immune signal transduction adaptor
ENSRNOG00000061100	2350.17	-0.246352	0.0678592	-3.63035	0.00028304	0.0108247	Tmem150a	transmembrane protein 150A
ENSRNOG00000004361	287.547	-0.247864	0.079271	-3.12679	0.00176727	0.0380466	Parp10	poly (ADP-ribose) polymerase family, member 10
ENSRNOG00000016896	5097.62	-0.249326	0.0654522	-3.80929	0.000139365	0.00660592	Rpl3	ribosomal protein L3
ENSRNOG00000002980	339.411	-0.250208	0.0662136	-3.77879	0.00015759	0.00718666	Tsr1	TSR1, ribosome maturation factor
ENSRNOG00000003291	807.032	-0.250639	0.0831195	-3.0154	0.00256639	0.049417	Creg1	cellular repressor of E1A-stimulated genes 1
ENSRNOG00000016486	522.998	-0.254261	0.0767563	-3.31257	0.000924418	0.0247131	Nop58	NOP58 ribonucleoprotein
ENSRNOG00000010309	263.383	-0.254564	0.0823989	-3.0894	0.00200559	0.0412782	Nfyb	nuclear transcription factor Y subunit beta
ENSRNOG00000019742	2515.67	-0.254576	0.0763729	-3.33333	0.000858128	0.0234665	Stat3	signal transducer and activator of transcription 3
ENSRNOG00000000187	4613.11	-0.256344	0.0825442	-3.10554	0.00189935	0.0400399	Csf2rb	colony stimulating factor 2 receptor subunit beta
ENSRNOG00000021198	1425.88	-0.257214	0.0690454	-3.72529	0.000195095	0.00829258	Hist1h2bq	histone cluster 1 H2B family member Q
ENSRNOG00000050233	231.17	-0.257758	0.081716	-3.15432	0.00160874	0.0357951	Cchcr1	coiled-coil alpha-helical rod protein 1
ENSRNOG00000000304	8946.44	-0.263575	0.0828252	-3.18231	0.00146105	0.0336086	Cd164	CD164 molecule
ENSRNOG00000000520	1494.74	-0.264044	0.0561892	-4.69921	2.61e-06	0.000260211	Srsf3	serine and arginine rich splicing factor 3
ENSRNOG00000034078	2110.77	-0.264499	0.0824686	-3.20727	0.00134002	0.0316626	Mxi1	MAX interactor 1, dimerization protein
ENSRNOG00000022273	1115.53	-0.264825	0.070943	-3.73293	0.000189268	0.00815573	Rfk	riboflavin kinase
ENSRNOG00000001884	387.045	-0.265277	0.0760397	-3.48867	0.000485439	0.0160534	Ranbp1	RAN binding protein 1
ENSRNOG00000009564	993.099	-0.270397	0.0730872	-3.69965	0.000215899	0.00891051	Prr15	proline rich 15
ENSRNOG00000013541	372.81	-0.278664	0.0781341	-3.56649	0.000361799	0.0129889	Sh2d4a	SH2 domain containing 4A
ENSRNOG00000010337	2354.36	-0.280104	0.0880851	-3.17992	0.00147317	0.0337877	Slc13a2	solute carrier family 13 member 2
ENSRNOG00000018184	2632.26	-0.286238	0.0806753	-3.54803	0.000388131	0.0137668	Tpm1	tropomyosin 1
ENSRNOG00000008855	1668.82	-0.287906	0.0838479	-3.43367	0.000595473	0.0183716	Gjb2	gap junction protein, beta 2
ENSRNOG00000016265	653.634	-0.288248	0.0874696	-3.29541	0.000982798	0.0257072	Acsl5	acyl-CoA synthetase long-chain family member 5
ENSRNOG00000012865	335.403	-0.291985	0.0950248	-3.07272	0.00212117	0.0433717	Parp3	poly (ADP-ribose) polymerase family, member 3
ENSRNOG00000058646	3323.55	-0.292606	0.095427	-3.06628	0.00216742	0.0439725	Zfp36l1	zinc finger protein 36, C3H type-like 1
ENSRNOG00000019924	367.035	-0.29376	0.0883017	-3.32678	0.000878557	0.0237757	Thop1	thimet oligopeptidase 1
ENSRNOG00000001770	2883.59	-0.294581	0.0731544	-4.02684	5.65e-05	0.00325092	Ehhadh	enoyl-CoA hydratase and 3-hydroxyacyl CoA dehydrogenase
ENSRNOG00000015212	428.53	-0.298614	0.0861507	-3.46618	0.000527909	0.016956	Hspa14	heat shock protein family A (Hsp70) member 14
ENSRNOG00000010947	541.391	-0.301603	0.0702989	-4.29029	1.78e-05	0.00125726	Mmp14	matrix metallopeptidase 14
ENSRNOG00000020578	535.855	-0.303385	0.0856134	-3.54367	0.000394602	0.0139152	Ceacam1	CEA cell adhesion molecule 1
ENSRNOG00000050946	120.585	-0.304676	0.100212	-3.04032	0.00236324	0.0466195	Fam110a	family with sequence similarity 110, member A
ENSRNOG00000053787	299.228	-0.312124	0.0967758	-3.22522	0.00125874	0.0302446	Mdfic	MyoD family inhibitor domain containing
ENSRNOG00000048495	205.673	-0.314457	0.0870875	-3.61081	0.000305242	0.0114866	Rrp12	ribosomal RNA processing 12 homolog
ENSRNOG00000027355	493.19	-0.314552	0.0653375	-4.81426	1.48e-06	0.000165074	LOC688637	WD repeat domain 36
ENSRNOG00000009963	235.153	-0.320637	0.102378	-3.13191	0.00173674	0.0375742	Ctps1	CTP synthase 1
ENSRNOG00000019740	231.134	-0.322949	0.0938723	-3.4403	0.000581067	0.0182511	Hdgfl3	HDGF like 3
ENSRNOG00000006327	372.773	-0.331543	0.0764237	-4.33822	1.44e-05	0.0010402	Rcc2	regulator of chromosome condensation 2
ENSRNOG00000001720	323.854	-0.333009	0.0964065	-3.45422	0.000551893	0.0176203	Hes1	hes family bHLH transcription factor 1
ENSRNOG00000012927	163.991	-0.333327	0.0865517	-3.85119	0.000117548	0.00567665	Rrp9	ribosomal RNA processing 9, U3 small nucleolar RNA binding protein
ENSRNOG00000008061	402.246	-0.341828	0.101147	-3.37951	0.000726139	0.0210729	Nuak1	NUAK family kinase 1
ENSRNOG00000010362	1439.77	-0.341905	0.0950658	-3.59651	0.000322514	0.0119262	Anxa2	annexin A2
ENSRNOG00000031312	711.302	-0.342321	0.0869025	-3.93914	8.18e-05	0.00439558	Tnfrsf1a	TNF receptor superfamily member 1A
ENSRNOG00000005615	918.919	-0.343445	0.0600114	-5.723	1.05e-08	2.52e-06	Gadd45a	growth arrest and DNA-damage-inducible, alpha
ENSRNOG00000051792	193.395	-0.351767	0.0994783	-3.53612	0.000406052	0.0141656	LOC689959	hypothetical protein LOC689959
ENSRNOG00000016818	613.24	-0.355843	0.116106	-3.06482	0.00217804	0.0441237	Fgfr3	fibroblast growth factor receptor 3
ENSRNOG00000023708	822.478	-0.357756	0.104133	-3.43558	0.000591294	0.0183546	Tmem176a	transmembrane protein 176A
ENSRNOG00000004743	200.273	-0.358113	0.110708	-3.23475	0.0012175	0.0295258	Cdcp1	CUB domain containing protein 1
ENSRNOG00000033051	395.271	-0.359541	0.11419	-3.14863	0.00164039	0.036261	Slc22a15	solute carrier family 22, member 15
ENSRNOG00000012684	318.357	-0.36658	0.0934764	-3.92163	8.8e-05	0.00464773	Bloc1s2	biogenesis of lysosomal organelles complex-1, subunit 2
ENSRNOG00000058545	199.321	-0.367389	0.114989	-3.19498	0.0013984	0.0325988	Arhgap4	Rho GTPase activating protein 4
ENSRNOG00000020470	209.564	-0.372176	0.119519	-3.11395	0.00184601	0.0393397	Slc25a24	solute carrier family 25 member 24
ENSRNOG00000005929	177.036	-0.372636	0.107198	-3.47614	0.000508689	0.0166462	Them6	thioesterase superfamily member 6
ENSRNOG00000014698	83.0964	-0.374575	0.118722	-3.15507	0.00160457	0.0357531	Chrnb1	cholinergic receptor nicotinic beta 1 subunit
ENSRNOG00000008144	465.039	-0.374844	0.115645	-3.24132	0.00118978	0.0290335	Irf1	interferon regulatory factor 1
ENSRNOG00000003300	539.527	-0.375086	0.0978657	-3.83266	0.000126763	0.00606368	Btg2	BTG anti-proliferation factor 2
ENSRNOG00000056011	189.53	-0.375441	0.0873542	-4.29791	1.72e-05	0.00122246	LOC314140	ribose-phosphate pyrophosphokinase I -like
ENSRNOG00000009639	121.117	-0.376242	0.102641	-3.66561	0.000246746	0.00989643	Zrsr1	zinc finger (CCCH type), RNA binding motif and serine/arginine rich 1
ENSRNOG00000000457	379.206	-0.380049	0.107255	-3.54341	0.000394984	0.0139152	Tap1	transporter 1, ATP binding cassette subfamily B member
ENSRNOG00000020580	125.495	-0.382468	0.125606	-3.04499	0.0023269	0.0461371	Shfl	shiftless antiviral inhibitor of ribosomal frameshifting
ENSRNOG00000015318	321.061	-0.387417	0.10883	-3.55984	0.000371081	0.0132522	Heyl	hes-related family bHLH transcription factor with YRPW motif-like
ENSRNOG00000002470	265.817	-0.388284	0.126479	-3.06996	0.0021409	0.043604	Ifi47	interferon gamma inducible protein 47
ENSRNOG00000000587	152.372	-0.389471	0.0929204	-4.19145	2.77e-05	0.00185286	Rpf2	ribosome production factor 2 homolog
ENSRNOG00000052499	124.872	-0.390821	0.108962	-3.58675	0.000334831	0.0122085	Rab27a	RAB27A, member RAS oncogene family
ENSRNOG00000013987	731.79	-0.39158	0.0848429	-4.61536	3.92e-06	0.000358959	Sbno2	strawberry notch homolog 2
ENSRNOG00000048043	658.014	-0.394127	0.0837307	-4.70708	2.51e-06	0.000251963	F2r	coagulation factor II (thrombin) receptor
ENSRNOG00000017869	358.817	-0.395616	0.128022	-3.09021	0.00200014	0.0412202	Irf8	interferon regulatory factor 8
ENSRNOG00000020716	722.294	-0.400555	0.100074	-4.0026	6.27e-05	0.00356354	Axl	Axl receptor tyrosine kinase
ENSRNOG00000014453	1468.15	-0.404082	0.0715762	-5.64548	1.65e-08	3.68e-06	Anxa5	annexin A5
ENSRNOG00000023463	507.799	-0.411349	0.0851989	-4.8281	1.38e-06	0.00015971	Parp9	poly (ADP-ribose) polymerase family, member 9
ENSRNOG00000020938	283.729	-0.412937	0.0886448	-4.65834	3.19e-06	0.000307793	Ppp1r15a	protein phosphatase 1, regulatory subunit 15A
ENSRNOG00000008012	413.255	-0.415861	0.130245	-3.19292	0.00140841	0.0326859	Abcb1b	ATP-binding cassette, subfamily B (MDR/TAP), member 1B
ENSRNOG00000009850	222.41	-0.417108	0.108231	-3.85388	0.000116261	0.00567665	St3gal4	ST3 beta-galactoside alpha-2,3-sialyltransferase 4
ENSRNOG00000042499	931.731	-0.41772	0.13183	-3.16861	0.00153168	0.0345721	Tmsb10	thymosin, beta 10
ENSRNOG00000038686	114.257	-0.418338	0.120089	-3.48357	0.000494767	0.0163273	Ap1s2	adaptor related protein complex 1 subunit sigma 2
ENSRNOG00000006532	2888.52	-0.420943	0.0653305	-6.44328	1.17e-10	3.81e-08	H3f3b	H3.3 histone B
ENSRNOG00000009144	1299.69	-0.421875	0.108751	-3.87929	0.000104763	0.00535618	Lad1	ladinin 1
ENSRNOG00000016343	230.604	-0.422437	0.113025	-3.73755	0.000185818	0.00807381	Dkk3	dickkopf WNT signaling pathway inhibitor 3
ENSRNOG00000030625	1237	-0.42263	0.121531	-3.47756	0.000506004	0.0165931	Tf	transferrin
ENSRNOG00000022218	253.646	-0.425059	0.127085	-3.34469	0.000823738	0.0228456	Ifi44	interferon-induced protein 44
ENSRNOG00000016846	256.12	-0.425721	0.107169	-3.97242	7.11e-05	0.00394638	Pik3cd	phosphatidylinositol-4,5-bisphosphate 3-kinase, catalytic subunit delta
ENSRNOG00000015674	123	-0.426338	0.124651	-3.42025	0.000625633	0.0188922	Acap1	ArfGAP with coiled-coil, ankyrin repeat and PH domains 1
ENSRNOG00000051986	204.223	-0.42659	0.140058	-3.0458	0.00232061	0.0461232	Plcg2	phospholipase C, gamma 2
ENSRNOG00000034084	3294.09	-0.435796	0.126315	-3.45008	0.000560417	0.0178172	Ggct	gamma-glutamyl cyclotransferase
ENSRNOG00000012172	109.045	-0.439645	0.145842	-3.01454	0.00257372	0.0494572	Spi1	Spi-1 proto-oncogene
ENSRNOG00000011054	408.767	-0.439743	0.125465	-3.5049	0.000456774	0.0153903	Laptm5	lysosomal protein transmembrane 5
ENSRNOG00000055305	278.403	-0.44026	0.112388	-3.91733	8.95e-05	0.00471544	Parvb	parvin, beta
ENSRNOG00000054344	237.383	-0.440285	0.135076	-3.25955	0.0011159	0.0277503	Ier2	immediate early response 2
ENSRNOG00000002045	357.619	-0.440916	0.103791	-4.24812	2.16e-05	0.00148543	Anxa3	annexin A3
ENSRNOG00000055259	85.0374	-0.441684	0.145124	-3.0435	0.00233843	0.0463008	Phldb3	pleckstrin homology-like domain, family B, member 3
ENSRNOG00000058940	460.822	-0.44169	0.135328	-3.26386	0.00109907	0.0275466	Rab11fip1	RAB11 family interacting protein 1
ENSRNOG00000008283	558.091	-0.446646	0.134112	-3.33041	0.000867196	0.0235907	B4galt5	beta-1,4-galactosyltransferase 5
ENSRNOG00000031163	141.878	-0.44814	0.0956398	-4.68571	2.79e-06	0.000276204	Nfkbiz	NFKB inhibitor zeta
ENSRNOG00000050697	232.995	-0.452925	0.13459	-3.36523	0.000764798	0.0217509	Ctsz	cathepsin Z
ENSRNOG00000029049	131.735	-0.458373	0.10414	-4.4015	1.08e-05	0.00081631	Zdhhc14	zinc finger DHHC-type palmitoyltransferase 14
ENSRNOG00000025448	210.963	-0.459117	0.136837	-3.35521	0.000793048	0.0224011	Limd2	LIM domain containing 2
ENSRNOG00000008843	1514.72	-0.461307	0.127825	-3.60889	0.000307511	0.0115092	Eci1	enoyl-CoA delta isomerase 1
ENSRNOG00000004772	371.961	-0.462209	0.145675	-3.17288	0.00150935	0.034266	Cytip	cytohesin 1 interacting protein
ENSRNOG00000007585	263.628	-0.46414	0.138491	-3.35142	0.000803989	0.0224973	Hoxb8	homeo box B8
ENSRNOG00000005731	92.2841	-0.468893	0.149358	-3.1394	0.00169295	0.0369464	Birc3	baculoviral IAP repeat-containing 3
ENSRNOG00000000036	382.708	-0.469746	0.105871	-4.43698	9.12e-06	0.000709951	Klhdc8a	kelch domain containing 8A
ENSRNOG00000001158	220.756	-0.472443	0.13965	-3.38304	0.000716873	0.0209595	Abcg1	ATP binding cassette subfamily G member 1
ENSRNOG00000005580	253.106	-0.472809	0.0976989	-4.83945	1.3e-06	0.00015198	Itgb4	integrin subunit beta 4
ENSRNOG00000057957	195.647	-0.480253	0.141182	-3.40166	0.000669778	0.0200703	Crybg2	crystallin beta-gamma domain containing 2
ENSRNOG00000011228	54.2622	-0.480883	0.152783	-3.14749	0.00164681	0.0363321	Layn	layilin
ENSRNOG00000042320	555.399	-0.48236	0.0966014	-4.9933	5.94e-07	8e-05	Slc41a1	solute carrier family 41 member 1
ENSRNOG00000012807	302.202	-0.485933	0.161528	-3.00835	0.00262669	0.0499596	C1qa	complement C1q A chain
ENSRNOG00000001419	73.9069	-0.495051	0.152899	-3.23776	0.00120473	0.0293526	Cldn15	claudin 15
ENSRNOG00000010897	278.456	-0.495272	0.138875	-3.56631	0.000362048	0.0129889	Nek6	NIMA-related kinase 6
ENSRNOG00000042139	134.804	-0.498722	0.160964	-3.09834	0.00194611	0.0404263	Clec4a1	C-type lectin domain family 4, member A1
ENSRNOG00000018715	108.896	-0.499357	0.150815	-3.31106	0.000929442	0.0247602	Clec10a	C-type lectin domain containing 10A
ENSRNOG00000018338	408.657	-0.501028	0.134303	-3.73057	0.000191045	0.0081872	Vwa1	von Willebrand factor A domain containing 1
ENSRNOG00000002930	548.894	-0.503957	0.114303	-4.40896	1.04e-05	0.000800352	Ppl	periplakin
ENSRNOG00000007237	2663.01	-0.508115	0.0610079	-8.32867	8.18e-17	9.13e-14	Id2	inhibitor of DNA binding 2
ENSRNOG00000012315	1846.2	-0.515311	0.143637	-3.58759	0.000333754	0.0122062	Agmat	agmatinase
ENSRNOG00000043182	69.0929	-0.520187	0.164811	-3.15626	0.00159808	0.0356975	Septin6	septin 6
ENSRNOG00000028616	63573	-0.522911	0.165691	-3.15594	0.00159979	0.0356975	Pck1	phosphoenolpyruvate carboxykinase 1
ENSRNOG00000000655	484.147	-0.524487	0.155003	-3.38372	0.000715103	0.0209469	Ptprc	protein tyrosine phosphatase, receptor type, C
ENSRNOG00000002659	167.165	-0.524583	0.139828	-3.75162	0.000175695	0.00778532	Ciita	class II, major histocompatibility complex, transactivator
ENSRNOG00000015768	309.122	-0.528885	0.131215	-4.03068	5.56e-05	0.0032217	Nat8f5	N-acetyltransferase 8 (GCN5-related) family member 5
ENSRNOG00000019009	70.0465	-0.529175	0.136821	-3.86764	0.000109896	0.00548716	Arrdc2	arrestin domain containing 2
ENSRNOG00000010598	154.077	-0.530391	0.11847	-4.47703	7.57e-06	0.000607147	Hs3st1	heparan sulfate-glucosamine 3-sulfotransferase 1
ENSRNOG00000023226	761.367	-0.532977	0.103272	-5.16091	2.46e-07	3.81e-05	S100a10	S100 calcium binding protein A10
ENSRNOG00000016825	74.2342	-0.534052	0.121491	-4.39583	1.1e-05	0.000825876	Cd3eap	RNA polymerase I subunit G
ENSRNOG00000017469	1372.48	-0.535805	0.0792912	-6.75743	1.4e-11	6.1e-09	Anxa1	annexin A1
ENSRNOG00000043486	64.429	-0.545215	0.146477	-3.7222	0.000197497	0.00834932	Tnfrsf26	tumor necrosis factor receptor superfamily, member 26
ENSRNOG00000007158	62.9748	-0.545234	0.141067	-3.86507	0.000111059	0.00548716	Qtrt1	queuine tRNA-ribosyltransferase catalytic subunit 1
ENSRNOG00000046007	180.602	-0.551028	0.172084	-3.20208	0.00136438	0.0319009	Cldn3	claudin 3
ENSRNOG00000011599	1796.86	-0.552403	0.178205	-3.09981	0.00193647	0.0403332	Gldc	glycine decarboxylase
ENSRNOG00000018669	414.179	-0.554007	0.113727	-4.87138	1.11e-06	0.000134272	Jak3	Janus kinase 3
ENSRNOG00000016541	219.672	-0.55483	0.119804	-4.63117	3.64e-06	0.00033855	Enc1	ectodermal-neural cortex 1
ENSRNOG00000007613	115.573	-0.55831	0.175815	-3.17555	0.00149551	0.0340542	C1qtnf5	C1q and TNF related 5
ENSRNOG00000026163	48.6763	-0.558488	0.171135	-3.26344	0.00110067	0.0275466	Cpt1c	carnitine palmitoyltransferase 1c
ENSRNOG00000000569	274.546	-0.559853	0.11155	-5.01884	5.2e-07	7.2e-05	Vsir	V-set immunoregulatory receptor
ENSRNOG00000012109	74.7441	-0.562111	0.148872	-3.77582	0.000159485	0.00722504	Otulinl	OTU deubiquitinase with linear linkage specificity like
ENSRNOG00000013774	108	-0.565183	0.165391	-3.41725	0.000632571	0.0190649	Lmnb1	lamin B1
ENSRNOG00000016807	11155.1	-0.565588	0.125143	-4.51952	6.2e-06	0.00051228	Oat	ornithine aminotransferase
ENSRNOG00000006094	316.63	-0.566797	0.139532	-4.06212	4.86e-05	0.00292565	Cd44	CD44 molecule (Indian blood group)
ENSRNOG00000058692	1478.03	-0.56813	0.174135	-3.26259	0.00110399	0.0275581	Slc26a4	solute carrier family 26 member 4
ENSRNOG00000004411	310.069	-0.568757	0.160482	-3.54405	0.000394031	0.0139152	Tspan8	tetraspanin 8
ENSRNOG00000014350	335.355	-0.57267	0.16741	-3.42076	0.000624464	0.0188922	Ccn1	cellular communication network factor 1
ENSRNOG00000017944	97.8904	-0.574464	0.172525	-3.32974	0.000869283	0.0236065	Tbx10	T-box transcription factor 10
ENSRNOG00000019430	437.572	-0.578593	0.166372	-3.4777	0.00050574	0.0165931	Coro1a	coronin 1A
ENSRNOG00000001374	68.1621	-0.586098	0.178297	-3.2872	0.00101189	0.026162	Rasal1	RAS protein activator like 1
ENSRNOG00000017277	58.4799	-0.587703	0.188985	-3.10978	0.00187225	0.0395932	Igsf6	immunoglobulin superfamily, member 6
ENSRNOG00000050534	411.046	-0.58888	0.167033	-3.52553	0.00042264	0.0145295	Gcnt1	glucosaminyl (N-acetyl) transferase 1
ENSRNOG00000016103	302.056	-0.590458	0.195803	-3.01557	0.00256498	0.049417	Nkd2	NKD inhibitor of WNT signaling pathway 2
ENSRNOG00000018969	67.5072	-0.594835	0.149529	-3.97805	6.95e-05	0.00389546	Gpatch4	G patch domain containing 4
ENSRNOG00000019174	34.9439	-0.596186	0.192226	-3.10149	0.00192551	0.0403332	Chtf18	chromosome transmission fidelity factor 18
ENSRNOG00000022189	231.514	-0.600577	0.141371	-4.24824	2.15e-05	0.00148543	Htatip2	HIV-1 Tat interactive protein 2
ENSRNOG00000017901	9050.78	-0.601367	0.121909	-4.93293	8.1e-07	0.000104719	Acy3	aminoacylase 3
ENSRNOG00000037113	533.881	-0.603453	0.109708	-5.50055	3.79e-08	7.5e-06	Slfn2	schlafen family member 2
ENSRNOG00000018087	1266.89	-0.61191	0.102709	-5.95769	2.56e-09	6.78e-07	Vim	vimentin
ENSRNOG00000022533	106.578	-0.612267	0.132954	-4.60511	4.12e-06	0.00036638	Micall2	MICAL-like 2
ENSRNOG00000018126	515.396	-0.614812	0.189155	-3.25031	0.0011528	0.0284419	Abca1	ATP binding cassette subfamily A member 1
ENSRNOG00000042848	719.604	-0.617363	0.127989	-4.82357	1.41e-06	0.000159829	Jam2	junctional adhesion molecule 2
ENSRNOG00000057347	176.071	-0.619316	0.20493	-3.02208	0.00251044	0.0486595	Cebpb	CCAAT/enhancer binding protein beta
ENSRNOG00000007178	47.2066	-0.620705	0.206176	-3.01056	0.00260766	0.0498034	Cd8a	CD8a molecule
ENSRNOG00000015421	44.4008	-0.62925	0.17507	-3.59429	0.000325281	0.0120001	Slc27a3	solute carrier family 27 member 3
ENSRNOG00000010626	98.4102	-0.632751	0.176125	-3.59262	0.000327373	0.0120206	Sphk1	sphingosine kinase 1
ENSRNOG00000019536	73.2815	-0.638612	0.171754	-3.71817	0.000200672	0.00841532	Smim3	small integral membrane protein 3
ENSRNOG00000004972	168.468	-0.639097	0.135656	-4.71115	2.46e-06	0.000249136	Upp1	uridine phosphorylase 1
ENSRNOG00000054561	42.3864	-0.639117	0.168838	-3.78538	0.000153476	0.00704009	Isg20	interferon stimulated exonuclease gene 20
ENSRNOG00000020406	149.132	-0.648303	0.153713	-4.21763	2.47e-05	0.00166451	Tmed6	transmembrane p24 trafficking protein 6
ENSRNOG00000001189	200.136	-0.650127	0.134729	-4.82545	1.4e-06	0.000159829	Sik1	salt-inducible kinase 1
ENSRNOG00000017819	74.0393	-0.659736	0.147052	-4.48642	7.24e-06	0.000586099	Cd14	CD14 molecule
ENSRNOG00000019141	61.6331	-0.662426	0.16777	-3.94843	7.87e-05	0.00425779	Ch25h	cholesterol 25-hydroxylase
ENSRNOG00000014776	84.0341	-0.67208	0.206035	-3.26197	0.00110641	0.0275581	Adcy7	adenylate cyclase 7
ENSRNOG00000007002	47.3385	-0.673814	0.214637	-3.13932	0.00169338	0.0369464	Lif	LIF, interleukin 6 family cytokine
ENSRNOG00000028895	90.3401	-0.677801	0.209068	-3.24201	0.0011869	0.0290335	Rtp4	receptor (chemosensory) transporter protein 4
ENSRNOG00000016420	40.4505	-0.677904	0.187754	-3.6106	0.000305486	0.0114866	Serpinb6b	serine (or cysteine) peptidase inhibitor, clade B, member 6b
ENSRNOG00000020679	550.58	-0.678534	0.128375	-5.28557	1.25e-07	2.13e-05	Icam1	intercellular adhesion molecule 1
ENSRNOG00000018911	446.383	-0.683406	0.0967542	-7.06332	1.63e-12	9.7e-10	Pfkfb3	6-phosphofructo-2-kinase/fructose-2,6-biphosphatase 3
ENSRNOG00000012216	806.742	-0.6893	0.203073	-3.39435	0.000687911	0.0203409	Tgfbi	transforming growth factor, beta induced
ENSRNOG00000016301	160.512	-0.692013	0.189751	-3.64696	0.000265362	0.0104554	Dmrt2	doublesex and mab-3 related transcription factor 2
ENSRNOG00000002607	325.128	-0.692125	0.229898	-3.01058	0.00260752	0.0498034	Sox9	SRY-box transcription factor 9
ENSRNOG00000033192	196.186	-0.695708	0.156573	-4.44334	8.86e-06	0.000692716	Osmr	oncostatin M receptor
ENSRNOG00000018646	89.5186	-0.696533	0.128992	-5.39983	6.67e-08	1.21e-05	Hbegf	heparin-binding EGF-like growth factor
ENSRNOG00000013526	54.6158	-0.699323	0.200262	-3.49205	0.000479334	0.0159188	Rassf4	Ras association domain family member 4
ENSRNOG00000001476	660.41	-0.70084	0.120401	-5.8209	5.85e-09	1.45e-06	Cldn4	claudin 4
ENSRNOG00000026128	109.373	-0.702105	0.136181	-5.15567	2.53e-07	3.88e-05	Cpne8	copine 8
ENSRNOG00000016491	64.3537	-0.707991	0.229534	-3.08447	0.00203913	0.0418037	Fam110d	family with sequence similarity 110, member D
ENSRNOG00000027350	56.4798	-0.710815	0.22185	-3.20403	0.00135518	0.0318763	Tns4	tensin 4
ENSRNOG00000004409	94.6292	-0.721604	0.186017	-3.87924	0.000104782	0.00535618	Sash3	SAM and SH3 domain containing 3
ENSRNOG00000024452	35.4186	-0.725562	0.234578	-3.09305	0.00198112	0.0408822	Carmil2	capping protein regulator and myosin 1 linker 2
ENSRNOG00000011647	389.527	-0.729873	0.201612	-3.62019	0.000294392	0.0111769	S100a6	S100 calcium binding protein A6
ENSRNOG00000004084	164.726	-0.731439	0.179347	-4.07835	4.54e-05	0.00278222	Lratd1	LRAT domain containing 1
ENSRNOG00000007431	44.8036	-0.733478	0.229839	-3.19127	0.00141647	0.0327757	Shroom1	shroom family member 1
ENSRNOG00000047606	61.5955	-0.734153	0.213962	-3.43124	0.000600834	0.0185005	Bcl2a1	BCL2-related protein A1
ENSRNOG00000055371	64.1514	-0.742582	0.243023	-3.0556	0.00224613	0.0450979	Sptbn4	spectrin, beta, non-erythrocytic 4
ENSRNOG00000012094	56.3835	-0.742914	0.192173	-3.86586	0.000110699	0.00548716	Ltbp2	latent transforming growth factor beta binding protein 2
ENSRNOG00000016041	37.8707	-0.750919	0.243321	-3.08612	0.00202785	0.0416815	Zc3h12d	zinc finger CCCH type containing 12D
ENSRNOG00000022764	66.9452	-0.757489	0.173964	-4.35429	1.33e-05	0.000985	Evi2a	ecotropic viral integration site 2A
ENSRNOG00000016306	789.658	-0.75913	0.244209	-3.10853	0.0018802	0.0396898	Adgrv1	adhesion G protein-coupled receptor V1
ENSRNOG00000014426	187.099	-0.759247	0.204322	-3.71593	0.000202456	0.00846743	Lox	lysyl oxidase
ENSRNOG00000059140	124.286	-0.759372	0.239836	-3.16621	0.00154441	0.0347593	Myo1g	myosin IG
ENSRNOG00000007457	1910.99	-0.759843	0.134808	-5.6365	1.74e-08	3.82e-06	Serping1	serpin family G member 1
ENSRNOG00000005872	35.2739	-0.76075	0.208122	-3.6553	0.000256878	0.0101982	Tcf7	transcription factor 7
ENSRNOG00000034290	144.713	-0.761111	0.246756	-3.08447	0.00203914	0.0418037	Ccl21	C-C motif chemokine ligand 21
ENSRNOG00000006963	39.2022	-0.764001	0.197314	-3.87201	0.00010794	0.00544644	Ctse	cathepsin E
ENSRNOG00000021412	325.137	-0.766843	0.175875	-4.36015	1.3e-05	0.00096353	Slfn13	schlafen family member 13
ENSRNOG00000001959	302.656	-0.767601	0.253008	-3.0339	0.00241411	0.0473796	Mx1	MX dynamin like GTPase 1
ENSRNOG00000042838	449.797	-0.770498	0.137045	-5.62222	1.89e-08	4.04e-06	Junb	JunB proto-oncogene, AP-1 transcription factor subunit
ENSRNOG00000005126	86.3804	-0.776461	0.170028	-4.56667	4.96e-06	0.000418979	Slc66a3	solute carrier family 66 member 3
ENSRNOG00000026644	67.7151	-0.777607	0.195035	-3.98702	6.69e-05	0.00377831	Glipr1	GLI pathogenesis-related 1
ENSRNOG00000021526	121.027	-0.783405	0.202082	-3.87666	0.000105899	0.00539568	Slc25a34	solute carrier family 25, member 34
ENSRNOG00000001159	6614.26	-0.787931	0.259773	-3.03316	0.0024201	0.0474376	Tff3	trefoil factor 3
ENSRNOG00000000768	167.88	-0.791229	0.23479	-3.36994	0.000751834	0.0215783	Ubd	ubiquitin D
ENSRNOG00000016148	138.092	-0.793273	0.156733	-5.06129	4.16e-07	6.06e-05	Gtse1	G-2 and S-phase expressed 1
ENSRNOG00000033844	58.2085	-0.79543	0.165042	-4.81958	1.44e-06	0.000161894	Bex1	brain expressed, X-linked 1
ENSRNOG00000009222	402.325	-0.796752	0.105952	-7.51991	5.48e-14	4.29e-11	Epha2	Eph receptor A2
ENSRNOG00000024346	330.302	-0.796883	0.184844	-4.3111	1.62e-05	0.00117092	Plet1	placenta expressed transcript 1
ENSRNOG00000057153	98.4673	-0.797724	0.174957	-4.55955	5.13e-06	0.000431117	Pla1a	phospholipase A1 member A
ENSRNOG00000020991	53.8718	-0.800308	0.236146	-3.38905	0.000701363	0.0206217	Ms4a6a	membrane spanning 4-domains A6A
ENSRNOG00000059984	81.3215	-0.801532	0.169623	-4.72538	2.3e-06	0.000237388	Dll1	delta like canonical Notch ligand 1
ENSRNOG00000003305	28.5024	-0.801621	0.252437	-3.17552	0.00149567	0.0340542	Cxcr3	C-X-C motif chemokine receptor 3
ENSRNOG00000004626	631.265	-0.819049	0.246832	-3.31824	0.00090586	0.0243044	Slc34a2	solute carrier family 34 member 2
ENSRNOG00000016827	4002.31	-0.819538	0.17279	-4.74296	2.11e-06	0.00021963	Slc38a3	solute carrier family 38, member 3
ENSRNOG00000001425	57.3528	-0.824375	0.262582	-3.13949	0.00169242	0.0369464	Sh2b2	SH2B adaptor protein 2
ENSRNOG00000005695	2830.06	-0.826656	0.148496	-5.56687	2.59e-08	5.48e-06	Mgp	matrix Gla protein
ENSRNOG00000022480	1263.53	-0.831024	0.126793	-6.55417	5.6e-11	1.99e-08	Atp6v1g3	ATPase H+ transporting V1 subunit G3
ENSRNOG00000014061	222.078	-0.839655	0.221656	-3.78809	0.000151808	0.00698408	Dusp5	dual specificity phosphatase 5
ENSRNOG00000002667	346.725	-0.840882	0.155461	-5.40895	6.34e-08	1.17e-05	Lamc2	laminin subunit gamma 2
ENSRNOG00000015599	32.952	-0.841344	0.184815	-4.55237	5.3e-06	0.000443708	Mall	mal, T-cell differentiation protein-like
ENSRNOG00000050933	36.4065	-0.844499	0.264535	-3.19238	0.00141104	0.0326984	Hist1h2ao	histone cluster 1, H2ao
ENSRNOG00000023614	65.0028	-0.85116	0.203236	-4.18805	2.81e-05	0.00186488	Hsh2d	hematopoietic SH2 domain containing
ENSRNOG00000011913	1663.07	-0.851638	0.126976	-6.7071	1.99e-11	8.03e-09	Cp	ceruloplasmin
ENSRNOG00000026605	222.852	-0.85188	0.234136	-3.6384	0.000274334	0.0106745	Ifi27l2b	interferon, alpha-inducible protein 27 like 2B
ENSRNOG00000024237	40.324	-0.853259	0.237436	-3.59364	0.000326095	0.0120018	Scel	sciellin
ENSRNOG00000007805	39.5856	-0.855905	0.222249	-3.85111	0.000117583	0.00567665	Mybl2	MYB proto-oncogene like 2
ENSRNOG00000019142	57.0887	-0.857108	0.186734	-4.59	4.43e-06	0.000385177	Fas	Fas cell surface death receptor
ENSRNOG00000015906	250.315	-0.858753	0.109552	-7.83878	4.55e-15	4.19e-12	Tgif1	TGFB-induced factor homeobox 1
ENSRNOG00000005807	30.5744	-0.861629	0.23698	-3.63587	0.00027704	0.0106798	Ptpn7	protein tyrosine phosphatase, non-receptor type 7
ENSRNOG00000016460	1541.1	-0.861834	0.185545	-4.64487	3.4e-06	0.000324559	Clu	clusterin
ENSRNOG00000014117	154.635	-0.864303	0.239711	-3.60561	0.000311419	0.0116258	Hmox1	heme oxygenase 1
ENSRNOG00000006860	48.0938	-0.864317	0.219326	-3.94078	8.12e-05	0.00438059	Itk	IL2-inducible T-cell kinase
ENSRNOG00000018752	71.2105	-0.866038	0.171875	-5.03878	4.69e-07	6.62e-05	Clcf1	cardiotrophin-like cytokine factor 1
ENSRNOG00000012886	128.256	-0.871963	0.165851	-5.25751	1.46e-07	2.4e-05	Maff	MAF bZIP transcription factor F
ENSRNOG00000013668	138.18	-0.876522	0.261533	-3.35148	0.000803798	0.0224973	Capg	capping actin protein, gelsolin like
ENSRNOG00000019202	111.759	-0.881926	0.149864	-5.88485	3.98e-09	1.02e-06	Pvr	PVR cell adhesion molecule
ENSRNOG00000018441	19.2525	-0.884262	0.230857	-3.83034	0.000127965	0.0061025	Ggt7	gamma-glutamyltransferase 7
ENSRNOG00000012972	21.577	-0.890242	0.242037	-3.67813	0.000234953	0.00951063	Alox5	arachidonate 5-lipoxygenase
ENSRNOG00000010524	2350.58	-0.89366	0.237685	-3.75986	0.000170009	0.00755478	Cryab	crystallin, alpha B
ENSRNOG00000003745	103.769	-0.896976	0.228118	-3.93207	8.42e-05	0.00448064	Atf3	activating transcription factor 3
ENSRNOG00000015821	23.2337	-0.899334	0.297535	-3.02261	0.00250605	0.0486349	Cd2	Cd2 molecule
ENSRNOG00000054764	36.5657	-0.900409	0.230777	-3.90164	9.55e-05	0.00496497	Flt3	Fms related receptor tyrosine kinase 3
ENSRNOG00000012891	19.123	-0.9041	0.288206	-3.137	0.00170688	0.0371336	Mdh1b	malate dehydrogenase 1B
ENSRNOG00000016099	1266.8	-0.904267	0.172361	-5.24636	1.55e-07	2.53e-05	Id4	inhibitor of DNA binding 4, HLH protein
ENSRNOG00000003538	63.6177	-0.912025	0.193248	-4.71945	2.36e-06	0.000241768	Adamts4	ADAM metallopeptidase with thrombospondin type 1 motif, 4
ENSRNOG00000022110	24.276	-0.912463	0.287862	-3.16979	0.00152546	0.0345316	Gcsam	germinal center-associated, signaling and motility
ENSRNOG00000004500	116.403	-0.915102	0.208242	-4.39442	1.11e-05	0.000827319	Myc	MYC proto-oncogene, bHLH transcription factor
ENSRNOG00000011951	213.762	-0.920363	0.143842	-6.39843	1.57e-10	5.01e-08	Plk2	polo-like kinase 2
ENSRNOG00000003494	129.332	-0.923264	0.266323	-3.46671	0.000526864	0.016956	Ppfia4	PTPRF interacting protein alpha 4
ENSRNOG00000001414	132.691	-0.923525	0.225272	-4.09961	4.14e-05	0.00258533	Serpine1	serpin family E member 1
ENSRNOG00000052070	317.272	-0.926883	0.167274	-5.54111	3.01e-08	6.19e-06	Aldh1a3	aldehyde dehydrogenase 1 family, member A3
ENSRNOG00000058780	604.07	-0.934696	0.148718	-6.28503	3.28e-10	9.86e-08	Igfbp1	insulin-like growth factor binding protein 1
ENSRNOG00000037198	103.319	-0.941774	0.237258	-3.9694	7.21e-05	0.0039825	Usp18	ubiquitin specific peptidase 18
ENSRNOG00000010694	56.3112	-0.942325	0.20497	-4.59738	4.28e-06	0.000375967	Tpbg	trophoblast glycoprotein
ENSRNOG00000027024	64.2923	-0.949502	0.249658	-3.8032	0.000142837	0.00666942	Rgs16	regulator of G-protein signaling 16
ENSRNOG00000017897	42.3534	-0.952768	0.178932	-5.32474	1.01e-07	1.76e-05	Adam8	ADAM metallopeptidase domain 8
ENSRNOG00000001704	23.017	-0.958904	0.31263	-3.06722	0.0021606	0.043891	Runx1	RUNX family transcription factor 1
ENSRNOG00000018874	93.6085	-0.965348	0.242779	-3.97625	7e-05	0.00391115	Phf19	PHD finger protein 19
ENSRNOG00000011497	82.5553	-0.971653	0.286231	-3.39465	0.000687175	0.0203409	Aldh1b1	aldehyde dehydrogenase 1 family, member B1
ENSRNOG00000006783	68.3447	-0.979824	0.318248	-3.07881	0.0020783	0.0425507	Neb	nebulin
ENSRNOG00000012881	664.423	-0.98028	0.148637	-6.59514	4.25e-11	1.55e-08	Fgl2	fibrinogen-like 2
ENSRNOG00000023561	42.3329	-0.98893	0.2163	-4.57202	4.83e-06	0.000412886	Ano2	anoctamin 2
ENSRNOG00000007467	289.416	-0.992134	0.285617	-3.47365	0.000513431	0.0167663	Ace3	angiotensin I converting enzyme (peptidyl-dipeptidase A) 3
ENSRNOG00000000443	310.06	-0.99217	0.11846	-8.3756	5.49e-17	6.61e-14	LOC103689965	NA
ENSRNOG00000001527	23.7871	-0.994807	0.263423	-3.77647	0.000159069	0.00722504	Cd80	Cd80 molecule
ENSRNOG00000028841	21.1035	-0.997569	0.280544	-3.55584	0.000376773	0.0133943	Mt1m	metallothionein 1M
ENSRNOG00000026124	758.07	-1.00062	0.149216	-6.70589	2e-11	8.03e-09	Id3	inhibitor of DNA binding 3, HLH protein
ENSRNOG00000028768	17.7756	-1.00262	0.324051	-3.094	0.00197475	0.0408074	Gbp4	guanylate binding protein 4
ENSRNOG00000019862	14.9935	-1.00505	0.301177	-3.33706	0.000846694	0.0233169	Pinlyp	phospholipase A2 inhibitor and LY6/PLAUR domain containing
ENSRNOG00000022839	102.685	-1.01147	0.312612	-3.23553	0.00121417	0.0294907	Ifit3	interferon-induced protein with tetratricopeptide repeats 3
ENSRNOG00000046452	32.5732	-1.01206	0.323813	-3.12545	0.00177536	0.0380936	Fcgr2b	Fc fragment of IgG receptor IIb
ENSRNOG00000010208	123.846	-1.01551	0.148991	-6.8159	9.37e-12	4.31e-09	Timp1	TIMP metallopeptidase inhibitor 1
ENSRNOG00000005776	27.9514	-1.01779	0.25113	-4.05286	5.06e-05	0.00303222	Bcl11b	BAF chromatin remodeling complex subunit BCL11B
ENSRNOG00000008716	16.1428	-1.01922	0.300044	-3.39689	0.000681554	0.0203064	Nefh	neurofilament heavy
ENSRNOG00000005871	43.6014	-1.03681	0.265089	-3.91117	9.18e-05	0.00480506	Il1rn	interleukin 1 receptor antagonist
ENSRNOG00000019999	24.6144	-1.0397	0.225535	-4.60991	4.03e-06	0.000362752	Lypd3	Ly6/Plaur domain containing 3
ENSRNOG00000047027	19.8837	-1.04123	0.346137	-3.00813	0.00262861	0.0499596	Unc93a	unc-93 homolog A
ENSRNOG00000039891	24.7711	-1.04198	0.287486	-3.62445	0.000289578	0.0110209	Adgrg5	adhesion G protein-coupled receptor G5
ENSRNOG00000022521	16.4946	-1.0504	0.30957	-3.3931	0.000691061	0.02036	Ddias	DNA damage-induced apoptosis suppressor
ENSRNOG00000054978	674.146	-1.06177	0.136271	-7.79164	6.61e-15	5.75e-12	H1f2	H1.2 linker histone, cluster member
ENSRNOG00000000906	89.8064	-1.06382	0.194601	-5.46665	4.59e-08	8.86e-06	Medag	mesenteric estrogen-dependent adipogenesis
ENSRNOG00000024848	325.358	-1.07015	0.179437	-5.9639	2.46e-09	6.64e-07	Fga	fibrinogen alpha chain
ENSRNOG00000016177	39.5515	-1.08123	0.241761	-4.47229	7.74e-06	0.000617604	Scara3	scavenger receptor class A, member 3
ENSRNOG00000010359	12.2312	-1.08318	0.312123	-3.47035	0.000519787	0.0168136	Bik	BCL2-interacting killer
ENSRNOG00000010899	33.7629	-1.09011	0.337691	-3.22814	0.00124599	0.0299843	Bfsp2	beaded filament structural protein 2
ENSRNOG00000018770	69.3489	-1.09152	0.165078	-6.61217	3.79e-11	1.43e-08	Pmaip1	phorbol-12-myristate-13-acetate-induced protein 1
ENSRNOG00000047686	42.97	-1.09859	0.333053	-3.29853	0.000971913	0.0255507	Pou3f1	POU class 3 homeobox 1
ENSRNOG00000010497	57.4014	-1.10443	0.277996	-3.97281	7.1e-05	0.00394638	RGD1305807	hypothetical LOC298077
ENSRNOG00000008841	12.0441	-1.11365	0.359403	-3.09862	0.00194425	0.0404263	Orc1	origin recognition complex, subunit 1
ENSRNOG00000025476	2043.96	-1.11734	0.198321	-5.63399	1.76e-08	3.83e-06	Tmem252	transmembrane protein 252
ENSRNOG00000051690	21.6941	-1.11816	0.325571	-3.43445	0.00059375	0.0183546	Clec9a	C-type lectin domain containing 9A
ENSRNOG00000001193	16.502	-1.1314	0.364804	-3.10138	0.00192621	0.0403332	Hsf2bp	heat shock transcription factor 2 binding protein
ENSRNOG00000008015	62.0293	-1.13394	0.23505	-4.82427	1.41e-06	0.000159829	Fos	Fos proto-oncogene, AP-1 transcription factor subunit
ENSRNOG00000016069	33.5489	-1.14255	0.259428	-4.40412	1.06e-05	0.000814428	Cd3e	CD3e molecule
ENSRNOG00000003442	32.0983	-1.15397	0.358649	-3.21753	0.00129297	0.0307861	Adora1	adenosine A1 receptor
ENSRNOG00000043416	142.934	-1.16425	0.183767	-6.33546	2.37e-10	7.26e-08	Bcl3	BCL3, transcription coactivator
ENSRNOG00000018371	120.76	-1.16496	0.152408	-7.64366	2.11e-14	1.74e-11	Tubb6	tubulin, beta 6 class V
ENSRNOG00000026067	24.5741	-1.17218	0.266644	-4.39605	1.1e-05	0.000825876	Wfdc10	WAP four-disulfide core domain 10A
ENSRNOG00000021256	32.6108	-1.17398	0.259527	-4.52351	6.08e-06	0.000506046	Adra1d	adrenoceptor alpha 1D
ENSRNOG00000040287	93.6974	-1.17866	0.351473	-3.3535	0.000797973	0.0224899	Cyp1b1	cytochrome P450, family 1, subfamily b, polypeptide 1
ENSRNOG00000006620	12.1238	-1.1827	0.361169	-3.27464	0.00105797	0.0270406	Xcr1	X-C motif chemokine receptor 1
ENSRNOG00000013018	7.95187	-1.20001	0.377076	-3.18241	0.00146053	0.0336086	Eda2r	ectodysplasin A2 receptor
ENSRNOG00000053400	50.27	-1.20934	0.218208	-5.54212	2.99e-08	6.19e-06	Cfi	complement factor I
ENSRNOG00000001187	74.9147	-1.21648	0.254589	-4.77821	1.77e-06	0.000190789	Oasl	2'-5'-oligoadenylate synthetase-like
ENSRNOG00000007092	63.2514	-1.22342	0.261841	-4.67237	2.98e-06	0.000292919	Fgb	fibrinogen beta chain
ENSRNOG00000002085	10.5896	-1.22381	0.327907	-3.73219	0.000189824	0.00815724	Thegl	theg spermatid protein-like
ENSRNOG00000014338	1598.53	-1.2248	0.385505	-3.17712	0.00148745	0.0340007	Slc25a25	solute carrier family 25 member 25
ENSRNOG00000021750	407.027	-1.2251	0.242956	-5.0425	4.59e-07	6.59e-05	Id1	inhibitor of DNA binding 1, HLH protein
ENSRNOG00000015562	8.27074	-1.24564	0.384892	-3.23634	0.00121073	0.0294529	Cdh17	cadherin 17
ENSRNOG00000015750	54.4413	-1.28252	0.36617	-3.50252	0.000460875	0.01547	Wnt7b	Wnt family member 7B
ENSRNOG00000030387	40.2896	-1.29916	0.354568	-3.66406	0.000248245	0.00993106	Kng2	kininogen 2
ENSRNOG00000025184	30.9944	-1.30169	0.420717	-3.09398	0.00197489	0.0408074	Prss35	serine protease 35
ENSRNOG00000019330	55.6067	-1.32323	0.249908	-5.29485	1.19e-07	2.05e-05	Procr	protein C receptor
ENSRNOG00000009772	10.8722	-1.32437	0.387139	-3.42092	0.000624108	0.0188922	Kirrel3	kirre like nephrin family adhesion molecule 3
ENSRNOG00000031443	8.45298	-1.33681	0.409199	-3.26691	0.0010873	0.0274315	Havcr2	hepatitis A virus cellular receptor 2
ENSRNOG00000014367	78.2451	-1.35127	0.191714	-7.04839	1.81e-12	1.01e-09	Ephb6	Eph receptor B6
ENSRNOG00000011424	21.3556	-1.35935	0.386765	-3.51467	0.000440298	0.014972	Cldn23	claudin 23
ENSRNOG00000021234	87.0047	-1.36392	0.317373	-4.29752	1.73e-05	0.00122246	Slc4a11	solute carrier family 4 member 11
ENSRNOG00000002946	49.9532	-1.37229	0.278897	-4.92041	8.64e-07	0.000110728	Socs3	suppressor of cytokine signaling 3
ENSRNOG00000042029	26.7891	-1.39003	0.251779	-5.52083	3.37e-08	6.85e-06	Efs	embryonal Fyn-associated substrate
ENSRNOG00000046946	9.47228	-1.39997	0.447759	-3.12662	0.00176831	0.0380466	Ptchd3	patched domain containing 3
ENSRNOG00000017209	9.96976	-1.41266	0.428238	-3.29876	0.000971129	0.0255507	Tubb3	tubulin, beta 3 class III
ENSRNOG00000019306	9.91353	-1.41587	0.366353	-3.86475	0.000111203	0.00548716	Syt12	synaptotagmin 12
ENSRNOG00000056209	9.35068	-1.41951	0.396812	-3.57729	0.000347174	0.0125706	Exo1	exonuclease 1
ENSRNOG00000000428	18.7718	-1.44318	0.477392	-3.02304	0.00250246	0.0486254	Cyp21a1	cytochrome P450, family 21, subfamily a, polypeptide 1
ENSRNOG00000060879	10.3147	-1.44781	0.446548	-3.24223	0.001186	0.0290335	LOC100910996	uncharacterized LOC100910996
ENSRNOG00000000693	6.41633	-1.47505	0.434015	-3.3986	0.000677317	0.0202187	Svop	SV2 related protein
ENSRNOG00000049766	121.163	-1.49241	0.15477	-9.6428	5.27e-22	1.37e-18	Sctr	secretin receptor
ENSRNOG00000053075	15.9235	-1.4942	0.313584	-4.76491	1.89e-06	0.000202419	B4galnt4	beta-1,4-N-acetyl-galactosaminyl transferase 4
ENSRNOG00000053081	7.62891	-1.49799	0.494898	-3.02687	0.00247098	0.0482535	LOC684762	H3 clustered histone 13
ENSRNOG00000004731	10.4304	-1.52091	0.4906	-3.1001	0.00193456	0.0403332	Ano3	anoctamin 3
ENSRNOG00000016502	7.55223	-1.52539	0.463574	-3.2905	0.00100009	0.0259858	Dscaml1	DS cell adhesion molecule-like 1
ENSRNOG00000018420	170.071	-1.54848	0.285958	-5.41507	6.13e-08	1.14e-05	Slc22a7	solute carrier family 22 member 7
ENSRNOG00000004578	5.9922	-1.54925	0.485039	-3.19408	0.00140279	0.0326525	Cthrc1	collagen triple helix repeat containing 1
ENSRNOG00000030187	32.9574	-1.55042	0.383445	-4.04338	5.27e-05	0.00309334	Mmp12	matrix metallopeptidase 12
ENSRNOG00000013973	84.871	-1.55691	0.245077	-6.35273	2.12e-10	6.62e-08	Lcn2	lipocalin 2
ENSRNOG00000008816	93.3457	-1.56164	0.27504	-5.67787	1.36e-08	3.18e-06	Gpnmb	glycoprotein nmb
ENSRNOG00000015514	34.3999	-1.58154	0.343168	-4.60864	4.05e-06	0.000362752	Bcat1	branched chain amino acid transaminase 1
ENSRNOG00000007545	65.7347	-1.59135	0.326867	-4.8685	1.12e-06	0.000134272	Angptl4	angiopoietin-like 4
ENSRNOG00000019660	11.9511	-1.60386	0.358916	-4.46861	7.87e-06	0.000625119	Spib	Spi-B transcription factor
ENSRNOG00000012208	39.1369	-1.60836	0.328191	-4.90069	9.55e-07	0.000119073	Itgb7	integrin subunit beta 7
ENSRNOG00000046667	15.347	-1.62497	0.401805	-4.04416	5.25e-05	0.00309334	Fosb	FosB proto-oncogene, AP-1 transcription factor subunit
ENSRNOG00000060237	87.9454	-1.63608	0.46194	-3.54177	0.000397453	0.0139394	Inhbb	inhibin subunit beta B
ENSRNOG00000002794	24.5423	-1.64007	0.398442	-4.11621	3.85e-05	0.00244902	Selp	selectin P
ENSRNOG00000033734	6.04536	-1.64386	0.498455	-3.2979	0.000974112	0.0255655	Tnnt2	troponin T2, cardiac type
ENSRNOG00000002723	10.0143	-1.67446	0.456372	-3.66907	0.000243432	0.00978858	Sele	selectin E
ENSRNOG00000024461	46.0448	-1.67703	0.323018	-5.19176	2.08e-07	3.26e-05	Marchf11	membrane associated ring-CH-type finger 11
ENSRNOG00000048321	6.92854	-1.68113	0.511918	-3.28398	0.00102353	0.0262891	Tnfsf8	TNF superfamily member 8
ENSRNOG00000020136	10.9465	-1.69064	0.407695	-4.14684	3.37e-05	0.00217887	Tgm1	transglutaminase 1
ENSRNOG00000011483	18.53	-1.72308	0.520909	-3.30783	0.000940211	0.0249123	S100a9	S100 calcium binding protein A9
ENSRNOG00000008412	37.9947	-1.73469	0.253013	-6.85615	7.07e-12	3.35e-09	Gprc5a	G protein-coupled receptor, class C, group 5, member A
ENSRNOG00000012964	6.94002	-1.74174	0.488362	-3.5665	0.00036178	0.0129889	Ccr6	C-C motif chemokine receptor 6
ENSRNOG00000019422	197.447	-1.75276	0.213351	-8.21541	2.11e-16	2.07e-13	Egr1	early growth response 1
ENSRNOG00000015101	5.13999	-1.76849	0.541797	-3.26411	0.00109808	0.0275466	Mak	male germ cell-associated kinase
ENSRNOG00000036760	7.68311	-1.79057	0.554373	-3.22991	0.00123831	0.0298454	Tmc5	transmembrane channel-like 5
ENSRNOG00000007740	21.6722	-1.79765	0.464069	-3.87368	0.000107206	0.00542689	Tacstd2	tumor-associated calcium signal transducer 2
ENSRNOG00000046214	192.164	-1.81856	0.305557	-5.95162	2.66e-09	6.92e-07	Cyp27b1	cytochrome P450, family 27, subfamily b, polypeptide 1
ENSRNOG00000001777	7.47219	-1.84412	0.436788	-4.222	2.42e-05	0.00164681	Muc4	mucin 4, cell surface associated
ENSRNOG00000048186	3.9128	-1.85956	0.599375	-3.1025	0.00191895	0.0403332	F2rl3	F2R like thrombin or trypsin receptor 3
ENSRNOG00000031536	5.92837	-1.87008	0.578809	-3.2309	0.001234	0.0297875	Syndig1	synapse differentiation inducing 1
ENSRNOG00000023449	12.4419	-1.87715	0.331459	-5.66328	1.49e-08	3.37e-06	Atg9b	autophagy related 9B
ENSRNOG00000006735	13.2139	-1.8816	0.343428	-5.47888	4.28e-08	8.37e-06	Cdkn2b	cyclin-dependent kinase inhibitor 2B
ENSRNOG00000048782	23.9708	-1.88799	0.376976	-5.00825	5.49e-07	7.54e-05	Wnt7a	Wnt family member 7A
ENSRNOG00000018958	11.0646	-1.90792	0.502859	-3.79415	0.000148153	0.00685624	Mt3	metallothionein 3
ENSRNOG00000030729	141.051	-1.94058	0.227112	-8.54458	1.29e-17	1.83e-14	C4b	complement C4B (Chido blood group)
ENSRNOG00000010666	3.81943	-1.96982	0.653307	-3.01516	0.00256847	0.049417	Ccn5	cellular communication network factor 5
ENSRNOG00000015279	12.0207	-2.01253	0.499407	-4.02983	5.58e-05	0.0032217	Vtcn1	V-set domain containing T cell activation inhibitor 1
ENSRNOG00000011702	4.22589	-2.02668	0.673416	-3.00956	0.00261629	0.0499073	Foxp3	forkhead box P3
ENSRNOG00000013141	3.17499	-2.0763	0.679588	-3.05524	0.00224884	0.0450979	Eno2	enolase 2
ENSRNOG00000008575	6.16262	-2.08682	0.660906	-3.15752	0.00159119	0.0356511	Aoc1	amine oxidase, copper containing 1
ENSRNOG00000033153	22.6	-2.09244	0.287623	-7.27494	3.47e-13	2.36e-10	Sfn	stratifin
ENSRNOG00000030452	3.45956	-2.1365	0.681761	-3.13379	0.00172563	0.0374578	Rimbp3	RIMS binding protein 3
ENSRNOG00000018978	12.7326	-2.16629	0.441325	-4.90862	9.17e-07	0.000115702	Scart1	scavenger receptor family member expressed on T-cells 1
ENSRNOG00000043451	4758.13	-2.3068	0.340889	-6.76702	1.31e-11	5.88e-09	Spp1	secreted phosphoprotein 1
ENSRNOG00000010478	8.80494	-2.31873	0.629356	-3.68429	0.00022934	0.00934201	Serpina3n	serine (or cysteine) peptidase inhibitor, clade A, member 3N
ENSRNOG00000025074	8.79431	-2.36873	0.511875	-4.62755	3.7e-06	0.000342479	Fgg	fibrinogen gamma chain
ENSRNOG00000055939	4.13303	-2.40404	0.608741	-3.94921	7.84e-05	0.00425779	Zcchc18	NA
ENSRNOG00000020030	5.77913	-2.4079	0.621559	-3.87398	0.000107074	0.00542689	Crlf1	cytokine receptor-like factor 1
ENSRNOG00000038896	12.2425	-2.42869	0.545029	-4.45608	8.35e-06	0.000656127	Upk3bl1	uroplakin 3B like 1
ENSRNOG00000014327	2.88043	-2.4473	0.763524	-3.20527	0.00134935	0.0317869	Csrp3	cysteine and glycine rich protein 3
ENSRNOG00000006025	90.2758	-2.51773	0.294637	-8.54519	1.28e-17	1.83e-14	Lamb3	laminin subunit beta 3
ENSRNOG00000048363	4.60707	-2.5364	0.772542	-3.28319	0.0010264	0.0263196	Dnah5	dynein, axonemal, heavy chain 5
ENSRNOG00000053541	7.68706	-2.61008	0.745822	-3.49961	0.000465943	0.0155733	LOC103690317	NA
ENSRNOG00000061059	6.80307	-2.61767	0.800932	-3.26828	0.00108204	0.0273872	LOC100912478	vacuolar ATPase assembly integral membrane protein VMA21-like
ENSRNOG00000031689	2.64846	-2.65454	0.880743	-3.01398	0.00257847	0.0494868	Trim15	tripartite motif containing 15
ENSRNOG00000012660	11.7113	-2.69842	0.578305	-4.66609	3.07e-06	0.000299402	Postn	periostin
ENSRNOG00000017786	9.4257	-2.70096	0.495359	-5.45253	4.97e-08	9.47e-06	Acta1	actin, alpha 1, skeletal muscle
ENSRNOG00000000640	24.4686	-2.72612	0.367596	-7.41608	1.21e-13	8.99e-11	Egr2	early growth response 2
ENSRNOG00000048967	2.92849	-2.75601	0.708958	-3.88741	0.000101321	0.00524787	LOC688459	hypothetical protein LOC688459
ENSRNOG00000052017	4.69363	-2.77686	0.762747	-3.64061	0.000271998	0.0106631	Dio3	iodothyronine deiodinase 3
ENSRNOG00000002782	6.11339	-2.94057	0.658617	-4.46477	8.02e-06	0.000633228	Epgn	epithelial mitogen
ENSRNOG00000002640	3.62392	-3.06669	0.818499	-3.74673	0.000179154	0.00788454	Serpinb5	serpin family B member 5
ENSRNOG00000007243	50.0728	-3.19222	0.482911	-6.61037	3.83e-11	1.43e-08	Havcr1	hepatitis A virus cellular receptor 1
ENSRNOG00000039698	5.54255	-3.55422	0.677838	-5.24347	1.58e-07	2.54e-05	Prss22	serine protease 22
ENSRNOG00000017409	2.85649	-3.60586	0.969785	-3.71821	0.000200643	0.00841532	Wnt6	Wnt family member 6
ENSRNOG00000026371	226.972	-3.67481	0.44356	-8.28483	1.18e-16	1.23e-13	Krt17	keratin 17
ENSRNOG00000059897	2.84751	-4.04468	1.07984	-3.74562	0.00017995	0.00788454	Gjb5	gap junction protein, beta 5
ENSRNOG00000019823	33.1315	-4.84095	1.47368	-3.28495	0.00102001	0.0262417	Romo1	reactive oxygen species modulator 1

## Sheet: LiAM_Control_14days
	baseMean	log2FoldChange	lfcSE	stat	pvalue	padj	Symbol	Genename						Symbol	log2FoldChange				Symbol	log2FoldChange
ENSRNOG00000000521	946.946	4.12915	0.121136	34.0869	1.15e-254	1.81e-250	Cdkn1a	cyclin-dependent kinase inhibitor 1A						Krt17	7.35448				Aqp5	-4.01113
ENSRNOG00000016043	1147.13	4.43946	0.177927	24.951	2.08e-137	1.63e-133	Aqp4	aquaporin 4						Bpifc	6.55693				Olr1332	-3.96263
ENSRNOG00000047393	1611.54	4.66677	0.214177	21.7893	2.93e-105	1.53e-101	Krt18	keratin 18						Capn8	5.45898				Atp5pb	-3.90074
ENSRNOG00000011316	156.697	4.26305	0.208146	20.4811	3.18e-93	1.24e-89	Fam167a	family with sequence similarity 167, member A						Dbndd1	5.41101				Anxa9	-3.82415
ENSRNOG00000001476	660.41	2.59525	0.132389	19.6032	1.45e-85	4.54e-82	Cldn4	claudin 4						Vwa5b1	5.34235				Cyp8b1	-3.67327
ENSRNOG00000016695	1189.28	1.88495	0.100324	18.7886	9.37e-79	2.44e-75	Mmp2	matrix metallopeptidase 2						Ano3	5.27408				Ugt2a1	-3.53783
ENSRNOG00000004282	327.248	1.99883	0.10831	18.4547	4.78e-76	1.07e-72	Arl4a	ADP-ribosylation factor like GTPase 4A						Cyp4f39	5.1431				Ptcra	-3.2103
ENSRNOG00000002667	346.725	3.34848	0.186195	17.9838	2.61e-72	5.11e-69	Lamc2	laminin subunit gamma 2						Abcg5	5.14186				Olr1326	-3.00971
ENSRNOG00000007364	129.329	2.13795	0.122437	17.4616	2.81e-68	4.88e-65	Rab15	RAB15, member RAS oncogene family						Mab21l4	4.92178				Ahsp	-3.00285
ENSRNOG00000010645	488.903	2.38411	0.139452	17.0962	1.58e-65	2.48e-62	Lgals3	galectin 3						Tubb4a	4.66696				Cpne4	-2.91569
ENSRNOG00000000499	99.5026	3.83903	0.227321	16.8882	5.5e-64	7.82e-61	Tcp11	t-complex 11						Krt18	4.66677				Tm4sf20	-2.76002
ENSRNOG00000014233	725.8	2.86211	0.171925	16.6474	3.16e-62	4.12e-59	Krt19	keratin 19						Clca2	4.53467				Ncbp2	-2.70665
ENSRNOG00000017854	987.19	1.46194	0.0909885	16.0673	4.33e-58	5.21e-55	Ucp2	uncoupling protein 2						Kcnn3	4.52884				Aknad1	-2.62301
ENSRNOG00000009779	4958.18	1.53769	0.100374	15.3197	5.65e-53	6.31e-50	Krt8	keratin 8						Syt8	4.45976				Alox15	-2.61696
ENSRNOG00000016890	166.663	4.02916	0.26884	14.9872	8.9e-51	9e-48	Tppp3	ST6 N-acetylgalactosaminide alpha-2,6-sialyltransferase 2						Aqp4	4.43946				Hemgn	-2.54929
ENSRNOG00000012083	543.468	1.09317	0.0729512	14.985	9.21e-51	9e-48	St6galnac2	tubulin polymerization-promoting protein family member 3						Rpl39l	4.37317				Kcne1	-2.54294
ENSRNOG00000003256	3062.48	0.694519	0.0479267	14.4913	1.38e-47	1.27e-44	Ccng1	cyclin G1						Nfasc	4.30141				Hbb-b1	-2.50997
ENSRNOG00000016166	351.943	1.61679	0.116175	13.9169	5e-44	4.35e-41	Pdlim1	PDZ and LIM domain 1						Trpv6	4.29274				Rpl8	-2.50047
ENSRNOG00000047505	68.3867	4.66696	0.337871	13.8129	2.13e-43	1.76e-40	Tubb4a	tubulin, beta 4A class IVa						Fam167a	4.26305				Bfsp2	-2.47804
ENSRNOG00000008057	3075.16	1.18816	0.0900358	13.1965	9.19e-40	7.19e-37	Krt7	keratin 7						Cdkn1a	4.12915				Alas2	-2.45064
ENSRNOG00000007574	135.349	1.82869	0.139206	13.1365	2.03e-39	1.51e-36	Padi2	peptidyl arginine deiminase 2						A2ml1	4.10505				Otogl	-2.44016
ENSRNOG00000006646	217.783	1.23866	0.0950503	13.0316	8.09e-39	5.75e-36	Vopp1	VOPP1 WW domain binding protein						Wnt10b	4.07024				Hbb	-2.40705
ENSRNOG00000017325	280.898	1.38862	0.106824	12.9991	1.24e-38	8.41e-36	Cldn7	claudin 7						Tppp3	4.02916				Cabp7	-2.39176
ENSRNOG00000005580	253.106	1.4448	0.111897	12.9119	3.86e-38	2.51e-35	Itgb4	integrin subunit beta 4						Alox15b	3.95451				Magec2	-2.37273
ENSRNOG00000014714	63.3957	4.29274	0.333277	12.8804	5.8e-38	3.63e-35	Trpv6	transient receptor potential cation channel, subfamily V, member 6						Dhrs9	3.88152				Smpd3	-2.26263
ENSRNOG00000017307	1685.02	0.972668	0.0759032	12.8146	1.36e-37	8.17e-35	Prss23	serine protease 23						Ccl20	3.85913				Slc35f1	-2.24909
ENSRNOG00000049402	741.35	1.37488	0.107357	12.8066	1.51e-37	8.72e-35	Nbl1	NBL1, DAN family BMP antagonist						Tcp11	3.83903				LOC102552055	-2.23758
ENSRNOG00000017445	260.387	1.82038	0.145907	12.4764	1e-35	5.61e-33	Tubb2b	tubulin, beta 2B class IIb						Ttll6	3.83819				Iqch	-2.23269
ENSRNOG00000012989	153.699	1.37725	0.111778	12.3213	6.96e-35	3.75e-32	Serinc2	serine incorporator 2						Prr32	3.83724				Col26a1	-2.20308
ENSRNOG00000014170	380.205	1.39163	0.113001	12.3152	7.51e-35	3.91e-32	Dbn1	drebrin 1						Wnt10a	3.81078				Gdpd2	-2.20173
ENSRNOG00000021338	653.006	0.86331	0.0702818	12.2835	1.11e-34	5.6e-32	Tmem132a	transmembrane protein 132A						Tmem40	3.80393				LOC691551	-2.19377
ENSRNOG00000019661	807.371	2.361	0.19227	12.2796	1.17e-34	5.7e-32	Gdf15	growth differentiation factor 15						Ccn3	3.78822				Scd	-2.17605
ENSRNOG00000003546	332.489	1.49231	0.122796	12.1528	5.54e-34	2.63e-31	Tnfrsf12a	TNF receptor superfamily member 12A						Spag17	3.77128				Tcp11x2	-2.16425
ENSRNOG00000020206	14001.3	1.37112	0.116371	11.7823	4.81e-32	2.21e-29	Ctsd	cathepsin D						Cps1	3.73375				Cdh22	-2.15296
ENSRNOG00000022189	231.514	-1.62769	0.138709	-11.7346	8.48e-32	3.79e-29	Htatip2	HIV-1 Tat interactive protein 2						Ctrb1	3.7168				Spetex-2F	-2.1482
ENSRNOG00000008849	370.221	3.31618	0.282882	11.7228	9.74e-32	4.23e-29	Guca2a	guanylate cyclase activator 2A						Bves	3.66138				Prss35	-2.14537
ENSRNOG00000008697	98.7409	3.78822	0.324784	11.6638	1.95e-31	8.25e-29	Ccn3	cellular communication network factor 3						Svop	3.61201				Kif5c	-2.14061
ENSRNOG00000052368	475.937	1.79265	0.154315	11.6168	3.39e-31	1.39e-28	Clcnka	chloride voltage-gated channel Ka						Gdap1	3.54961				Aldh1b1	-2.13982
ENSRNOG00000029740	99.8709	2.92238	0.25354	11.5263	9.72e-31	3.9e-28	Slc35g1	solute carrier family 35, member G1						Car15	3.54353				Syt6	-2.10907
ENSRNOG00000006094	316.63	1.72599	0.150315	11.4824	1.62e-30	6.32e-28	Cd44	CD44 molecule (Indian blood group)						Trim66	3.53007				Aqp8	-2.07751
ENSRNOG00000020501	307.251	1.07089	0.0936043	11.4406	2.62e-30	1e-27	Tjp3	tight junction protein 3						Ppp2r2c	3.52448				Gc	-2.0636
ENSRNOG00000023993	103.669	2.83952	0.2502	11.349	7.5e-30	2.79e-27	Kif1a	kinesin family member 1A						Pinlyp	3.46589				Hba-a1	-2.06079
ENSRNOG00000009715	2268.72	-1.10105	0.0972334	-11.3238	1e-29	3.58e-27	Me1	tubulin, beta 5 class I						Pgbd5	3.38233				Hba1	-2.05783
ENSRNOG00000061216	2592.72	0.938524	0.0828848	11.3232	1.01e-29	3.58e-27	Tubb5	malic enzyme 1						Celf3	3.38099				Csmd1	-2.03784
ENSRNOG00000007247	113.3	4.10505	0.363632	11.289	1.49e-29	5.17e-27	A2ml1	alpha-2-macroglobulin-like 1						Atg9b	3.36603				LOC100910996	-2.01391
ENSRNOG00000004743	200.273	1.40605	0.12518	11.2323	2.83e-29	9.63e-27	Cdcp1	CUB domain containing protein 1						Lamc2	3.34848				Hist1h2ao	-2.01275
ENSRNOG00000006330	720.16	1.35365	0.121049	11.1826	4.96e-29	1.65e-26	Elf3	E74 like ETS transcription factor 3						Guca2a	3.31618				Hba-a2	-1.97894
ENSRNOG00000007519	763.355	0.854375	0.0769852	11.0979	1.28e-28	4.18e-26	Tmem43	transmembrane protein 43						Grem1	3.30167				Plin1	-1.97569
ENSRNOG00000005850	32.1864	3.54961	0.324162	10.9501	6.64e-28	2.12e-25	Gdap1	ganglioside-induced differentiation-associated-protein 1						Epgn	3.29747				Tmem132b	-1.96396
ENSRNOG00000002930	548.894	1.29745	0.119639	10.8447	2.11e-27	6.48e-25	Ppl	periplakin						Efna3	3.26851				Epo	-1.95624
ENSRNOG00000026053	1798.53	3.30167	0.307009	10.7543	5.66e-27	1.7e-24	Grem1	gremlin 1, DAN family BMP antagonist						Clec2dl1	3.23613				Ccn6	-1.95235
ENSRNOG00000011901	134.706	2.70321	0.251616	10.7434	6.37e-27	1.88e-24	Rrad	RRAD, Ras related glycolysis inhibitor and calcium channel regulator						RGD1564534	3.20156				LOC102554658	-1.93336
ENSRNOG00000014376	481.022	-1.17223	0.109475	-10.7078	9.36e-27	2.71e-24	Proc	protein C, inactivator of coagulation factors Va and VIIIa						Casp6	3.07612				LOC100134871	-1.92186
ENSRNOG00000009068	282.659	1.61566	0.151508	10.6639	1.5e-26	4.27e-24	Phlda3	pleckstrin homology-like domain, family A, member 3						Guca2b	3.06898				Cyp2c24	-1.91117
ENSRNOG00000008301	3903.22	0.864317	0.0815875	10.5937	3.19e-26	8.9e-24	Tagln2	transgelin 2						Tent5b	3.05659				Tmprss4	-1.89751
ENSRNOG00000032417	320.072	2.35265	0.222139	10.5909	3.29e-26	9.02e-24	Gabrp	gamma-aminobutyric acid type A receptor subunit pi						Pcsk9	2.99002				Unc93a	-1.88309
ENSRNOG00000000515	151.011	1.26136	0.119362	10.5675	4.22e-26	1.14e-23	Mapk13	mitogen activated protein kinase 13						Slc35g1	2.92238				Cyp2c11	-1.85845
ENSRNOG00000003300	539.527	1.0819	0.102747	10.5298	6.3e-26	1.67e-23	Btg2	BTG anti-proliferation factor 2						Septin12	2.89181				Ceacam20	-1.85618
ENSRNOG00000011459	293.126	0.908836	0.0868396	10.4657	1.24e-25	3.24e-23	Rhbdf2	rhomboid 5 homolog 2						LOC103692514	2.89056				Pkd2l2	-1.8225
ENSRNOG00000025994	600.748	1.55788	0.15007	10.381	3.03e-25	7.76e-23	Krt80	keratin 80						Eda2r	2.88958				Acot5	-1.80461
ENSRNOG00000023640	230.948	1.06725	0.103103	10.3513	4.13e-25	1.04e-22	Rab25	RAB25, member RAS oncogene family						Krt19	2.86211				LOC500124	-1.80094
ENSRNOG00000017899	8491.21	-1.2998	0.126168	-10.3022	6.89e-25	1.71e-22	Akr7a3	aldo-keto reductase family 7 member A3						Tekt4	2.86172				Slc22a7	-1.79909
ENSRNOG00000015449	213.867	1.27072	0.123497	10.2895	7.86e-25	1.92e-22	Tmem171	transmembrane protein 171						Sprr1a	2.84641				Apoh	-1.79097
ENSRNOG00000008353	63.4892	-2.23269	0.217273	-10.276	9.04e-25	2.18e-22	Iqch	IQ motif containing H						Kif1a	2.83952				Cndp1	-1.78876
ENSRNOG00000015522	109.46	1.24465	0.121499	10.2441	1.26e-24	2.98e-22	Tfap2a	transcription factor AP-2 alpha						Stc1	2.80471				Hrh3	-1.7728
ENSRNOG00000054274	157.815	1.7287	0.168905	10.2348	1.39e-24	3.23e-22	Cacnb3	calcium voltage-gated channel auxiliary subunit beta 3						Atp12a	2.79832				Armh1	-1.75513
ENSRNOG00000016343	230.604	1.26	0.124537	10.1175	4.62e-24	1.06e-21	Dkk3	dickkopf WNT signaling pathway inhibitor 3						Cfap77	2.79596				Skint8	-1.74781
ENSRNOG00000016361	95.0824	2.16246	0.214761	10.0691	7.57e-24	1.72e-21	Plcd4	phospholipase C, delta 4						Rrad	2.70321				Trpa1	-1.72747
ENSRNOG00000020138	271.949	1.13102	0.114743	9.857	6.39e-23	1.43e-20	Slc4a3	solute carrier family 4 member 3						Galnt5	2.69633				Syndig1	-1.72078
ENSRNOG00000018953	53.3412	1.838	0.186598	9.85005	6.85e-23	1.51e-20	Cblc	Cbl proto-oncogene C						LOC103693776	2.66216				Dnajc5b	-1.71922
ENSRNOG00000003648	185.437	1.2635	0.128934	9.79958	1.13e-22	2.46e-20	Cldn6	claudin 6						Dpf1	2.65215				Cabp4	-1.70127
ENSRNOG00000053430	69.0017	1.78599	0.18279	9.7707	1.5e-22	3.22e-20	Slco4a1	solute carrier organic anion transporter family, member 4a1						Cdkn2b	2.62335				Gng13	-1.688
ENSRNOG00000014230	112.814	1.81429	0.185818	9.76381	1.61e-22	3.4e-20	Map1a	microtubule-associated protein 1A						Cldn4	2.59525				RGD1309350	-1.67609
ENSRNOG00000007829	3911.76	-0.94048	0.0970144	-9.69423	3.19e-22	6.65e-20	Lactb2	lactamase, beta 2						Rundc3a	2.56235				Phf19	-1.64981
ENSRNOG00000032574	1240.98	0.532636	0.0550457	9.67625	3.8e-22	7.83e-20	Scrib	scribble planar cell polarity protein						Clec2d	2.54782				Htatip2	-1.62769
ENSRNOG00000001953	139.11	1.36018	0.140625	9.67238	3.95e-22	8.03e-20	Bace2	beta-secretase 2						Marchf11	2.53232				Gng4	-1.62739
ENSRNOG00000010105	893.76	1.20676	0.125033	9.65153	4.84e-22	9.71e-20	S100a11	S100 calcium binding protein A11						Nipal4	2.52531				RGD1305807	-1.62363
ENSRNOG00000060728	751.163	1.29031	0.134741	9.57627	1.01e-21	1.99e-19	Tuba1a	tubulin, alpha 1A						Pglyrp2	2.50982				Ptprq	-1.62203
ENSRNOG00000052795	910.556	1.39313	0.145645	9.56525	1.12e-21	2.19e-19	Itpr3	inositol 1,4,5-trisphosphate receptor, type 3						Krt23	2.46276				Padi4	-1.61371
ENSRNOG00000006052	1143.06	0.800845	0.083863	9.54944	1.3e-21	2.52e-19	Sulf2	sulfatase 2						Pkib	2.45807				Defb9	-1.6089
ENSRNOG00000019336	317.872	1.21313	0.127157	9.54038	1.42e-21	2.71e-19	Gata3	GATA binding protein 3						Fam89a	2.44391				Ano2	-1.60788
ENSRNOG00000024349	100.851	1.54809	0.162478	9.52798	1.6e-21	3.02e-19	Cbarp	CACN subunit beta associated regulatory protein						Fcer2	2.4295				Ly6al	-1.58536
ENSRNOG00000018911	446.383	0.975176	0.103322	9.43823	3.79e-21	7.06e-19	Pfkfb3	6-phosphofructo-2-kinase/fructose-2,6-biphosphatase 3						Camkv	2.42308				Entpd8	-1.57099
ENSRNOG00000009686	1414	-0.535792	0.0568249	-9.42884	4.15e-21	7.63e-19	Aqp7	aquaporin 7						Lgals3	2.38411				Krt79	-1.56646
ENSRNOG00000019036	2327.32	-0.725196	0.077008	-9.41715	4.64e-21	8.43e-19	Ldhd	lactate dehydrogenase D						Ltk	2.37162				Mylk3	-1.56462
ENSRNOG00000008979	397.761	3.06898	0.329988	9.30029	1.4e-20	2.52e-18	Guca2b	guanylate cyclase activator 2B						Gdf15	2.361				Prima1	-1.55912
ENSRNOG00000001229	4530.41	0.461905	0.050054	9.22814	2.75e-20	4.89e-18	Col18a1	collagen type XVIII alpha 1 chain						Gabrp	2.35265				Snca	-1.53623
ENSRNOG00000020532	548.502	1.11378	0.120799	9.22013	2.97e-20	5.22e-18	Kcnq1	potassium voltage-gated channel subfamily Q member 1						Fos	2.34739				LOC108352756	-1.52386
ENSRNOG00000019741	694.649	0.661224	0.0717542	9.21512	3.11e-20	5.4e-18	Isyna1	inositol-3-phosphate synthase 1						Ccdc40	2.33395				Melk	-1.50288
ENSRNOG00000005924	2701.27	1.28526	0.139801	9.19345	3.8e-20	6.54e-18	Dstnl1	destrin-like 1						Bmp2	2.32562				Scgb1c1	-1.49814
ENSRNOG00000013598	249.677	-1.50288	0.164113	-9.15759	5.31e-20	9.02e-18	Melk	maternal embryonic leucine zipper kinase						LOC685680	2.31088				Spns3	-1.49128
ENSRNOG00000008937	2412.52	0.791149	0.0866024	9.13542	6.52e-20	1.1e-17	Csrp1	cysteine and glycine-rich protein 1						Armh4	2.2914				Lrat	-1.4811
ENSRNOG00000059903	69.5811	1.71047	0.188317	9.08296	1.06e-19	1.76e-17	Thbs3	thrombospondin 3						Epor	2.27277				Shisa3	-1.47829
ENSRNOG00000010887	9546.9	-0.699148	0.0771067	-9.06728	1.22e-19	2.01e-17	RGD1309534	similar to RIKEN cDNA 4931406C07						RGD1560020_predicted	2.25789				Rims4	-1.46205
ENSRNOG00000005310	1689.83	-0.360965	0.0398652	-9.05465	1.37e-19	2.23e-17	Cul1	cullin 1						Ankrd29	2.25452				Sdr9c7	-1.45659
ENSRNOG00000019356	95.039	1.15594	0.128241	9.01382	1.99e-19	3.21e-17	Lrfn4	leucine rich repeat and fibronectin type III domain containing 4						Ankrd29	2.25112				Atp8a2	-1.44697
ENSRNOG00000005358	379.676	0.646219	0.0719528	8.98116	2.68e-19	4.28e-17	Pmm1	phosphomannomutase 1						Brinp3	2.22119				Fam163a	-1.4458
ENSRNOG00000033206	8449.49	-0.622253	0.0699564	-8.89486	5.85e-19	9.24e-17	Entpd5	ectonucleoside triphosphate diphosphohydrolase 5						Tmie	2.18366				Atp1a4	-1.4404
ENSRNOG00000049766	121.163	1.70918	0.193074	8.85246	8.56e-19	1.33e-16	Sctr	secretin receptor						Plcd4	2.16246				Dhrs7l1	-1.43867
ENSRNOG00000030871	622.873	0.433979	0.0490269	8.85185	8.61e-19	1.33e-16	Calm2	calmodulin 2						Rab15	2.13795				Zyg11a	-1.4382
ENSRNOG00000022533	106.578	1.38857	0.15808	8.78399	1.58e-18	2.42e-16	Micall2	MICAL-like 2						Srpk3	2.12044				Ptchd3	-1.43782
ENSRNOG00000051952	270.948	0.792668	0.0902828	8.77983	1.64e-18	2.49e-16	Tes	testin LIM domain protein						Etv4	2.10834				RGD1565166	-1.41525
ENSRNOG00000014453	1468.15	0.632609	0.0732463	8.63674	5.78e-18	8.7e-16	Anxa5	annexin A5						Kndc1	2.09505				Cyp21a1	-1.41102
ENSRNOG00000020970	24.0481	2.56235	0.296769	8.63417	5.92e-18	8.81e-16	Rundc3a	RUN domain containing 3A						Tspan1	2.07534				Neb	-1.39594
ENSRNOG00000010872	2848.75	0.850101	0.0985131	8.62932	6.17e-18	9.11e-16	Ckb	creatine kinase B						Cfap45	2.07196				LOC100362814	-1.3824
ENSRNOG00000015992	100.756	3.85913	0.449188	8.59136	8.59e-18	1.26e-15	Ccl20	C-C motif chemokine ligand 20						Kcne3	2.05644				Mroh9	-1.37758
ENSRNOG00000020792	60.0074	2.10834	0.245609	8.58416	9.15e-18	1.33e-15	Etv4	ETS variant transcription factor 4						Slc13a5	2.05546				Sult4a1	-1.37667
ENSRNOG00000015075	1088.05	2.80471	0.327343	8.56811	1.05e-17	1.51e-15	Stc1	stanniocalcin 1						Mia	2.04662				Mroh2a	-1.37462
ENSRNOG00000013027	882.249	0.693206	0.0811201	8.54542	1.28e-17	1.82e-15	Rgl3	ral guanine nucleotide dissociation stimulator-like 3						Hspa1a	2.03741				Slc7a12	-1.363
ENSRNOG00000021276	78.8231	2.32562	0.27301	8.51844	1.62e-17	2.28e-15	Bmp2	bone morphogenetic protein 2						Slc35g2	2.02064				Gstp1	-1.3587
ENSRNOG00000039902	207.758	1.02648	0.121048	8.47993	2.25e-17	3.15e-15	Lbh	LBH regulator of WNT signaling pathway						Morn3	2.00357				Asgr2	-1.35775
ENSRNOG00000046744	25.7315	2.25112	0.265718	8.47184	2.42e-17	3.34e-15	Ankrd29	ankyrin repeat domain 29						Arl4a	1.99883				RGD1564324	-1.35141
ENSRNOG00000002272	123.905	1.31601	0.155774	8.4482	2.96e-17	4.06e-15	Lnx1	ligand of numb-protein X 1						LOC100363537	1.976				Tnfrsf11b	-1.34226
ENSRNOG00000058938	26.2299	2.42308	0.287199	8.43694	3.26e-17	4.43e-15	Camkv	CaM kinase-like vesicle-associated						Zbtb16	1.95724				Chrna2	-1.32626
ENSRNOG00000016143	75.8343	1.49139	0.177124	8.42001	3.76e-17	5.08e-15	Gpr162	G protein-coupled receptor 162						Cldn14	1.93216				Gucy1b2	-1.32245
ENSRNOG00000007369	56.5495	1.53495	0.182532	8.40921	4.13e-17	5.52e-15	Shisa4	shisa family member 4						Ankrd2	1.92586				Ppfia4	-1.31959
ENSRNOG00000000368	160.185	1.54251	0.183635	8.39989	4.47e-17	5.92e-15	Grik2	glutamate ionotropic receptor kainate type subunit 2						Brinp1	1.92168				Mylpf	-1.31692
ENSRNOG00000001374	68.1621	1.82554	0.218037	8.37261	5.64e-17	7.38e-15	Rasal1	RAS protein activator like 1						Sytl5	1.9153				Mcoln2	-1.31488
ENSRNOG00000033608	248.246	0.813641	0.0971851	8.37208	5.66e-17	7.38e-15	Cd276	Cd276 molecule						Mmp2	1.88495				Inmt	-1.30983
ENSRNOG00000008619	2928.68	-0.435417	0.0520477	-8.36574	5.97e-17	7.72e-15	Agtrap	angiotensin II receptor-associated protein						Micalcl	1.8662				Lgals5	-1.30334
ENSRNOG00000036859	129.887	1.19146	0.142802	8.34342	7.22e-17	9.25e-15	Gdpd5	glycerophosphodiester phosphodiesterase domain containing 5						Slc9a4	1.85236				Cacna1h	-1.30146
ENSRNOG00000010362	1439.77	0.803046	0.0965198	8.32001	8.8e-17	1.12e-14	Anxa2	annexin A2						Klf5	1.84304				Akr7a3	-1.2998
ENSRNOG00000008421	233.953	0.785225	0.0945747	8.30269	1.02e-16	1.28e-14	Klhl5	kelch-like family member 5						Cblc	1.838				Cpxm1	-1.29707
ENSRNOG00000033835	559.025	0.871413	0.10505	8.29524	1.08e-16	1.36e-14	Dnm1	dynamin 1						Padi2	1.82869				Tff3	-1.29267
ENSRNOG00000015306	170.295	1.85236	0.224188	8.26254	1.43e-16	1.77e-14	Slc9a4	solute carrier family 9 member A4						Rasal1	1.82554				Hsd3b3	-1.29132
ENSRNOG00000019556	992.951	0.653969	0.0792272	8.25435	1.53e-16	1.88e-14	Cd9	CD9 molecule						Arhgef4	1.82513				Aadac	-1.2887
ENSRNOG00000059741	189.413	0.896871	0.109415	8.19698	2.47e-16	3.01e-14	Tmc4	transmembrane channel-like 4						Rnf182	1.82386				Hsf2bp	-1.28698
ENSRNOG00000014373	20.4474	3.53007	0.431951	8.17239	3.02e-16	3.65e-14	Trim66	tripartite motif-containing 66						Tubb2b	1.82038				Camk2b	-1.27684
ENSRNOG00000014035	37.397	1.82513	0.223341	8.17194	3.03e-16	3.65e-14	Arhgef4	Rho guanine nucleotide exchange factor 4						Map1a	1.81429				Kap	-1.26102
ENSRNOG00000057569	3116.27	0.769962	0.0943218	8.16313	3.26e-16	3.9e-14	Ahnak	AHNAK nucleoprotein						Clcnka	1.79265				Ace3	-1.26101
ENSRNOG00000004405	6321.14	1.53283	0.188221	8.14374	3.83e-16	4.54e-14	Pigr	polymeric immunoglobulin receptor						Slco4a1	1.78599				Cacng5	-1.25763
ENSRNOG00000008099	170.557	1.12981	0.139204	8.11625	4.81e-16	5.65e-14	Galnt12	polypeptide N-acetylgalactosaminyltransferase 12						Itga2	1.77205				Ly6i	-1.2223
ENSRNOG00000010473	177.488	1.01218	0.12482	8.10911	5.1e-16	5.95e-14	Cand2	cullin-associated and neddylation-dissociated 2 (putative)						Cd69	1.76533				RGD1563354	-1.22105
ENSRNOG00000053450	925.224	0.619743	0.0766145	8.08911	6.01e-16	6.96e-14	Myadm	myeloid-associated differentiation marker						Mt3	1.76247				Apln	-1.21992
ENSRNOG00000039350	221.177	-1.688	0.209145	-8.07098	6.97e-16	8.02e-14	Gng13	G protein subunit gamma 13						Sptbn4	1.759				Ccl24	-1.2076
ENSRNOG00000028440	215.787	1.33074	0.165316	8.04968	8.3e-16	9.48e-14	Apcdd1l	APC down-regulated 1 like						P4htm	1.75829				Sds	-1.20354
ENSRNOG00000025899	1440.31	-0.634258	0.0794831	-7.97978	1.47e-15	1.66e-13	Thada	THADA, armadillo repeat containing						Rhbdl2	1.7576				Cidec	-1.20249
ENSRNOG00000046053	39.539	1.60243	0.201187	7.9649	1.65e-15	1.86e-13	Nudt10	nudix hydrolase 10						Alox5	1.74978				Cpvl	-1.19626
ENSRNOG00000007351	1526.09	-1.06444	0.133823	-7.95408	1.8e-15	2.02e-13	Ggh	gamma-glutamyl hydrolase						Tlk1	1.74439				Fbxl16	-1.19245
ENSRNOG00000060179	291.719	-0.844045	0.10631	-7.93944	2.03e-15	2.25e-13	Gpc3	glypican 3						Mlf1	1.73952				Nipal1	-1.1898
ENSRNOG00000021198	1425.88	-0.546802	0.0690032	-7.9243	2.29e-15	2.53e-13	Hist1h2bq	histone cluster 1 H2B family member Q						LOC361016	1.73934				Col9a2	-1.18734
ENSRNOG00000006460	477.196	-0.684706	0.0864438	-7.92082	2.36e-15	2.58e-13	Amdhd2	amidohydrolase domain containing 2						Cacnb3	1.7287				Mdfi	-1.1784
ENSRNOG00000007882	51.4758	1.51826	0.1919	7.91172	2.54e-15	2.76e-13	Ablim2	actin binding LIM protein family, member 2						Cd44	1.72599				Adam23	-1.17809
ENSRNOG00000018184	2632.26	0.641656	0.0814386	7.87902	3.3e-15	3.56e-13	Tpm1	olfactory receptor 1332						Thbs3	1.71047				Ahrr	-1.17474
ENSRNOG00000058207	15.8875	-3.96263	0.50299	-7.87815	3.32e-15	3.56e-13	Olr1332	tropomyosin 1						Sctr	1.70918				Proc	-1.17223
ENSRNOG00000008015	62.0293	2.34739	0.298227	7.87115	3.51e-15	3.74e-13	Fos	Fos proto-oncogene, AP-1 transcription factor subunit						Cldn17	1.69558				Slc7a13	-1.1717
ENSRNOG00000001766	986.268	-1.03638	0.131863	-7.85948	3.86e-15	4.08e-13	Tfrc	transferrin receptor						Ctcfl	1.66058				Etv5	-1.15506
ENSRNOG00000017511	710.246	1.15651	0.147321	7.8503	4.15e-15	4.36e-13	Dcdc2	doublecortin domain containing 2						Shisal1	1.63964				Agt	-1.15395
ENSRNOG00000008785	52.1502	1.84304	0.234822	7.84867	4.2e-15	4.38e-13	Klf5	Kruppel-like factor 5						Trpm5	1.62617				Scn8a	-1.14294
ENSRNOG00000032798	239.703	0.866497	0.110494	7.84203	4.43e-15	4.59e-13	Slco3a1	solute carrier organic anion transporter family, member 3a1						Ptgs2	1.62572				Sdsl	-1.14247
ENSRNOG00000030515	20.0065	4.30141	0.54972	7.82472	5.09e-15	5.24e-13	Nfasc	neurofascin						Lif	1.62405				Mmp28	-1.14184
ENSRNOG00000028649	190.591	1.47273	0.188284	7.82186	5.2e-15	5.32e-13	Tox3	TOX high mobility group box family member 3						Pdlim1	1.61679				Zg16b	-1.1404
ENSRNOG00000026371	226.972	7.35448	0.94339	7.7958	6.4e-15	6.5e-13	Krt17	keratin 17						Phlda3	1.61566				Slc10a1	-1.1335
ENSRNOG00000039496	226.372	0.733954	0.0943953	7.77532	7.53e-15	7.59e-13	Plp2	proteolipid protein 2						Inka2	1.60334				Resp18	-1.12679
ENSRNOG00000023455	629.586	0.391784	0.0505598	7.74892	9.27e-15	9.29e-13	Pomgnt1	protein O-linked mannose N-acetylglucosaminyltransferase 1 (beta 1,2-)						Nudt10	1.60243				Igf1	-1.1245
ENSRNOG00000016374	333.46	0.76503	0.098909	7.73469	1.04e-14	1.03e-12	Fgfr2	fibroblast growth factor receptor 2						Rdh12	1.60219				Dcst1	-1.11752
ENSRNOG00000021149	2561.36	-0.361458	0.0468836	-7.70969	1.26e-14	1.25e-12	Ush1c	USH1 protein network component harmonin						Mtus2	1.59625				Ptger1	-1.11352
ENSRNOG00000038166	1635.47	-0.359491	0.0468481	-7.67354	1.67e-14	1.64e-12	Ptgr2	prostaglandin reductase 2						Lrguk	1.5823				LOC100362176	-1.11336
ENSRNOG00000001785	427.001	-1.15506	0.150951	-7.65188	1.98e-14	1.92e-12	Etv5	ETS variant transcription factor 5						Ksr2	1.571				Skint10	-1.11216
ENSRNOG00000000264	1618.72	-0.547023	0.0716009	-7.63989	2.17e-14	2.1e-12	Def8	alanyl aminopeptidase, membrane						Fam189a2	1.5626				Tmem45b	-1.10789
ENSRNOG00000014610	19197.4	-0.674145	0.0882518	-7.63889	2.19e-14	2.1e-12	Anpep	differentially expressed in FDCP 8 homolog						Mlana	1.56003				Prlr	-1.10339
ENSRNOG00000011300	291.561	1.22735	0.161294	7.60941	2.75e-14	2.63e-12	Lama3	laminin subunit alpha 3						Trpv5	1.55946				Hhat	-1.10328
ENSRNOG00000013521	789.994	-0.479202	0.0630066	-7.60558	2.84e-14	2.69e-12	Dhfr	dihydrofolate reductase						Krt80	1.55788				Me1	-1.10105
ENSRNOG00000005291	98.0793	1.43756	0.189055	7.60388	2.87e-14	2.71e-12	Slc38a1	solute carrier family 38, member 1						Extl1	1.54919				Itih1	-1.09197
ENSRNOG00000000811	26.4844	2.45807	0.323563	7.59689	3.03e-14	2.84e-12	Pkib	cAMP-dependent protein kinase inhibitor beta						Cbarp	1.54809				Clec3b	-1.09089
ENSRNOG00000010899	33.7629	-2.47804	0.326432	-7.5913	3.17e-14	2.95e-12	Bfsp2	beaded filament structural protein 2						Grik2	1.54251				Gabbr2	-1.0869
ENSRNOG00000011497	82.5553	-2.13982	0.281975	-7.5887	3.23e-14	2.99e-12	Aldh1b1	aldehyde dehydrogenase 1 family, member B1						Map7d2	1.54021				Itga11	-1.0828
ENSRNOG00000017136	313.377	0.788407	0.103952	7.58432	3.34e-14	3.08e-12	Syt17	synaptotagmin 17						Icos	1.53917				Mep1b	-1.08226
ENSRNOG00000023561	42.3329	-1.60788	0.212057	-7.5823	3.39e-14	3.11e-12	Ano2	anoctamin 2						Krt8	1.53769				Spock1	-1.08182
ENSRNOG00000022937	17.0137	6.55693	0.86559	7.5751	3.59e-14	3.26e-12	Bpifc	BPI fold containing family C						Shisa4	1.53495				F2	-1.07417
ENSRNOG00000009094	5806.81	0.570921	0.0754438	7.5675	3.8e-14	3.44e-12	Nudt4	nudix hydrolase 4						Pigr	1.53283				Ggh	-1.06444
ENSRNOG00000010515	293.063	-0.647108	0.0856047	-7.55926	4.05e-14	3.64e-12	Trim59	tripartite motif-containing 59						Bend4	1.53265				Gng7	-1.06335
ENSRNOG00000002097	135.194	0.971193	0.128512	7.55723	4.12e-14	3.68e-12	Rasl11b	RAS-like family 11 member B						Macc1	1.53038				Rfx8	-1.06178
ENSRNOG00000055221	743.444	-0.6639	0.0879341	-7.54997	4.35e-14	3.87e-12	Acot1	acyl-CoA thioesterase 1						Tmem229a	1.52629				Prep	-1.05603
ENSRNOG00000025100	236.273	0.607594	0.0808627	7.51389	5.74e-14	5.07e-12	Ikbke	inhibitor of nuclear factor kappa B kinase subunit epsilon						Ablim2	1.51826				Rwdd2a	-1.05547
ENSRNOG00000008184	185.965	1.14456	0.152479	7.50638	6.08e-14	5.34e-12	Esrp1	epithelial splicing regulatory protein 1						Il22ra2	1.51659				Cdh4	-1.04943
ENSRNOG00000021524	155.85	-0.962968	0.128383	-7.50073	6.35e-14	5.55e-12	Mrap	melanocortin 2 receptor accessory protein						Vwa3a	1.51086				Sspo	-1.03873
ENSRNOG00000007925	253.371	1.02974	0.137828	7.47123	7.95e-14	6.9e-12	Pak6	p21 (RAC1) activated kinase 6						Wnt9a	1.49842				Rgn	-1.03678
ENSRNOG00000052510	24.0067	3.81078	0.511756	7.44647	9.59e-14	8.29e-12	Wnt10a	Wnt family member 10A						Cyp11a1	1.4957				Tfrc	-1.03638
ENSRNOG00000016148	138.092	1.29532	0.174352	7.42934	1.09e-13	9.38e-12	Gtse1	G-2 and S-phase expressed 1						Ephb6	1.49497				Doc2a	-1.03334
ENSRNOG00000050841	37.3834	1.42489	0.192057	7.41908	1.18e-13	1.01e-11	Ache	acetylcholinesterase						Clec4e	1.49409				Abi3bp	-1.0286
ENSRNOG00000017558	638.667	0.795627	0.107589	7.39507	1.41e-13	1.2e-11	Tubb2a	tubulin, beta 2A class IIa						Tnfrsf12a	1.49231				Sult1b1	-1.02774
ENSRNOG00000004276	1312.95	0.364352	0.0493851	7.37777	1.61e-13	1.36e-11	Itga3	integrin subunit alpha 3						Gpr162	1.49139				Fbxo36	-1.02721
ENSRNOG00000047768	2928.74	0.40251	0.0547766	7.34821	2.01e-13	1.69e-11	Lamb2	laminin subunit beta 2						Adam8	1.48369				Slc22a22	-1.02338
ENSRNOG00000023781	1673.02	0.5844	0.0795705	7.34443	2.07e-13	1.73e-11	Plec	plectin						Plk5	1.47825				Gsta1	-1.02167
ENSRNOG00000012002	2647.79	0.731825	0.0998202	7.33143	2.28e-13	1.89e-11	Iqgap1	IQ motif containing GTPase activating protein 1						Epdr1	1.4767				Tspo2	-1.02083
ENSRNOG00000000479	499.827	-0.894545	0.122308	-7.31387	2.6e-13	2.15e-11	Kifc1	kinesin family member C1						Tox3	1.47273				Srl	-1.01928
ENSRNOG00000036918	210.735	0.866454	0.11858	7.3069	2.73e-13	2.25e-11	Etfbkmt	electron transfer flavoprotein subunit beta lysine methyltransferase						Cd101	1.46451				Nxph4	-1.01138
ENSRNOG00000054890	3872.16	0.870537	0.119239	7.30078	2.86e-13	2.34e-11	Flna	filamin A						Ucp2	1.46194				Prdm6	-1.00868
ENSRNOG00000014571	357.675	0.642552	0.0881423	7.28995	3.1e-13	2.53e-11	Dbndd2	dysbindin domain containing 2						Scimp	1.45582				Sez6l2	-1.00431
ENSRNOG00000019907	228.24	0.991722	0.136196	7.28155	3.3e-13	2.67e-11	Nfkbie	NFKB inhibitor epsilon						Tpd52l1	1.44831				Rimbp2	-0.995932
ENSRNOG00000003242	267.336	0.892376	0.122653	7.27561	3.45e-13	2.78e-11	Gulp1	GULP PTB domain containing engulfment adaptor 1						Adamtsl5	1.44636				Fabp5	-0.993604
ENSRNOG00000000167	66.0576	-2.45064	0.336935	-7.27334	3.51e-13	2.81e-11	Alas2	5'-aminolevulinate synthase 2						Itgb4	1.4448				Ust5r	-0.992908
ENSRNOG00000010890	458.117	0.582834	0.0803174	7.25663	3.97e-13	3.17e-11	Bmp1	bone morphogenetic protein 1						Star	1.44194				Car7	-0.988538
ENSRNOG00000012508	760.608	-0.814853	0.112318	-7.25488	4.02e-13	3.19e-11	Slc39a8	solute carrier family 39 member 8						Slc38a1	1.43756				Kcnj13	-0.987128
ENSRNOG00000030154	64461.8	-0.891126	0.122937	-7.24863	4.21e-13	3.33e-11	Cyp4a2	cytochrome P450, family 4, subfamily a, polypeptide 2						Il18rap	1.42536				Gabrb3	-0.984905
ENSRNOG00000000860	90.353	1.17089	0.161901	7.2321	4.76e-13	3.74e-11	Vwa7	von Willebrand factor A domain containing 7						Ache	1.42489				Asgr1	-0.98263
ENSRNOG00000005332	72.0259	1.02496	0.142073	7.21429	5.42e-13	4.22e-11	Csdc2	cold shock domain containing C2						Cdcp1	1.40605				Fabp4	-0.971137
ENSRNOG00000013704	22.0747	3.73375	0.517698	7.21221	5.51e-13	4.26e-11	Cps1	carbamoyl-phosphate synthase 1						Itpr3	1.39313				Hist1h4b	-0.970574
ENSRNOG00000033261	413.412	0.651785	0.0904263	7.20791	5.68e-13	4.38e-11	Fam107a	family with sequence similarity 107, member A						Upk1a	1.39227				Pipox	-0.96854
ENSRNOG00000008492	27.4011	2.07196	0.28813	7.19105	6.43e-13	4.93e-11	Cfap45	cilia and flagella associated protein 45						Dbn1	1.39163				Vxn	-0.965187
ENSRNOG00000042182	208.286	-1.37462	0.191285	-7.18627	6.66e-13	5.08e-11	Mroh2a	maestro heat-like repeat family member 2A						Cldn7	1.38862				Nkain1	-0.963944
ENSRNOG00000043199	18.2717	3.66138	0.509801	7.18198	6.87e-13	5.22e-11	Bves	blood vessel epicardial substance						Micall2	1.38857				Mrap	-0.962968
ENSRNOG00000008346	1505.39	0.746699	0.10404	7.17704	7.12e-13	5.38e-11	Itgb6	integrin subunit beta 6						Xaf1	1.38281				Slc51a	-0.948684
ENSRNOG00000013484	4827.76	-1.02167	0.142546	-7.16735	7.65e-13	5.75e-11	Gsta1	glutathione S-transferase alpha 1						Adipoq	1.38005				Rdh16	-0.947855
ENSRNOG00000022988	111.455	-1.11216	0.155241	-7.16407	7.83e-13	5.86e-11	Skint10	selection and upkeep of intraepithelial T cells 10						Tgm3	1.37766				LOC102554608	-0.946772
ENSRNOG00000019070	2424.64	-0.318494	0.0444695	-7.16209	7.95e-13	5.92e-11	St13	ST13, Hsp70 interacting protein						Serinc2	1.37725				Slco1a1	-0.94664
ENSRNOG00000025648	4486.59	-1.43867	0.201257	-7.1484	8.78e-13	6.51e-11	Dhrs7l1	activated leukocyte cell adhesion molecule						Nbl1	1.37488				Hao1	-0.944166
ENSRNOG00000001989	471.025	0.987188	0.138113	7.14768	8.83e-13	6.51e-11	Alcam	dehydrogenase/reductase (SDR family) member 7-like 1						Ctsd	1.37112				Lactb2	-0.94048
ENSRNOG00000023557	25.3941	4.92178	0.689567	7.13749	9.51e-13	6.98e-11	Mab21l4	mab-21 like 4						Nags	1.36896				Klk1	-0.935407
ENSRNOG00000003031	1261.7	0.953486	0.133682	7.13251	9.86e-13	7.2e-11	Atp2b4	ATPase plasma membrane Ca2+ transporting 4						Ddx43	1.36864				Syn3	-0.93485
ENSRNOG00000008915	1129.65	-1.55912	0.218951	-7.12084	1.07e-12	7.8e-11	Prima1	proline rich membrane anchor 1						Gper1	1.36349				Gli1	-0.93297
ENSRNOG00000030719	147.08	-2.03784	0.286598	-7.11045	1.16e-12	8.38e-11	Csmd1	CUB and Sushi multiple domains 1						Bace2	1.36018				Akr1c12l1	-0.931889
ENSRNOG00000009195	755.555	0.494862	0.0696268	7.10734	1.18e-12	8.53e-11	Tnks1bp1	tankyrase 1 binding protein 1						Elf3	1.35365				Unc79	-0.931004
ENSRNOG00000007778	44.8797	3.95451	0.557536	7.09283	1.31e-12	9.43e-11	Alox15b	arachidonate 15-lipoxygenase, type B						Rfx2	1.34785				Ptprn	-0.930994
ENSRNOG00000005577	309.841	0.645605	0.0910898	7.08756	1.36e-12	9.75e-11	Desi1	desumoylating isopeptidase 1						Fam3d	1.34377				Cracd	-0.92814
ENSRNOG00000019892	689.5	0.66571	0.093979	7.08361	1.4e-12	9.99e-11	Lrrfip1	LRR binding FLII interacting protein 1						Trim36	1.34348				Mbl1	-0.924814
ENSRNOG00000021478	98.187	1.44831	0.204846	7.07022	1.55e-12	1.09e-10	Tpd52l1	TPD52 like 1						Fbxo39	1.34338				Rexo5	-0.91848
ENSRNOG00000003674	94.8616	-0.91419	0.129328	-7.06875	1.56e-12	1.1e-10	Pir	pirin						Scel	1.33561				Sit1	-0.916473
ENSRNOG00000005903	623.641	0.844219	0.119821	7.04566	1.85e-12	1.29e-10	St14	ST14 transmembrane serine protease matriptase						Apcdd1l	1.33074				Pir	-0.91419
ENSRNOG00000017673	75.9437	1.17905	0.167902	7.02226	2.18e-12	1.52e-10	Brsk1	BR serine/threonine kinase 1						Mthfd2l	1.32887				Casq1	-0.906631
ENSRNOG00000030705	743.648	0.379846	0.054116	7.0191	2.23e-12	1.55e-10	Cpsf1	cleavage and polyadenylation specific factor 1						Prp2l1	1.32777				Ttc21b	-0.900213
ENSRNOG00000001984	25.0908	-2.54294	0.363669	-6.99247	2.7e-12	1.87e-10	Kcne1	potassium voltage-gated channel subfamily E regulatory subunit 1						Ggt6	1.32571				Ropn1l	-0.897566
ENSRNOG00000017194	5983.24	-0.490108	0.0702786	-6.97379	3.09e-12	2.12e-10	Prdx1	peroxiredoxin 1						Lnx1	1.31601				Nrep	-0.897435
ENSRNOG00000028801	446.948	-0.517801	0.0747877	-6.92361	4.4e-12	3.01e-10	Gsap	gamma-secretase activating protein						Rasl10a	1.30746				LOC360919	-0.897282
ENSRNOG00000036839	1763.15	0.373831	0.0540147	6.92091	4.49e-12	3.05e-10	Hnrnpa1	heterogeneous nuclear ribonucleoprotein A1						Pde10a	1.30391				Kifc1	-0.894545
ENSRNOG00000020425	439.461	0.512039	0.0740845	6.91155	4.79e-12	3.25e-10	Stim1	stromal interaction molecule 1						Ppl	1.29745				Ace2	-0.893123
ENSRNOG00000003585	30.7244	1.9153	0.277336	6.90606	4.98e-12	3.36e-10	Sytl5	synaptotagmin-like 5						Gtse1	1.29532				Rgs6	-0.891672
ENSRNOG00000002339	222.014	-0.649206	0.0940899	-6.89985	5.21e-12	3.49e-10	Mark1	microtubule affinity regulating kinase 1						Zbtb8b	1.29347				Cyp4a2	-0.891126
ENSRNOG00000021182	303.716	0.734814	0.106719	6.88549	5.76e-12	3.85e-10	Sv2a	synaptic vesicle glycoprotein 2a						Tuba1a	1.29031				Reep6	-0.890211
ENSRNOG00000016398	2089.12	0.346219	0.0503746	6.87289	6.29e-12	4.19e-10	Clstn1	calsyntenin 1						Dstnl1	1.28526				Acpp	-0.889364
ENSRNOG00000047247	337.128	0.705534	0.102745	6.86687	6.56e-12	4.35e-10	Ptprs	protein tyrosine phosphatase, receptor type, S						Atf3	1.28427				Txk	-0.886902
ENSRNOG00000047098	507.546	-2.50997	0.36567	-6.86404	6.69e-12	4.42e-10	Hbb-b1	hemoglobin, beta adult major chain						RGD1561916	1.27905				LOC103690137	-0.883732
ENSRNOG00000008951	45.0543	1.30746	0.190611	6.85934	6.92e-12	4.55e-10	Rasl10a	RAS-like, family 10, member A						Nr1d1	1.27635				Hist1h2ao	-0.882596
ENSRNOG00000009329	536.968	1.27635	0.186224	6.85386	7.19e-12	4.7e-10	Nr1d1	nuclear receptor subfamily 1, group D, member 1						Tmem171	1.27072				Aadat	-0.881118
ENSRNOG00000018874	93.6085	-1.64981	0.240772	-6.85217	7.27e-12	4.74e-10	Phf19	PHD finger protein 19						Bex1	1.26408				Grpr	-0.872694
ENSRNOG00000003881	4450.18	-0.535773	0.0784558	-6.82898	8.55e-12	5.55e-10	Nit1	nitrilase 1						Cldn6	1.2635				Sox9	-0.870597
ENSRNOG00000032396	198.743	1.10201	0.161685	6.81576	9.38e-12	6.06e-10	RGD1559575	similar to novel protein						Mapk13	1.26136				Shisa7	-0.868513
ENSRNOG00000058842	714.542	1.05823	0.155586	6.80163	1.03e-11	6.66e-10	Sptbn2	spectrin, beta, non-erythrocytic 2						Dkk3	1.26				Akr1b8	-0.868151
ENSRNOG00000018233	3398.54	0.548033	0.080713	6.7899	1.12e-11	7.19e-10	Gas6	growth arrest specific 6						Mapk15	1.2569				Slco1a6	-0.868104
ENSRNOG00000017431	447.698	0.419481	0.061809	6.78673	1.15e-11	7.32e-10	RGD1304884	similar to RIKEN cDNA 6430548M08						Wfikkn2	1.24989				Aqp2	-0.865276
ENSRNOG00000061147	54.9561	1.5626	0.231004	6.76439	1.34e-11	8.51e-10	Fam189a2	family with sequence similarity 189, member A2						Cd300le	1.24798				Tgfbi	-0.863838
ENSRNOG00000015445	2537.31	0.87439	0.129334	6.76072	1.37e-11	8.66e-10	Mal	UDP glucuronosyltransferase family 1 member A1						Tfap2a	1.24465				Gsta3	-0.8629
ENSRNOG00000018740	5809.37	-0.566246	0.0837468	-6.7614	1.37e-11	8.65e-10	Ugt1a1	mal, T-cell differentiation protein						Il18r1	1.24143				Dab1	-0.862293
ENSRNOG00000006930	207.51	-0.906631	0.134406	-6.74547	1.53e-11	9.58e-10	Casq1	calsequestrin 1						Fbln1	1.23878				RGD1310819	-0.862075
ENSRNOG00000049537	315.919	0.808724	0.120206	6.72779	1.72e-11	1.08e-09	LOC100302372	hypothetical protein LOC100302372						Vopp1	1.23866				Matn2	-0.860294
ENSRNOG00000048831	487.887	0.994227	0.148128	6.71192	1.92e-11	1.2e-09	Sowahc	transmembrane protein 47						Kcnk2	1.23153				Slc22a2	-0.859617
ENSRNOG00000030418	599.97	0.692199	0.103149	6.7107	1.94e-11	1.2e-09	Tmem47	sosondowah ankyrin repeat domain family member C						Lama3	1.22735				Jag1	-0.859367
ENSRNOG00000028616	63573	1.11081	0.165719	6.70295	2.04e-11	1.26e-09	Pck1	phosphoenolpyruvate carboxykinase 1						Doc2b	1.22458				Tgm2	-0.85623
ENSRNOG00000016260	492.175	-0.69297	0.103567	-6.69101	2.22e-11	1.36e-09	Polr3g	RNA polymerase III subunit G						Abca15	1.2187				Usp18	-0.856211
ENSRNOG00000020685	32.0799	2.79832	0.418595	6.68503	2.31e-11	1.42e-09	Atp12a	ATPase H+/K+ transporting non-gastric alpha2 subunit						Opn3	1.21502				Col11a1	-0.849013
ENSRNOG00000011201	149.654	0.742284	0.111263	6.67144	2.53e-11	1.55e-09	Cmtm8	CKLF-like MARVEL transmembrane domain containing 8						Gata3	1.21313				C1qtnf5	-0.846934
ENSRNOG00000030633	778.102	0.415338	0.0625504	6.64006	3.14e-11	1.91e-09	Lmf2	lipase maturation factor 2						Map3k6	1.20792				Gpc3	-0.844045
ENSRNOG00000003597	1997.26	0.500728	0.0756481	6.61917	3.61e-11	2.18e-09	Tuba4a	tubulin, alpha 4A						S100a11	1.20676				Mef2b	-0.84391
ENSRNOG00000015948	286.351	0.842518	0.127332	6.61672	3.67e-11	2.21e-09	Slc1a5	solute carrier family 1 member 5						Enkur	1.20565				Cap2	-0.841153
ENSRNOG00000015418	214.843	0.893666	0.135175	6.61116	3.81e-11	2.29e-09	Klhl14	kelch-like family member 14						Pdzd4	1.19911				Gclc	-0.83855
ENSRNOG00000019022	16.1374	2.44391	0.36989	6.60711	3.92e-11	2.34e-09	Fam89a	family with sequence similarity 89, member A						Gdpd5	1.19146				Aldh3b1	-0.837398
ENSRNOG00000007206	19.9157	1.73934	0.263466	6.60177	4.06e-11	2.42e-09	LOC361016	CFAP20 domain containing						Cfap52	1.19001				Hnmt	-0.836723
ENSRNOG00000019183	28.9191	-2.61696	0.397002	-6.59181	4.34e-11	2.57e-09	Alox15	arachidonate 15-lipoxygenase						Krt7	1.18816				Nkd2	-0.833793
ENSRNOG00000027520	979.295	0.405397	0.0615823	6.583	4.61e-11	2.72e-09	Pls3	plastin 3						Klhl38	1.18727				Mxra7	-0.826667
ENSRNOG00000002461	3953.5	-0.701461	0.107003	-6.55551	5.55e-11	3.25e-09	Nid1	nidogen 1						Def6	1.18078				Elfn1	-0.823666
ENSRNOG00000020470	209.564	0.834191	0.127637	6.53565	6.33e-11	3.7e-09	Slc25a24	solute carrier family 25 member 24						Brsk1	1.17905				H2bc12	-0.82298
ENSRNOG00000012371	131.346	-0.988538	0.151344	-6.53172	6.5e-11	3.78e-09	Car7	carbonic anhydrase 7						Baat	1.17762				Krt76	-0.822652
ENSRNOG00000057557	1057.26	-1.10339	0.169196	-6.5214	6.97e-11	4.04e-09	Prlr	prolactin receptor						Trib3	1.17216				C1qtnf6	-0.819148
[truncated: 2,477 more rows]

## Sheet: Lithium_Control_28days
	baseMean	log2FoldChange	lfcSE	stat	pvalue	padj	Symbol	Genename				Symbol	log2FoldChange			Symbol	log2FoldChange
[truncated: 3,119 more rows]

[truncated: 5 more sheets: LiAM_Li_28days, LiAM_Control_28days, Lithium_Control_6month, LiAM_Li_6months, LiAM_Control_6months]
