# Supplementary material for: Reduction of lithium induced interstitial fibrosis on co-administration with amiloride
Source: Sci Rep. 2022 Aug 26;12:14598. doi: 10.1038/s41598-022-18825-1 (PMC9418221; doi:10.1038/s41598-022-18825-1)
Supplement: Supplementary file 3 — Supplementary Information 3. [file 41598_2022_18825_MOESM3_ESM.xlsx]

## Sheet: 6mo_Li_Ctl_increaseAnnotation
MyList	Gene ID	Type	Tax ID	Homologene Gene ID	Homologene Gene Tax ID	Gene Symbol	Description	Biological Process (GO)	R-RNO-1474244 Extracellular matrix organizat	GO:0042060 wound healing	GO:0009991 response to extracellular stim	GO:0030155 regulation of cell adhesion	GO:0030855 epithelial cell differentiatio	GO:0040017 positive regulation of locomot	GO:0044706 multi-multicellular organism p	GO:0043588 skin development	GO:0006935 chemotaxis	GO:0048871 multicellular organismal homeo	GO:0006954 inflammatory response	GO:0050776 regulation of immune response	GO:0045907 positive regulation of vasocon	ko04514 Cell adhesion molecules (CAMs)	GO:0120039 plasma membrane bounded cell p	GO:0030198 extracellular matrix organizat	GO:0048608 reproductive structure develop	GO:0008285 negative regulation of cell po	R-RNO-1474228 Degradation of the extracellul	GO:0090278 negative regulation of peptide
Cd276	315716	symbol	R. norvegicus	315716	R. norvegicus	Cd276	Cd276 molecule	GO:0032703 negative regulation of interleukin-2 production;GO:0032743 positive regulation of interleukin-2 production;GO:0032689 negative regulation of interferon-gamma production	0.0	1.0	0.0	1.0	0.0	0.0	0.0	0.0	0.0	0.0	1.0	1.0	0.0	1.0	0.0	0.0	0.0	1.0	0.0	0.0
Iqgap1	361598	symbol	R. norvegicus	361598	R. norvegicus	Iqgap1	IQ motif containing GTPase activating protein 1	GO:1900086 positive regulation of peptidyl-tyrosine autophosphorylation;GO:1900084 regulation of peptidyl-tyrosine autophosphorylation;GO:1904754 positive regulation of vascular associated smooth muscle cell migration	0.0	0.0	0.0	1.0	0.0	1.0	0.0	0.0	0.0	0.0	0.0	0.0	0.0	0.0	1.0	0.0	0.0	0.0	0.0	0.0
Dennd4b	361987	symbol	R. norvegicus	361987	R. norvegicus	Dennd4b	DENN domain containing 4B	GO:0032483 regulation of Rab protein signal transduction;GO:0032482 Rab protein signal transduction;GO:0046578 regulation of Ras protein signal transduction	0.0	0.0	0.0	0.0	0.0	0.0	0.0	0.0	0.0	0.0	0.0	0.0	0.0	0.0	0.0	0.0	0.0	0.0	0.0	0.0
Ikbke	363984	symbol	R. norvegicus	363984	R. norvegicus	Ikbke	inhibitor of nuclear factor kappa B kinase subunit epsilon	GO:0060340 positive regulation of type I interferon-mediated signaling pathway;GO:0007252 I-kappaB phosphorylation;GO:0010884 positive regulation of lipid storage	0.0	0.0	0.0	0.0	0.0	0.0	0.0	0.0	0.0	0.0	0.0	1.0	0.0	0.0	0.0	0.0	0.0	0.0	0.0	0.0
Dbn1	81653	symbol	R. norvegicus	81653	R. norvegicus	Dbn1	drebrin 1	GO:1904113 negative regulation of muscle filament sliding;GO:1904621 regulation of actin-dependent ATPase activity;GO:1904622 negative regulation of actin-dependent ATPase activity	0.0	1.0	0.0	1.0	0.0	0.0	0.0	0.0	0.0	0.0	0.0	0.0	1.0	0.0	1.0	0.0	0.0	0.0	0.0	0.0
Hk1	25058	symbol	R. norvegicus	25058	R. norvegicus	Hk1	hexokinase 1	GO:0009741 response to brassinosteroid;GO:1901986 response to ketamine;GO:0072656 maintenance of protein location in mitochondrion	0.0	0.0	0.0	0.0	0.0	0.0	0.0	0.0	0.0	0.0	1.0	1.0	0.0	0.0	0.0	0.0	0.0	0.0	0.0	1.0
Klf6	58954	symbol	R. norvegicus	58954	R. norvegicus	Klf6	Kruppel-like factor 6	GO:1905205 positive regulation of connective tissue replacement;GO:0071409 cellular response to cycloheximide;GO:1905203 regulation of connective tissue replacement	0.0	1.0	0.0	0.0	0.0	0.0	0.0	0.0	0.0	1.0	0.0	0.0	0.0	0.0	0.0	0.0	0.0	0.0	0.0	0.0
Dll1	84010	symbol	R. norvegicus	84010	R. norvegicus	Dll1	delta like canonical Notch ligand 1	GO:0021688 cerebellar molecular layer formation;GO:0060853 Notch signaling pathway involved in arterial endothelial cell fate commitment;GO:0097102 endothelial tip cell fate specification	0.0	0.0	0.0	1.0	1.0	1.0	0.0	1.0	0.0	1.0	0.0	1.0	1.0	0.0	1.0	0.0	0.0	1.0	0.0	0.0
Ninl	311529	symbol	R. norvegicus	311529	R. norvegicus	Ninl	ninein-like	GO:0034454 microtubule anchoring at centrosome;GO:0072393 microtubule anchoring at microtubule organizing center;GO:0034453 microtubule anchoring	0.0	0.0	0.0	0.0	0.0	0.0	0.0	0.0	0.0	0.0	0.0	0.0	0.0	0.0	0.0	0.0	0.0	0.0	0.0	0.0
B3gnt7	316583	symbol	R. norvegicus	316583	R. norvegicus	B3gnt7	UDP-GlcNAc:betaGal beta-1,3-N-acetylglucosaminyltransferase 7	GO:0030309 poly-N-acetyllactosamine metabolic process;GO:0030311 poly-N-acetyllactosamine biosynthetic process;GO:0006023 aminoglycan biosynthetic process	0.0	0.0	0.0	0.0	0.0	0.0	0.0	0.0	0.0	0.0	0.0	0.0	0.0	0.0	0.0	0.0	0.0	0.0	0.0	0.0
Selenoi	362713	symbol	R. norvegicus	362713	R. norvegicus	Selenoi	selenoprotein I	GO:0006646 phosphatidylethanolamine biosynthetic process;GO:0046337 phosphatidylethanolamine metabolic process;GO:0046474 glycerophospholipid biosynthetic process	0.0	0.0	0.0	0.0	0.0	0.0	0.0	0.0	0.0	0.0	0.0	0.0	0.0	0.0	0.0	0.0	0.0	0.0	0.0	0.0
Ints6	361057	symbol	R. norvegicus	361057	R. norvegicus	Ints6	integrator complex subunit 6	GO:0034472 snRNA 3'-end processing;GO:0016180 snRNA processing;GO:0016073 snRNA metabolic process	0.0	0.0	0.0	0.0	0.0	0.0	0.0	0.0	0.0	0.0	0.0	0.0	0.0	0.0	0.0	0.0	0.0	0.0	0.0	0.0
Snrnp48	291060	symbol	R. norvegicus	291060	R. norvegicus	Snrnp48	small nuclear ribonucleoprotein U11/U12 subunit 48		0.0	0.0	0.0	0.0	0.0	0.0	0.0	0.0	0.0	0.0	0.0	0.0	0.0	0.0	0.0	0.0	0.0	0.0	0.0	0.0
Adcy6	25289	symbol	R. norvegicus	25289	R. norvegicus	Adcy6	adenylate cyclase 6	GO:0072658 maintenance of protein location in membrane;GO:0072660 maintenance of protein location in plasma membrane;GO:1904117 cellular response to vasopressin	0.0	1.0	0.0	0.0	0.0	0.0	0.0	0.0	0.0	1.0	0.0	0.0	1.0	0.0	0.0	0.0	0.0	0.0	0.0	0.0
Ptcd3	500199	symbol	R. norvegicus	500199	R. norvegicus	Ptcd3	Pentatricopeptide repeat domain 3	GO:0032543 mitochondrial translation;GO:0140053 mitochondrial gene expression;GO:0006417 regulation of translation	0.0	0.0	0.0	0.0	0.0	0.0	0.0	0.0	0.0	0.0	0.0	0.0	0.0	0.0	0.0	0.0	0.0	0.0	0.0	0.0
Plet1	363060	symbol	R. norvegicus	363060	R. norvegicus	Plet1	placenta expressed transcript 1	GO:0035313 wound healing, spreading of epidermal cells;GO:0001953 negative regulation of cell-matrix adhesion;GO:0044319 wound healing, spreading of cells	0.0	1.0	0.0	1.0	0.0	1.0	0.0	0.0	0.0	0.0	0.0	0.0	0.0	0.0	0.0	0.0	0.0	0.0	0.0	0.0
Npc1	266732	symbol	R. norvegicus	266732	R. norvegicus	Npc1	NPC intracellular cholesterol transporter 1	GO:0031579 membrane raft organization;GO:0071404 cellular response to low-density lipoprotein particle stimulus;GO:0032366 intracellular sterol transport	0.0	0.0	0.0	0.0	0.0	0.0	0.0	0.0	0.0	0.0	0.0	0.0	0.0	0.0	0.0	0.0	0.0	0.0	0.0	0.0
Tes	500040	symbol	R. norvegicus	500040	R. norvegicus	Tes	testin LIM domain protein	GO:0008285 negative regulation of cell population proliferation;GO:0042127 regulation of cell population proliferation;GO:0008283 cell population proliferation	0.0	0.0	0.0	0.0	0.0	0.0	0.0	0.0	0.0	0.0	0.0	0.0	0.0	0.0	0.0	0.0	0.0	1.0	0.0	0.0
Mal	25263	symbol	R. norvegicus	25263	R. norvegicus	Mal	mal, T-cell differentiation protein	GO:0098737 protein insertion into plasma membrane;GO:0002175 protein localization to paranode region of axon;GO:0099612 protein localization to axon	0.0	0.0	0.0	0.0	0.0	0.0	0.0	0.0	0.0	0.0	0.0	0.0	0.0	0.0	0.0	0.0	0.0	0.0	0.0	0.0
Kif5a	314906	symbol	R. norvegicus	314906	R. norvegicus	Kif5a	kinesin family member 5A	GO:1904647 response to rotenone;GO:0098971 anterograde dendritic transport of neurotransmitter receptor complex;GO:1990049 retrograde neuronal dense core vesicle transport	0.0	0.0	0.0	0.0	0.0	0.0	0.0	0.0	1.0	0.0	0.0	0.0	0.0	0.0	1.0	0.0	0.0	0.0	0.0	0.0
Pprc1	294007	symbol	R. norvegicus	294007	R. norvegicus	Pprc1	PPARG related coactivator 1	GO:0051091 positive regulation of DNA-binding transcription factor activity;GO:0051090 regulation of DNA-binding transcription factor activity;GO:0045944 positive regulation of transcription by RNA polymerase II	0.0	0.0	0.0	0.0	0.0	0.0	0.0	0.0	0.0	0.0	0.0	0.0	0.0	0.0	0.0	0.0	0.0	0.0	0.0	0.0
Slfn13	303378	symbol	R. norvegicus	303378	R. norvegicus	Slfn13	schlafen family member 13	GO:0016078 tRNA catabolic process;GO:0043111 replication fork arrest;GO:2000104 negative regulation of DNA-dependent DNA replication	0.0	0.0	0.0	0.0	0.0	0.0	0.0	0.0	0.0	0.0	0.0	1.0	0.0	0.0	0.0	0.0	0.0	0.0	0.0	0.0
Col4a3	363265	symbol	R. norvegicus	363265	R. norvegicus	Col4a3	collagen type IV alpha 3 chain	GO:1905563 negative regulation of vascular endothelial cell proliferation;GO:0032836 glomerular basement membrane development;GO:0038063 collagen-activated tyrosine kinase receptor signaling pathway	1.0	0.0	0.0	0.0	0.0	1.0	0.0	0.0	0.0	0.0	0.0	0.0	0.0	0.0	0.0	1.0	0.0	1.0	1.0	1.0
Tspan2	64521	symbol	R. norvegicus	64521	R. norvegicus	Tspan2	tetraspanin 2	GO:0014005 microglia development;GO:0014004 microglia differentiation;GO:0014002 astrocyte development	0.0	0.0	0.0	0.0	0.0	0.0	0.0	0.0	0.0	0.0	1.0	0.0	0.0	0.0	1.0	0.0	0.0	0.0	0.0	0.0
Atad2	314993	symbol	R. norvegicus	314993	R. norvegicus	Atad2	ATPase family, AAA domain containing 2	GO:0031936 negative regulation of chromatin silencing;GO:0031935 regulation of chromatin silencing;GO:0045815 positive regulation of gene expression, epigenetic	0.0	0.0	0.0	0.0	0.0	0.0	0.0	0.0	0.0	0.0	0.0	0.0	0.0	0.0	0.0	0.0	0.0	0.0	0.0	0.0
Uhrf1bp1	309637	symbol	R. norvegicus	309637	R. norvegicus	Uhrf1bp1	UHRF1 binding protein 1		0.0	0.0	0.0	0.0	0.0	0.0	0.0	0.0	0.0	0.0	0.0	0.0	0.0	0.0	0.0	0.0	0.0	0.0	0.0	0.0
Gem	297902	symbol	R. norvegicus	297902	R. norvegicus	Gem	GTP binding protein overexpressed in skeletal muscle	GO:0051310 metaphase plate congression;GO:0051303 establishment of chromosome localization;GO:0050000 chromosome localization	0.0	0.0	0.0	0.0	0.0	0.0	0.0	0.0	0.0	0.0	0.0	0.0	0.0	0.0	0.0	0.0	0.0	0.0	0.0	0.0
Pxdn	554172	symbol	R. norvegicus	554172	R. norvegicus	Pxdn	peroxidasin	GO:0042744 hydrogen peroxide catabolic process;GO:0042743 hydrogen peroxide metabolic process;GO:0030199 collagen fibril organization	0.0	0.0	0.0	0.0	0.0	0.0	0.0	0.0	0.0	0.0	0.0	0.0	0.0	0.0	0.0	1.0	0.0	0.0	0.0	0.0
Sv2a	117559	symbol	R. norvegicus	117559	R. norvegicus	Sv2a	synaptic vesicle glycoprotein 2a	GO:0014052 regulation of gamma-aminobutyric acid secretion;GO:0014051 gamma-aminobutyric acid secretion;GO:0016082 synaptic vesicle priming	1.0	0.0	0.0	0.0	0.0	0.0	0.0	0.0	0.0	0.0	0.0	0.0	0.0	0.0	0.0	0.0	0.0	0.0	0.0	1.0
Bmp1	83470	symbol	R. norvegicus	83470	R. norvegicus	Bmp1	bone morphogenetic protein 1	GO:0061036 positive regulation of cartilage development;GO:0061035 regulation of cartilage development;GO:0051216 cartilage development	1.0	0.0	0.0	0.0	0.0	0.0	0.0	0.0	0.0	0.0	0.0	0.0	0.0	0.0	0.0	0.0	0.0	0.0	1.0	0.0
Gata3	85471	symbol	R. norvegicus	85471	R. norvegicus	Gata3	GATA binding protein 3	GO:2000606 regulation of cell proliferation involved in mesonephros development;GO:2000607 negative regulation of cell proliferation involved in mesonephros development;GO:2000699 fibroblast growth factor receptor signaling pathway involved in ureteric bud formation	0.0	1.0	0.0	1.0	1.0	1.0	0.0	1.0	1.0	0.0	1.0	1.0	0.0	0.0	1.0	0.0	1.0	1.0	0.0	1.0
Grhl2	299979	symbol	R. norvegicus	299979	R. norvegicus	Grhl2	grainyhead-like transcription factor 2	GO:0060671 epithelial cell differentiation involved in embryonic placenta development;GO:0060672 epithelial cell morphogenesis involved in placental branching;GO:0061713 anterior neural tube closure	0.0	0.0	0.0	0.0	1.0	0.0	1.0	1.0	0.0	0.0	0.0	0.0	0.0	0.0	0.0	0.0	1.0	0.0	0.0	0.0
Lnpk	362151	symbol	R. norvegicus	362151	R. norvegicus	Lnpk	lunapark, ER junction formation factor	GO:0071788 endoplasmic reticulum tubular network maintenance;GO:1903373 positive regulation of endoplasmic reticulum tubular network organization;GO:1903371 regulation of endoplasmic reticulum tubular network organization	0.0	1.0	0.0	0.0	0.0	0.0	0.0	0.0	0.0	0.0	0.0	0.0	0.0	0.0	0.0	0.0	0.0	0.0	0.0	0.0
Pla2g4a	24653	symbol	R. norvegicus	24653	R. norvegicus	Pla2g4a	phospholipase A2 group IVA	GO:0034478 phosphatidylglycerol catabolic process;GO:0006663 platelet activating factor biosynthetic process;GO:0010572 positive regulation of platelet activation	0.0	1.0	1.0	1.0	0.0	0.0	1.0	0.0	0.0	1.0	1.0	1.0	0.0	0.0	0.0	0.0	1.0	0.0	0.0	1.0
Ano9	499287	symbol	R. norvegicus	499287	R. norvegicus	Ano9	anoctamin 9	GO:1902939 negative regulation of intracellular calcium activated chloride channel activity;GO:1903796 negative regulation of inorganic anion transmembrane transport;GO:1902938 regulation of intracellular calcium activated chloride channel activity	0.0	0.0	0.0	0.0	0.0	0.0	0.0	0.0	0.0	0.0	0.0	0.0	0.0	0.0	0.0	0.0	0.0	0.0	0.0	1.0
Taf1a	360893	symbol	R. norvegicus	360893	R. norvegicus	Taf1a	TATA-box binding protein associated factor, RNA polymerase I subunit A	GO:0006360 transcription by RNA polymerase I;GO:0006351 transcription, DNA-templated;GO:0097659 nucleic acid-templated transcription	0.0	0.0	0.0	0.0	0.0	0.0	0.0	0.0	0.0	0.0	0.0	0.0	0.0	0.0	0.0	0.0	0.0	0.0	0.0	0.0
Wfs1	83725	symbol	R. norvegicus	83725	R. norvegicus	Wfs1	wolframin ER transmembrane glycoprotein	GO:1903892 negative regulation of ATF6-mediated unfolded protein response;GO:0036500 ATF6-mediated unfolded protein response;GO:1903891 regulation of ATF6-mediated unfolded protein response	0.0	1.0	0.0	0.0	0.0	0.0	0.0	0.0	0.0	1.0	0.0	0.0	0.0	0.0	1.0	0.0	0.0	0.0	0.0	1.0
Zfp780b-ps1	100360638	symbol	R. norvegicus	100360638	R. norvegicus	Zfp780b-ps1	zinc finger protein 780B, pseudogene 1	GO:0045944 positive regulation of transcription by RNA polymerase II;GO:0045893 positive regulation of transcription, DNA-templated;GO:1903508 positive regulation of nucleic acid-templated transcription	0.0	0.0	0.0	0.0	0.0	0.0	0.0	0.0	0.0	0.0	0.0	0.0	0.0	0.0	0.0	0.0	0.0	0.0	0.0	0.0
Slc35e4	266687	symbol	R. norvegicus	266687	R. norvegicus	Slc35e4	solute carrier family 35, member E4	GO:0055085 transmembrane transport;GO:0006810 transport;GO:0051234 establishment of localization	0.0	0.0	0.0	0.0	0.0	0.0	0.0	0.0	0.0	0.0	0.0	0.0	0.0	0.0	0.0	0.0	0.0	0.0	0.0	0.0
Sh2d4a	306376	symbol	R. norvegicus	306376	R. norvegicus	Sh2d4a	SH2 domain containing 4A	GO:0010923 negative regulation of phosphatase activity;GO:0035305 negative regulation of dephosphorylation;GO:0010921 regulation of phosphatase activity	0.0	0.0	0.0	0.0	0.0	0.0	0.0	0.0	0.0	0.0	0.0	0.0	0.0	0.0	0.0	0.0	0.0	0.0	0.0	0.0
Dzip3	303963	symbol	R. norvegicus	303963	R. norvegicus	Dzip3	DAZ interacting zinc finger protein 3	GO:0000209 protein polyubiquitination;GO:0016567 protein ubiquitination;GO:0032446 protein modification by small protein conjugation	0.0	0.0	0.0	0.0	0.0	0.0	0.0	0.0	0.0	0.0	0.0	0.0	0.0	0.0	0.0	0.0	0.0	0.0	0.0	0.0
Ndst1	29633	symbol	R. norvegicus	29633	R. norvegicus	Ndst1	N-deacetylase and N-sulfotransferase 1	GO:0006477 protein sulfation;GO:0015014 heparan sulfate proteoglycan biosynthetic process, polysaccharide chain biosynthetic process;GO:0048703 embryonic viscerocranium morphogenesis	0.0	0.0	0.0	0.0	0.0	1.0	0.0	0.0	0.0	0.0	1.0	0.0	0.0	0.0	0.0	0.0	0.0	0.0	0.0	0.0
Arhgap9	362893	symbol	R. norvegicus	362893	R. norvegicus	Arhgap9	Rho GTPase activating protein 9	GO:0043547 positive regulation of GTPase activity;GO:0043087 regulation of GTPase activity;GO:0051345 positive regulation of hydrolase activity	0.0	0.0	0.0	0.0	0.0	0.0	0.0	0.0	0.0	0.0	0.0	0.0	0.0	0.0	0.0	0.0	0.0	0.0	0.0	0.0
Map3k2	171492	symbol	R. norvegicus	171492	R. norvegicus	Map3k2	mitogen activated protein kinase kinase kinase 2	GO:0000186 activation of MAPKK activity;GO:0000187 activation of MAPK activity;GO:0071260 cellular response to mechanical stimulus	0.0	0.0	0.0	0.0	0.0	0.0	0.0	0.0	0.0	0.0	0.0	0.0	0.0	0.0	0.0	0.0	0.0	0.0	0.0	0.0
Ampd3	25095	symbol	R. norvegicus	25095	R. norvegicus	Ampd3	adenosine monophosphate deaminase 3	GO:0046032 ADP catabolic process;GO:0032264 IMP salvage;GO:0006196 AMP catabolic process	0.0	0.0	0.0	0.0	0.0	0.0	0.0	0.0	0.0	1.0	0.0	0.0	0.0	0.0	0.0	0.0	0.0	0.0	0.0	0.0
Dlg5	305645	symbol	R. norvegicus	305645	R. norvegicus	Dlg5	discs large MAGUK scaffold protein 5	GO:0045186 zonula adherens assembly;GO:0035332 positive regulation of hippo signaling;GO:0071896 protein localization to adherens junction	0.0	0.0	0.0	1.0	1.0	0.0	0.0	0.0	0.0	0.0	0.0	0.0	0.0	0.0	0.0	0.0	0.0	1.0	0.0	0.0
Osmr	310132	symbol	R. norvegicus	310132	R. norvegicus	Osmr	oncostatin M receptor	GO:0038165 oncostatin-M-mediated signaling pathway;GO:0048861 leukemia inhibitory factor signaling pathway;GO:0019221 cytokine-mediated signaling pathway	1.0	0.0	0.0	0.0	0.0	0.0	0.0	0.0	0.0	0.0	0.0	0.0	0.0	0.0	0.0	0.0	0.0	0.0	0.0	0.0
Prss23	308807	symbol	R. norvegicus	308807	R. norvegicus	Prss23	serine protease 23	GO:0006508 proteolysis;GO:0019538 protein metabolic process;GO:1901564 organonitrogen compound metabolic process	0.0	0.0	0.0	0.0	0.0	0.0	0.0	0.0	0.0	0.0	0.0	0.0	0.0	0.0	0.0	0.0	0.0	0.0	0.0	0.0
Cd53	24251	symbol	R. norvegicus	24251	R. norvegicus	Cd53	Cd53 molecule	GO:1901741 positive regulation of myoblast fusion;GO:1901739 regulation of myoblast fusion;GO:0060143 positive regulation of syncytium formation by plasma membrane fusion	0.0	0.0	0.0	0.0	0.0	0.0	0.0	0.0	0.0	0.0	0.0	0.0	0.0	0.0	1.0	0.0	0.0	0.0	0.0	0.0
Slx4	302953	symbol	R. norvegicus	302953	R. norvegicus	Slx4	SLX4 structure-specific endonuclease subunit	GO:1904431 positive regulation of t-circle formation;GO:0072429 response to intra-S DNA damage checkpoint signaling;GO:0000706 meiotic DNA double-strand break processing	0.0	0.0	0.0	0.0	0.0	0.0	0.0	0.0	0.0	1.0	0.0	0.0	0.0	0.0	0.0	0.0	0.0	0.0	0.0	0.0
Otud1	498803	symbol	R. norvegicus	498803	R. norvegicus	Otud1	OTU deubiquitinase 1	GO:0070536 protein K63-linked deubiquitination;GO:0016579 protein deubiquitination;GO:0070646 protein modification by small protein removal	0.0	0.0	0.0	0.0	0.0	0.0	0.0	0.0	0.0	0.0	0.0	0.0	0.0	0.0	0.0	0.0	0.0	0.0	0.0	0.0
Gigyf1	304378	symbol	R. norvegicus	304378	R. norvegicus	Gigyf1	GRB10 interacting GYF protein 1	GO:0048009 insulin-like growth factor receptor signaling pathway;GO:0007169 transmembrane receptor protein tyrosine kinase signaling pathway;GO:0007167 enzyme linked receptor protein signaling pathway	0.0	0.0	0.0	0.0	0.0	0.0	0.0	0.0	0.0	0.0	0.0	0.0	0.0	0.0	0.0	0.0	0.0	0.0	0.0	0.0
Adgrf5	245977	symbol	R. norvegicus	245977	R. norvegicus	Adgrf5	adhesion G protein-coupled receptor F5	GO:0071073 positive regulation of phospholipid biosynthetic process;GO:0061626 pharyngeal arch artery morphogenesis;GO:1903727 positive regulation of phospholipid metabolic process	0.0	0.0	0.0	1.0	0.0	1.0	0.0	0.0	0.0	1.0	1.0	0.0	0.0	0.0	0.0	0.0	0.0	0.0	0.0	1.0
Abcc5	116721	symbol	R. norvegicus	116721	R. norvegicus	Abcc5	ATP binding cassette subfamily C member 5	GO:0034775 glutathione transmembrane transport;GO:0035443 tripeptide transmembrane transport;GO:0034635 glutathione transport	0.0	0.0	0.0	0.0	0.0	0.0	0.0	0.0	0.0	0.0	0.0	0.0	0.0	0.0	0.0	0.0	0.0	0.0	0.0	0.0
Ralgps1	100361774	symbol	R. norvegicus	100361774	R. norvegicus	Ralgps1	Ral GEF with PH domain and SH3 binding motif 1	GO:0032485 regulation of Ral protein signal transduction;GO:0032484 Ral protein signal transduction;GO:0046578 regulation of Ras protein signal transduction	0.0	0.0	0.0	0.0	0.0	0.0	0.0	0.0	0.0	0.0	0.0	0.0	0.0	0.0	0.0	0.0	0.0	0.0	0.0	0.0
Dclre1c	259171	symbol	R. norvegicus	259171	R. norvegicus	Dclre1c	DNA cross-link repair 1C	GO:0031848 protection from non-homologous end joining at telomere;GO:0043247 telomere maintenance in response to DNA damage;GO:0033151 V(D)J recombination	0.0	0.0	0.0	1.0	0.0	0.0	0.0	0.0	0.0	1.0	0.0	1.0	0.0	0.0	0.0	0.0	0.0	0.0	0.0	0.0
Simc1	100361684	symbol	R. norvegicus	100361684	R. norvegicus	Simc1	SUMO-interacting motifs containing 1	GO:0010466 negative regulation of peptidase activity;GO:0045861 negative regulation of proteolysis;GO:0051346 negative regulation of hydrolase activity	0.0	0.0	0.0	0.0	0.0	0.0	0.0	0.0	0.0	0.0	0.0	0.0	0.0	0.0	0.0	0.0	0.0	0.0	0.0	0.0
Wdr90	102555298	symbol	R. norvegicus	102555298	R. norvegicus	Wdr90	WD repeat domain 90	GO:0060271 cilium assembly;GO:0044782 cilium organization;GO:0120031 plasma membrane bounded cell projection assembly	0.0	0.0	0.0	0.0	0.0	0.0	0.0	0.0	0.0	0.0	0.0	0.0	0.0	0.0	0.0	0.0	0.0	0.0	0.0	0.0
Helz2	296474	symbol	R. norvegicus	296474	R. norvegicus	Helz2	helicase with zinc finger 2	GO:0032508 DNA duplex unwinding;GO:0032392 DNA geometric change;GO:0090501 RNA phosphodiester bond hydrolysis	0.0	0.0	0.0	0.0	0.0	0.0	0.0	0.0	0.0	0.0	0.0	0.0	0.0	0.0	0.0	0.0	0.0	0.0	0.0	0.0
Ablim2	360958	symbol	R. norvegicus	360958	R. norvegicus	Ablim2	actin binding LIM protein family, member 2	GO:0030032 lamellipodium assembly;GO:0097581 lamellipodium organization;GO:0120031 plasma membrane bounded cell projection assembly	0.0	0.0	0.0	0.0	0.0	0.0	0.0	0.0	0.0	0.0	0.0	0.0	0.0	0.0	0.0	0.0	0.0	0.0	0.0	0.0
Acaa1a	24157	symbol	R. norvegicus	24157	R. norvegicus	Acaa1a	acetyl-CoA acyltransferase 1A	GO:0010124 phenylacetate catabolic process;GO:0042178 xenobiotic catabolic process;GO:0000038 very long-chain fatty acid metabolic process	0.0	0.0	1.0	0.0	0.0	0.0	0.0	0.0	0.0	0.0	0.0	0.0	0.0	0.0	0.0	0.0	0.0	0.0	0.0	0.0
Thsd7a	500032	symbol	R. norvegicus	500032	R. norvegicus	Thsd7a	thrombospondin type 1 domain containing 7A	GO:0031532 actin cytoskeleton reorganization;GO:0030036 actin cytoskeleton organization;GO:0030029 actin filament-based process	0.0	0.0	0.0	0.0	0.0	0.0	0.0	0.0	0.0	0.0	0.0	0.0	0.0	0.0	0.0	0.0	0.0	0.0	0.0	0.0
Dcn	29139	symbol	R. norvegicus	29139	R. norvegicus	Dcn	decorin	GO:0019800 peptide cross-linking via chondroitin 4-sulfate glycosaminoglycan;GO:0051901 positive regulation of mitochondrial depolarization;GO:1900747 negative regulation of vascular endothelial growth factor signaling pathway	1.0	1.0	0.0	0.0	0.0	1.0	1.0	0.0	0.0	0.0	0.0	0.0	0.0	0.0	0.0	0.0	1.0	0.0	1.0	0.0
LOC100362738	100362738	Gene_ID	R. norvegicus	100362738	R. norvegicus	LOC100362738	M2 pyruvate kinase-like	GO:0006096 glycolytic process;GO:0006757 ATP generation from ADP;GO:0046031 ADP metabolic process	0.0	0.0	0.0	0.0	0.0	0.0	0.0	0.0	0.0	0.0	0.0	0.0	0.0	0.0	0.0	0.0	0.0	0.0	0.0	0.0
S100a4	24615	symbol	R. norvegicus	24615	R. norvegicus	S100a4	S100 calcium-binding protein A4	GO:0043123 positive regulation of I-kappaB kinase/NF-kappaB signaling;GO:0043122 regulation of I-kappaB kinase/NF-kappaB signaling;GO:0007249 I-kappaB kinase/NF-kappaB signaling	0.0	0.0	0.0	0.0	0.0	0.0	0.0	0.0	0.0	0.0	0.0	0.0	0.0	0.0	0.0	0.0	0.0	0.0	0.0	0.0
Nectin4	498281	symbol	R. norvegicus	498281	R. norvegicus	Nectin4	nectin cell adhesion molecule 4	GO:0007157 heterophilic cell-cell adhesion via plasma membrane cell adhesion molecules;GO:0046718 viral entry into host cell;GO:0044409 entry into host	0.0	0.0	0.0	0.0	0.0	0.0	0.0	0.0	0.0	0.0	0.0	0.0	0.0	1.0	0.0	0.0	0.0	0.0	0.0	0.0
Trpm4	171143	symbol	R. norvegicus	171143	R. norvegicus	Trpm4	transient receptor potential cation channel, subfamily M, member 4	GO:1903949 positive regulation of atrial cardiac muscle cell action potential;GO:1904199 positive regulation of regulation of vascular associated smooth muscle cell membrane depolarization;GO:1990736 regulation of vascular associated smooth muscle cell membrane depolarization	0.0	0.0	0.0	0.0	0.0	0.0	0.0	0.0	1.0	0.0	0.0	1.0	1.0	0.0	0.0	0.0	0.0	0.0	0.0	1.0
Errfi1	313729	symbol	R. norvegicus	313729	R. norvegicus	Errfi1	ERBB receptor feedback inhibitor 1	GO:1903243 negative regulation of cardiac muscle hypertrophy in response to stress;GO:0010616 negative regulation of cardiac muscle adaptation;GO:0060426 lung vasculature development	0.0	0.0	0.0	0.0	1.0	1.0	0.0	1.0	0.0	0.0	0.0	0.0	1.0	0.0	0.0	0.0	0.0	0.0	1.0	0.0
Kcnk1	59324	symbol	R. norvegicus	59324	R. norvegicus	Kcnk1	potassium two pore domain channel subfamily K member 1	GO:0060075 regulation of resting membrane potential;GO:0030322 stabilization of membrane potential;GO:0035094 response to nicotine	0.0	0.0	0.0	0.0	0.0	0.0	0.0	0.0	0.0	0.0	0.0	0.0	0.0	0.0	0.0	0.0	0.0	0.0	0.0	0.0
Ints6l	681665	symbol	R. norvegicus	681665	R. norvegicus	Ints6l	integrator complex subunit 6 like		0.0	0.0	0.0	0.0	0.0	0.0	0.0	0.0	0.0	0.0	0.0	0.0	0.0	0.0	0.0	0.0	0.0	0.0	0.0	0.0
LOC100909776	100909776	Gene_ID	R. norvegicus	100909776	R. norvegicus	LOC100909776	uncharacterized LOC100909776		0.0	0.0	0.0	0.0	0.0	0.0	0.0	0.0	0.0	0.0	0.0	0.0	0.0	0.0	0.0	0.0	0.0	0.0	0.0	0.0
Trmt13	499697	symbol	R. norvegicus	499697	R. norvegicus	Trmt13	tRNA methyltransferase 13 homolog	GO:0030488 tRNA methylation;GO:0001510 RNA methylation;GO:0006400 tRNA modification	0.0	0.0	0.0	0.0	0.0	0.0	0.0	0.0	0.0	0.0	0.0	0.0	0.0	0.0	0.0	0.0	0.0	0.0	0.0	0.0
Lama3	307582	symbol	R. norvegicus	307582	R. norvegicus	Lama3	laminin subunit alpha 3	GO:0031581 hemidesmosome assembly;GO:0035987 endodermal cell differentiation;GO:0001706 endoderm formation	1.0	0.0	0.0	1.0	0.0	0.0	0.0	0.0	0.0	0.0	0.0	0.0	0.0	0.0	0.0	0.0	0.0	0.0	0.0	0.0
Idua	360904	symbol	R. norvegicus	360904	R. norvegicus	Idua	alpha-L-iduronidase	GO:0030209 dermatan sulfate catabolic process;GO:0030211 heparin catabolic process;GO:0090341 negative regulation of secretion of lysosomal enzymes	0.0	0.0	0.0	0.0	0.0	0.0	0.0	0.0	0.0	1.0	0.0	0.0	0.0	0.0	0.0	1.0	0.0	0.0	1.0	1.0
Itgb6	311061	symbol	R. norvegicus	311061	R. norvegicus	Itgb6	integrin subunit beta 6	GO:0061520 Langerhans cell differentiation;GO:0060435 bronchiole development;GO:0060022 hard palate development	1.0	1.0	0.0	0.0	0.0	0.0	0.0	1.0	0.0	1.0	1.0	0.0	0.0	0.0	0.0	0.0	0.0	0.0	0.0	0.0
Ptges3l	103693432	symbol	R. norvegicus	103693432	R. norvegicus	Ptges3l	prostaglandin E synthase 3 like		0.0	0.0	0.0	0.0	0.0	0.0	0.0	0.0	0.0	0.0	0.0	0.0	0.0	0.0	0.0	0.0	0.0	0.0	0.0	0.0
Ahnak	191572	symbol	R. norvegicus	191572	R. norvegicus	Ahnak	AHNAK nucleoprotein	GO:1901385 regulation of voltage-gated calcium channel activity;GO:1901019 regulation of calcium ion transmembrane transporter activity;GO:0043484 regulation of RNA splicing	0.0	0.0	0.0	0.0	0.0	0.0	0.0	0.0	0.0	0.0	0.0	0.0	0.0	0.0	0.0	0.0	0.0	0.0	0.0	0.0
Plp1	24943	symbol	R. norvegicus	24943	R. norvegicus	Plp1	proteolipid protein 1	GO:0098990 AMPA selective glutamate receptor signaling pathway;GO:0042759 long-chain fatty acid biosynthetic process;GO:0022010 central nervous system myelination	0.0	0.0	0.0	0.0	0.0	1.0	0.0	0.0	0.0	0.0	1.0	0.0	0.0	0.0	1.0	0.0	0.0	0.0	0.0	0.0
Acsl5	94340	symbol	R. norvegicus	94340	R. norvegicus	Acsl5	acyl-CoA synthetase long-chain family member 5	GO:0010747 positive regulation of long-chain fatty acid import across plasma membrane;GO:0140214 positive regulation of long-chain fatty acid import into cell;GO:0010746 regulation of long-chain fatty acid import across plasma membrane	0.0	0.0	1.0	0.0	0.0	0.0	0.0	0.0	0.0	0.0	0.0	0.0	0.0	0.0	0.0	0.0	0.0	0.0	0.0	1.0
Reep6	362835	symbol	R. norvegicus	362835	R. norvegicus	Reep6	receptor accessory protein 6	GO:0050908 detection of light stimulus involved in visual perception;GO:0050962 detection of light stimulus involved in sensory perception;GO:0009584 detection of visible light	0.0	0.0	0.0	0.0	0.0	0.0	0.0	0.0	0.0	0.0	0.0	0.0	0.0	0.0	0.0	0.0	0.0	0.0	0.0	0.0
Dgke	497978	symbol	R. norvegicus	497978	R. norvegicus	Dgke	diacylglycerol kinase epsilon	GO:0006654 phosphatidic acid biosynthetic process;GO:0046339 diacylglycerol metabolic process;GO:0007205 protein kinase C-activating G protein-coupled receptor signaling pathway	0.0	0.0	0.0	0.0	0.0	0.0	0.0	0.0	0.0	0.0	0.0	0.0	0.0	0.0	0.0	0.0	0.0	0.0	0.0	0.0
Hs3st1	84406	symbol	R. norvegicus	84406	R. norvegicus	Hs3st1	heparan sulfate-glucosamine 3-sulfotransferase 1		0.0	0.0	0.0	0.0	0.0	0.0	0.0	0.0	0.0	0.0	0.0	0.0	0.0	0.0	0.0	0.0	0.0	0.0	0.0	0.0
Rasl10a	364190	symbol	R. norvegicus	364190	R. norvegicus	Rasl10a	RAS-like, family 10, member A	GO:0007165 signal transduction;GO:0023052 signaling;GO:0007154 cell communication	0.0	0.0	0.0	0.0	0.0	0.0	0.0	0.0	0.0	0.0	0.0	0.0	0.0	0.0	0.0	0.0	0.0	0.0	0.0	0.0
Tesc	288689	symbol	R. norvegicus	288689	R. norvegicus	Tesc	tescalcin	GO:0032417 positive regulation of sodium:proton antiporter activity;GO:0032415 regulation of sodium:proton antiporter activity;GO:0030854 positive regulation of granulocyte differentiation	0.0	0.0	0.0	1.0	0.0	0.0	0.0	0.0	0.0	0.0	0.0	0.0	0.0	0.0	0.0	0.0	1.0	1.0	0.0	0.0
Cd38	25668	symbol	R. norvegicus	25668	R. norvegicus	Cd38	CD38 molecule	GO:0014824 artery smooth muscle contraction;GO:0014820 tonic smooth muscle contraction;GO:0045779 negative regulation of bone resorption	0.0	0.0	0.0	1.0	0.0	0.0	1.0	0.0	0.0	1.0	0.0	1.0	1.0	0.0	1.0	0.0	0.0	0.0	0.0	1.0
Adcy7	84420	symbol	R. norvegicus	84420	R. norvegicus	Adcy7	adenylate cyclase 7	GO:0006171 cAMP biosynthetic process;GO:1900016 negative regulation of cytokine production involved in inflammatory response;GO:0046058 cAMP metabolic process	0.0	0.0	0.0	0.0	0.0	0.0	1.0	0.0	0.0	0.0	1.0	1.0	0.0	0.0	0.0	0.0	0.0	0.0	0.0	0.0
Sema7a	315711	symbol	R. norvegicus	315711	R. norvegicus	Sema7a	semaphorin 7A (John Milton Hagen blood group)	GO:0060907 positive regulation of macrophage cytokine production;GO:0010934 macrophage cytokine production;GO:0010935 regulation of macrophage cytokine production	0.0	1.0	0.0	0.0	0.0	1.0	0.0	0.0	1.0	0.0	1.0	1.0	1.0	0.0	1.0	0.0	0.0	0.0	0.0	0.0
Cep295	363018	symbol	R. norvegicus	363018	R. norvegicus	Cep295	centrosomal protein 295	GO:1903724 positive regulation of centriole elongation;GO:0010825 positive regulation of centrosome duplication;GO:0046601 positive regulation of centriole replication	0.0	0.0	0.0	0.0	0.0	0.0	0.0	0.0	0.0	0.0	0.0	0.0	0.0	0.0	0.0	0.0	0.0	0.0	0.0	1.0
Smtnl2	679629	symbol	R. norvegicus	679629	R. norvegicus	Smtnl2	smoothelin-like 2	GO:0045907 positive regulation of vasoconstriction;GO:0019229 regulation of vasoconstriction;GO:0042310 vasoconstriction	0.0	0.0	0.0	0.0	0.0	0.0	0.0	0.0	0.0	0.0	0.0	0.0	1.0	0.0	0.0	0.0	0.0	0.0	0.0	0.0
Mir3064	104795673	symbol	R. norvegicus	104795673	R. norvegicus	Mir3064	microRNA 3064		0.0	0.0	0.0	0.0	0.0	0.0	0.0	0.0	0.0	0.0	0.0	0.0	0.0	0.0	0.0	0.0	0.0	0.0	0.0	0.0
Cldn1	65129	symbol	R. norvegicus	65129	R. norvegicus	Cldn1	claudin 1	GO:0061772 xenobiotic transport across blood-nerve barrier;GO:1903545 cellular response to butyrate;GO:1903544 response to butyrate	0.0	1.0	0.0	0.0	1.0	1.0	0.0	1.0	0.0	1.0	0.0	0.0	0.0	1.0	0.0	0.0	0.0	0.0	0.0	0.0
Maml2	689844	symbol	R. norvegicus	689844	R. norvegicus	Maml2	mastermind-like transcriptional coactivator 2	GO:0007221 positive regulation of transcription of Notch receptor target;GO:0007219 Notch signaling pathway;GO:0045944 positive regulation of transcription by RNA polymerase II	0.0	0.0	0.0	0.0	0.0	0.0	0.0	0.0	0.0	0.0	0.0	0.0	0.0	0.0	0.0	0.0	0.0	0.0	0.0	0.0
Kcnt1	60444	symbol	R. norvegicus	60444	R. norvegicus	Kcnt1	potassium sodium-activated channel subfamily T member 1	GO:0071805 potassium ion transmembrane transport;GO:0006813 potassium ion transport;GO:0098662 inorganic cation transmembrane transport	0.0	0.0	0.0	0.0	0.0	0.0	0.0	0.0	0.0	0.0	0.0	0.0	0.0	0.0	0.0	0.0	0.0	0.0	0.0	0.0
Igsf9	304982	symbol	R. norvegicus	304982	R. norvegicus	Igsf9	immunoglobulin superfamily, member 9	GO:0007156 homophilic cell adhesion via plasma membrane adhesion molecules;GO:0098742 cell-cell adhesion via plasma-membrane adhesion molecules;GO:0050807 regulation of synapse organization	0.0	0.0	0.0	0.0	0.0	0.0	0.0	0.0	0.0	0.0	0.0	0.0	0.0	1.0	0.0	0.0	0.0	0.0	0.0	0.0
Hacl1	85255	symbol	R. norvegicus	85255	R. norvegicus	Hacl1	2-hydroxyacyl-CoA lyase 1	GO:1903512 phytanic acid metabolic process;GO:0097089 methyl-branched fatty acid metabolic process;GO:0001561 fatty acid alpha-oxidation	0.0	0.0	0.0	0.0	0.0	0.0	0.0	0.0	0.0	0.0	0.0	0.0	0.0	0.0	0.0	0.0	0.0	0.0	0.0	0.0
Fchsd1	307482	symbol	R. norvegicus	307482	R. norvegicus	Fchsd1	FCH and double SH3 domains 1	GO:0044803 multi-organism membrane organization;GO:0044764 multi-organism cellular process;GO:0007274 neuromuscular synaptic transmission	0.0	0.0	0.0	0.0	0.0	0.0	0.0	0.0	0.0	0.0	0.0	0.0	1.0	0.0	0.0	0.0	0.0	0.0	0.0	0.0
Tpm1	24851	symbol	R. norvegicus	24851	R. norvegicus	Tpm1	tropomyosin 1	GO:0003065 positive regulation of heart rate by epinephrine;GO:0001996 positive regulation of heart rate by epinephrine-norepinephrine;GO:0003062 regulation of heart rate by chemical signal	0.0	1.0	0.0	1.0	0.0	0.0	0.0	0.0	0.0	0.0	0.0	0.0	1.0	0.0	0.0	0.0	0.0	1.0	0.0	0.0
Ap1g2	100362547	symbol	R. norvegicus	100362547	R. norvegicus	Ap1g2	adaptor related protein complex 1 subunit gamma 2	GO:0006896 Golgi to vacuole transport;GO:0006892 post-Golgi vesicle-mediated transport;GO:0007034 vacuolar transport	0.0	0.0	0.0	0.0	0.0	0.0	0.0	0.0	0.0	0.0	0.0	0.0	0.0	0.0	0.0	0.0	0.0	0.0	0.0	0.0
Csf1r	307403	symbol	R. norvegicus	307403	R. norvegicus	Csf1r	colony stimulating factor 1 receptor	GO:0120041 positive regulation of macrophage proliferation;GO:0038145 macrophage colony-stimulating factor signaling pathway;GO:0120040 regulation of macrophage proliferation	1.0	0.0	0.0	1.0	0.0	1.0	0.0	0.0	1.0	1.0	1.0	0.0	0.0	0.0	1.0	0.0	0.0	1.0	0.0	0.0
Pkm	25630	symbol	R. norvegicus	25630	R. norvegicus	Pkm	pyruvate kinase M1/2	GO:0042866 pyruvate biosynthetic process;GO:2000767 positive regulation of cytoplasmic translation;GO:0014870 response to muscle inactivity	0.0	0.0	1.0	0.0	0.0	1.0	0.0	0.0	0.0	0.0	0.0	0.0	0.0	0.0	0.0	0.0	0.0	0.0	0.0	0.0
Dnm3	171574	symbol	R. norvegicus	171574	R. norvegicus	Dnm3	dynamin 3	GO:0042713 sperm ejaculation;GO:0003373 dynamin family protein polymerization involved in membrane fission;GO:0003374 dynamin family protein polymerization involved in mitochondrial fission	0.0	0.0	0.0	0.0	0.0	0.0	1.0	0.0	0.0	0.0	0.0	0.0	0.0	0.0	1.0	0.0	0.0	0.0	0.0	0.0
Ssh2	303342	symbol	R. norvegicus	303342	R. norvegicus	Ssh2	slingshot protein phosphatase 2	GO:0030837 negative regulation of actin filament polymerization;GO:0032272 negative regulation of protein polymerization;GO:0035335 peptidyl-tyrosine dephosphorylation	0.0	0.0	0.0	0.0	0.0	1.0	0.0	0.0	0.0	0.0	0.0	0.0	1.0	0.0	0.0	0.0	0.0	0.0	0.0	0.0
Tmem30b	314224	symbol	R. norvegicus	314224	R. norvegicus	Tmem30b	transmembrane protein 30B	GO:0140331 aminophospholipid translocation;GO:0015917 aminophospholipid transport;GO:0070863 positive regulation of protein exit from endoplasmic reticulum	0.0	0.0	0.0	0.0	0.0	0.0	0.0	0.0	0.0	0.0	0.0	0.0	0.0	0.0	0.0	0.0	0.0	0.0	0.0	1.0
Myo1b	117057	symbol	R. norvegicus	117057	R. norvegicus	Myo1b	myosin Ib	GO:0033572 transferrin transport;GO:0030050 vesicle transport along actin filament;GO:0099515 actin filament-based transport	0.0	0.0	0.0	0.0	0.0	0.0	0.0	0.0	0.0	0.0	0.0	0.0	0.0	0.0	0.0	0.0	0.0	0.0	0.0	0.0
Ednrb	50672	symbol	R. norvegicus	50672	R. norvegicus	Ednrb	endothelin receptor type B	GO:0007497 posterior midgut development;GO:0035645 enteric smooth muscle cell differentiation;GO:0014826 vein smooth muscle contraction	0.0	1.0	0.0	0.0	0.0	1.0	0.0	0.0	1.0	1.0	1.0	0.0	1.0	0.0	0.0	0.0	0.0	0.0	0.0	1.0
Spag5	252918	symbol	R. norvegicus	252918	R. norvegicus	Spag5	sperm associated antigen 5	GO:1905832 positive regulation of spindle assembly;GO:0090235 regulation of metaphase plate congression;GO:0051988 regulation of attachment of spindle microtubules to kinetochore	0.0	0.0	0.0	0.0	0.0	0.0	0.0	0.0	0.0	0.0	0.0	0.0	0.0	0.0	0.0	0.0	0.0	0.0	0.0	0.0
Lcp2	155918	symbol	R. norvegicus	155918	R. norvegicus	Lcp2	lymphocyte cytosolic protein 2	GO:0045576 mast cell activation;GO:0050852 T cell receptor signaling pathway;GO:0050851 antigen receptor-mediated signaling pathway	0.0	0.0	0.0	1.0	0.0	0.0	0.0	0.0	0.0	0.0	1.0	1.0	0.0	0.0	0.0	0.0	0.0	0.0	0.0	0.0
Tpcn2	309139	symbol	R. norvegicus	309139	R. norvegicus	Tpcn2	two pore segment channel 2	GO:0019065 receptor-mediated endocytosis of virus by host cell;GO:0075509 endocytosis involved in viral entry into host cell;GO:0046794 transport of virus	0.0	0.0	1.0	0.0	0.0	0.0	0.0	0.0	0.0	0.0	0.0	0.0	0.0	0.0	0.0	0.0	0.0	0.0	0.0	0.0
LOC361346	361346	Gene_ID	R. norvegicus	361346	R. norvegicus	LOC361346	similar to chromosome 18 open reading frame 54	GO:0008285 negative regulation of cell population proliferation;GO:0042127 regulation of cell population proliferation;GO:0008283 cell population proliferation	0.0	0.0	0.0	0.0	0.0	0.0	0.0	0.0	0.0	0.0	0.0	0.0	0.0	0.0	0.0	0.0	0.0	1.0	0.0	0.0
Gpd2	25062	symbol	R. norvegicus	25062	R. norvegicus	Gpd2	glycerol-3-phosphate dehydrogenase 2	GO:0019563 glycerol catabolic process;GO:0019405 alditol catabolic process;GO:0006072 glycerol-3-phosphate metabolic process	0.0	0.0	0.0	0.0	0.0	0.0	0.0	0.0	0.0	0.0	0.0	0.0	0.0	0.0	0.0	0.0	0.0	0.0	0.0	0.0
Cchcr1	406196	symbol	R. norvegicus	406196	R. norvegicus	Cchcr1	coiled-coil alpha-helical rod protein 1	GO:0006611 protein export from nucleus;GO:0051168 nuclear export;GO:0006913 nucleocytoplasmic transport	0.0	0.0	0.0	0.0	0.0	0.0	0.0	0.0	0.0	0.0	0.0	0.0	0.0	0.0	0.0	0.0	0.0	0.0	0.0	0.0
Adamts1	79252	symbol	R. norvegicus	79252	R. norvegicus	Adamts1	ADAM metallopeptidase with thrombospondin type 1 motif, 1	GO:0044691 tooth eruption;GO:0060347 heart trabecula formation;GO:0001542 ovulation from ovarian follicle	0.0	0.0	1.0	0.0	0.0	1.0	0.0	0.0	0.0	0.0	0.0	0.0	0.0	0.0	0.0	1.0	1.0	0.0	0.0	0.0
Lmln	363795	symbol	R. norvegicus	363795	R. norvegicus	Lmln	leishmanolysin like peptidase	GO:0007155 cell adhesion;GO:0022610 biological adhesion;GO:0006508 proteolysis	0.0	0.0	0.0	0.0	0.0	0.0	0.0	0.0	0.0	0.0	0.0	0.0	0.0	0.0	0.0	0.0	0.0	0.0	0.0	0.0
Syt3	25731	symbol	R. norvegicus	25731	R. norvegicus	Syt3	synaptotagmin 3	GO:0031340 positive regulation of vesicle fusion;GO:1903861 positive regulation of dendrite extension;GO:0031338 regulation of vesicle fusion	0.0	0.0	0.0	0.0	0.0	0.0	0.0	0.0	0.0	0.0	0.0	0.0	0.0	0.0	1.0	0.0	0.0	0.0	0.0	1.0
Ino80d	316440	symbol	R. norvegicus	316440	R. norvegicus	Ino80d	INO80 complex subunit D		0.0	0.0	0.0	0.0	0.0	0.0	0.0	0.0	0.0	0.0	0.0	0.0	0.0	0.0	0.0	0.0	0.0	0.0	0.0	0.0
Abhd2	293050	symbol	R. norvegicus	293050	R. norvegicus	Abhd2	abhydrolase domain containing 2, acylglycerol lipase	GO:0051793 medium-chain fatty acid catabolic process;GO:0051792 medium-chain fatty acid biosynthetic process;GO:0051791 medium-chain fatty acid metabolic process	0.0	1.0	0.0	0.0	0.0	0.0	0.0	0.0	0.0	0.0	0.0	0.0	0.0	0.0	0.0	0.0	0.0	0.0	0.0	0.0
Usp35	308834	symbol	R. norvegicus	308834	R. norvegicus	Usp35	ubiquitin specific peptidase 35	GO:0016579 protein deubiquitination;GO:0070646 protein modification by small protein removal;GO:0018215 protein phosphopantetheinylation	0.0	0.0	0.0	0.0	0.0	0.0	0.0	0.0	0.0	0.0	0.0	0.0	0.0	0.0	0.0	0.0	0.0	0.0	0.0	0.0
Fgfr3	84489	symbol	R. norvegicus	84489	R. norvegicus	Fgfr3	fibroblast growth factor receptor 3	GO:1902178 fibroblast growth factor receptor apoptotic signaling pathway;GO:0061144 alveolar secondary septum development;GO:0090080 positive regulation of MAPKKK cascade by fibroblast growth factor receptor signaling pathway	1.0	1.0	0.0	0.0	1.0	0.0	0.0	0.0	0.0	1.0	0.0	0.0	0.0	0.0	1.0	0.0	0.0	1.0	1.0	0.0
Itgb2	309684	symbol	R. norvegicus	309684	R. norvegicus	Itgb2	integrin subunit beta 2	GO:0043315 positive regulation of neutrophil degranulation;GO:1902565 positive regulation of neutrophil activation;GO:0043313 regulation of neutrophil degranulation	1.0	0.0	0.0	1.0	0.0	1.0	0.0	0.0	1.0	0.0	1.0	1.0	0.0	1.0	0.0	0.0	0.0	0.0	0.0	1.0
Zfp275	293849	symbol	R. norvegicus	293849	R. norvegicus	Zfp275	zinc finger protein 275	GO:0006357 regulation of transcription by RNA polymerase II;GO:0006366 transcription by RNA polymerase II;GO:0006355 regulation of transcription, DNA-templated	0.0	0.0	0.0	0.0	0.0	0.0	0.0	0.0	0.0	0.0	0.0	0.0	0.0	0.0	0.0	0.0	0.0	0.0	0.0	0.0
Pim3	64534	symbol	R. norvegicus	64534	R. norvegicus	Pim3	Pim-3 proto-oncogene, serine/threonine kinase	GO:0061179 negative regulation of insulin secretion involved in cellular response to glucose stimulus;GO:0016572 histone phosphorylation;GO:0046676 negative regulation of insulin secretion	0.0	0.0	0.0	0.0	0.0	0.0	0.0	0.0	0.0	0.0	0.0	0.0	0.0	0.0	0.0	0.0	0.0	0.0	0.0	1.0
Atp6v1c2	362802	symbol	R. norvegicus	362802	R. norvegicus	Atp6v1c2	ATPase H+ transporting V1 subunit C2	GO:0030177 positive regulation of Wnt signaling pathway;GO:1902600 proton transmembrane transport;GO:0030111 regulation of Wnt signaling pathway	0.0	0.0	0.0	0.0	0.0	0.0	0.0	0.0	0.0	0.0	0.0	0.0	0.0	0.0	0.0	0.0	0.0	0.0	0.0	0.0
Sh3gl2	116743	symbol	R. norvegicus	116743	R. norvegicus	Sh3gl2	SH3 domain containing GRB2 like 2, endophilin A1	GO:0099050 vesicle scission;GO:0097753 membrane bending;GO:1905604 negative regulation of blood-brain barrier permeability	0.0	0.0	0.0	0.0	0.0	0.0	0.0	0.0	0.0	1.0	0.0	0.0	1.0	0.0	1.0	0.0	0.0	0.0	0.0	0.0
Clk1	301434	symbol	R. norvegicus	301434	R. norvegicus	Clk1	CDC-like kinase 1	GO:0018107 peptidyl-threonine phosphorylation;GO:0018210 peptidyl-threonine modification;GO:0043484 regulation of RNA splicing	0.0	0.0	0.0	0.0	0.0	0.0	0.0	0.0	0.0	0.0	0.0	0.0	0.0	0.0	0.0	0.0	0.0	0.0	0.0	0.0
Ica1	81024	symbol	R. norvegicus	81024	R. norvegicus	Ica1	islet cell autoantigen 1	GO:0050796 regulation of insulin secretion;GO:0030073 insulin secretion;GO:0090276 regulation of peptide hormone secretion	0.0	0.0	0.0	0.0	0.0	0.0	0.0	0.0	0.0	0.0	0.0	0.0	0.0	0.0	0.0	0.0	0.0	0.0	0.0	1.0
Pstpip1	300732	symbol	R. norvegicus	300732	R. norvegicus	Pstpip1	proline-serine-threonine phosphatase-interacting protein 1	GO:0030041 actin filament polymerization;GO:0008154 actin polymerization or depolymerization;GO:0051258 protein polymerization	0.0	0.0	0.0	0.0	0.0	0.0	0.0	0.0	0.0	0.0	0.0	0.0	0.0	0.0	0.0	0.0	0.0	0.0	0.0	0.0
Srebf1	78968	symbol	R. norvegicus	78968	R. norvegicus	Srebf1	sterol regulatory element binding transcription factor 1	GO:0003062 regulation of heart rate by chemical signal;GO:0045542 positive regulation of cholesterol biosynthetic process;GO:0106120 positive regulation of sterol biosynthetic process	0.0	0.0	1.0	0.0	0.0	0.0	0.0	0.0	0.0	0.0	0.0	1.0	1.0	0.0	0.0	0.0	0.0	0.0	0.0	1.0
Tmem102	497937	symbol	R. norvegicus	497937	R. norvegicus	Tmem102	transmembrane protein 102	GO:0010820 positive regulation of T cell chemotaxis;GO:0010819 regulation of T cell chemotaxis;GO:0140131 positive regulation of lymphocyte chemotaxis	0.0	0.0	0.0	1.0	0.0	1.0	0.0	0.0	1.0	0.0	0.0	0.0	0.0	0.0	0.0	0.0	0.0	0.0	0.0	0.0
Sh3bp2	305450	symbol	R. norvegicus	305450	R. norvegicus	Sh3bp2	SH3-domain binding protein 2	GO:0007165 signal transduction;GO:0023052 signaling;GO:0007154 cell communication	0.0	0.0	0.0	0.0	0.0	0.0	0.0	0.0	0.0	0.0	0.0	0.0	0.0	0.0	0.0	0.0	0.0	0.0	0.0	0.0
Srrm2	302969	symbol	R. norvegicus	302969	R. norvegicus	Srrm2	serine/arginine repetitive matrix 2	GO:0000375 RNA splicing, via transesterification reactions;GO:0000377 RNA splicing, via transesterification reactions with bulged adenosine as nucleophile;GO:0000398 mRNA splicing, via spliceosome	0.0	0.0	0.0	0.0	0.0	0.0	0.0	0.0	0.0	0.0	0.0	0.0	0.0	0.0	0.0	0.0	0.0	0.0	0.0	0.0
Epha1	312279	symbol	R. norvegicus	312279	R. norvegicus	Epha1	Eph receptor A1	GO:0048013 ephrin receptor signaling pathway;GO:0051496 positive regulation of stress fiber assembly;GO:0001954 positive regulation of cell-matrix adhesion	0.0	0.0	0.0	1.0	0.0	1.0	0.0	0.0	1.0	0.0	0.0	0.0	0.0	0.0	1.0	0.0	0.0	0.0	0.0	0.0
Tlr6	305353	symbol	R. norvegicus	305353	R. norvegicus	Tlr6	toll-like receptor 6	GO:0034150 toll-like receptor 6 signaling pathway;GO:0042496 detection of diacyl bacterial lipopeptide;GO:0070340 detection of bacterial lipopeptide	0.0	0.0	0.0	1.0	0.0	0.0	0.0	0.0	0.0	0.0	1.0	0.0	0.0	0.0	0.0	0.0	0.0	0.0	0.0	0.0
Tmem184a	304325	symbol	R. norvegicus	304325	R. norvegicus	Tmem184a	transmembrane protein 184A	GO:0018992 germ-line sex determination;GO:0007530 sex determination;GO:0051046 regulation of secretion	0.0	0.0	0.0	0.0	0.0	0.0	0.0	0.0	0.0	0.0	0.0	0.0	0.0	0.0	0.0	0.0	0.0	0.0	0.0	1.0
LOC103689965	24233	Gene_ID	R. norvegicus	24233	R. norvegicus	C4a	complement C4A	GO:2000427 positive regulation of apoptotic cell clearance;GO:2000425 regulation of apoptotic cell clearance;GO:0006958 complement activation, classical pathway	0.0	0.0	0.0	1.0	0.0	0.0	0.0	0.0	0.0	0.0	1.0	1.0	0.0	0.0	0.0	0.0	0.0	0.0	0.0	0.0
Tgfb2	81809	symbol	R. norvegicus	81809	R. norvegicus	Tgfb2	transforming growth factor, beta 2	GO:1903701 substantia propria of cornea development;GO:0062044 negative regulation of cardiac epithelial to mesenchymal transition;GO:1905006 negative regulation of epithelial to mesenchymal transition involved in endocardial cushion formation	1.0	1.0	1.0	1.0	0.0	1.0	1.0	1.0	1.0	1.0	0.0	1.0	1.0	1.0	1.0	1.0	1.0	1.0	0.0	1.0
Myorg	366360	symbol	R. norvegicus	366360	R. norvegicus	Myorg	myogenesis regulating glycosidase	GO:0043568 positive regulation of insulin-like growth factor receptor signaling pathway;GO:0043567 regulation of insulin-like growth factor receptor signaling pathway;GO:0048741 skeletal muscle fiber development	0.0	0.0	0.0	0.0	0.0	0.0	0.0	0.0	0.0	0.0	0.0	0.0	0.0	0.0	0.0	0.0	0.0	0.0	0.0	0.0
Cpeb2	360949	symbol	R. norvegicus	360949	R. norvegicus	Cpeb2	cytoplasmic polyadenylation element binding protein 2	GO:0045900 negative regulation of translational elongation;GO:2000766 negative regulation of cytoplasmic translation;GO:2000765 regulation of cytoplasmic translation	0.0	0.0	0.0	0.0	0.0	0.0	0.0	0.0	0.0	0.0	0.0	0.0	0.0	0.0	0.0	0.0	0.0	0.0	0.0	0.0
Clip2	29264	symbol	R. norvegicus	29264	R. norvegicus	Clip2	CAP-GLY domain containing linker protein 2	GO:0007026 negative regulation of microtubule depolymerization;GO:0031114 regulation of microtubule depolymerization;GO:0031111 negative regulation of microtubule polymerization or depolymerization	0.0	0.0	0.0	0.0	0.0	0.0	0.0	0.0	0.0	0.0	0.0	0.0	0.0	0.0	0.0	0.0	0.0	0.0	0.0	0.0
Pde4a	25638	symbol	R. norvegicus	25638	R. norvegicus	Pde4a	phosphodiesterase 4A	GO:0006198 cAMP catabolic process;GO:0009214 cyclic nucleotide catabolic process;GO:0046058 cAMP metabolic process	0.0	0.0	0.0	0.0	0.0	0.0	0.0	0.0	0.0	0.0	0.0	0.0	0.0	0.0	0.0	0.0	0.0	0.0	0.0	0.0
Micall2	288515	symbol	R. norvegicus	288515	R. norvegicus	Micall2	MICAL-like 2	GO:1903955 positive regulation of protein targeting to mitochondrion;GO:1903749 positive regulation of establishment of protein localization to mitochondrion;GO:1903214 regulation of protein targeting to mitochondrion	0.0	0.0	0.0	0.0	0.0	0.0	0.0	0.0	0.0	0.0	0.0	0.0	0.0	0.0	0.0	0.0	0.0	0.0	0.0	1.0
Sparcl1	25434	symbol	R. norvegicus	25434	R. norvegicus	Sparcl1	SPARC like 1	GO:0099560 synaptic membrane adhesion;GO:0098742 cell-cell adhesion via plasma-membrane adhesion molecules;GO:0050807 regulation of synapse organization	0.0	0.0	0.0	0.0	0.0	0.0	0.0	0.0	0.0	0.0	0.0	0.0	0.0	1.0	0.0	0.0	0.0	0.0	0.0	0.0
Bcl7a	690085	symbol	R. norvegicus	690085	R. norvegicus	Bcl7a	BAF chromatin remodeling complex subunit BCL7A		0.0	0.0	0.0	0.0	0.0	0.0	0.0	0.0	0.0	0.0	0.0	0.0	0.0	0.0	0.0	0.0	0.0	0.0	0.0	0.0
Arhgap4	246249	symbol	R. norvegicus	246249	R. norvegicus	Arhgap4	Rho GTPase activating protein 4	GO:0010764 negative regulation of fibroblast migration;GO:0010762 regulation of fibroblast migration;GO:0030517 negative regulation of axon extension	0.0	0.0	0.0	0.0	0.0	1.0	0.0	0.0	0.0	0.0	0.0	0.0	1.0	0.0	1.0	0.0	0.0	0.0	0.0	0.0
Slc9a2	24783	symbol	R. norvegicus	24783	R. norvegicus	Slc9a2	solute carrier family 9 member A2	GO:0098719 sodium ion import across plasma membrane;GO:0051453 regulation of intracellular pH;GO:0030641 regulation of cellular pH	0.0	0.0	0.0	0.0	0.0	0.0	0.0	0.0	0.0	0.0	0.0	0.0	0.0	0.0	0.0	0.0	0.0	0.0	0.0	0.0
Nckap1l	315348	symbol	R. norvegicus	315348	R. norvegicus	Nckap1l	NCK associated protein 1 like	GO:0070358 actin polymerization-dependent cell motility;GO:0043378 positive regulation of CD8-positive, alpha-beta T cell differentiation;GO:0035509 negative regulation of myosin-light-chain-phosphatase activity	0.0	0.0	0.0	1.0	0.0	1.0	0.0	0.0	1.0	0.0	0.0	1.0	1.0	0.0	1.0	0.0	0.0	0.0	0.0	0.0
Incenp	293733	symbol	R. norvegicus	293733	R. norvegicus	Incenp	inner centromere protein	GO:0051257 meiotic spindle midzone assembly;GO:1902412 regulation of mitotic cytokinesis;GO:0010032 meiotic chromosome condensation	0.0	0.0	0.0	0.0	0.0	0.0	0.0	0.0	0.0	0.0	0.0	0.0	0.0	0.0	0.0	0.0	0.0	0.0	0.0	0.0
Sowahc	503306	symbol	R. norvegicus	503306	R. norvegicus	Sowahc	sosondowah ankyrin repeat domain family member C		0.0	0.0	0.0	0.0	0.0	0.0	0.0	0.0	0.0	0.0	0.0	0.0	0.0	0.0	0.0	0.0	0.0	0.0	0.0	0.0
Fas	246097	symbol	R. norvegicus	246097	R. norvegicus	Fas	Fas cell surface death receptor	GO:1900148 negative regulation of Schwann cell migration;GO:0031104 dendrite regeneration;GO:0001552 ovarian follicle atresia	0.0	0.0	1.0	1.0	0.0	0.0	1.0	0.0	0.0	0.0	0.0	1.0	0.0	0.0	0.0	0.0	1.0	1.0	0.0	1.0
Nipsnap3b	313211	symbol	R. norvegicus	313211	R. norvegicus	Nipsnap3b	nipsnap homolog 3B		0.0	0.0	0.0	0.0	0.0	0.0	0.0	0.0	0.0	0.0	0.0	0.0	0.0	0.0	0.0	0.0	0.0	0.0	0.0	0.0
Mroh6	100359562	symbol	R. norvegicus	100359562	R. norvegicus	Mroh6	maestro heat-like repeat family member 6		0.0	0.0	0.0	0.0	0.0	0.0	0.0	0.0	0.0	0.0	0.0	0.0	0.0	0.0	0.0	0.0	0.0	0.0	0.0	0.0
Cxcl11	305236	symbol	R. norvegicus	305236	R. norvegicus	Cxcl11	C-X-C motif chemokine ligand 11	GO:0010818 T cell chemotaxis;GO:0051281 positive regulation of release of sequestered calcium ion into cytosol;GO:0048247 lymphocyte chemotaxis	0.0	0.0	0.0	0.0	0.0	0.0	0.0	0.0	1.0	0.0	1.0	1.0	0.0	0.0	0.0	0.0	0.0	0.0	0.0	0.0
Stox2	306459	symbol	R. norvegicus	306459	R. norvegicus	Stox2	storkhead box 2	GO:0001893 maternal placenta development;GO:0060135 maternal process involved in female pregnancy;GO:0001890 placenta development	0.0	0.0	0.0	0.0	0.0	0.0	1.0	0.0	0.0	0.0	0.0	0.0	0.0	0.0	0.0	0.0	1.0	0.0	0.0	0.0
Klf11	313994	symbol	R. norvegicus	313994	R. norvegicus	Klf11	Kruppel-like factor 11	GO:0000083 regulation of transcription involved in G1/S transition of mitotic cell cycle;GO:0000082 G1/S transition of mitotic cell cycle;GO:0044843 cell cycle G1/S phase transition	0.0	0.0	0.0	0.0	0.0	0.0	0.0	0.0	0.0	0.0	0.0	0.0	0.0	0.0	0.0	0.0	0.0	1.0	0.0	0.0
Tmem43	362401	symbol	R. norvegicus	362401	R. norvegicus	Tmem43	transmembrane protein 43	GO:0071763 nuclear membrane organization;GO:0006998 nuclear envelope organization;GO:0006997 nucleus organization	0.0	0.0	0.0	0.0	0.0	0.0	0.0	0.0	0.0	0.0	0.0	0.0	0.0	0.0	0.0	0.0	0.0	0.0	0.0	0.0
Lime1	362289	symbol	R. norvegicus	362289	R. norvegicus	Lime1	Lck interacting transmembrane adaptor 1	GO:0050853 B cell receptor signaling pathway;GO:0051279 regulation of release of sequestered calcium ion into cytosol;GO:1901222 regulation of NIK/NF-kappaB signaling	0.0	0.0	0.0	1.0	0.0	0.0	0.0	0.0	0.0	0.0	0.0	1.0	0.0	0.0	0.0	0.0	0.0	0.0	0.0	0.0
Tle2	299636	symbol	R. norvegicus	299636	R. norvegicus	Tle2	TLE family member 2, transcriptional corepressor	GO:0090090 negative regulation of canonical Wnt signaling pathway;GO:0030178 negative regulation of Wnt signaling pathway;GO:0060828 regulation of canonical Wnt signaling pathway	0.0	0.0	0.0	0.0	0.0	0.0	0.0	0.0	0.0	0.0	0.0	0.0	0.0	0.0	0.0	0.0	0.0	0.0	0.0	0.0
Ccdc88b	293698	symbol	R. norvegicus	293698	R. norvegicus	Ccdc88b	coiled-coil domain containing 88B	GO:0042832 defense response to protozoan;GO:0001562 response to protozoan;GO:0031122 cytoplasmic microtubule organization	0.0	0.0	0.0	1.0	0.0	0.0	0.0	0.0	0.0	0.0	0.0	0.0	0.0	0.0	0.0	0.0	0.0	0.0	0.0	0.0
Atat1	361789	symbol	R. norvegicus	361789	R. norvegicus	Atat1	alpha tubulin acetyltransferase 1	GO:0071929 alpha-tubulin acetylation;GO:1900227 positive regulation of NLRP3 inflammasome complex assembly;GO:1900225 regulation of NLRP3 inflammasome complex assembly	0.0	0.0	0.0	0.0	0.0	0.0	0.0	0.0	0.0	0.0	0.0	0.0	0.0	0.0	0.0	0.0	0.0	0.0	0.0	0.0
Slc16a5	690212	symbol	R. norvegicus	690212	R. norvegicus	Slc16a5	solute carrier family 16 member 5	GO:0015718 monocarboxylic acid transport;GO:0046942 carboxylic acid transport;GO:0015711 organic anion transport	0.0	0.0	0.0	0.0	0.0	0.0	0.0	0.0	0.0	0.0	0.0	0.0	0.0	0.0	0.0	0.0	0.0	0.0	0.0	0.0
Dsp	306871	symbol	R. norvegicus	306871	R. norvegicus	Dsp	desmoplakin	GO:0086073 bundle of His cell-Purkinje myocyte adhesion involved in cell communication;GO:0086042 cardiac muscle cell-cardiac muscle cell adhesion;GO:0003223 ventricular compact myocardium morphogenesis	0.0	1.0	0.0	0.0	1.0	0.0	0.0	1.0	0.0	0.0	0.0	0.0	1.0	0.0	0.0	0.0	0.0	0.0	0.0	0.0
Olfml2b	304960	symbol	R. norvegicus	304960	R. norvegicus	Olfml2b	olfactomedin-like 2B	GO:0030198 extracellular matrix organization;GO:0043062 extracellular structure organization;GO:0045229 external encapsulating structure organization	0.0	0.0	0.0	0.0	0.0	0.0	0.0	0.0	0.0	0.0	0.0	0.0	0.0	0.0	0.0	1.0	0.0	0.0	0.0	0.0
Kmt2a	315606	symbol	R. norvegicus	315606	R. norvegicus	Kmt2a	lysine methyltransferase 2A	GO:1905642 negative regulation of DNA methylation;GO:0043974 histone H3-K27 acetylation;GO:1901674 regulation of histone H3-K27 acetylation	0.0	0.0	0.0	0.0	0.0	0.0	0.0	0.0	0.0	1.0	0.0	0.0	0.0	0.0	0.0	0.0	0.0	1.0	0.0	0.0
Epn3	360605	symbol	R. norvegicus	360605	R. norvegicus	Epn3	epsin 3	GO:0006897 endocytosis;GO:0016192 vesicle-mediated transport;GO:0006810 transport	0.0	0.0	0.0	0.0	0.0	0.0	0.0	0.0	0.0	0.0	0.0	0.0	0.0	0.0	0.0	0.0	0.0	0.0	0.0	0.0
Fam189b	310640	symbol	R. norvegicus	310640	R. norvegicus	Fam189b	family with sequence similarity 189, member B		0.0	0.0	0.0	0.0	0.0	0.0	0.0	0.0	0.0	0.0	0.0	0.0	0.0	0.0	0.0	0.0	0.0	0.0	0.0	0.0
Cp	24268	symbol	R. norvegicus	24268	R. norvegicus	Cp	ceruloplasmin	GO:0015679 plasma membrane copper ion transport;GO:0035434 copper ion transmembrane transport;GO:0006825 copper ion transport	0.0	1.0	1.0	0.0	0.0	0.0	1.0	0.0	0.0	1.0	0.0	0.0	0.0	0.0	0.0	0.0	0.0	0.0	0.0	0.0
Jag1	29146	symbol	R. norvegicus	29146	R. norvegicus	Jag1	jagged canonical Notch ligand 1	GO:0061444 endocardial cushion cell development;GO:0061443 endocardial cushion cell differentiation;GO:0061073 ciliary body morphogenesis	0.0	1.0	0.0	1.0	1.0	1.0	0.0	1.0	0.0	1.0	0.0	1.0	0.0	0.0	0.0	0.0	0.0	0.0	0.0	0.0
Has3	266805	symbol	R. norvegicus	266805	R. norvegicus	Has3	hyaluronan synthase 3	GO:0045226 extracellular polysaccharide biosynthetic process;GO:0046379 extracellular polysaccharide metabolic process;GO:0036118 hyaluranon cable assembly	0.0	0.0	0.0	0.0	0.0	0.0	0.0	0.0	0.0	0.0	0.0	0.0	0.0	0.0	0.0	1.0	0.0	0.0	0.0	0.0
Slc16a3	80878	symbol	R. norvegicus	80878	R. norvegicus	Slc16a3	solute carrier family 16 member 3	GO:0035879 plasma membrane lactate transport;GO:0015727 lactate transport;GO:0035873 lactate transmembrane transport	0.0	0.0	0.0	0.0	0.0	0.0	0.0	0.0	0.0	0.0	0.0	0.0	0.0	0.0	0.0	0.0	0.0	0.0	0.0	0.0
Rab25	310632	symbol	R. norvegicus	310632	R. norvegicus	Rab25	RAB25, member RAS oncogene family	GO:0031268 pseudopodium organization;GO:0003382 epithelial cell morphogenesis;GO:0010634 positive regulation of epithelial cell migration	0.0	0.0	0.0	0.0	1.0	1.0	0.0	0.0	0.0	0.0	0.0	0.0	0.0	0.0	0.0	0.0	0.0	0.0	0.0	0.0
Tmed6	291991	symbol	R. norvegicus	291991	R. norvegicus	Tmed6	transmembrane p24 trafficking protein 6	GO:0006888 endoplasmic reticulum to Golgi vesicle-mediated transport;GO:0007030 Golgi organization;GO:0048193 Golgi vesicle transport	0.0	0.0	0.0	0.0	0.0	0.0	0.0	0.0	0.0	0.0	0.0	0.0	0.0	0.0	0.0	0.0	0.0	0.0	0.0	0.0
Usp31	308959	symbol	R. norvegicus	308959	R. norvegicus	Usp31	ubiquitin specific peptidase 31	GO:0016579 protein deubiquitination;GO:0070646 protein modification by small protein removal;GO:0018215 protein phosphopantetheinylation	0.0	0.0	0.0	0.0	0.0	0.0	0.0	0.0	0.0	0.0	0.0	0.0	0.0	0.0	0.0	0.0	0.0	0.0	0.0	0.0
Tubb5	29214	symbol	R. norvegicus	29214	R. norvegicus	Tubb5	tubulin, beta 5 class I	GO:0051225 spindle assembly;GO:0007051 spindle organization;GO:0050807 regulation of synapse organization	0.0	0.0	0.0	0.0	0.0	0.0	0.0	0.0	0.0	0.0	0.0	0.0	0.0	0.0	0.0	0.0	0.0	0.0	0.0	0.0
Dnaaf1	361419	symbol	R. norvegicus	361419	R. norvegicus	Dnaaf1	dynein, axonemal, assembly factor 1	GO:0035469 determination of pancreatic left/right asymmetry;GO:0071910 determination of liver left/right asymmetry;GO:0071907 determination of digestive tract left/right asymmetry	0.0	0.0	0.0	0.0	0.0	0.0	0.0	0.0	0.0	0.0	0.0	0.0	0.0	0.0	0.0	0.0	0.0	0.0	0.0	0.0
Zfhx2	305888	symbol	R. norvegicus	305888	R. norvegicus	Zfhx2	zinc finger homeobox 2	GO:0051930 regulation of sensory perception of pain;GO:0051931 regulation of sensory perception;GO:0019233 sensory perception of pain	0.0	0.0	0.0	0.0	0.0	0.0	0.0	0.0	0.0	0.0	0.0	0.0	1.0	0.0	0.0	0.0	0.0	0.0	0.0	0.0
Col27a1	298101	symbol	R. norvegicus	298101	R. norvegicus	Col27a1	collagen type XXVII alpha 1 chain	GO:0003431 growth plate cartilage chondrocyte development;GO:0003433 chondrocyte development involved in endochondral bone morphogenesis;GO:0003418 growth plate cartilage chondrocyte differentiation	1.0	0.0	0.0	0.0	0.0	0.0	0.0	0.0	0.0	0.0	0.0	0.0	0.0	0.0	0.0	1.0	0.0	0.0	0.0	0.0
Acsl1	25288	symbol	R. norvegicus	25288	R. norvegicus	Acsl1	acyl-CoA synthetase long-chain family member 1	GO:0010747 positive regulation of long-chain fatty acid import across plasma membrane;GO:0140214 positive regulation of long-chain fatty acid import into cell;GO:0010746 regulation of long-chain fatty acid import across plasma membrane	0.0	0.0	1.0	0.0	0.0	0.0	0.0	0.0	0.0	1.0	0.0	0.0	0.0	0.0	0.0	0.0	0.0	0.0	0.0	0.0
Unc13d	192177	symbol	R. norvegicus	192177	R. norvegicus	Unc13d	unc-13 homolog D	GO:0002432 granuloma formation;GO:0061789 dense core granule priming;GO:1990504 dense core granule exocytosis	0.0	0.0	0.0	1.0	0.0	0.0	0.0	0.0	0.0	0.0	1.0	1.0	0.0	0.0	0.0	0.0	0.0	0.0	0.0	1.0
Piga	363464	symbol	R. norvegicus	363464	R. norvegicus	Piga	phosphatidylinositol glycan anchor biosynthesis, class A	GO:0006506 GPI anchor biosynthetic process;GO:0006505 GPI anchor metabolic process;GO:0009247 glycolipid biosynthetic process	0.0	0.0	0.0	0.0	0.0	0.0	0.0	0.0	0.0	0.0	0.0	0.0	0.0	0.0	0.0	0.0	0.0	0.0	0.0	0.0
Gpt	81670	symbol	R. norvegicus	81670	R. norvegicus	Gpt	glutamic--pyruvic transaminase	GO:0042853 L-alanine catabolic process;GO:0006524 alanine catabolic process;GO:0009080 pyruvate family amino acid catabolic process	0.0	0.0	1.0	0.0	0.0	0.0	0.0	0.0	0.0	0.0	0.0	0.0	0.0	0.0	0.0	0.0	0.0	0.0	0.0	0.0
Pdlim4	24915	symbol	R. norvegicus	24915	R. norvegicus	Pdlim4	PDZ and LIM domain 4	GO:0098976 excitatory chemical synaptic transmission;GO:0051496 positive regulation of stress fiber assembly;GO:0032233 positive regulation of actin filament bundle assembly	0.0	0.0	0.0	0.0	0.0	0.0	0.0	0.0	0.0	0.0	0.0	0.0	0.0	0.0	0.0	0.0	0.0	0.0	0.0	0.0
Mcm5	291885	symbol	R. norvegicus	291885	R. norvegicus	Mcm5	minichromosome maintenance complex component 5	GO:0006267 pre-replicative complex assembly involved in nuclear cell cycle DNA replication;GO:0036388 pre-replicative complex assembly;GO:1902299 pre-replicative complex assembly involved in cell cycle DNA replication	0.0	0.0	0.0	0.0	0.0	0.0	0.0	0.0	0.0	0.0	0.0	0.0	0.0	0.0	0.0	0.0	0.0	0.0	0.0	0.0
Kazn	313672	symbol	R. norvegicus	313672	R. norvegicus	Kazn	kazrin, periplakin interacting protein	GO:0031424 keratinization;GO:0030216 keratinocyte differentiation;GO:0009913 epidermal cell differentiation	0.0	0.0	0.0	0.0	1.0	0.0	0.0	1.0	0.0	0.0	0.0	0.0	0.0	0.0	0.0	0.0	0.0	0.0	0.0	0.0
Dop1b	304077	symbol	R. norvegicus	304077	R. norvegicus	Dop1b	DOP1 leucine zipper like protein B	GO:0006895 Golgi to endosome transport;GO:0006892 post-Golgi vesicle-mediated transport;GO:0016482 cytosolic transport	0.0	0.0	0.0	0.0	0.0	0.0	0.0	0.0	0.0	0.0	0.0	0.0	0.0	0.0	0.0	0.0	0.0	0.0	0.0	0.0
Elmo1	361251	symbol	R. norvegicus	361251	R. norvegicus	Elmo1	engulfment and cell motility 1	GO:0016601 Rac protein signal transduction;GO:0006911 phagocytosis, engulfment;GO:0099024 plasma membrane invagination	0.0	0.0	0.0	0.0	0.0	0.0	0.0	0.0	0.0	0.0	0.0	0.0	0.0	0.0	0.0	0.0	0.0	0.0	0.0	0.0
Itgal	308995	symbol	R. norvegicus	308995	R. norvegicus	Itgal	integrin subunit alpha L	GO:0035683 memory T cell extravasation;GO:0002291 T cell activation via T cell receptor contact with antigen bound to MHC molecule on antigen presenting cell;GO:0072683 T cell extravasation	1.0	0.0	0.0	1.0	0.0	0.0	0.0	0.0	1.0	0.0	0.0	1.0	0.0	1.0	0.0	0.0	0.0	0.0	0.0	0.0
Plcd4	140693	symbol	R. norvegicus	140693	R. norvegicus	Plcd4	phospholipase C, delta 4	GO:0007340 acrosome reaction;GO:0007338 single fertilization;GO:0046488 phosphatidylinositol metabolic process	0.0	0.0	0.0	0.0	0.0	0.0	0.0	0.0	0.0	0.0	0.0	0.0	0.0	0.0	0.0	0.0	0.0	0.0	0.0	0.0
Ehhadh	171142	symbol	R. norvegicus	171142	R. norvegicus	Ehhadh	enoyl-CoA hydratase and 3-hydroxyacyl CoA dehydrogenase	GO:0006635 fatty acid beta-oxidation;GO:0009062 fatty acid catabolic process;GO:0019395 fatty acid oxidation	0.0	0.0	0.0	0.0	0.0	0.0	0.0	0.0	0.0	0.0	0.0	0.0	0.0	0.0	0.0	0.0	0.0	0.0	0.0	0.0
Arhgap30	498282	symbol	R. norvegicus	498282	R. norvegicus	Arhgap30	Rho GTPase activating protein 30	GO:0043547 positive regulation of GTPase activity;GO:0043087 regulation of GTPase activity;GO:0007264 small GTPase mediated signal transduction	0.0	0.0	0.0	0.0	0.0	0.0	0.0	0.0	0.0	0.0	0.0	0.0	0.0	0.0	0.0	0.0	0.0	0.0	0.0	0.0
Nek5	685440	symbol	R. norvegicus	685440	R. norvegicus	Nek5	NIMA-related kinase 5	GO:0051155 positive regulation of striated muscle cell differentiation;GO:0051149 positive regulation of muscle cell differentiation;GO:0051153 regulation of striated muscle cell differentiation	0.0	0.0	0.0	0.0	0.0	0.0	0.0	0.0	0.0	0.0	0.0	0.0	0.0	0.0	0.0	0.0	0.0	0.0	0.0	0.0
Sgsm1	288743	symbol	R. norvegicus	288743	R. norvegicus	Sgsm1	small G protein signaling modulator 1	GO:0090630 activation of GTPase activity;GO:0043547 positive regulation of GTPase activity;GO:0043087 regulation of GTPase activity	0.0	0.0	0.0	0.0	0.0	0.0	0.0	0.0	0.0	0.0	0.0	0.0	0.0	0.0	0.0	0.0	0.0	0.0	0.0	0.0
Anxa5	25673	symbol	R. norvegicus	25673	R. norvegicus	Anxa5	annexin A5	GO:1902721 negative regulation of prolactin secretion;GO:0071284 cellular response to lead ion;GO:0070459 prolactin secretion	0.0	1.0	0.0	0.0	0.0	0.0	0.0	0.0	0.0	0.0	0.0	0.0	0.0	0.0	0.0	0.0	0.0	0.0	0.0	1.0
Zfp169	306816	symbol	R. norvegicus	306816	R. norvegicus	Zfp169	zinc finger protein 169	GO:0000122 negative regulation of transcription by RNA polymerase II;GO:0045892 negative regulation of transcription, DNA-templated;GO:1903507 negative regulation of nucleic acid-templated transcription	0.0	0.0	0.0	0.0	0.0	0.0	0.0	0.0	0.0	0.0	0.0	0.0	0.0	0.0	0.0	0.0	0.0	0.0	0.0	0.0
Tet3	680576	symbol	R. norvegicus	680576	R. norvegicus	Tet3	tet methylcytosine dioxygenase 3	GO:0044727 DNA demethylation of male pronucleus;GO:0006211 5-methylcytosine catabolic process;GO:0019857 5-methylcytosine metabolic process	0.0	0.0	0.0	0.0	0.0	0.0	0.0	0.0	0.0	0.0	0.0	0.0	0.0	0.0	0.0	0.0	0.0	0.0	0.0	0.0
Dus4l	366593	symbol	R. norvegicus	366593	R. norvegicus	Dus4l	dihydrouridine synthase 4-like	GO:0002943 tRNA dihydrouridine synthesis;GO:0006400 tRNA modification;GO:0008033 tRNA processing	0.0	0.0	0.0	0.0	0.0	0.0	0.0	0.0	0.0	0.0	0.0	0.0	0.0	0.0	0.0	0.0	0.0	0.0	0.0	0.0
LOC100910650						None	None	None	nan	nan	nan	nan	nan	nan	nan	nan	nan	nan	nan	nan	nan	nan	nan	nan	nan	nan	nan	nan
Mycbpap	494192	symbol	R. norvegicus	494192	R. norvegicus	Mycbpap	Mycbp associated protein	GO:0007605 sensory perception of sound;GO:0050954 sensory perception of mechanical stimulus;GO:0007283 spermatogenesis	0.0	0.0	0.0	0.0	0.0	0.0	0.0	0.0	0.0	0.0	0.0	0.0	0.0	0.0	0.0	0.0	0.0	0.0	0.0	0.0
Zfp57	361783	symbol	R. norvegicus	361783	R. norvegicus	Zfp57	zinc finger protein 57	GO:0071517 maintenance of imprinting at mating-type locus;GO:0007531 mating type determination;GO:0007533 mating type switching	0.0	0.0	0.0	0.0	0.0	0.0	0.0	0.0	0.0	0.0	0.0	0.0	0.0	0.0	0.0	0.0	0.0	0.0	0.0	0.0
Tpd52l1	689256	symbol	R. norvegicus	689256	R. norvegicus	Tpd52l1	TPD52 like 1	GO:0046330 positive regulation of JNK cascade;GO:0032874 positive regulation of stress-activated MAPK cascade;GO:0070304 positive regulation of stress-activated protein kinase signaling cascade	0.0	0.0	0.0	0.0	0.0	0.0	0.0	0.0	0.0	0.0	0.0	0.0	0.0	0.0	0.0	0.0	0.0	0.0	0.0	0.0
Tnip2	305451	symbol	R. norvegicus	305451	R. norvegicus	Tnip2	TNFAIP3 interacting protein 2	GO:0023035 CD40 signaling pathway;GO:0034162 toll-like receptor 9 signaling pathway;GO:0034134 toll-like receptor 2 signaling pathway	0.0	0.0	0.0	1.0	0.0	0.0	0.0	0.0	0.0	0.0	1.0	0.0	0.0	0.0	0.0	0.0	0.0	0.0	0.0	0.0
Ctsd	171293	symbol	R. norvegicus	171293	R. norvegicus	Ctsd	cathepsin D	GO:0042159 lipoprotein catabolic process;GO:0060441 epithelial tube branching involved in lung morphogenesis;GO:0060425 lung morphogenesis	0.0	0.0	1.0	0.0	0.0	0.0	0.0	0.0	0.0	0.0	0.0	0.0	0.0	0.0	0.0	0.0	0.0	0.0	0.0	1.0
Fancg	691105	symbol	R. norvegicus	691105	R. norvegicus	Fancg	FA complementation group G	GO:0036297 interstrand cross-link repair;GO:0001541 ovarian follicle development;GO:0008585 female gonad development	0.0	0.0	0.0	0.0	0.0	0.0	0.0	0.0	0.0	0.0	0.0	0.0	0.0	0.0	0.0	0.0	1.0	0.0	0.0	0.0
Nfkbiz	304005	symbol	R. norvegicus	304005	R. norvegicus	Nfkbiz	NFKB inhibitor zeta	GO:2000321 positive regulation of T-helper 17 cell differentiation;GO:2000318 positive regulation of T-helper 17 type immune response;GO:0045624 positive regulation of T-helper cell differentiation	0.0	0.0	0.0	1.0	0.0	0.0	0.0	0.0	0.0	0.0	1.0	1.0	0.0	0.0	0.0	0.0	0.0	0.0	0.0	0.0
Lpar2	498609	symbol	R. norvegicus	498609	R. norvegicus	Lpar2	lysophosphatidic acid receptor 2	GO:0035025 positive regulation of Rho protein signal transduction;GO:0046579 positive regulation of Ras protein signal transduction;GO:0051057 positive regulation of small GTPase mediated signal transduction	1.0	0.0	0.0	0.0	0.0	0.0	0.0	0.0	0.0	0.0	0.0	0.0	0.0	0.0	0.0	0.0	0.0	0.0	0.0	0.0
Rsph10b	288478	symbol	R. norvegicus	288478	R. norvegicus	Rsph10b	radial spoke head 10 homolog B		0.0	0.0	0.0	0.0	0.0	0.0	0.0	0.0	0.0	0.0	0.0	0.0	0.0	0.0	0.0	0.0	0.0	0.0	0.0	0.0
Itk	363577	symbol	R. norvegicus	363577	R. norvegicus	Itk	IL2-inducible T-cell kinase	GO:0001865 NK T cell differentiation;GO:0007202 activation of phospholipase C activity;GO:0046629 gamma-delta T cell activation	0.0	0.0	0.0	1.0	0.0	0.0	0.0	0.0	0.0	0.0	0.0	1.0	0.0	1.0	0.0	0.0	0.0	0.0	0.0	0.0
Stap2	363334	symbol	R. norvegicus	363334	R. norvegicus	Stap2	signal transducing adaptor family member 2		0.0	0.0	0.0	0.0	0.0	0.0	0.0	0.0	0.0	0.0	0.0	0.0	0.0	0.0	0.0	0.0	0.0	0.0	0.0	0.0
Adgrv1	100362255	symbol	R. norvegicus	100362255	R. norvegicus	Adgrv1	adhesion G protein-coupled receptor V1	GO:0048496 maintenance of animal organ identity;GO:0097264 self proteolysis;GO:0090037 positive regulation of protein kinase C signaling	0.0	0.0	0.0	0.0	0.0	0.0	0.0	0.0	0.0	1.0	0.0	0.0	0.0	0.0	0.0	0.0	0.0	0.0	0.0	0.0
Plp2	302562	symbol	R. norvegicus	302562	R. norvegicus	Plp2	proteolipid protein 2		0.0	0.0	0.0	0.0	0.0	0.0	0.0	0.0	0.0	0.0	0.0	0.0	0.0	0.0	0.0	0.0	0.0	0.0	0.0	0.0
Thap2	688019	symbol	R. norvegicus	688019	R. norvegicus	Thap2	THAP domain containing 2		0.0	0.0	0.0	0.0	0.0	0.0	0.0	0.0	0.0	0.0	0.0	0.0	0.0	0.0	0.0	0.0	0.0	0.0	0.0	0.0
Tiam2	100362710	symbol	R. norvegicus	100362710	R. norvegicus	Tiam2	TIAM Rac1 associated GEF 2	GO:0090630 activation of GTPase activity;GO:0050772 positive regulation of axonogenesis;GO:0050770 regulation of axonogenesis	0.0	0.0	0.0	0.0	0.0	0.0	0.0	0.0	0.0	0.0	0.0	0.0	0.0	0.0	1.0	0.0	0.0	0.0	0.0	0.0
Mtcl1	316764	symbol	R. norvegicus	316764	R. norvegicus	Mtcl1	microtubule crosslinking factor 1	GO:2000576 positive regulation of microtubule motor activity;GO:2000574 regulation of microtubule motor activity;GO:0090314 positive regulation of protein targeting to membrane	0.0	0.0	0.0	0.0	0.0	0.0	0.0	0.0	0.0	0.0	0.0	0.0	0.0	0.0	0.0	0.0	0.0	0.0	0.0	1.0
Pmfbp1	171414	symbol	R. norvegicus	171414	R. norvegicus	Pmfbp1	polyamine modulated factor 1 binding protein 1	GO:0007283 spermatogenesis;GO:0048232 male gamete generation;GO:0007276 gamete generation	0.0	0.0	0.0	0.0	0.0	0.0	0.0	0.0	0.0	0.0	0.0	0.0	0.0	0.0	0.0	0.0	0.0	0.0	0.0	0.0
Cpt1b	25756	symbol	R. norvegicus	25756	R. norvegicus	Cpt1b	carnitine palmitoyltransferase 1B	GO:0009637 response to blue light;GO:0009437 carnitine metabolic process;GO:0006577 amino-acid betaine metabolic process	0.0	0.0	0.0	0.0	0.0	0.0	0.0	0.0	0.0	0.0	0.0	0.0	0.0	0.0	0.0	0.0	0.0	0.0	0.0	0.0
Tbx19	304935	symbol	R. norvegicus	304935	R. norvegicus	Tbx19	T-box transcription factor 19	GO:0021983 pituitary gland development;GO:0001707 mesoderm formation;GO:0001756 somitogenesis	0.0	0.0	0.0	0.0	0.0	0.0	0.0	0.0	0.0	0.0	0.0	0.0	0.0	0.0	0.0	0.0	0.0	0.0	0.0	0.0
Scn1b	29686	symbol	R. norvegicus	29686	R. norvegicus	Scn1b	sodium voltage-gated channel beta subunit 1	GO:0021966 corticospinal neuron axon guidance;GO:0086047 membrane depolarization during Purkinje myocyte cell action potential;GO:0086017 Purkinje myocyte action potential	0.0	0.0	0.0	0.0	0.0	0.0	0.0	0.0	1.0	0.0	0.0	0.0	1.0	0.0	1.0	0.0	0.0	0.0	0.0	0.0
Mical2	365352	symbol	R. norvegicus	365352	R. norvegicus	Mical2	microtubule associated monooxygenase, calponin and LIM domain containing 2	GO:0019417 sulfur oxidation;GO:0010735 positive regulation of transcription via serum response element binding;GO:0001947 heart looping	0.0	0.0	0.0	0.0	0.0	0.0	0.0	0.0	0.0	0.0	0.0	0.0	0.0	0.0	0.0	0.0	0.0	0.0	0.0	0.0
Pck1	362282	symbol	R. norvegicus	362282	R. norvegicus	Pck1	phosphoenolpyruvate carboxykinase 1	GO:0019543 propionate catabolic process;GO:0046327 glycerol biosynthetic process from pyruvate;GO:0061402 positive regulation of transcription from RNA polymerase II promoter in response to acidic pH	1.0	0.0	1.0	1.0	1.0	0.0	0.0	0.0	0.0	0.0	0.0	1.0	0.0	0.0	0.0	0.0	0.0	0.0	0.0	1.0
Hmcn1	289094	symbol	R. norvegicus	289094	R. norvegicus	Hmcn1	hemicentin 1	GO:0050808 synapse organization;GO:0034330 cell junction organization;GO:0009617 response to bacterium	0.0	0.0	0.0	0.0	0.0	0.0	0.0	0.0	0.0	0.0	0.0	0.0	0.0	0.0	0.0	0.0	0.0	0.0	0.0	0.0
Fbln1	315191	symbol	R. norvegicus	315191	R. norvegicus	Fbln1	fibulin 1	GO:1904187 regulation of transformation of host cell by virus;GO:1904188 negative regulation of transformation of host cell by virus;GO:1904235 regulation of substrate-dependent cell migration, cell attachment to substrate	0.0	1.0	0.0	1.0	0.0	1.0	1.0	0.0	0.0	0.0	0.0	0.0	0.0	0.0	0.0	1.0	0.0	1.0	0.0	0.0
Ppargc1b	291567	symbol	R. norvegicus	291567	R. norvegicus	Ppargc1b	PPARG coactivator 1 beta	GO:0010694 positive regulation of alkaline phosphatase activity;GO:0010692 regulation of alkaline phosphatase activity;GO:0060346 bone trabecula formation	0.0	0.0	0.0	0.0	0.0	0.0	0.0	0.0	0.0	1.0	0.0	0.0	0.0	0.0	0.0	0.0	0.0	0.0	0.0	0.0
Mmp15	291848	symbol	R. norvegicus	291848	R. norvegicus	Mmp15	matrix metallopeptidase 15	GO:0030574 collagen catabolic process;GO:0035987 endodermal cell differentiation;GO:0001706 endoderm formation	1.0	0.0	0.0	0.0	0.0	0.0	0.0	0.0	0.0	0.0	0.0	0.0	0.0	0.0	0.0	1.0	0.0	0.0	1.0	0.0
Tnk1	303247	symbol	R. norvegicus	303247	R. norvegicus	Tnk1	tyrosine kinase, non-receptor, 1	GO:0046580 negative regulation of Ras protein signal transduction;GO:0051058 negative regulation of small GTPase mediated signal transduction;GO:0046578 regulation of Ras protein signal transduction	0.0	0.0	0.0	0.0	0.0	0.0	0.0	0.0	0.0	0.0	0.0	0.0	0.0	0.0	1.0	0.0	0.0	0.0	0.0	0.0
Aifm3	303786	symbol	R. norvegicus	303786	R. norvegicus	Aifm3	apoptosis inducing factor, mitochondria associated 3	GO:0097194 execution phase of apoptosis;GO:0006915 apoptotic process;GO:0012501 programmed cell death	0.0	0.0	0.0	0.0	0.0	0.0	0.0	0.0	0.0	0.0	0.0	0.0	0.0	0.0	0.0	0.0	0.0	0.0	0.0	0.0
Psd4	311785	symbol	R. norvegicus	311785	R. norvegicus	Psd4	pleckstrin and Sec7 domain containing 4	GO:0032012 regulation of ARF protein signal transduction;GO:0032011 ARF protein signal transduction;GO:0046578 regulation of Ras protein signal transduction	0.0	0.0	0.0	0.0	0.0	0.0	0.0	0.0	0.0	0.0	0.0	0.0	0.0	0.0	0.0	0.0	0.0	0.0	0.0	0.0
Kcnj14	276720	symbol	R. norvegicus	276720	R. norvegicus	Kcnj14	potassium inwardly-rectifying channel, subfamily J, member 14	GO:1990573 potassium ion import across plasma membrane;GO:0098659 inorganic cation import across plasma membrane;GO:0099587 inorganic ion import across plasma membrane	0.0	0.0	0.0	0.0	0.0	0.0	0.0	0.0	0.0	0.0	0.0	0.0	0.0	0.0	0.0	0.0	0.0	0.0	0.0	0.0
Agrn	25592	symbol	R. norvegicus	25592	R. norvegicus	Agrn	agrin	GO:1903277 negative regulation of sodium ion export across plasma membrane;GO:1903407 negative regulation of sodium:potassium-exchanging ATPase activity;GO:2000539 regulation of protein geranylgeranylation	1.0	0.0	0.0	0.0	0.0	0.0	0.0	0.0	1.0	0.0	0.0	0.0	1.0	0.0	1.0	0.0	0.0	0.0	0.0	1.0
Itga4	311144	symbol	R. norvegicus	311144	R. norvegicus	Itga4	integrin subunit alpha 4	GO:0043496 regulation of protein homodimerization activity;GO:0090074 negative regulation of protein homodimerization activity;GO:1990771 clathrin-dependent extracellular exosome endocytosis	1.0	0.0	1.0	1.0	0.0	1.0	1.0	0.0	1.0	1.0	0.0	0.0	0.0	1.0	1.0	0.0	1.0	0.0	0.0	0.0
Ccdc117	498404	symbol	R. norvegicus	498404	R. norvegicus	Ccdc117	coiled-coil domain containing 117		0.0	0.0	0.0	0.0	0.0	0.0	0.0	0.0	0.0	0.0	0.0	0.0	0.0	0.0	0.0	0.0	0.0	0.0	0.0	0.0
Rhbg	310625	symbol	R. norvegicus	310625	R. norvegicus	Rhbg	Rh family B glycoprotein	GO:0070634 transepithelial ammonium transport;GO:0015696 ammonium transport;GO:0072488 ammonium transmembrane transport	0.0	0.0	0.0	0.0	0.0	0.0	0.0	0.0	0.0	0.0	0.0	0.0	0.0	0.0	0.0	0.0	0.0	0.0	0.0	0.0
Smox	308652	symbol	R. norvegicus	308652	R. norvegicus	Smox	spermine oxidase	GO:0046208 spermine catabolic process;GO:0006598 polyamine catabolic process;GO:0008215 spermine metabolic process	0.0	0.0	0.0	0.0	0.0	0.0	0.0	0.0	0.0	0.0	0.0	0.0	0.0	0.0	0.0	0.0	0.0	0.0	0.0	0.0
Stbd1	305234	symbol	R. norvegicus	305234	R. norvegicus	Stbd1	starch binding domain 1	GO:0061723 glycophagy;GO:0005980 glycogen catabolic process;GO:0009251 glucan catabolic process	0.0	0.0	0.0	0.0	0.0	0.0	0.0	0.0	0.0	0.0	0.0	0.0	0.0	0.0	0.0	0.0	0.0	0.0	0.0	0.0
Ctse	25424	symbol	R. norvegicus	25424	R. norvegicus	Ctse	cathepsin E	GO:0019886 antigen processing and presentation of exogenous peptide antigen via MHC class II;GO:0002495 antigen processing and presentation of peptide antigen via MHC class II;GO:0002504 antigen processing and presentation of peptide or polysaccharide antigen via MHC class II	0.0	0.0	0.0	0.0	0.0	0.0	0.0	0.0	0.0	0.0	0.0	0.0	0.0	0.0	0.0	0.0	0.0	0.0	0.0	0.0
Aacs	65984	symbol	R. norvegicus	65984	R. norvegicus	Aacs	acetoacetyl-CoA synthetase	GO:0034201 response to oleic acid;GO:0071394 cellular response to testosterone stimulus;GO:0050872 white fat cell differentiation	0.0	0.0	1.0	0.0	0.0	0.0	0.0	0.0	0.0	0.0	0.0	0.0	0.0	0.0	0.0	0.0	0.0	0.0	0.0	1.0
Ccl28	114492	symbol	R. norvegicus	114492	R. norvegicus	Ccl28	C-C motif chemokine ligand 28	GO:1903237 negative regulation of leukocyte tethering or rolling;GO:1904995 negative regulation of leukocyte adhesion to vascular endothelial cell;GO:0002692 negative regulation of cellular extravasation	0.0	0.0	1.0	1.0	0.0	0.0	0.0	0.0	1.0	0.0	0.0	1.0	0.0	0.0	0.0	0.0	0.0	0.0	0.0	0.0
Bex1	501625	symbol	R. norvegicus	501625	R. norvegicus	Bex1	brain expressed, X-linked 1	GO:0002052 positive regulation of neuroblast proliferation;GO:0048011 neurotrophin TRK receptor signaling pathway;GO:1902692 regulation of neuroblast proliferation	0.0	0.0	0.0	0.0	0.0	0.0	0.0	0.0	0.0	0.0	0.0	0.0	0.0	0.0	0.0	0.0	0.0	0.0	0.0	0.0
Ano1	309135	symbol	R. norvegicus	309135	R. norvegicus	Ano1	anoctamin 1	GO:0015705 iodide transport;GO:0050965 detection of temperature stimulus involved in sensory perception of pain;GO:0060438 trachea development	0.0	0.0	0.0	0.0	0.0	0.0	0.0	0.0	0.0	0.0	0.0	0.0	0.0	0.0	0.0	0.0	0.0	0.0	0.0	1.0
Zfhx3	307829	symbol	R. norvegicus	307829	R. norvegicus	Zfhx3	zinc finger homeobox 3	GO:1904059 regulation of locomotor rhythm;GO:0045475 locomotor rhythm;GO:0045663 positive regulation of myoblast differentiation	0.0	0.0	0.0	1.0	0.0	0.0	0.0	0.0	0.0	0.0	0.0	0.0	0.0	0.0	0.0	0.0	0.0	0.0	0.0	0.0
Galnt12	313233	symbol	R. norvegicus	313233	R. norvegicus	Galnt12	polypeptide N-acetylgalactosaminyltransferase 12	GO:0006486 protein glycosylation;GO:0043413 macromolecule glycosylation;GO:0070085 glycosylation	0.0	0.0	0.0	0.0	0.0	0.0	0.0	0.0	0.0	0.0	0.0	0.0	0.0	0.0	0.0	0.0	0.0	0.0	0.0	0.0
Ftcd	89833	symbol	R. norvegicus	89833	R. norvegicus	Ftcd	formimidoyltransferase cyclodeaminase	GO:0019556 histidine catabolic process to glutamate and formamide;GO:0043606 formamide metabolic process;GO:0019557 histidine catabolic process to glutamate and formate	0.0	0.0	0.0	0.0	0.0	0.0	0.0	0.0	0.0	0.0	0.0	0.0	0.0	0.0	0.0	0.0	0.0	0.0	0.0	0.0
Ptprc	24699	symbol	R. norvegicus	24699	R. norvegicus	Ptprc	protein tyrosine phosphatase, receptor type, C	GO:0044855 plasma membrane raft distribution;GO:0044856 plasma membrane raft localization;GO:2000471 regulation of hematopoietic stem cell migration	0.0	0.0	1.0	1.0	0.0	1.0	0.0	0.0	0.0	0.0	0.0	1.0	0.0	1.0	0.0	0.0	0.0	0.0	0.0	0.0
Ncam1	24586	symbol	R. norvegicus	24586	R. norvegicus	Ncam1	neural cell adhesion molecule 1	GO:0001927 exocyst assembly;GO:0001928 regulation of exocyst assembly;GO:0106020 regulation of vesicle docking	0.0	1.0	0.0	0.0	0.0	0.0	0.0	0.0	1.0	0.0	0.0	0.0	1.0	1.0	1.0	0.0	0.0	0.0	0.0	0.0
Lrrc31	310256	symbol	R. norvegicus	310256	R. norvegicus	Lrrc31	leucine rich repeat containing 31		0.0	0.0	0.0	0.0	0.0	0.0	0.0	0.0	0.0	0.0	0.0	0.0	0.0	0.0	0.0	0.0	0.0	0.0	0.0	0.0
Wdhd1	305827	symbol	R. norvegicus	305827	R. norvegicus	Wdhd1	WD repeat and HMG-box DNA binding protein 1	GO:0070829 heterochromatin maintenance;GO:0070868 heterochromatin organization involved in chromatin silencing;GO:0070827 chromatin maintenance	0.0	0.0	0.0	0.0	0.0	0.0	0.0	0.0	0.0	0.0	0.0	0.0	0.0	0.0	0.0	0.0	0.0	0.0	0.0	0.0
Plec	64204	symbol	R. norvegicus	64204	R. norvegicus	Plec	plectin	GO:0031581 hemidesmosome assembly;GO:0045104 intermediate filament cytoskeleton organization;GO:0045103 intermediate filament-based process	0.0	1.0	1.0	0.0	1.0	0.0	1.0	0.0	0.0	0.0	0.0	0.0	0.0	0.0	0.0	0.0	0.0	0.0	0.0	0.0
Plppr2	300443	symbol	R. norvegicus	300443	R. norvegicus	Plppr2	phospholipid phosphatase related 2	GO:0046839 phospholipid dephosphorylation;GO:0030258 lipid modification;GO:0006644 phospholipid metabolic process	0.0	0.0	0.0	0.0	0.0	0.0	0.0	0.0	0.0	0.0	0.0	0.0	0.0	0.0	0.0	0.0	0.0	0.0	0.0	0.0
Slc7a6	307811	symbol	R. norvegicus	307811	R. norvegicus	Slc7a6	solute carrier family 7 member 6	GO:0015822 ornithine transport;GO:1990822 basic amino acid transmembrane transport;GO:0015802 basic amino acid transport	0.0	0.0	0.0	0.0	0.0	0.0	0.0	0.0	0.0	0.0	0.0	0.0	0.0	0.0	0.0	0.0	0.0	0.0	0.0	0.0
Fgd6	500824	symbol	R. norvegicus	500824	R. norvegicus	Fgd6	FYVE, RhoGEF and PH domain containing 6	GO:0043087 regulation of GTPase activity;GO:0051336 regulation of hydrolase activity;GO:0050790 regulation of catalytic activity	0.0	0.0	0.0	0.0	0.0	0.0	0.0	0.0	0.0	0.0	0.0	0.0	0.0	0.0	0.0	0.0	0.0	0.0	0.0	0.0
Matn4	296358	symbol	R. norvegicus	296358	R. norvegicus	Matn4	matrilin 4	GO:0048678 response to axon injury;GO:0009611 response to wounding;GO:0006950 response to stress	1.0	1.0	0.0	0.0	0.0	0.0	0.0	0.0	0.0	0.0	0.0	0.0	0.0	0.0	0.0	0.0	0.0	0.0	0.0	0.0
Igsf9b	315510	symbol	R. norvegicus	315510	R. norvegicus	Igsf9b	immunoglobulin superfamily, member 9B	GO:0097151 positive regulation of inhibitory postsynaptic potential;GO:0098828 modulation of inhibitory postsynaptic potential;GO:0060080 inhibitory postsynaptic potential	0.0	0.0	0.0	0.0	0.0	0.0	0.0	0.0	0.0	0.0	0.0	0.0	1.0	1.0	0.0	0.0	0.0	0.0	0.0	0.0
LOC100302372	100302372	Gene_ID	R. norvegicus	100302372	R. norvegicus	LOC100302372	hypothetical protein LOC100302372		0.0	0.0	0.0	0.0	0.0	0.0	0.0	0.0	0.0	0.0	0.0	0.0	0.0	0.0	0.0	0.0	0.0	0.0	0.0	0.0
Rgs14	114705	symbol	R. norvegicus	114705	R. norvegicus	Rgs14	regulator of G-protein signaling 14	GO:0010070 zygote asymmetric cell division;GO:0031914 negative regulation of synaptic plasticity;GO:0008356 asymmetric cell division	0.0	0.0	0.0	0.0	0.0	0.0	0.0	0.0	0.0	0.0	0.0	0.0	0.0	0.0	0.0	0.0	0.0	0.0	0.0	0.0
Tspoap1	287609	symbol	R. norvegicus	287609	R. norvegicus	Tspoap1	TSPO associated protein 1	GO:0099509 regulation of presynaptic cytosolic calcium ion concentration;GO:0007274 neuromuscular synaptic transmission;GO:0070050 neuron cellular homeostasis	0.0	0.0	0.0	0.0	0.0	0.0	0.0	0.0	0.0	1.0	0.0	0.0	0.0	0.0	0.0	0.0	0.0	0.0	0.0	0.0
Tmc4	308310	symbol	R. norvegicus	308310	R. norvegicus	Tmc4	transmembrane channel-like 4	GO:0034220 ion transmembrane transport;GO:0055085 transmembrane transport;GO:0006811 ion transport	0.0	0.0	0.0	0.0	0.0	0.0	0.0	0.0	0.0	0.0	0.0	0.0	0.0	0.0	0.0	0.0	0.0	0.0	0.0	0.0
Spred3	308478	symbol	R. norvegicus	308478	R. norvegicus	Spred3	sprouty-related, EVH1 domain containing 3	GO:1902747 negative regulation of lens fiber cell differentiation;GO:1902746 regulation of lens fiber cell differentiation;GO:0043517 positive regulation of DNA damage response, signal transduction by p53 class mediator	0.0	0.0	0.0	0.0	1.0	0.0	0.0	1.0	0.0	0.0	0.0	0.0	0.0	0.0	0.0	0.0	0.0	0.0	0.0	0.0
Epb41l4b	500464	symbol	R. norvegicus	500464	R. norvegicus	Epb41l4b	erythrocyte membrane protein band 4.1 like 4B	GO:0051549 positive regulation of keratinocyte migration;GO:0051547 regulation of keratinocyte migration;GO:0051546 keratinocyte migration	0.0	1.0	0.0	1.0	0.0	1.0	0.0	0.0	0.0	0.0	0.0	0.0	0.0	0.0	0.0	0.0	0.0	0.0	0.0	0.0
Atp6v0d2	297932	symbol	R. norvegicus	297932	R. norvegicus	Atp6v0d2	ATPase H+ transporting V0 subunit D2	GO:0007035 vacuolar acidification;GO:0051452 intracellular pH reduction;GO:0045851 pH reduction	0.0	0.0	0.0	0.0	0.0	0.0	0.0	0.0	0.0	0.0	0.0	0.0	0.0	0.0	0.0	0.0	0.0	0.0	0.0	0.0
Rhbdf2	303690	symbol	R. norvegicus	303690	R. norvegicus	Rhbdf2	rhomboid 5 homolog 2	GO:0042058 regulation of epidermal growth factor receptor signaling pathway;GO:1901184 regulation of ERBB signaling pathway;GO:0050709 negative regulation of protein secretion	0.0	0.0	0.0	0.0	0.0	0.0	0.0	0.0	0.0	0.0	0.0	0.0	0.0	0.0	0.0	0.0	0.0	0.0	0.0	1.0
RT1-CE7	368153	symbol	R. norvegicus	368153	R. norvegicus	RT1-CE7	RT1 class I, locus CE7	GO:0002486 antigen processing and presentation of endogenous peptide antigen via MHC class I via ER pathway, TAP-independent;GO:0002476 antigen processing and presentation of endogenous peptide antigen via MHC class Ib;GO:0002484 antigen processing and presentation of endogenous peptide antigen via MHC class I via ER pathway	0.0	0.0	0.0	0.0	0.0	0.0	0.0	0.0	0.0	0.0	0.0	1.0	0.0	1.0	0.0	0.0	0.0	0.0	0.0	0.0
Adgrg3	291854	symbol	R. norvegicus	291854	R. norvegicus	Adgrg3	adhesion G protein-coupled receptor G3	GO:0032792 negative regulation of CREB transcription factor activity;GO:1901223 negative regulation of NIK/NF-kappaB signaling;GO:1901222 regulation of NIK/NF-kappaB signaling	0.0	0.0	0.0	1.0	0.0	0.0	0.0	0.0	0.0	0.0	0.0	0.0	0.0	0.0	0.0	0.0	0.0	0.0	0.0	0.0
Slc25a21	171151	symbol	R. norvegicus	171151	R. norvegicus	Slc25a21	solute carrier family 25 member 21	GO:1990550 mitochondrial alpha-ketoglutarate transmembrane transport;GO:0015742 alpha-ketoglutarate transport;GO:1990542 mitochondrial transmembrane transport	0.0	0.0	0.0	0.0	0.0	0.0	0.0	0.0	0.0	0.0	0.0	0.0	0.0	0.0	0.0	0.0	0.0	0.0	0.0	0.0
Lrtm2	680883	symbol	R. norvegicus	680883	R. norvegicus	Lrtm2	leucine-rich repeats and transmembrane domains 2	GO:0050919 negative chemotaxis;GO:0051965 positive regulation of synapse assembly;GO:0051963 regulation of synapse assembly	0.0	0.0	0.0	0.0	0.0	0.0	0.0	0.0	1.0	0.0	0.0	0.0	0.0	0.0	1.0	0.0	0.0	0.0	0.0	0.0
Ankrd1	27064	symbol	R. norvegicus	27064	R. norvegicus	Ankrd1	ankyrin repeat domain 1	GO:0043517 positive regulation of DNA damage response, signal transduction by p53 class mediator;GO:1901798 positive regulation of signal transduction by p53 class mediator;GO:0035994 response to muscle stretch	0.0	0.0	0.0	0.0	0.0	0.0	0.0	0.0	0.0	0.0	0.0	0.0	0.0	0.0	0.0	0.0	0.0	0.0	0.0	1.0
Sting1	498840	symbol	R. norvegicus	498840	R. norvegicus	Sting1	stimulator of interferon response cGAMP interactor 1	GO:0061709 reticulophagy;GO:0071360 cellular response to exogenous dsRNA;GO:0071359 cellular response to dsRNA	0.0	0.0	0.0	1.0	0.0	0.0	0.0	0.0	0.0	0.0	1.0	1.0	0.0	0.0	0.0	0.0	0.0	0.0	0.0	0.0
Flna	293860	symbol	R. norvegicus	293860	R. norvegicus	Flna	filamin A	GO:1905031 regulation of membrane repolarization during cardiac muscle cell action potential;GO:0021943 formation of radial glial scaffolds;GO:0007195 adenylate cyclase-inhibiting dopamine receptor signaling pathway	0.0	1.0	0.0	1.0	1.0	1.0	0.0	0.0	0.0	1.0	0.0	0.0	0.0	0.0	1.0	0.0	1.0	0.0	0.0	1.0
Fam83f	315145	symbol	R. norvegicus	315145	R. norvegicus	Fam83f	family with sequence similarity 83, member F	GO:0007165 signal transduction;GO:0023052 signaling;GO:0007154 cell communication	0.0	0.0	0.0	0.0	0.0	0.0	0.0	0.0	0.0	0.0	0.0	0.0	0.0	0.0	0.0	0.0	0.0	0.0	0.0	0.0
Akap8l	299569	symbol	R. norvegicus	299569	R. norvegicus	Akap8l	A-kinase anchoring protein 8 like	GO:0030397 membrane disassembly;GO:0051081 nuclear envelope disassembly;GO:0010793 regulation of mRNA export from nucleus	0.0	0.0	0.0	0.0	0.0	0.0	0.0	0.0	0.0	0.0	0.0	0.0	0.0	0.0	0.0	0.0	0.0	0.0	0.0	0.0
Def6	309642	symbol	R. norvegicus	309642	R. norvegicus	Def6	DEF6 guanine nucleotide exchange factor		0.0	0.0	0.0	0.0	0.0	0.0	0.0	0.0	0.0	0.0	0.0	0.0	0.0	0.0	0.0	0.0	0.0	0.0	0.0	0.0
Glipr1	299783	symbol	R. norvegicus	299783	R. norvegicus	Glipr1	GLI pathogenesis-related 1		0.0	0.0	0.0	0.0	0.0	0.0	0.0	0.0	0.0	0.0	0.0	0.0	0.0	0.0	0.0	0.0	0.0	0.0	0.0	0.0
Als2cl	316017	symbol	R. norvegicus	316017	R. norvegicus	Als2cl	ALS2 C-terminal like	GO:0007032 endosome organization;GO:0016050 vesicle organization;GO:0010256 endomembrane system organization	0.0	0.0	0.0	0.0	0.0	0.0	0.0	0.0	0.0	0.0	0.0	0.0	0.0	0.0	0.0	0.0	0.0	0.0	0.0	0.0
Rassf4	362423	symbol	R. norvegicus	362423	R. norvegicus	Rassf4	Ras association domain family member 4	GO:0007165 signal transduction;GO:0023052 signaling;GO:0007154 cell communication	0.0	0.0	0.0	0.0	0.0	0.0	0.0	0.0	0.0	0.0	0.0	0.0	0.0	0.0	0.0	0.0	0.0	0.0	0.0	0.0
S100a11	445415	symbol	R. norvegicus	445415	R. norvegicus	S100a11	S100 calcium binding protein A11	GO:0014911 positive regulation of smooth muscle cell migration;GO:0014910 regulation of smooth muscle cell migration;GO:0014909 smooth muscle cell migration	0.0	0.0	0.0	0.0	0.0	1.0	0.0	0.0	0.0	0.0	0.0	0.0	0.0	0.0	0.0	0.0	0.0	0.0	0.0	0.0
Zbed4	315211	symbol	R. norvegicus	315211	R. norvegicus	Zbed4	zinc finger, BED-type containing 4	GO:0045944 positive regulation of transcription by RNA polymerase II;GO:0045893 positive regulation of transcription, DNA-templated;GO:1903508 positive regulation of nucleic acid-templated transcription	0.0	0.0	0.0	0.0	0.0	0.0	0.0	0.0	0.0	0.0	0.0	0.0	0.0	0.0	0.0	0.0	0.0	0.0	0.0	0.0
Cyp4a1	50549	symbol	R. norvegicus	50549	R. norvegicus	Cyp4a1	cytochrome P450, family 4, subfamily a, polypeptide 1	GO:0048252 lauric acid metabolic process;GO:0097267 omega-hydroxylase P450 pathway;GO:0002933 lipid hydroxylation	0.0	0.0	0.0	0.0	0.0	0.0	1.0	0.0	0.0	0.0	0.0	0.0	0.0	0.0	0.0	0.0	1.0	0.0	0.0	0.0
Mthfd2	680308	symbol	R. norvegicus	680308	R. norvegicus	Mthfd2	methylenetetrahydrofolate dehydrogenase (NADP+ dependent) 2, methenyltetrahydrofolate cyclohydrolase	GO:0035999 tetrahydrofolate interconversion;GO:0046653 tetrahydrofolate metabolic process;GO:0006760 folic acid-containing compound metabolic process	0.0	0.0	0.0	0.0	0.0	0.0	0.0	0.0	0.0	0.0	0.0	0.0	0.0	0.0	0.0	0.0	0.0	0.0	0.0	0.0
LOC100363520	100363520	Gene_ID	R. norvegicus	100363520	R. norvegicus	LOC100363520	mCG16729-like		0.0	0.0	0.0	0.0	0.0	0.0	0.0	0.0	0.0	0.0	0.0	0.0	0.0	0.0	0.0	0.0	0.0	0.0	0.0	0.0
Soga1	311578	symbol	R. norvegicus	311578	R. norvegicus	Soga1	suppressor of glucose, autophagy associated 1	GO:0045721 negative regulation of gluconeogenesis;GO:0010677 negative regulation of cellular carbohydrate metabolic process;GO:0006111 regulation of gluconeogenesis	0.0	0.0	0.0	0.0	0.0	0.0	0.0	0.0	0.0	0.0	0.0	0.0	0.0	0.0	0.0	0.0	0.0	0.0	0.0	0.0
Barx2	679701	symbol	R. norvegicus	679701	R. norvegicus	Barx2	BARX homeobox 2	GO:0001502 cartilage condensation;GO:0098743 cell aggregation;GO:0014902 myotube differentiation	0.0	0.0	0.0	0.0	0.0	0.0	0.0	0.0	0.0	0.0	0.0	0.0	0.0	0.0	0.0	0.0	0.0	0.0	0.0	0.0
Fam243a	498063	symbol	R. norvegicus	498063	R. norvegicus	Fam243a	family with sequence similarity 243 member A		0.0	0.0	0.0	0.0	0.0	0.0	0.0	0.0	0.0	0.0	0.0	0.0	0.0	0.0	0.0	0.0	0.0	0.0	0.0	0.0
Itgb3	29302	symbol	R. norvegicus	29302	R. norvegicus	Itgb3	integrin subunit beta 3	GO:1900729 regulation of adenylate cyclase-inhibiting opioid receptor signaling pathway;GO:1900731 positive regulation of adenylate cyclase-inhibiting opioid receptor signaling pathway;GO:2000476 positive regulation of opioid receptor signaling pathway	1.0	1.0	0.0	1.0	0.0	1.0	1.0	0.0	1.0	1.0	0.0	0.0	0.0	0.0	0.0	1.0	0.0	0.0	0.0	1.0
Six4	299138	symbol	R. norvegicus	299138	R. norvegicus	Six4	SIX homeobox 4	GO:1902725 negative regulation of satellite cell differentiation;GO:0072095 regulation of branch elongation involved in ureteric bud branching;GO:0072106 regulation of ureteric bud formation	0.0	0.0	0.0	0.0	0.0	0.0	0.0	0.0	0.0	0.0	0.0	0.0	0.0	0.0	1.0	0.0	1.0	0.0	0.0	0.0
Rcan2	140666	symbol	R. norvegicus	140666	R. norvegicus	Rcan2	regulator of calcineurin 2	GO:0007614 short-term memory;GO:0031987 locomotion involved in locomotory behavior;GO:0033173 calcineurin-NFAT signaling cascade	0.0	0.0	0.0	0.0	0.0	0.0	0.0	0.0	0.0	0.0	0.0	0.0	0.0	0.0	0.0	0.0	0.0	0.0	0.0	0.0
Prom2	192211	symbol	R. norvegicus	192211	R. norvegicus	Prom2	prominin 2	GO:2001287 negative regulation of caveolin-mediated endocytosis;GO:0048550 negative regulation of pinocytosis;GO:2001286 regulation of caveolin-mediated endocytosis	0.0	0.0	0.0	0.0	0.0	0.0	0.0	0.0	0.0	0.0	0.0	0.0	0.0	0.0	0.0	0.0	0.0	0.0	0.0	1.0
Lmnb2	299625	symbol	R. norvegicus	299625	R. norvegicus	Lmnb2	lamin B2		0.0	0.0	0.0	0.0	0.0	0.0	0.0	0.0	0.0	0.0	0.0	0.0	0.0	0.0	0.0	0.0	0.0	0.0	0.0	0.0
Apcdd1	689616	symbol	R. norvegicus	689616	R. norvegicus	Apcdd1	APC down-regulated 1	GO:0043615 astrocyte cell migration;GO:0042487 regulation of odontogenesis of dentin-containing tooth;GO:0042481 regulation of odontogenesis	0.0	0.0	0.0	0.0	0.0	0.0	0.0	1.0	0.0	0.0	0.0	0.0	0.0	0.0	0.0	0.0	0.0	0.0	0.0	0.0
Celsr1	300128	symbol	R. norvegicus	300128	R. norvegicus	Celsr1	cadherin, EGF LAG seven-pass G-type receptor 1	GO:0090251 protein localization involved in establishment of planar polarity;GO:0060488 orthogonal dichotomous subdivision of terminal units involved in lung branching morphogenesis;GO:0060489 planar dichotomous subdivision of terminal units involved in lung branching morphogenesis	0.0	1.0	0.0	0.0	0.0	0.0	0.0	1.0	0.0	0.0	0.0	0.0	0.0	1.0	0.0	0.0	0.0	0.0	0.0	0.0
Atp10d	360932	symbol	R. norvegicus	360932	R. norvegicus	Atp10d	ATPase phospholipid transporting 10D (putative)	GO:0045332 phospholipid translocation;GO:0034204 lipid translocation;GO:0097035 regulation of membrane lipid distribution	0.0	0.0	0.0	0.0	0.0	0.0	0.0	0.0	0.0	0.0	0.0	0.0	0.0	0.0	0.0	0.0	0.0	0.0	0.0	0.0
Lnx1	360926	symbol	R. norvegicus	360926	R. norvegicus	Lnx1	ligand of numb-protein X 1	GO:0006511 ubiquitin-dependent protein catabolic process;GO:0019941 modification-dependent protein catabolic process;GO:0043632 modification-dependent macromolecule catabolic process	0.0	0.0	0.0	0.0	0.0	0.0	0.0	0.0	0.0	0.0	0.0	0.0	0.0	0.0	0.0	0.0	0.0	0.0	0.0	0.0
Anxa2	56611	symbol	R. norvegicus	56611	R. norvegicus	Anxa2	annexin A2	GO:0044115 development of symbiont involved in interaction with host;GO:0044145 modulation of development of symbiont involved in interaction with host;GO:0044147 negative regulation of development of symbiont involved in interaction with host	0.0	1.0	0.0	0.0	0.0	1.0	0.0	0.0	0.0	0.0	0.0	0.0	0.0	0.0	0.0	1.0	0.0	0.0	0.0	0.0
Sema3a	29751	symbol	R. norvegicus	29751	R. norvegicus	Sema3a	semaphorin 3A	GO:1903045 neural crest cell migration involved in sympathetic nervous system development;GO:0150018 basal dendrite development;GO:0150019 basal dendrite morphogenesis	0.0	1.0	0.0	0.0	0.0	1.0	0.0	0.0	1.0	0.0	0.0	0.0	1.0	0.0	1.0	0.0	1.0	0.0	0.0	0.0
Lat	81511	symbol	R. norvegicus	81511	R. norvegicus	Lat	linker for activation of T cells	GO:0043303 mast cell degranulation;GO:0002279 mast cell activation involved in immune response;GO:0002448 mast cell mediated immunity	0.0	0.0	0.0	1.0	0.0	0.0	0.0	0.0	0.0	0.0	1.0	1.0	0.0	0.0	0.0	0.0	0.0	0.0	0.0	0.0
Igf2bp2	303824	symbol	R. norvegicus	303824	R. norvegicus	Igf2bp2	insulin-like growth factor 2 mRNA binding protein 2	GO:0051028 mRNA transport;GO:0050657 nucleic acid transport;GO:0050658 RNA transport	0.0	0.0	0.0	0.0	0.0	0.0	0.0	0.0	0.0	0.0	0.0	0.0	0.0	0.0	0.0	0.0	0.0	0.0	0.0	0.0
Slc1a5	292657	symbol	R. norvegicus	292657	R. norvegicus	Slc1a5	solute carrier family 1 member 5	GO:0010585 glutamine secretion;GO:1903803 L-glutamine import across plasma membrane;GO:0140009 L-aspartate import across plasma membrane	0.0	0.0	0.0	0.0	0.0	0.0	0.0	0.0	0.0	0.0	0.0	0.0	1.0	0.0	0.0	0.0	0.0	0.0	0.0	0.0
Map4k1	292763	symbol	R. norvegicus	292763	R. norvegicus	Map4k1	mitogen activated protein kinase kinase kinase kinase 1	GO:1904627 response to phorbol 13-acetate 12-myristate;GO:1904628 cellular response to phorbol 13-acetate 12-myristate;GO:0000185 activation of MAPKKK activity	0.0	0.0	0.0	0.0	0.0	0.0	0.0	0.0	0.0	0.0	0.0	0.0	0.0	0.0	0.0	0.0	0.0	0.0	0.0	0.0
Nek2	114482	symbol	R. norvegicus	114482	R. norvegicus	Nek2	NIMA-related kinase 2	GO:1903126 negative regulation of centriole-centriole cohesion;GO:0030997 regulation of centriole-centriole cohesion;GO:0046602 regulation of mitotic centrosome separation	0.0	0.0	0.0	0.0	0.0	0.0	0.0	0.0	0.0	1.0	0.0	0.0	0.0	0.0	0.0	0.0	0.0	0.0	0.0	0.0
Ybx2	303250	symbol	R. norvegicus	303250	R. norvegicus	Ybx2	Y box binding protein 2	GO:0048255 mRNA stabilization;GO:1902373 negative regulation of mRNA catabolic process;GO:0043489 RNA stabilization	0.0	0.0	0.0	0.0	0.0	0.0	0.0	0.0	0.0	1.0	0.0	0.0	0.0	0.0	0.0	0.0	0.0	0.0	0.0	0.0
Tox3	291908	symbol	R. norvegicus	291908	R. norvegicus	Tox3	TOX high mobility group box family member 3	GO:0043524 negative regulation of neuron apoptotic process;GO:0019722 calcium-mediated signaling;GO:1901215 negative regulation of neuron death	0.0	0.0	0.0	0.0	0.0	0.0	0.0	0.0	0.0	0.0	0.0	0.0	0.0	0.0	0.0	0.0	0.0	0.0	0.0	0.0
Filip1l	304020	symbol	R. norvegicus	304020	R. norvegicus	Filip1l	filamin A interacting protein 1-like		0.0	0.0	0.0	0.0	0.0	0.0	0.0	0.0	0.0	0.0	0.0	0.0	0.0	0.0	0.0	0.0	0.0	0.0	0.0	0.0
Upp1	289801	symbol	R. norvegicus	289801	R. norvegicus	Upp1	uridine phosphorylase 1	GO:0006218 uridine catabolic process;GO:0046108 uridine metabolic process;GO:0046074 dTMP catabolic process	0.0	0.0	1.0	0.0	0.0	0.0	0.0	0.0	0.0	0.0	0.0	0.0	0.0	0.0	0.0	0.0	0.0	0.0	0.0	0.0
Tmem132a	338474	symbol	R. norvegicus	338474	R. norvegicus	Tmem132a	transmembrane protein 132A	GO:0070301 cellular response to hydrogen peroxide;GO:0042542 response to hydrogen peroxide;GO:0034614 cellular response to reactive oxygen species	0.0	0.0	0.0	0.0	0.0	0.0	0.0	0.0	0.0	0.0	0.0	0.0	0.0	0.0	0.0	0.0	0.0	0.0	0.0	0.0
Mnda	304988	symbol	R. norvegicus	304988	R. norvegicus	Mnda	myeloid cell nuclear differentiation antigen	GO:0035457 cellular response to interferon-alpha;GO:0030889 negative regulation of B cell proliferation;GO:0035455 response to interferon-alpha	0.0	0.0	0.0	1.0	0.0	0.0	0.0	0.0	0.0	0.0	0.0	1.0	0.0	0.0	0.0	0.0	0.0	1.0	0.0	0.0
Col18a1	85251	symbol	R. norvegicus	85251	R. norvegicus	Col18a1	collagen type XVIII alpha 1 chain	GO:0051599 response to hydrostatic pressure;GO:0001886 endothelial cell morphogenesis;GO:2000353 positive regulation of endothelial cell apoptotic process	1.0	0.0	0.0	0.0	1.0	1.0	0.0	0.0	0.0	0.0	0.0	0.0	0.0	0.0	0.0	1.0	0.0	0.0	1.0	0.0
Ptpn7	246781	symbol	R. norvegicus	246781	R. norvegicus	Ptpn7	protein tyrosine phosphatase, non-receptor type 7	GO:0035335 peptidyl-tyrosine dephosphorylation;GO:0006470 protein dephosphorylation;GO:0016311 dephosphorylation	0.0	0.0	0.0	0.0	0.0	0.0	0.0	0.0	0.0	0.0	0.0	0.0	0.0	0.0	0.0	0.0	0.0	0.0	0.0	0.0
Kcnj2	29712	symbol	R. norvegicus	29712	R. norvegicus	Kcnj2	potassium inwardly-rectifying channel, subfamily J, member 2	GO:0014861 regulation of skeletal muscle contraction via regulation of action potential;GO:0100001 regulation of skeletal muscle contraction by action potential;GO:0090076 relaxation of skeletal muscle	0.0	0.0	0.0	0.0	0.0	0.0	0.0	0.0	0.0	0.0	0.0	0.0	1.0	0.0	0.0	0.0	0.0	0.0	0.0	0.0
Klhl14	364823	symbol	R. norvegicus	364823	R. norvegicus	Klhl14	kelch-like family member 14		0.0	0.0	0.0	0.0	0.0	0.0	0.0	0.0	0.0	0.0	0.0	0.0	0.0	0.0	0.0	0.0	0.0	0.0	0.0	0.0
Fblim1	362650	symbol	R. norvegicus	362650	R. norvegicus	Fblim1	filamin binding LIM protein 1	GO:0033623 regulation of integrin activation;GO:0033622 integrin activation;GO:0000381 regulation of alternative mRNA splicing, via spliceosome	0.0	0.0	0.0	0.0	0.0	0.0	0.0	0.0	0.0	0.0	0.0	0.0	0.0	0.0	0.0	0.0	0.0	0.0	0.0	0.0
Galnt6	100361647	symbol	R. norvegicus	100361647	R. norvegicus	Galnt6	polypeptide N-acetylgalactosaminyltransferase 6	GO:0006486 protein glycosylation;GO:0043413 macromolecule glycosylation;GO:0070085 glycosylation	0.0	0.0	0.0	0.0	0.0	0.0	0.0	0.0	0.0	0.0	0.0	0.0	0.0	0.0	0.0	0.0	0.0	0.0	0.0	0.0
Gprin3	502784	symbol	R. norvegicus	502784	R. norvegicus	Gprin3	GPRIN family member 3	GO:0031175 neuron projection development;GO:0048666 neuron development;GO:0030182 neuron differentiation	0.0	0.0	0.0	0.0	0.0	0.0	0.0	0.0	0.0	0.0	0.0	0.0	0.0	0.0	0.0	0.0	0.0	0.0	0.0	0.0
Snhg11	362256	symbol	R. norvegicus	362256	R. norvegicus	Snhg11	small nucleolar RNA host gene 11		0.0	0.0	0.0	0.0	0.0	0.0	0.0	0.0	0.0	0.0	0.0	0.0	0.0	0.0	0.0	0.0	0.0	0.0	0.0	0.0
Pcdh19	317183	symbol	R. norvegicus	317183	R. norvegicus	Pcdh19	protocadherin 19	GO:0007156 homophilic cell adhesion via plasma membrane adhesion molecules;GO:0098742 cell-cell adhesion via plasma-membrane adhesion molecules;GO:0098609 cell-cell adhesion	0.0	0.0	0.0	0.0	0.0	0.0	0.0	0.0	0.0	0.0	0.0	0.0	0.0	1.0	0.0	0.0	0.0	0.0	0.0	0.0
Sytl1	297872	symbol	R. norvegicus	297872	R. norvegicus	Sytl1	synaptotagmin-like 1	GO:0006887 exocytosis;GO:0032940 secretion by cell;GO:0006886 intracellular protein transport	0.0	0.0	0.0	0.0	0.0	0.0	0.0	0.0	0.0	0.0	0.0	0.0	0.0	0.0	0.0	0.0	0.0	0.0	0.0	0.0
Mboat1	498741	symbol	R. norvegicus	498741	R. norvegicus	Mboat1	membrane bound O-acyltransferase domain containing 1	GO:0036150 phosphatidylserine acyl-chain remodeling;GO:0036152 phosphatidylethanolamine acyl-chain remodeling;GO:0006658 phosphatidylserine metabolic process	0.0	0.0	0.0	0.0	0.0	0.0	0.0	0.0	0.0	0.0	0.0	0.0	0.0	0.0	0.0	0.0	0.0	0.0	0.0	0.0
Pde1c	81742	symbol	R. norvegicus	81742	R. norvegicus	Pde1c	phosphodiesterase 1C	GO:0061179 negative regulation of insulin secretion involved in cellular response to glucose stimulus;GO:0046676 negative regulation of insulin secretion;GO:0090278 negative regulation of peptide hormone secretion	0.0	0.0	0.0	0.0	0.0	0.0	0.0	0.0	0.0	0.0	0.0	0.0	0.0	0.0	0.0	0.0	0.0	0.0	0.0	1.0
Tnfrsf12a	302965	symbol	R. norvegicus	302965	R. norvegicus	Tnfrsf12a	TNF receptor superfamily member 12A	GO:0006931 substrate-dependent cell migration, cell attachment to substrate;GO:0006929 substrate-dependent cell migration;GO:0045773 positive regulation of axon extension	0.0	1.0	0.0	0.0	0.0	1.0	0.0	0.0	0.0	0.0	0.0	0.0	1.0	0.0	1.0	0.0	0.0	0.0	0.0	0.0
Fga	361969	symbol	R. norvegicus	361969	R. norvegicus	Fga	fibrinogen alpha chain	GO:0035737 injection of substance in to other organism;GO:0035738 envenomation resulting in modulation of process in other organism;GO:0044468 envenomation resulting in modulation of blood coagulation in other organism	0.0	1.0	0.0	1.0	0.0	1.0	0.0	0.0	0.0	0.0	1.0	1.0	1.0	0.0	0.0	0.0	0.0	0.0	0.0	1.0
Lpcat2	100359680	symbol	R. norvegicus	100359680	R. norvegicus	Lpcat2	lysophosphatidylcholine acyltransferase 2	GO:0006663 platelet activating factor biosynthetic process;GO:0046469 platelet activating factor metabolic process;GO:0008611 ether lipid biosynthetic process	0.0	0.0	0.0	0.0	0.0	0.0	0.0	0.0	0.0	0.0	0.0	0.0	0.0	0.0	0.0	0.0	0.0	0.0	0.0	0.0
Frem2	310418	symbol	R. norvegicus	310418	R. norvegicus	Frem2	FRAS1 related extracellular matrix 2	GO:0042733 embryonic digit morphogenesis;GO:0030326 embryonic limb morphogenesis;GO:0035113 embryonic appendage morphogenesis	0.0	0.0	0.0	0.0	0.0	0.0	0.0	0.0	0.0	0.0	0.0	0.0	0.0	0.0	0.0	0.0	0.0	0.0	0.0	0.0
Tor3a	304884	symbol	R. norvegicus	304884	R. norvegicus	Tor3a	torsin family 3, member A		0.0	0.0	0.0	0.0	0.0	0.0	0.0	0.0	0.0	0.0	0.0	0.0	0.0	0.0	0.0	0.0	0.0	0.0	0.0	0.0
Mroh7	298301	symbol	R. norvegicus	298301	R. norvegicus	Mroh7	maestro heat-like repeat family member 7		0.0	0.0	0.0	0.0	0.0	0.0	0.0	0.0	0.0	0.0	0.0	0.0	0.0	0.0	0.0	0.0	0.0	0.0	0.0	0.0
Plekhh1	314262	symbol	R. norvegicus	314262	R. norvegicus	Plekhh1	pleckstrin homology, MyTH4 and FERM domain containing H1		0.0	0.0	0.0	0.0	0.0	0.0	0.0	0.0	0.0	0.0	0.0	0.0	0.0	0.0	0.0	0.0	0.0	0.0	0.0	0.0
Axin2	29134	symbol	R. norvegicus	29134	R. norvegicus	Axin2	axin 2	GO:0044332 Wnt signaling pathway involved in dorsal/ventral axis specification;GO:2000053 regulation of Wnt signaling pathway involved in dorsal/ventral axis specification;GO:2000054 negative regulation of Wnt signaling pathway involved in dorsal/ventral axis specification	0.0	0.0	0.0	0.0	0.0	0.0	0.0	0.0	0.0	0.0	0.0	0.0	0.0	0.0	0.0	0.0	0.0	1.0	0.0	0.0
Tfap2a	306862	symbol	R. norvegicus	306862	R. norvegicus	Tfap2a	transcription factor AP-2 alpha	GO:0003409 optic cup structural organization;GO:0003404 optic vesicle morphogenesis;GO:0021622 oculomotor nerve morphogenesis	0.0	0.0	0.0	0.0	1.0	1.0	0.0	1.0	0.0	0.0	0.0	0.0	0.0	0.0	0.0	1.0	0.0	1.0	0.0	0.0
Alcam	79559	symbol	R. norvegicus	79559	R. norvegicus	Alcam	activated leukocyte cell adhesion molecule	GO:0031290 retinal ganglion cell axon guidance;GO:0008045 motor neuron axon guidance;GO:0048846 axon extension involved in axon guidance	0.0	0.0	0.0	0.0	0.0	0.0	0.0	0.0	1.0	0.0	0.0	1.0	0.0	1.0	1.0	0.0	0.0	0.0	0.0	0.0
Dcdc2	291130	symbol	R. norvegicus	291130	R. norvegicus	Dcdc2	doublecortin domain containing 2	GO:0045880 positive regulation of smoothened signaling pathway;GO:0019228 neuronal action potential;GO:0008542 visual learning	0.0	0.0	0.0	0.0	0.0	0.0	0.0	0.0	0.0	0.0	0.0	0.0	0.0	0.0	1.0	0.0	0.0	0.0	0.0	0.0
Cbarp	314622	symbol	R. norvegicus	314622	R. norvegicus	Cbarp	CACN subunit beta associated regulatory protein	GO:0045955 negative regulation of calcium ion-dependent exocytosis;GO:1901386 negative regulation of voltage-gated calcium channel activity;GO:1903306 negative regulation of regulated secretory pathway	0.0	0.0	0.0	0.0	0.0	0.0	0.0	0.0	0.0	0.0	0.0	0.0	0.0	0.0	0.0	0.0	0.0	0.0	0.0	1.0
Tagln	25123	symbol	R. norvegicus	25123	R. norvegicus	Tagln	transgelin	GO:0030855 epithelial cell differentiation;GO:0060429 epithelium development;GO:0007010 cytoskeleton organization	0.0	0.0	0.0	0.0	1.0	0.0	0.0	0.0	0.0	0.0	0.0	0.0	0.0	0.0	0.0	0.0	0.0	0.0	0.0	0.0
Serinc2	313057	symbol	R. norvegicus	313057	R. norvegicus	Serinc2	serine incorporator 2	GO:1904217 regulation of CDP-diacylglycerol-serine O-phosphatidyltransferase activity;GO:1904219 positive regulation of CDP-diacylglycerol-serine O-phosphatidyltransferase activity;GO:1904222 positive regulation of serine C-palmitoyltransferase activity	0.0	0.0	0.0	0.0	0.0	0.0	0.0	0.0	0.0	0.0	0.0	0.0	0.0	0.0	0.0	0.0	0.0	0.0	0.0	0.0
Tbc1d24	287110	symbol	R. norvegicus	287110	R. norvegicus	Tbc1d24	TBC1 domain family, member 24	GO:1902083 negative regulation of peptidyl-cysteine S-nitrosylation;GO:2000169 regulation of peptidyl-cysteine S-nitrosylation;GO:0017014 protein nitrosylation	0.0	0.0	0.0	0.0	0.0	1.0	0.0	0.0	0.0	0.0	0.0	0.0	1.0	0.0	1.0	0.0	0.0	0.0	0.0	0.0
Bhmt	81508	symbol	R. norvegicus	81508	R. norvegicus	Bhmt	betaine-homocysteine S-methyltransferase	GO:0006579 amino-acid betaine catabolic process;GO:0043102 amino acid salvage;GO:0071265 L-methionine biosynthetic process	0.0	0.0	0.0	0.0	0.0	0.0	0.0	0.0	0.0	0.0	0.0	0.0	0.0	0.0	0.0	0.0	0.0	0.0	0.0	0.0
Ajm1	362083	symbol	R. norvegicus	362083	R. norvegicus	Ajm1	apical junction component 1 homolog	GO:0045216 cell-cell junction organization;GO:0034330 cell junction organization;GO:0016043 cellular component organization	0.0	0.0	0.0	0.0	0.0	0.0	0.0	0.0	0.0	0.0	0.0	0.0	0.0	0.0	0.0	0.0	0.0	0.0	0.0	0.0
Bicdl2	302964	symbol	R. norvegicus	302964	R. norvegicus	Bicdl2	BICD family like cargo adaptor 2	GO:0055107 Golgi to secretory granule transport;GO:0047496 vesicle transport along microtubule;GO:0099518 vesicle cytoskeletal trafficking	0.0	0.0	0.0	0.0	0.0	0.0	0.0	0.0	0.0	0.0	0.0	0.0	0.0	0.0	0.0	0.0	0.0	0.0	0.0	0.0
Apcdd1l	499949	symbol	R. norvegicus	499949	R. norvegicus	Apcdd1l	APC down-regulated 1 like	GO:0030178 negative regulation of Wnt signaling pathway;GO:0030111 regulation of Wnt signaling pathway;GO:0016055 Wnt signaling pathway	0.0	0.0	0.0	0.0	0.0	0.0	0.0	0.0	0.0	0.0	0.0	0.0	0.0	0.0	0.0	0.0	0.0	0.0	0.0	0.0
RGD1561662	301232	symbol	R. norvegicus	301232	R. norvegicus	RGD1561662	similar to AI661453 protein		0.0	0.0	0.0	0.0	0.0	0.0	0.0	0.0	0.0	0.0	0.0	0.0	0.0	0.0	0.0	0.0	0.0	0.0	0.0	0.0
Matk	60450	symbol	R. norvegicus	60450	R. norvegicus	Matk	megakaryocyte-associated tyrosine kinase	GO:0018108 peptidyl-tyrosine phosphorylation;GO:0018212 peptidyl-tyrosine modification;GO:0018193 peptidyl-amino acid modification	0.0	0.0	0.0	0.0	0.0	0.0	0.0	0.0	0.0	0.0	0.0	0.0	0.0	0.0	0.0	0.0	0.0	0.0	0.0	0.0
Zfp786	100158223	symbol	R. norvegicus	100158223	R. norvegicus	Zfp786	zinc finger protein 786	GO:0045944 positive regulation of transcription by RNA polymerase II;GO:0045893 positive regulation of transcription, DNA-templated;GO:1903508 positive regulation of nucleic acid-templated transcription	0.0	0.0	0.0	0.0	0.0	0.0	0.0	0.0	0.0	0.0	0.0	0.0	0.0	0.0	0.0	0.0	0.0	0.0	0.0	0.0
Slc25a24	310791	symbol	R. norvegicus	310791	R. norvegicus	Slc25a24	solute carrier family 25 member 24	GO:0015867 ATP transport;GO:0051503 adenine nucleotide transport;GO:0015868 purine ribonucleotide transport	0.0	0.0	0.0	0.0	0.0	0.0	0.0	0.0	0.0	0.0	0.0	0.0	0.0	0.0	0.0	0.0	0.0	0.0	0.0	0.0
Plch1	310463	symbol	R. norvegicus	310463	R. norvegicus	Plch1	phospholipase C, eta 1	GO:0048015 phosphatidylinositol-mediated signaling;GO:0048017 inositol lipid-mediated signaling;GO:0016042 lipid catabolic process	0.0	0.0	0.0	0.0	0.0	0.0	0.0	0.0	0.0	0.0	0.0	0.0	0.0	0.0	0.0	0.0	0.0	0.0	0.0	0.0
Lbh	683626	symbol	R. norvegicus	683626	R. norvegicus	Lbh	LBH regulator of WNT signaling pathway	GO:1904675 regulation of somatic stem cell division;GO:1904677 positive regulation of somatic stem cell division;GO:0002174 mammary stem cell proliferation	0.0	0.0	0.0	0.0	1.0	0.0	0.0	0.0	0.0	0.0	0.0	0.0	0.0	0.0	0.0	0.0	0.0	0.0	0.0	0.0
Slc2a4	25139	symbol	R. norvegicus	25139	R. norvegicus	Slc2a4	solute carrier family 2 member 4	GO:0010021 amylopectin biosynthetic process;GO:2000896 amylopectin metabolic process;GO:0031550 positive regulation of brain-derived neurotrophic factor receptor signaling pathway	0.0	0.0	0.0	0.0	0.0	0.0	0.0	0.0	0.0	0.0	0.0	0.0	0.0	0.0	0.0	0.0	0.0	0.0	0.0	1.0
Bmp15	59302	symbol	R. norvegicus	59302	R. norvegicus	Bmp15	bone morphogenetic protein 15	GO:0060016 granulosa cell development;GO:0060014 granulosa cell differentiation;GO:0010862 positive regulation of pathway-restricted SMAD protein phosphorylation	0.0	0.0	0.0	0.0	1.0	0.0	0.0	0.0	0.0	0.0	0.0	0.0	0.0	0.0	0.0	0.0	1.0	0.0	0.0	0.0
Tbc1d9	304645	symbol	R. norvegicus	304645	R. norvegicus	Tbc1d9	TBC1 domain family member 9	GO:0090630 activation of GTPase activity;GO:0043547 positive regulation of GTPase activity;GO:0043087 regulation of GTPase activity	0.0	0.0	0.0	0.0	0.0	0.0	0.0	0.0	0.0	0.0	0.0	0.0	0.0	0.0	0.0	0.0	0.0	0.0	0.0	0.0
Ncf4	500904	symbol	R. norvegicus	500904	R. norvegicus	Ncf4	neutrophil cytosolic factor 4	GO:0045730 respiratory burst;GO:0006801 superoxide metabolic process;GO:0006909 phagocytosis	0.0	0.0	0.0	0.0	0.0	0.0	0.0	0.0	0.0	0.0	0.0	0.0	0.0	1.0	0.0	0.0	0.0	0.0	0.0	0.0
Esrp1	500409	symbol	R. norvegicus	500409	R. norvegicus	Esrp1	epithelial splicing regulatory protein 1	GO:0042669 regulation of inner ear auditory receptor cell fate specification;GO:0042667 auditory receptor cell fate specification;GO:0009912 auditory receptor cell fate commitment	0.0	0.0	0.0	0.0	1.0	0.0	0.0	1.0	0.0	0.0	0.0	0.0	0.0	0.0	0.0	0.0	0.0	0.0	0.0	0.0
Hgfac	58947	symbol	R. norvegicus	58947	R. norvegicus	Hgfac	HGF activator	GO:0031638 zymogen activation;GO:0007596 blood coagulation;GO:0007599 hemostasis	0.0	1.0	0.0	0.0	0.0	0.0	0.0	0.0	0.0	0.0	0.0	0.0	0.0	0.0	0.0	0.0	0.0	0.0	0.0	0.0
Abca1	313210	symbol	R. norvegicus	313210	R. norvegicus	Abca1	ATP binding cassette subfamily A member 1	GO:0090108 positive regulation of high-density lipoprotein particle assembly;GO:0090107 regulation of high-density lipoprotein particle assembly;GO:0038027 apolipoprotein A-I-mediated signaling pathway	0.0	0.0	1.0	0.0	0.0	0.0	0.0	0.0	0.0	0.0	0.0	0.0	0.0	0.0	0.0	0.0	0.0	0.0	0.0	1.0
St14	114093	symbol	R. norvegicus	114093	R. norvegicus	St14	ST14 transmembrane serine protease matriptase	GO:0060671 epithelial cell differentiation involved in embryonic placenta development;GO:0060672 epithelial cell morphogenesis involved in placental branching;GO:0060670 branching involved in labyrinthine layer morphogenesis	0.0	0.0	0.0	0.0	1.0	0.0	1.0	1.0	0.0	0.0	0.0	0.0	0.0	0.0	0.0	0.0	1.0	0.0	0.0	0.0
Slfn4	114247	symbol	R. norvegicus	114247	R. norvegicus	Slfn4	schlafen family member 4	GO:0048286 lung alveolus development;GO:0030324 lung development;GO:0030323 respiratory tube development	0.0	0.0	0.0	0.0	0.0	0.0	0.0	0.0	0.0	0.0	0.0	0.0	0.0	0.0	0.0	0.0	0.0	0.0	0.0	0.0
Tubb6	307351	symbol	R. norvegicus	307351	R. norvegicus	Tubb6	tubulin, beta 6 class V	GO:0000226 microtubule cytoskeleton organization;GO:0000278 mitotic cell cycle;GO:0007017 microtubule-based process	0.0	0.0	0.0	0.0	0.0	0.0	0.0	0.0	0.0	0.0	0.0	0.0	0.0	0.0	0.0	0.0	0.0	0.0	0.0	0.0
Fgfr2	25022	symbol	R. norvegicus	25022	R. norvegicus	Fgfr2	fibroblast growth factor receptor 2	GO:0035602 fibroblast growth factor receptor signaling pathway involved in negative regulation of apoptotic process in bone marrow cell;GO:0035603 fibroblast growth factor receptor signaling pathway involved in hemopoiesis;GO:0035604 fibroblast growth factor receptor signaling pathway involved in positive regulation of cell proliferation in bone marrow	1.0	1.0	0.0	0.0	1.0	1.0	1.0	1.0	0.0	0.0	0.0	0.0	0.0	0.0	1.0	0.0	1.0	1.0	0.0	0.0
Osgin2	313085	symbol	R. norvegicus	313085	R. norvegicus	Osgin2	oxidative stress induced growth inhibitor family member 2	GO:0030308 negative regulation of cell growth;GO:0045926 negative regulation of growth;GO:0001558 regulation of cell growth	0.0	0.0	0.0	0.0	0.0	0.0	0.0	0.0	0.0	0.0	0.0	0.0	0.0	0.0	1.0	0.0	0.0	0.0	0.0	0.0
Arid5a	316327	symbol	R. norvegicus	316327	R. norvegicus	Arid5a	AT-rich interaction domain 5A	GO:0035744 T-helper 1 cell cytokine production;GO:2000554 regulation of T-helper 1 cell cytokine production;GO:2000556 positive regulation of T-helper 1 cell cytokine production	0.0	0.0	0.0	0.0	0.0	0.0	0.0	0.0	0.0	0.0	0.0	1.0	0.0	0.0	0.0	0.0	1.0	0.0	0.0	0.0
Ephx4	289440	symbol	R. norvegicus	289440	R. norvegicus	Ephx4	epoxide hydrolase 4		0.0	0.0	0.0	0.0	0.0	0.0	0.0	0.0	0.0	0.0	0.0	0.0	0.0	0.0	0.0	0.0	0.0	0.0	0.0	0.0
Atp8b4	311396	symbol	R. norvegicus	311396	R. norvegicus	Atp8b4	ATPase phospholipid transporting 8B4 (putative)		0.0	0.0	0.0	0.0	0.0	0.0	0.0	0.0	0.0	0.0	0.0	0.0	0.0	0.0	0.0	0.0	0.0	0.0	0.0	0.0
Ptpn18	301333	symbol	R. norvegicus	301333	R. norvegicus	Ptpn18	protein tyrosine phosphatase, non-receptor type 18	GO:0001825 blastocyst formation;GO:0035335 peptidyl-tyrosine dephosphorylation;GO:0001824 blastocyst development	0.0	0.0	0.0	0.0	0.0	0.0	0.0	0.0	0.0	0.0	0.0	0.0	0.0	0.0	0.0	0.0	0.0	0.0	0.0	0.0
Gpx2	29326	symbol	R. norvegicus	29326	R. norvegicus	Gpx2	glutathione peroxidase 2	GO:0009608 response to symbiont;GO:0009609 response to symbiotic bacterium;GO:0002862 negative regulation of inflammatory response to antigenic stimulus	0.0	1.0	0.0	1.0	0.0	0.0	0.0	0.0	0.0	1.0	1.0	1.0	0.0	0.0	0.0	0.0	0.0	0.0	0.0	0.0
Pde4c	290646	symbol	R. norvegicus	290646	R. norvegicus	Pde4c	phosphodiesterase 4C	GO:0006198 cAMP catabolic process;GO:0009214 cyclic nucleotide catabolic process;GO:0061179 negative regulation of insulin secretion involved in cellular response to glucose stimulus	0.0	0.0	0.0	0.0	0.0	0.0	0.0	0.0	0.0	0.0	0.0	0.0	0.0	0.0	0.0	0.0	0.0	0.0	0.0	1.0
Catsperd	680264	symbol	R. norvegicus	680264	R. norvegicus	Catsperd	cation channel sperm associated auxiliary subunit delta	GO:0048240 sperm capacitation;GO:0030317 flagellated sperm motility;GO:0097722 sperm motility	0.0	0.0	0.0	0.0	0.0	0.0	0.0	0.0	0.0	0.0	0.0	0.0	0.0	0.0	0.0	0.0	0.0	0.0	0.0	0.0
Pvr	25066	symbol	R. norvegicus	25066	R. norvegicus	Pvr	PVR cell adhesion molecule	GO:0060370 susceptibility to T cell mediated cytotoxicity;GO:0042271 susceptibility to natural killer cell mediated cytotoxicity;GO:0002860 positive regulation of natural killer cell mediated cytotoxicity directed against tumor cell target	0.0	0.0	0.0	0.0	0.0	0.0	0.0	0.0	0.0	0.0	0.0	1.0	0.0	1.0	0.0	0.0	0.0	0.0	0.0	0.0
Samd5	365038	symbol	R. norvegicus	365038	R. norvegicus	Samd5	sterile alpha motif domain containing 5		0.0	0.0	0.0	0.0	0.0	0.0	0.0	0.0	0.0	0.0	0.0	0.0	0.0	0.0	0.0	0.0	0.0	0.0	0.0	0.0
Dapp1	362046	symbol	R. norvegicus	362046	R. norvegicus	Dapp1	dual adaptor of phosphotyrosine and 3-phosphoinositides 1		0.0	0.0	0.0	0.0	0.0	0.0	0.0	0.0	0.0	0.0	0.0	0.0	0.0	0.0	0.0	0.0	0.0	0.0	0.0	0.0
Stx1a	116470	symbol	R. norvegicus	116470	R. norvegicus	Stx1a	syntaxin 1A	GO:0010701 positive regulation of norepinephrine secretion;GO:0010807 regulation of synaptic vesicle priming;GO:0016081 synaptic vesicle docking	0.0	0.0	0.0	0.0	0.0	0.0	0.0	0.0	0.0	0.0	0.0	0.0	1.0	0.0	0.0	0.0	0.0	0.0	0.0	1.0
Eps8l1	361503	symbol	R. norvegicus	361503	R. norvegicus	Eps8l1	EPS8-like 1	GO:1900029 positive regulation of ruffle assembly;GO:1900027 regulation of ruffle assembly;GO:0097178 ruffle assembly	0.0	0.0	0.0	0.0	0.0	0.0	0.0	0.0	0.0	0.0	0.0	0.0	0.0	0.0	0.0	0.0	0.0	0.0	0.0	0.0
Nlrc5	291861	symbol	R. norvegicus	291861	R. norvegicus	Nlrc5	NLR family, CARD domain containing 5	GO:0060332 positive regulation of response to interferon-gamma;GO:0060335 positive regulation of interferon-gamma-mediated signaling pathway;GO:0045345 positive regulation of MHC class I biosynthetic process	0.0	1.0	0.0	1.0	0.0	0.0	0.0	0.0	0.0	0.0	0.0	1.0	0.0	0.0	0.0	0.0	0.0	0.0	0.0	0.0
Serhl2	500911	symbol	R. norvegicus	500911	R. norvegicus	Serhl2	serine hydrolase-like 2		0.0	0.0	0.0	0.0	0.0	0.0	0.0	0.0	0.0	0.0	0.0	0.0	0.0	0.0	0.0	0.0	0.0	0.0	0.0	0.0
Cyp39a1	301264	symbol	R. norvegicus	301264	R. norvegicus	Cyp39a1	cytochrome P450, family 39, subfamily a, polypeptide 1	GO:0006707 cholesterol catabolic process;GO:0016127 sterol catabolic process;GO:0006699 bile acid biosynthetic process	0.0	0.0	0.0	0.0	0.0	0.0	0.0	0.0	0.0	0.0	0.0	0.0	0.0	0.0	0.0	0.0	0.0	0.0	0.0	0.0
Pik3c2b	289021	symbol	R. norvegicus	289021	R. norvegicus	Pik3c2b	phosphatidylinositol-4-phosphate 3-kinase, catalytic subunit type 2 beta	GO:0036092 phosphatidylinositol-3-phosphate biosynthetic process;GO:0046854 phosphatidylinositol phosphorylation;GO:0046834 lipid phosphorylation	0.0	0.0	1.0	0.0	0.0	0.0	0.0	0.0	0.0	0.0	0.0	0.0	0.0	0.0	0.0	0.0	0.0	0.0	0.0	0.0
Lox	24914	symbol	R. norvegicus	24914	R. norvegicus	Lox	lysyl oxidase	GO:0035906 descending aorta development;GO:0018057 peptidyl-lysine oxidation;GO:0035905 ascending aorta development	1.0	1.0	0.0	0.0	0.0	1.0	0.0	0.0	1.0	1.0	0.0	0.0	0.0	0.0	0.0	1.0	0.0	0.0	0.0	0.0
Nfatc2	311658	symbol	R. norvegicus	311658	R. norvegicus	Nfatc2	nuclear factor of activated T-cells 2	GO:1905064 negative regulation of vascular associated smooth muscle cell differentiation;GO:1905063 regulation of vascular associated smooth muscle cell differentiation;GO:0051151 negative regulation of smooth muscle cell differentiation	0.0	0.0	0.0	1.0	0.0	1.0	0.0	0.0	0.0	0.0	0.0	1.0	0.0	0.0	0.0	0.0	0.0	0.0	0.0	0.0
Muc20	303886	symbol	R. norvegicus	303886	R. norvegicus	Muc20	mucin 20, cell surface associated	GO:0048012 hepatocyte growth factor receptor signaling pathway;GO:0000187 activation of MAPK activity;GO:0043406 positive regulation of MAP kinase activity	0.0	0.0	0.0	0.0	0.0	0.0	0.0	0.0	0.0	0.0	0.0	0.0	0.0	0.0	0.0	0.0	0.0	0.0	0.0	0.0
Usp26	302488	symbol	R. norvegicus	302488	R. norvegicus	Usp26	ubiquitin specific peptidase 26	GO:0016579 protein deubiquitination;GO:0070646 protein modification by small protein removal;GO:0000082 G1/S transition of mitotic cell cycle	0.0	0.0	0.0	0.0	0.0	0.0	0.0	0.0	0.0	0.0	0.0	0.0	0.0	0.0	0.0	0.0	0.0	0.0	0.0	0.0
Enc1	294674	symbol	R. norvegicus	294674	R. norvegicus	Enc1	ectodermal-neural cortex 1	GO:0010499 proteasomal ubiquitin-independent protein catabolic process;GO:0017148 negative regulation of translation;GO:0034249 negative regulation of cellular amide metabolic process	0.0	0.0	0.0	0.0	0.0	0.0	0.0	0.0	0.0	0.0	0.0	0.0	0.0	0.0	0.0	0.0	0.0	0.0	0.0	0.0
Arhgef37	307398	symbol	R. norvegicus	307398	R. norvegicus	Arhgef37	Rho guanine nucleotide exchange factor 37	GO:0050790 regulation of catalytic activity;GO:0065009 regulation of molecular function;GO:0065007 biological regulation	0.0	0.0	0.0	0.0	0.0	0.0	0.0	0.0	0.0	0.0	0.0	0.0	0.0	0.0	0.0	0.0	0.0	0.0	0.0	0.0
Atp6v1g3	289407	symbol	R. norvegicus	289407	R. norvegicus	Atp6v1g3	ATPase H+ transporting V1 subunit G3	GO:1902600 proton transmembrane transport;GO:0098662 inorganic cation transmembrane transport;GO:0098660 inorganic ion transmembrane transport	0.0	0.0	0.0	0.0	0.0	0.0	0.0	0.0	0.0	0.0	0.0	0.0	0.0	0.0	0.0	0.0	0.0	0.0	0.0	0.0
Paqr8	316275	symbol	R. norvegicus	316275	R. norvegicus	Paqr8	progestin and adipoQ receptor family member 8	GO:0043401 steroid hormone mediated signaling pathway;GO:0009755 hormone-mediated signaling pathway;GO:0071383 cellular response to steroid hormone stimulus	0.0	0.0	0.0	0.0	0.0	0.0	0.0	0.0	0.0	0.0	0.0	0.0	0.0	0.0	0.0	0.0	0.0	0.0	0.0	0.0
Wdfy4	498582	symbol	R. norvegicus	498582	R. norvegicus	Wdfy4	WDFY family member 4	GO:0036037 CD8-positive, alpha-beta T cell activation;GO:0098586 cellular response to virus;GO:0019882 antigen processing and presentation	0.0	0.0	0.0	1.0	0.0	0.0	0.0	0.0	0.0	0.0	0.0	0.0	0.0	0.0	0.0	0.0	0.0	0.0	0.0	0.0
Tjp3	314640	symbol	R. norvegicus	314640	R. norvegicus	Tjp3	tight junction protein 3	GO:1905605 positive regulation of blood-brain barrier permeability;GO:1905603 regulation of blood-brain barrier permeability;GO:0090557 establishment of endothelial intestinal barrier	0.0	0.0	0.0	0.0	1.0	0.0	0.0	0.0	0.0	1.0	0.0	0.0	1.0	0.0	0.0	0.0	0.0	0.0	0.0	0.0
Proser2	683460	symbol	R. norvegicus	683460	R. norvegicus	Proser2	proline and serine rich 2		0.0	0.0	0.0	0.0	0.0	0.0	0.0	0.0	0.0	0.0	0.0	0.0	0.0	0.0	0.0	0.0	0.0	0.0	0.0	0.0
F5	304929	symbol	R. norvegicus	304929	R. norvegicus	F5	coagulation factor V	GO:0007598 blood coagulation, extrinsic pathway;GO:0032571 response to vitamin K;GO:0072378 blood coagulation, fibrin clot formation	0.0	1.0	1.0	0.0	0.0	0.0	0.0	0.0	0.0	0.0	0.0	0.0	1.0	0.0	0.0	0.0	0.0	0.0	0.0	0.0
Nkd1	364952	symbol	R. norvegicus	364952	R. norvegicus	Nkd1	NKD inhibitor of WNT signaling pathway 1	GO:1901229 regulation of non-canonical Wnt signaling pathway via JNK cascade;GO:1901231 positive regulation of non-canonical Wnt signaling pathway via JNK cascade;GO:1901232 regulation of convergent extension involved in axis elongation	0.0	0.0	0.0	0.0	0.0	0.0	0.0	0.0	0.0	0.0	0.0	0.0	0.0	0.0	1.0	0.0	0.0	0.0	0.0	0.0
Adam23	301460	symbol	R. norvegicus	301460	R. norvegicus	Adam23	ADAM metallopeptidase domain 23	GO:1990830 cellular response to leukemia inhibitory factor;GO:1990823 response to leukemia inhibitory factor;GO:0071345 cellular response to cytokine stimulus	0.0	0.0	0.0	0.0	0.0	0.0	0.0	0.0	0.0	0.0	0.0	0.0	0.0	0.0	0.0	0.0	0.0	0.0	0.0	0.0
Scd2	83792	symbol	R. norvegicus	83792	R. norvegicus	Scd2	stearoyl-Coenzyme A desaturase 2	GO:1903964 monounsaturated fatty acid metabolic process;GO:1903966 monounsaturated fatty acid biosynthetic process;GO:0006636 unsaturated fatty acid biosynthetic process	0.0	0.0	0.0	0.0	0.0	0.0	0.0	0.0	0.0	0.0	0.0	0.0	0.0	0.0	0.0	0.0	0.0	0.0	0.0	0.0
Hacd4	362540	symbol	R. norvegicus	362540	R. norvegicus	Hacd4	3-hydroxyacyl-CoA dehydratase 4	GO:0030497 fatty acid elongation;GO:0042761 very long-chain fatty acid biosynthetic process;GO:0000038 very long-chain fatty acid metabolic process	0.0	0.0	0.0	0.0	0.0	0.0	0.0	0.0	0.0	0.0	0.0	0.0	0.0	0.0	0.0	0.0	0.0	0.0	0.0	0.0
Tmem171	293634	symbol	R. norvegicus	293634	R. norvegicus	Tmem171	transmembrane protein 171		0.0	0.0	0.0	0.0	0.0	0.0	0.0	0.0	0.0	0.0	0.0	0.0	0.0	0.0	0.0	0.0	0.0	0.0	0.0	0.0
Slpi	84386	symbol	R. norvegicus	84386	R. norvegicus	Slpi	secretory leukocyte peptidase inhibitor	GO:0045071 negative regulation of viral genome replication;GO:0019731 antibacterial humoral response;GO:0045069 regulation of viral genome replication	0.0	1.0	0.0	0.0	0.0	0.0	0.0	0.0	0.0	0.0	1.0	0.0	0.0	0.0	0.0	0.0	0.0	0.0	0.0	0.0
Nckap5	363974	symbol	R. norvegicus	363974	R. norvegicus	Nckap5	NCK-associated protein 5	GO:0007019 microtubule depolymerization;GO:0001578 microtubule bundle formation;GO:0031109 microtubule polymerization or depolymerization	0.0	0.0	0.0	0.0	0.0	0.0	0.0	0.0	0.0	0.0	0.0	0.0	0.0	0.0	0.0	0.0	0.0	0.0	0.0	0.0
Niban1	63912	symbol	R. norvegicus	63912	R. norvegicus	Niban1	niban apoptosis regulator 1	GO:0045727 positive regulation of translation;GO:0034250 positive regulation of cellular amide metabolic process;GO:0034976 response to endoplasmic reticulum stress	0.0	0.0	0.0	0.0	0.0	0.0	0.0	0.0	0.0	0.0	0.0	0.0	0.0	0.0	0.0	0.0	0.0	0.0	0.0	0.0
Vangl2	289229	symbol	R. norvegicus	289229	R. norvegicus	Vangl2	VANGL planar cell polarity protein 2	GO:0014022 neural plate elongation;GO:0022007 convergent extension involved in neural plate elongation;GO:0060488 orthogonal dichotomous subdivision of terminal units involved in lung branching morphogenesis	0.0	1.0	0.0	0.0	0.0	0.0	0.0	1.0	1.0	0.0	0.0	0.0	0.0	0.0	1.0	0.0	0.0	0.0	0.0	0.0
Itpr3	25679	symbol	R. norvegicus	25679	R. norvegicus	Itpr3	inositol 1,4,5-trisphosphate receptor, type 3	GO:0050916 sensory perception of sweet taste;GO:0050917 sensory perception of umami taste;GO:0050913 sensory perception of bitter taste	0.0	0.0	0.0	0.0	0.0	0.0	0.0	0.0	0.0	0.0	0.0	0.0	0.0	0.0	0.0	0.0	0.0	0.0	0.0	0.0
Map3k6	313022	symbol	R. norvegicus	313022	R. norvegicus	Map3k6	mitogen-activated protein kinase kinase kinase 6	GO:0000186 activation of MAPKK activity;GO:0032147 activation of protein kinase activity;GO:0045860 positive regulation of protein kinase activity	0.0	0.0	0.0	0.0	0.0	0.0	0.0	0.0	0.0	0.0	0.0	0.0	0.0	0.0	0.0	0.0	0.0	0.0	0.0	0.0
Mybpc2	292879	symbol	R. norvegicus	292879	R. norvegicus	Mybpc2	myosin binding protein C2	GO:0006936 muscle contraction;GO:0003012 muscle system process;GO:0003008 system process	0.0	0.0	0.0	0.0	0.0	0.0	0.0	0.0	0.0	0.0	0.0	0.0	0.0	0.0	0.0	0.0	0.0	0.0	0.0	0.0
Cyp1b1	25426	symbol	R. norvegicus	25426	R. norvegicus	Cyp1b1	cytochrome P450, family 1, subfamily b, polypeptide 1	GO:0071387 cellular response to cortisol stimulus;GO:0002930 trabecular meshwork development;GO:0071603 endothelial cell-cell adhesion	0.0	0.0	1.0	1.0	0.0	1.0	0.0	0.0	0.0	0.0	0.0	0.0	0.0	0.0	0.0	1.0	1.0	1.0	0.0	1.0
Gpnmb	113955	symbol	R. norvegicus	113955	R. norvegicus	Gpnmb	glycoprotein nmb	GO:0031954 positive regulation of protein autophosphorylation;GO:0031952 regulation of protein autophosphorylation;GO:2000134 negative regulation of G1/S transition of mitotic cell cycle	0.0	0.0	0.0	1.0	0.0	1.0	0.0	0.0	0.0	1.0	0.0	0.0	0.0	0.0	0.0	0.0	0.0	1.0	0.0	0.0
Klra1	494193	symbol	R. norvegicus	494193	R. norvegicus	Klra1	killer cell lectin-like receptor, subfamily A, member 1		0.0	0.0	0.0	0.0	0.0	0.0	0.0	0.0	0.0	0.0	0.0	0.0	0.0	0.0	0.0	0.0	0.0	0.0	0.0	0.0
Dsc2	291760	symbol	R. norvegicus	291760	R. norvegicus	Dsc2	desmocollin 2	GO:0086073 bundle of His cell-Purkinje myocyte adhesion involved in cell communication;GO:0086042 cardiac muscle cell-cardiac muscle cell adhesion;GO:0098911 regulation of ventricular cardiac muscle cell action potential	0.0	0.0	1.0	0.0	0.0	0.0	0.0	0.0	0.0	0.0	0.0	0.0	1.0	1.0	0.0	0.0	0.0	0.0	0.0	0.0
Slamf7	364049	symbol	R. norvegicus	364049	R. norvegicus	Slamf7	SLAM family member 7	GO:0032814 regulation of natural killer cell activation;GO:0030101 natural killer cell activation;GO:0051249 regulation of lymphocyte activation	0.0	0.0	0.0	1.0	0.0	0.0	0.0	0.0	0.0	0.0	0.0	0.0	0.0	0.0	0.0	0.0	0.0	0.0	0.0	0.0
Rab15	299156	symbol	R. norvegicus	299156	R. norvegicus	Rab15	RAB15, member RAS oncogene family	GO:0032482 Rab protein signal transduction;GO:0006904 vesicle docking involved in exocytosis;GO:0048278 vesicle docking	0.0	0.0	0.0	0.0	0.0	0.0	0.0	0.0	0.0	0.0	0.0	0.0	0.0	0.0	0.0	0.0	0.0	0.0	0.0	1.0
Plxnc1	362873	symbol	R. norvegicus	362873	R. norvegicus	Plxnc1	plexin C1	GO:1902287 semaphorin-plexin signaling pathway involved in axon guidance;GO:1902285 semaphorin-plexin signaling pathway involved in neuron projection guidance;GO:0071526 semaphorin-plexin signaling pathway	0.0	0.0	0.0	1.0	0.0	0.0	0.0	0.0	1.0	0.0	0.0	0.0	0.0	0.0	1.0	0.0	0.0	0.0	0.0	0.0
Tbc1d30	299824	symbol	R. norvegicus	299824	R. norvegicus	Tbc1d30	TBC1 domain family, member 30	GO:1902018 negative regulation of cilium assembly;GO:0120033 negative regulation of plasma membrane bounded cell projection assembly;GO:1902116 negative regulation of organelle assembly	0.0	0.0	0.0	0.0	0.0	0.0	0.0	0.0	0.0	0.0	0.0	0.0	0.0	0.0	0.0	0.0	0.0	0.0	0.0	0.0
Ucp2	54315	symbol	R. norvegicus	54315	R. norvegicus	Ucp2	uncoupling protein 2	GO:0061179 negative regulation of insulin secretion involved in cellular response to glucose stimulus;GO:0000303 response to superoxide;GO:0000305 response to oxygen radical	0.0	0.0	1.0	0.0	0.0	0.0	1.0	0.0	0.0	1.0	0.0	0.0	0.0	0.0	0.0	0.0	0.0	0.0	0.0	1.0
Shisa4	360848	symbol	R. norvegicus	360848	R. norvegicus	Shisa4	shisa family member 4		0.0	0.0	0.0	0.0	0.0	0.0	0.0	0.0	0.0	0.0	0.0	0.0	0.0	0.0	0.0	0.0	0.0	0.0	0.0	0.0
RGD1559575	287231	symbol	R. norvegicus	287231	R. norvegicus	RGD1559575	similar to novel protein	GO:0035458 cellular response to interferon-beta;GO:0035456 response to interferon-beta;GO:0071345 cellular response to cytokine stimulus	0.0	0.0	0.0	0.0	0.0	0.0	0.0	0.0	0.0	0.0	0.0	0.0	0.0	0.0	0.0	0.0	0.0	0.0	0.0	0.0
Bdkrb2	25245	symbol	R. norvegicus	25245	R. norvegicus	Bdkrb2	bradykinin receptor B2	GO:1902238 regulation of intrinsic apoptotic signaling pathway in response to osmotic stress by p53 class mediator;GO:1902239 negative regulation of intrinsic apoptotic signaling pathway in response to osmotic stress by p53 class mediator;GO:1990127 intrinsic apoptotic signaling pathway in response to osmotic stress by p53 class mediator	0.0	0.0	0.0	0.0	0.0	0.0	0.0	0.0	0.0	1.0	1.0	0.0	1.0	0.0	0.0	0.0	0.0	1.0	0.0	0.0
Lepr	24536	symbol	R. norvegicus	24536	R. norvegicus	Lepr	leptin receptor	GO:1904060 negative regulation of locomotor rhythm;GO:1904059 regulation of locomotor rhythm;GO:1903999 negative regulation of eating behavior	0.0	1.0	1.0	1.0	0.0	1.0	1.0	0.0	0.0	1.0	0.0	0.0	0.0	0.0	0.0	0.0	1.0	0.0	0.0	1.0
Slc9a4	24785	symbol	R. norvegicus	24785	R. norvegicus	Slc9a4	solute carrier family 9 member A4	GO:0098719 sodium ion import across plasma membrane;GO:0001696 gastric acid secretion;GO:0055075 potassium ion homeostasis	0.0	0.0	0.0	0.0	1.0	0.0	0.0	0.0	0.0	0.0	0.0	0.0	0.0	0.0	0.0	0.0	0.0	0.0	0.0	0.0
C4a	24233	symbol	R. norvegicus	24233	R. norvegicus	C4a	complement C4A	GO:2000427 positive regulation of apoptotic cell clearance;GO:2000425 regulation of apoptotic cell clearance;GO:0006958 complement activation, classical pathway	0.0	0.0	0.0	1.0	0.0	0.0	0.0	0.0	0.0	0.0	1.0	1.0	0.0	0.0	0.0	0.0	0.0	0.0	0.0	0.0
Ndrg4	64457	symbol	R. norvegicus	64457	R. norvegicus	Ndrg4	NDRG family member 4	GO:2001135 regulation of endocytic recycling;GO:0010642 negative regulation of platelet-derived growth factor receptor signaling pathway;GO:0060973 cell migration involved in heart development	0.0	0.0	0.0	0.0	0.0	0.0	0.0	0.0	0.0	0.0	0.0	0.0	0.0	0.0	0.0	0.0	0.0	1.0	0.0	0.0
Vopp1	362374	symbol	R. norvegicus	362374	R. norvegicus	Vopp1	VOPP1 WW domain binding protein		0.0	0.0	0.0	0.0	0.0	0.0	0.0	0.0	0.0	0.0	0.0	0.0	0.0	0.0	0.0	0.0	0.0	0.0	0.0	0.0
Fam83b	315829	symbol	R. norvegicus	315829	R. norvegicus	Fam83b	family with sequence similarity 83, member B	GO:0007173 epidermal growth factor receptor signaling pathway;GO:0038127 ERBB signaling pathway;GO:0007169 transmembrane receptor protein tyrosine kinase signaling pathway	0.0	0.0	0.0	0.0	0.0	0.0	0.0	0.0	0.0	0.0	0.0	0.0	0.0	0.0	0.0	0.0	0.0	0.0	0.0	0.0
Tshr	25360	symbol	R. norvegicus	25360	R. norvegicus	Tshr	thyroid stimulating hormone receptor	GO:0038194 thyroid-stimulating hormone signaling pathway;GO:1905229 cellular response to thyrotropin-releasing hormone;GO:1905225 response to thyrotropin-releasing hormone	0.0	0.0	0.0	1.0	0.0	0.0	0.0	0.0	0.0	1.0	0.0	0.0	0.0	0.0	1.0	0.0	0.0	0.0	0.0	0.0
Tle6	299637	symbol	R. norvegicus	299637	R. norvegicus	Tle6	TLE family member 6, subcortical maternal complex member	GO:0007284 spermatogonial cell division;GO:0060136 embryonic process involved in female pregnancy;GO:0051643 endoplasmic reticulum localization	0.0	0.0	0.0	0.0	0.0	0.0	1.0	0.0	0.0	0.0	0.0	0.0	0.0	0.0	0.0	0.0	0.0	0.0	0.0	0.0
Gpr68	314386	symbol	R. norvegicus	314386	R. norvegicus	Gpr68	G protein-coupled receptor 68	GO:2001206 positive regulation of osteoclast development;GO:0045656 negative regulation of monocyte differentiation;GO:2001204 regulation of osteoclast development	0.0	0.0	0.0	1.0	0.0	0.0	0.0	0.0	0.0	0.0	0.0	0.0	0.0	0.0	0.0	0.0	0.0	0.0	0.0	1.0
Rundc3a	303569	symbol	R. norvegicus	303569	R. norvegicus	Rundc3a	RUN domain containing 3A	GO:0010753 positive regulation of cGMP-mediated signaling;GO:0010752 regulation of cGMP-mediated signaling;GO:0019934 cGMP-mediated signaling	0.0	0.0	0.0	0.0	0.0	0.0	0.0	0.0	0.0	0.0	0.0	0.0	0.0	0.0	0.0	0.0	0.0	0.0	0.0	0.0
St6galnac2	303692	symbol	R. norvegicus	303692	R. norvegicus	St6galnac2	ST6 N-acetylgalactosaminide alpha-2,6-sialyltransferase 2	GO:1990743 protein sialylation;GO:0097503 sialylation;GO:0006493 protein O-linked glycosylation	0.0	0.0	0.0	0.0	0.0	0.0	0.0	0.0	0.0	0.0	0.0	0.0	0.0	0.0	0.0	0.0	0.0	0.0	0.0	0.0
Tagap	308097	symbol	R. norvegicus	308097	R. norvegicus	Tagap	T-cell activation RhoGTPase activating protein	GO:0051607 defense response to virus;GO:0140546 defense response to symbiont;GO:0009615 response to virus	0.0	0.0	0.0	0.0	0.0	0.0	0.0	0.0	0.0	0.0	0.0	1.0	0.0	0.0	0.0	0.0	0.0	0.0	0.0	0.0
Donson	288257	symbol	R. norvegicus	288257	R. norvegicus	Donson	DNA replication fork stabilization factor DONSON	GO:0048478 replication fork protection;GO:2000104 negative regulation of DNA-dependent DNA replication;GO:0007095 mitotic G2 DNA damage checkpoint	0.0	0.0	0.0	0.0	0.0	0.0	0.0	0.0	0.0	0.0	0.0	0.0	0.0	0.0	0.0	0.0	0.0	0.0	0.0	0.0
Sele	25544	symbol	R. norvegicus	25544	R. norvegicus	Sele	selectin E	GO:1903238 positive regulation of leukocyte tethering or rolling;GO:1903236 regulation of leukocyte tethering or rolling;GO:0007202 activation of phospholipase C activity	0.0	0.0	0.0	1.0	0.0	1.0	0.0	0.0	1.0	0.0	1.0	0.0	0.0	1.0	0.0	0.0	0.0	0.0	0.0	0.0
Foxi1	287185	symbol	R. norvegicus	287185	R. norvegicus	Foxi1	forkhead box I1	GO:0042472 inner ear morphogenesis;GO:0042471 ear morphogenesis;GO:0048839 inner ear development	0.0	0.0	0.0	0.0	0.0	0.0	0.0	0.0	0.0	0.0	0.0	0.0	0.0	0.0	0.0	0.0	0.0	0.0	0.0	0.0
Fgb	24366	symbol	R. norvegicus	24366	R. norvegicus	Fgb	fibrinogen beta chain	GO:0043152 induction of bacterial agglutination;GO:0072378 blood coagulation, fibrin clot formation;GO:0072376 protein activation cascade	1.0	1.0	0.0	1.0	0.0	0.0	0.0	0.0	0.0	0.0	0.0	1.0	1.0	0.0	0.0	0.0	0.0	0.0	0.0	1.0
Usp43	100147704	symbol	R. norvegicus	100147704	R. norvegicus	Usp43	ubiquitin specific peptidase 43	GO:0016579 protein deubiquitination;GO:0070646 protein modification by small protein removal;GO:0018215 protein phosphopantetheinylation	0.0	0.0	0.0	0.0	0.0	0.0	0.0	0.0	0.0	0.0	0.0	0.0	0.0	0.0	0.0	0.0	0.0	0.0	0.0	0.0
Bace2	288227	symbol	R. norvegicus	288227	R. norvegicus	Bace2	beta-secretase 2	GO:0042985 negative regulation of amyloid precursor protein biosynthetic process;GO:0042983 amyloid precursor protein biosynthetic process;GO:0042984 regulation of amyloid precursor protein biosynthetic process	0.0	0.0	0.0	0.0	0.0	0.0	0.0	0.0	0.0	0.0	0.0	0.0	0.0	0.0	0.0	0.0	0.0	0.0	0.0	1.0
Plk2	83722	symbol	R. norvegicus	83722	R. norvegicus	Plk2	polo-like kinase 2	GO:0071865 regulation of apoptotic process in bone marrow cell;GO:0071866 negative regulation of apoptotic process in bone marrow cell;GO:0071839 apoptotic process in bone marrow cell	0.0	0.0	0.0	0.0	0.0	1.0	0.0	0.0	0.0	0.0	0.0	0.0	0.0	0.0	0.0	0.0	0.0	0.0	0.0	0.0
Krt8	25626	symbol	R. norvegicus	25626	R. norvegicus	Krt8	keratin 8	GO:0051599 response to hydrostatic pressure;GO:0097284 hepatocyte apoptotic process;GO:0060706 cell differentiation involved in embryonic placenta development	0.0	0.0	0.0	0.0	0.0	0.0	1.0	0.0	0.0	0.0	0.0	0.0	0.0	0.0	0.0	0.0	1.0	0.0	0.0	0.0
Trim16	303214	symbol	R. norvegicus	303214	R. norvegicus	Trim16	tripartite motif-containing 16	GO:0048386 positive regulation of retinoic acid receptor signaling pathway;GO:0045618 positive regulation of keratinocyte differentiation;GO:0048385 regulation of retinoic acid receptor signaling pathway	0.0	0.0	0.0	0.0	1.0	0.0	0.0	1.0	0.0	0.0	0.0	0.0	0.0	0.0	0.0	0.0	0.0	0.0	0.0	0.0
Grip1	84016	symbol	R. norvegicus	84016	R. norvegicus	Grip1	glutamate receptor interacting protein 1	GO:0150012 positive regulation of neuron projection arborization;GO:0098887 neurotransmitter receptor transport, endosome to postsynaptic membrane;GO:0099639 neurotransmitter receptor transport, endosome to plasma membrane	0.0	0.0	0.0	0.0	0.0	0.0	0.0	0.0	0.0	0.0	0.0	0.0	0.0	0.0	1.0	0.0	0.0	0.0	0.0	0.0
Amz1	304317	symbol	R. norvegicus	304317	R. norvegicus	Amz1	archaelysin family metallopeptidase 1	GO:0006508 proteolysis;GO:0019538 protein metabolic process;GO:1901564 organonitrogen compound metabolic process	0.0	0.0	0.0	0.0	0.0	0.0	0.0	0.0	0.0	0.0	0.0	0.0	0.0	0.0	0.0	0.0	0.0	0.0	0.0	0.0
Etv4	360635	symbol	R. norvegicus	360635	R. norvegicus	Etv4	ETS variant transcription factor 4	GO:0033600 negative regulation of mammary gland epithelial cell proliferation;GO:0045618 positive regulation of keratinocyte differentiation;GO:0033599 regulation of mammary gland epithelial cell proliferation	0.0	0.0	0.0	0.0	1.0	0.0	0.0	1.0	1.0	0.0	0.0	0.0	0.0	0.0	1.0	0.0	0.0	1.0	0.0	0.0
Nbl1	50594	symbol	R. norvegicus	50594	R. norvegicus	Nbl1	NBL1, DAN family BMP antagonist	GO:0038098 sequestering of BMP from receptor via BMP binding;GO:0035582 sequestering of BMP in extracellular matrix;GO:0090027 negative regulation of monocyte chemotaxis	0.0	1.0	0.0	1.0	0.0	0.0	0.0	0.0	1.0	0.0	0.0	0.0	0.0	0.0	1.0	0.0	0.0	0.0	0.0	1.0
Arl4c	103693239	symbol	R. norvegicus	103693239	R. norvegicus	Arl4c	ADP ribosylation factor like GTPase 4C	GO:0032456 endocytic recycling;GO:0016197 endosomal transport;GO:0046907 intracellular transport	0.0	0.0	0.0	0.0	0.0	0.0	0.0	0.0	0.0	0.0	0.0	0.0	0.0	0.0	0.0	0.0	0.0	0.0	0.0	0.0
Cxcr4	60628	symbol	R. norvegicus	60628	R. norvegicus	Cxcr4	C-X-C motif chemokine receptor 4	GO:0038159 C-X-C chemokine receptor CXCR4 signaling pathway;GO:0038160 CXCL12-activated CXCR4 signaling pathway;GO:2000448 positive regulation of macrophage migration inhibitory factor signaling pathway	0.0	1.0	0.0	1.0	1.0	1.0	0.0	0.0	1.0	1.0	0.0	0.0	1.0	1.0	1.0	0.0	0.0	0.0	0.0	0.0
Fsd1l	313208	symbol	R. norvegicus	313208	R. norvegicus	Fsd1l	fibronectin type III and SPRY domain containing 1-like		0.0	0.0	0.0	0.0	0.0	0.0	0.0	0.0	0.0	0.0	0.0	0.0	0.0	0.0	0.0	0.0	0.0	0.0	0.0	0.0
Cyp2e1	25086	symbol	R. norvegicus	25086	R. norvegicus	Cyp2e1	cytochrome P450, family 2, subfamily e, polypeptide 1	GO:0018960 4-nitrophenol metabolic process;GO:0016098 monoterpenoid metabolic process;GO:0002933 lipid hydroxylation	0.0	0.0	0.0	0.0	0.0	0.0	0.0	0.0	0.0	0.0	0.0	0.0	0.0	0.0	0.0	0.0	0.0	0.0	0.0	0.0
Pde5a	171115	symbol	R. norvegicus	171115	R. norvegicus	Pde5a	phosphodiesterase 5A	GO:0060282 positive regulation of oocyte development;GO:0060281 regulation of oocyte development;GO:1905879 regulation of oogenesis	0.0	0.0	0.0	1.0	0.0	0.0	0.0	0.0	0.0	0.0	1.0	0.0	1.0	0.0	0.0	0.0	0.0	1.0	0.0	0.0
Gdpd5	499211	symbol	R. norvegicus	499211	R. norvegicus	Gdpd5	glycerophosphodiester phosphodiesterase domain containing 5	GO:0048505 regulation of timing of cell differentiation;GO:0040034 regulation of development, heterochronic;GO:0021895 cerebral cortex neuron differentiation	0.0	0.0	0.0	0.0	0.0	0.0	0.0	0.0	0.0	0.0	0.0	0.0	0.0	0.0	0.0	0.0	0.0	0.0	0.0	0.0
Cdcp1	301082	symbol	R. norvegicus	301082	R. norvegicus	Cdcp1	CUB domain containing protein 1		0.0	0.0	0.0	0.0	0.0	0.0	0.0	0.0	0.0	0.0	0.0	0.0	0.0	0.0	0.0	0.0	0.0	0.0	0.0	0.0
Rbp4	25703	symbol	R. norvegicus	25703	R. norvegicus	Rbp4	retinol binding protein 4	GO:0048807 female genitalia morphogenesis;GO:0034633 retinol transport;GO:0071938 vitamin A transport	0.0	0.0	0.0	0.0	0.0	0.0	0.0	0.0	0.0	1.0	0.0	1.0	0.0	0.0	1.0	0.0	1.0	1.0	0.0	1.0
Atf3	25389	symbol	R. norvegicus	25389	R. norvegicus	Atf3	activating transcription factor 3	GO:1903984 positive regulation of TRAIL-activated apoptotic signaling pathway;GO:1903121 regulation of TRAIL-activated apoptotic signaling pathway;GO:0036462 TRAIL-activated apoptotic signaling pathway	0.0	0.0	1.0	0.0	0.0	0.0	0.0	0.0	0.0	0.0	0.0	0.0	0.0	0.0	0.0	0.0	0.0	0.0	0.0	0.0
F2rl1	116677	symbol	R. norvegicus	116677	R. norvegicus	F2rl1	F2R like trypsin receptor 1	GO:0070962 positive regulation of neutrophil mediated killing of bacterium;GO:0070963 positive regulation of neutrophil mediated killing of gram-negative bacterium;GO:0070950 regulation of neutrophil mediated killing of bacterium	0.0	1.0	0.0	1.0	1.0	1.0	0.0	0.0	1.0	0.0	1.0	1.0	1.0	0.0	0.0	0.0	0.0	0.0	0.0	1.0
Slc7a1	25648	symbol	R. norvegicus	25648	R. norvegicus	Slc7a1	solute carrier family 7 member 1	GO:1903810 L-histidine import across plasma membrane;GO:0015819 lysine transport;GO:0089709 L-histidine transmembrane transport	0.0	0.0	0.0	1.0	0.0	0.0	0.0	0.0	0.0	0.0	0.0	0.0	0.0	0.0	0.0	0.0	0.0	0.0	0.0	0.0
P2ry14	171108	symbol	R. norvegicus	171108	R. norvegicus	P2ry14	purinergic receptor P2Y14	GO:0035589 G protein-coupled purinergic nucleotide receptor signaling pathway;GO:0061484 hematopoietic stem cell homeostasis;GO:0035590 purinergic nucleotide receptor signaling pathway	0.0	0.0	0.0	0.0	0.0	0.0	0.0	0.0	0.0	0.0	0.0	0.0	0.0	0.0	0.0	0.0	0.0	0.0	0.0	0.0
Krt80	315318	symbol	R. norvegicus	315318	R. norvegicus	Krt80	keratin 80		0.0	0.0	0.0	0.0	0.0	0.0	0.0	0.0	0.0	0.0	0.0	0.0	0.0	0.0	0.0	0.0	0.0	0.0	0.0	0.0
Elf3	304815	symbol	R. norvegicus	304815	R. norvegicus	Elf3	E74 like ETS transcription factor 3	GO:0060056 mammary gland involution;GO:0060443 mammary gland morphogenesis;GO:0001824 blastocyst development	0.0	0.0	0.0	0.0	1.0	0.0	0.0	0.0	0.0	1.0	1.0	0.0	0.0	0.0	0.0	1.0	0.0	0.0	0.0	0.0
Chaf1b	288242	symbol	R. norvegicus	288242	R. norvegicus	Chaf1b	chromatin assembly factor 1 subunit B	GO:0006335 DNA replication-dependent nucleosome assembly;GO:0034723 DNA replication-dependent nucleosome organization;GO:0006334 nucleosome assembly	0.0	0.0	0.0	0.0	0.0	0.0	0.0	0.0	0.0	0.0	0.0	0.0	0.0	0.0	0.0	0.0	0.0	0.0	0.0	0.0
Zfp286a	497923	symbol	R. norvegicus	497923	R. norvegicus	Zfp286a	zinc finger protein 286A	GO:0006357 regulation of transcription by RNA polymerase II;GO:0006366 transcription by RNA polymerase II;GO:0006355 regulation of transcription, DNA-templated	0.0	0.0	0.0	0.0	0.0	0.0	0.0	0.0	0.0	0.0	0.0	0.0	0.0	0.0	0.0	0.0	0.0	0.0	0.0	0.0
Sptbn2	29211	symbol	R. norvegicus	29211	R. norvegicus	Sptbn2	spectrin, beta, non-erythrocytic 2	GO:0016081 synaptic vesicle docking;GO:0021692 cerebellar Purkinje cell layer morphogenesis;GO:0021680 cerebellar Purkinje cell layer development	0.0	0.0	0.0	0.0	0.0	0.0	0.0	0.0	0.0	0.0	0.0	0.0	1.0	0.0	0.0	0.0	0.0	0.0	0.0	1.0
Serpine1	24617	symbol	R. norvegicus	24617	R. norvegicus	Serpine1	serpin family E member 1	GO:0035490 regulation of leukotriene production involved in inflammatory response;GO:0035491 positive regulation of leukotriene production involved in inflammatory response;GO:1901331 positive regulation of odontoblast differentiation	1.0	1.0	1.0	1.0	1.0	1.0	1.0	1.0	1.0	0.0	1.0	0.0	0.0	0.0	1.0	0.0	1.0	0.0	1.0	1.0
Pcdh7	360942	symbol	R. norvegicus	360942	R. norvegicus	Pcdh7	protocadherin 7	GO:0007156 homophilic cell adhesion via plasma membrane adhesion molecules;GO:0098742 cell-cell adhesion via plasma-membrane adhesion molecules;GO:0098609 cell-cell adhesion	0.0	0.0	0.0	0.0	0.0	0.0	0.0	0.0	0.0	0.0	0.0	0.0	0.0	1.0	0.0	0.0	0.0	0.0	0.0	0.0
Micalcl	293180	symbol	R. norvegicus	293180	R. norvegicus	Micalcl	MICAL C-terminal like	GO:0007283 spermatogenesis;GO:0048232 male gamete generation;GO:0030036 actin cytoskeleton organization	0.0	0.0	0.0	0.0	0.0	0.0	0.0	0.0	0.0	0.0	0.0	0.0	0.0	0.0	0.0	0.0	0.0	0.0	0.0	0.0
Plcb2	85240	symbol	R. norvegicus	85240	R. norvegicus	Plcb2	phospholipase C, beta 2	GO:0001580 detection of chemical stimulus involved in sensory perception of bitter taste;GO:0050913 sensory perception of bitter taste;GO:0050912 detection of chemical stimulus involved in sensory perception of taste	0.0	0.0	0.0	0.0	0.0	0.0	0.0	0.0	0.0	0.0	0.0	0.0	0.0	0.0	0.0	0.0	0.0	0.0	0.0	0.0
Ch25h	309527	symbol	R. norvegicus	309527	R. norvegicus	Ch25h	cholesterol 25-hydroxylase	GO:0035754 B cell chemotaxis;GO:0048247 lymphocyte chemotaxis;GO:0016126 sterol biosynthetic process	0.0	0.0	0.0	0.0	0.0	0.0	0.0	0.0	1.0	0.0	0.0	0.0	0.0	0.0	0.0	0.0	0.0	0.0	0.0	0.0
Jaml	315610	symbol	R. norvegicus	315610	R. norvegicus	Jaml	junction adhesion molecule like	GO:0060054 positive regulation of epithelial cell proliferation involved in wound healing;GO:0035696 monocyte extravasation;GO:0072672 neutrophil extravasation	0.0	1.0	0.0	1.0	0.0	0.0	0.0	0.0	1.0	0.0	0.0	0.0	0.0	1.0	0.0	0.0	0.0	0.0	0.0	0.0
Sfn	313017	symbol	R. norvegicus	313017	R. norvegicus	Sfn	stratifin	GO:0010481 epidermal cell division;GO:0010482 regulation of epidermal cell division;GO:0010839 negative regulation of keratinocyte proliferation	0.0	1.0	0.0	0.0	1.0	0.0	0.0	1.0	0.0	1.0	0.0	0.0	0.0	0.0	1.0	0.0	0.0	1.0	0.0	1.0
Vwa7	309611	symbol	R. norvegicus	309611	R. norvegicus	Vwa7	von Willebrand factor A domain containing 7		0.0	0.0	0.0	0.0	0.0	0.0	0.0	0.0	0.0	0.0	0.0	0.0	0.0	0.0	0.0	0.0	0.0	0.0	0.0	0.0
Tppp	361466	symbol	R. norvegicus	361466	R. norvegicus	Tppp	tubulin polymerization promoting protein	GO:0051418 microtubule nucleation by microtubule organizing center;GO:1904428 negative regulation of tubulin deacetylation;GO:0030953 astral microtubule organization	0.0	0.0	0.0	0.0	0.0	0.0	0.0	0.0	0.0	0.0	0.0	0.0	1.0	0.0	0.0	0.0	0.0	0.0	0.0	0.0
Eef1akmt3	679247	symbol	R. norvegicus	679247	R. norvegicus	Eef1akmt3	EEF1A lysine methyltransferase 3	GO:0018022 peptidyl-lysine methylation;GO:0006479 protein methylation;GO:0008213 protein alkylation	0.0	0.0	0.0	0.0	0.0	0.0	0.0	0.0	0.0	0.0	0.0	0.0	0.0	0.0	0.0	0.0	0.0	0.0	0.0	0.0
LOC679087						None	None	None	nan	nan	nan	nan	nan	nan	nan	nan	nan	nan	nan	nan	nan	nan	nan	nan	nan	nan	nan	nan
Tmem229a	685756	symbol	R. norvegicus	685756	R. norvegicus	Tmem229a	transmembrane protein 229A		0.0	0.0	0.0	0.0	0.0	0.0	0.0	0.0	0.0	0.0	0.0	0.0	0.0	0.0	0.0	0.0	0.0	0.0	0.0	0.0
Flt3	140635	symbol	R. norvegicus	140635	R. norvegicus	Flt3	Fms related receptor tyrosine kinase 3	GO:0036145 dendritic cell homeostasis;GO:0002572 pro-T cell differentiation;GO:0045578 negative regulation of B cell differentiation	0.0	0.0	0.0	1.0	0.0	0.0	0.0	0.0	0.0	1.0	0.0	0.0	0.0	0.0	1.0	0.0	0.0	1.0	0.0	0.0
Tert	301965	symbol	R. norvegicus	301965	R. norvegicus	Tert	telomerase reverse transcriptase	GO:0001172 transcription, RNA-templated;GO:0062103 double-stranded RNA biosynthetic process;GO:1903618 regulation of transdifferentiation	0.0	0.0	0.0	0.0	0.0	1.0	0.0	0.0	0.0	1.0	0.0	0.0	0.0	0.0	0.0	0.0	0.0	1.0	0.0	0.0
Rhpn2	308516	symbol	R. norvegicus	308516	R. norvegicus	Rhpn2	rhophilin, Rho GTPase binding protein 2	GO:0007165 signal transduction;GO:0023052 signaling;GO:0007154 cell communication	0.0	0.0	0.0	0.0	0.0	0.0	0.0	0.0	0.0	0.0	0.0	0.0	0.0	0.0	0.0	0.0	0.0	0.0	0.0	0.0
Lzts1	266711	symbol	R. norvegicus	266711	R. norvegicus	Lzts1	leucine zipper tumor suppressor 1	GO:0016242 negative regulation of macroautophagy;GO:0010507 negative regulation of autophagy;GO:0016241 regulation of macroautophagy	0.0	0.0	0.0	0.0	0.0	0.0	0.0	0.0	0.0	0.0	0.0	0.0	0.0	0.0	1.0	0.0	0.0	0.0	0.0	0.0
Ccdc114	308594	gene_synonym	R. norvegicus	308594	R. norvegicus	Odad1	outer dynein arm docking complex subunit 1	GO:0036158 outer dynein arm assembly;GO:0070286 axonemal dynein complex assembly;GO:0035082 axoneme assembly	0.0	0.0	0.0	0.0	0.0	0.0	0.0	0.0	0.0	0.0	0.0	0.0	0.0	0.0	0.0	0.0	0.0	0.0	0.0	0.0
Socs3	89829	symbol	R. norvegicus	89829	R. norvegicus	Socs3	suppressor of cytokine signaling 3	GO:0060708 spongiotrophoblast differentiation;GO:0042532 negative regulation of tyrosine phosphorylation of STAT protein;GO:0060670 branching involved in labyrinthine layer morphogenesis	0.0	1.0	1.0	0.0	0.0	1.0	1.0	0.0	0.0	0.0	1.0	0.0	0.0	0.0	1.0	0.0	1.0	0.0	0.0	0.0
Abca7	299609	symbol	R. norvegicus	299609	R. norvegicus	Abca7	ATP binding cassette subfamily A member 7	GO:1901076 positive regulation of engulfment of apoptotic cell;GO:1901074 regulation of engulfment of apoptotic cell;GO:1903898 negative regulation of PERK-mediated unfolded protein response	0.0	0.0	0.0	0.0	0.0	0.0	0.0	0.0	0.0	0.0	0.0	0.0	0.0	0.0	0.0	0.0	0.0	0.0	0.0	1.0
Tmtc2	299762	symbol	R. norvegicus	299762	R. norvegicus	Tmtc2	transmembrane O-mannosyltransferase targeting cadherins 2	GO:0035269 protein O-linked mannosylation;GO:0035268 protein mannosylation;GO:0097502 mannosylation	0.0	0.0	0.0	0.0	0.0	0.0	0.0	0.0	0.0	0.0	0.0	0.0	0.0	0.0	0.0	0.0	0.0	0.0	0.0	0.0
Rhov	171581	symbol	R. norvegicus	171581	R. norvegicus	Rhov	ras homolog family member V	GO:0032488 Cdc42 protein signal transduction;GO:0007266 Rho protein signal transduction;GO:0007265 Ras protein signal transduction	0.0	0.0	0.0	0.0	0.0	0.0	0.0	0.0	0.0	0.0	0.0	0.0	0.0	0.0	0.0	0.0	0.0	0.0	0.0	0.0
Rtn4rl2	311169	symbol	R. norvegicus	311169	R. norvegicus	Rtn4rl2	reticulon 4 receptor-like 2	GO:0022038 corpus callosum development;GO:0010977 negative regulation of neuron projection development;GO:0031345 negative regulation of cell projection organization	0.0	0.0	0.0	0.0	0.0	0.0	0.0	0.0	0.0	0.0	0.0	0.0	0.0	0.0	0.0	0.0	0.0	0.0	0.0	0.0
Crtac1	171438	symbol	R. norvegicus	171438	R. norvegicus	Crtac1	cartilage acidic protein 1	GO:1900121 negative regulation of receptor binding;GO:1900120 regulation of receptor binding;GO:0007413 axonal fasciculation	0.0	0.0	0.0	0.0	0.0	0.0	0.0	0.0	0.0	0.0	0.0	0.0	0.0	0.0	1.0	0.0	0.0	0.0	0.0	0.0
Inmt	368066	symbol	R. norvegicus	368066	R. norvegicus	Inmt	indolethylamine N-methyltransferase	GO:0009308 amine metabolic process;GO:0032259 methylation;GO:1901564 organonitrogen compound metabolic process	0.0	0.0	0.0	0.0	0.0	0.0	0.0	0.0	0.0	0.0	0.0	0.0	0.0	0.0	0.0	0.0	0.0	0.0	0.0	0.0
Tead2	308582	symbol	R. norvegicus	308582	R. norvegicus	Tead2	TEA domain transcription factor 2	GO:0048368 lateral mesoderm development;GO:0048339 paraxial mesoderm development;GO:0030903 notochord development	0.0	0.0	0.0	0.0	0.0	1.0	0.0	0.0	0.0	0.0	0.0	0.0	0.0	0.0	0.0	0.0	0.0	0.0	0.0	0.0
Slc4a9	266612	symbol	R. norvegicus	266612	R. norvegicus	Slc4a9	solute carrier family 4 member 9	GO:0015701 bicarbonate transport;GO:0051453 regulation of intracellular pH;GO:0030641 regulation of cellular pH	0.0	0.0	0.0	0.0	0.0	0.0	0.0	0.0	0.0	0.0	0.0	0.0	0.0	0.0	0.0	0.0	0.0	0.0	0.0	0.0
Cldn7	65132	symbol	R. norvegicus	65132	R. norvegicus	Cldn7	claudin 7	GO:0016338 calcium-independent cell-cell adhesion via plasma membrane cell-adhesion molecules;GO:0070830 bicellular tight junction assembly;GO:0120192 tight junction assembly	0.0	0.0	0.0	1.0	0.0	1.0	0.0	0.0	0.0	0.0	0.0	0.0	0.0	1.0	0.0	0.0	0.0	0.0	0.0	0.0
Cdkn1a	114851	symbol	R. norvegicus	114851	R. norvegicus	Cdkn1a	cyclin-dependent kinase inhibitor 1A	GO:1905178 regulation of cardiac muscle tissue regeneration;GO:1905179 negative regulation of cardiac muscle tissue regeneration;GO:0060574 intestinal epithelial cell maturation	1.0	1.0	1.0	1.0	1.0	0.0	0.0	0.0	0.0	0.0	0.0	0.0	0.0	0.0	1.0	0.0	0.0	1.0	0.0	0.0
Ppp1r13l	686781	symbol	R. norvegicus	686781	R. norvegicus	Ppp1r13l	protein phosphatase 1, regulatory subunit 13 like	GO:0003215 cardiac right ventricle morphogenesis;GO:0031076 embryonic camera-type eye development;GO:0003229 ventricular cardiac muscle tissue development	0.0	0.0	0.0	0.0	0.0	0.0	0.0	0.0	0.0	1.0	0.0	0.0	1.0	0.0	0.0	0.0	0.0	0.0	0.0	0.0
Cst7	296257	symbol	R. norvegicus	296257	R. norvegicus	Cst7	cystatin F	GO:0097340 inhibition of cysteine-type endopeptidase activity;GO:0097341 zymogen inhibition;GO:1903979 negative regulation of microglial cell activation	0.0	1.0	0.0	1.0	0.0	0.0	0.0	0.0	0.0	0.0	1.0	0.0	1.0	0.0	0.0	0.0	0.0	0.0	0.0	0.0
Pigr	25046	symbol	R. norvegicus	25046	R. norvegicus	Pigr	polymeric immunoglobulin receptor	GO:0002415 immunoglobulin transcytosis in epithelial cells mediated by polymeric immunoglobulin receptor;GO:0002414 immunoglobulin transcytosis in epithelial cells;GO:0038093 Fc receptor signaling pathway	0.0	0.0	0.0	1.0	0.0	0.0	0.0	0.0	0.0	1.0	0.0	1.0	0.0	0.0	0.0	0.0	0.0	0.0	0.0	0.0
Fam131c	690880	symbol	R. norvegicus	690880	R. norvegicus	Fam131c	family with sequence similarity 131, member C		0.0	0.0	0.0	0.0	0.0	0.0	0.0	0.0	0.0	0.0	0.0	0.0	0.0	0.0	0.0	0.0	0.0	0.0	0.0	0.0
Camta1	362665	symbol	R. norvegicus	362665	R. norvegicus	Camta1	calmodulin binding transcription activator 1	GO:0070886 positive regulation of calcineurin-NFAT signaling cascade;GO:0106058 positive regulation of calcineurin-mediated signaling;GO:0070884 regulation of calcineurin-NFAT signaling cascade	0.0	0.0	0.0	0.0	0.0	0.0	0.0	0.0	0.0	0.0	0.0	0.0	0.0	0.0	0.0	0.0	0.0	0.0	0.0	0.0
Aurkb	114592	symbol	R. norvegicus	114592	R. norvegicus	Aurkb	aurora kinase B	GO:1905115 regulation of lateral attachment of mitotic spindle microtubules to kinetochore;GO:1905116 positive regulation of lateral attachment of mitotic spindle microtubules to kinetochore;GO:0099607 lateral attachment of mitotic spindle microtubules to kinetochore	0.0	0.0	0.0	0.0	0.0	0.0	0.0	0.0	0.0	1.0	0.0	0.0	0.0	0.0	0.0	0.0	0.0	0.0	0.0	0.0
Plekhd1	500685	symbol	R. norvegicus	500685	R. norvegicus	Plekhd1	pleckstrin homology and coiled-coil domain containing D1		0.0	0.0	0.0	0.0	0.0	0.0	0.0	0.0	0.0	0.0	0.0	0.0	0.0	0.0	0.0	0.0	0.0	0.0	0.0	0.0
Slc4a7	117955	symbol	R. norvegicus	117955	R. norvegicus	Slc4a7	solute carrier family 4 member 7	GO:0021747 cochlear nucleus development;GO:0046666 retinal cell programmed cell death;GO:0061299 retina vasculature morphogenesis in camera-type eye	0.0	0.0	0.0	0.0	1.0	1.0	0.0	1.0	0.0	0.0	0.0	0.0	0.0	0.0	0.0	0.0	0.0	0.0	0.0	0.0
Efr3b	313928	symbol	R. norvegicus	313928	R. norvegicus	Efr3b	EFR3 homolog B	GO:0046854 phosphatidylinositol phosphorylation;GO:0046834 lipid phosphorylation;GO:0046488 phosphatidylinositol metabolic process	0.0	0.0	0.0	0.0	0.0	0.0	0.0	0.0	0.0	0.0	0.0	0.0	0.0	0.0	0.0	0.0	0.0	0.0	0.0	0.0
Mapk13	29513	symbol	R. norvegicus	29513	R. norvegicus	Mapk13	mitogen activated protein kinase 13	GO:0072740 cellular response to anisomycin;GO:0072739 response to anisomycin;GO:0072709 cellular response to sorbitol	0.0	0.0	0.0	0.0	0.0	0.0	0.0	0.0	0.0	0.0	0.0	0.0	0.0	1.0	0.0	0.0	0.0	0.0	0.0	1.0
Adra1d	29413	symbol	R. norvegicus	29413	R. norvegicus	Adra1d	adrenoceptor alpha 1D	GO:0001986 negative regulation of the force of heart contraction involved in baroreceptor response to increased systemic arterial blood pressure;GO:0001983 baroreceptor response to increased systemic arterial blood pressure;GO:0001994 norepinephrine-epinephrine vasoconstriction involved in regulation of systemic arterial blood pressure	0.0	0.0	0.0	0.0	0.0	0.0	0.0	0.0	0.0	0.0	0.0	0.0	1.0	0.0	0.0	0.0	0.0	0.0	0.0	0.0
Klhl38	314996	symbol	R. norvegicus	314996	R. norvegicus	Klhl38	kelch-like family member 38		0.0	0.0	0.0	0.0	0.0	0.0	0.0	0.0	0.0	0.0	0.0	0.0	0.0	0.0	0.0	0.0	0.0	0.0	0.0	0.0
Cd22	308501	symbol	R. norvegicus	308501	R. norvegicus	Cd22	CD22 molecule	GO:0050859 negative regulation of B cell receptor signaling pathway;GO:0002638 negative regulation of immunoglobulin production;GO:0050855 regulation of B cell receptor signaling pathway	0.0	0.0	0.0	1.0	0.0	0.0	0.0	0.0	0.0	0.0	0.0	1.0	0.0	1.0	0.0	0.0	0.0	0.0	0.0	0.0
Dnah2	303242	symbol	R. norvegicus	303242	R. norvegicus	Dnah2	dynein, axonemal, heavy chain 2		0.0	0.0	0.0	0.0	0.0	0.0	0.0	0.0	0.0	0.0	0.0	0.0	0.0	0.0	0.0	0.0	0.0	0.0	0.0	0.0
Crip1	691657	symbol	R. norvegicus	691657	R. norvegicus	Crip1	cysteine rich protein 1	GO:0060741 prostate gland stromal morphogenesis;GO:0071493 cellular response to UV-B;GO:0010224 response to UV-B	0.0	0.0	0.0	0.0	0.0	0.0	0.0	0.0	0.0	0.0	0.0	0.0	0.0	0.0	0.0	0.0	1.0	0.0	0.0	0.0
Icos	64545	symbol	R. norvegicus	64545	R. norvegicus	Icos	inducible T-cell co-stimulator	GO:0002517 T cell tolerance induction;GO:0002507 tolerance induction;GO:0031295 T cell costimulation	0.0	0.0	0.0	1.0	0.0	0.0	0.0	0.0	0.0	0.0	0.0	0.0	0.0	1.0	0.0	0.0	0.0	0.0	0.0	0.0
Slc4a10	295645	symbol	R. norvegicus	295645	R. norvegicus	Slc4a10	solute carrier family 4 member 10	GO:0021860 pyramidal neuron development;GO:0021859 pyramidal neuron differentiation;GO:0035641 locomotory exploration behavior	0.0	0.0	0.0	0.0	0.0	0.0	0.0	0.0	0.0	0.0	0.0	0.0	0.0	0.0	0.0	0.0	0.0	0.0	0.0	0.0
Pdk4	89813	symbol	R. norvegicus	89813	R. norvegicus	Pdk4	pyruvate dehydrogenase kinase 4	GO:0010510 regulation of acetyl-CoA biosynthetic process from pyruvate;GO:0050812 regulation of acyl-CoA biosynthetic process;GO:0042762 regulation of sulfur metabolic process	0.0	0.0	1.0	0.0	0.0	0.0	0.0	0.0	0.0	1.0	0.0	0.0	0.0	0.0	0.0	0.0	0.0	0.0	0.0	1.0
LOC361016	361016	Gene_ID	R. norvegicus	361016	R. norvegicus	Cfap20dc	CFAP20 domain containing		0.0	0.0	0.0	0.0	0.0	0.0	0.0	0.0	0.0	0.0	0.0	0.0	0.0	0.0	0.0	0.0	0.0	0.0	0.0	0.0
Clec10a	64195	symbol	R. norvegicus	64195	R. norvegicus	Clec10a	C-type lectin domain containing 10A	GO:0002248 connective tissue replacement involved in inflammatory response wound healing;GO:0002246 wound healing involved in inflammatory response;GO:0097709 connective tissue replacement	0.0	1.0	0.0	0.0	0.0	0.0	0.0	0.0	0.0	1.0	1.0	0.0	0.0	0.0	0.0	0.0	0.0	0.0	0.0	0.0
Rgs16	360857	symbol	R. norvegicus	360857	R. norvegicus	Rgs16	regulator of G-protein signaling 16	GO:0043547 positive regulation of GTPase activity;GO:0043087 regulation of GTPase activity;GO:0051345 positive regulation of hydrolase activity	0.0	0.0	0.0	0.0	0.0	0.0	0.0	0.0	0.0	0.0	0.0	0.0	0.0	0.0	0.0	0.0	0.0	0.0	0.0	0.0
Il18r1	301365	symbol	R. norvegicus	301365	R. norvegicus	Il18r1	interleukin 18 receptor 1	GO:0035655 interleukin-18-mediated signaling pathway;GO:0035744 T-helper 1 cell cytokine production;GO:2000554 regulation of T-helper 1 cell cytokine production	0.0	0.0	0.0	1.0	0.0	0.0	0.0	0.0	0.0	1.0	0.0	1.0	0.0	0.0	0.0	0.0	0.0	0.0	0.0	0.0
Col7a1	301012	symbol	R. norvegicus	301012	R. norvegicus	Col7a1	collagen type VII alpha 1 chain	GO:0035987 endodermal cell differentiation;GO:0001706 endoderm formation;GO:0007492 endoderm development	1.0	0.0	0.0	0.0	0.0	0.0	0.0	0.0	0.0	0.0	0.0	0.0	0.0	0.0	0.0	0.0	0.0	0.0	1.0	0.0
RGD1561916	500441	symbol	R. norvegicus	500441	R. norvegicus	RGD1561916	similar to testes development-related NYD-SP22 isoform 1	GO:0034622 cellular protein-containing complex assembly;GO:0065003 protein-containing complex assembly;GO:0043933 protein-containing complex subunit organization	0.0	0.0	0.0	0.0	0.0	0.0	0.0	0.0	0.0	0.0	0.0	0.0	0.0	0.0	0.0	0.0	0.0	0.0	0.0	0.0
Arl4a	29308	symbol	R. norvegicus	29308	R. norvegicus	Arl4a	ADP-ribosylation factor like GTPase 4A	GO:0050873 brown fat cell differentiation;GO:0045444 fat cell differentiation;GO:0006886 intracellular protein transport	0.0	0.0	0.0	0.0	0.0	0.0	0.0	0.0	0.0	0.0	0.0	0.0	0.0	0.0	0.0	0.0	0.0	0.0	0.0	0.0
Fam89a	361441	symbol	R. norvegicus	361441	R. norvegicus	Fam89a	family with sequence similarity 89, member A		0.0	0.0	0.0	0.0	0.0	0.0	0.0	0.0	0.0	0.0	0.0	0.0	0.0	0.0	0.0	0.0	0.0	0.0	0.0	0.0
Ly9	289227	symbol	R. norvegicus	289227	R. norvegicus	Ly9	lymphocyte antigen 9	GO:0072540 T-helper 17 cell lineage commitment;GO:0002295 T-helper cell lineage commitment;GO:0032740 positive regulation of interleukin-17 production	0.0	0.0	0.0	1.0	0.0	0.0	0.0	0.0	0.0	0.0	0.0	1.0	0.0	0.0	0.0	0.0	0.0	0.0	0.0	0.0
Padi2	29511	symbol	R. norvegicus	29511	R. norvegicus	Padi2	peptidyl arginine deiminase 2	GO:0010848 regulation of chromatin disassembly;GO:0036413 histone H3-R26 citrullination;GO:1901624 negative regulation of lymphocyte chemotaxis	0.0	1.0	0.0	1.0	0.0	0.0	0.0	0.0	1.0	0.0	0.0	0.0	0.0	0.0	0.0	0.0	0.0	0.0	0.0	0.0
Kit	64030	symbol	R. norvegicus	64030	R. norvegicus	Kit	KIT proto-oncogene receptor tyrosine kinase	GO:0097326 melanocyte adhesion;GO:0014828 distal stomach smooth muscle contraction;GO:0120064 stomach pylorus smooth muscle contraction	1.0	0.0	0.0	1.0	0.0	1.0	0.0	0.0	1.0	0.0	1.0	1.0	1.0	0.0	0.0	0.0	1.0	0.0	0.0	0.0
Dclk1	83825	symbol	R. norvegicus	83825	R. norvegicus	Dclk1	doublecortin-like kinase 1	GO:0021952 central nervous system projection neuron axonogenesis;GO:0021955 central nervous system neuron axonogenesis;GO:0021954 central nervous system neuron development	0.0	0.0	0.0	0.0	0.0	0.0	0.0	0.0	0.0	0.0	0.0	0.0	0.0	0.0	1.0	0.0	0.0	0.0	0.0	0.0
Col20a1	311716	symbol	R. norvegicus	311716	R. norvegicus	Col20a1	collagen type XX alpha 1 chain		1.0	0.0	0.0	0.0	0.0	0.0	0.0	0.0	0.0	0.0	0.0	0.0	0.0	0.0	0.0	0.0	0.0	0.0	0.0	0.0
Ppp2r2c	117256	symbol	R. norvegicus	117256	R. norvegicus	Ppp2r2c	protein phosphatase 2, regulatory subunit B, gamma	GO:0070262 peptidyl-serine dephosphorylation;GO:0043666 regulation of phosphoprotein phosphatase activity;GO:0035304 regulation of protein dephosphorylation	1.0	0.0	0.0	0.0	0.0	0.0	0.0	0.0	0.0	0.0	0.0	0.0	0.0	0.0	0.0	0.0	0.0	0.0	0.0	0.0
Cidea	291541	symbol	R. norvegicus	291541	R. norvegicus	Cidea	cell death-inducing DFFA-like effector a	GO:0010890 positive regulation of sequestering of triglyceride;GO:1900118 negative regulation of execution phase of apoptosis;GO:1902510 regulation of apoptotic DNA fragmentation	0.0	0.0	0.0	0.0	0.0	0.0	0.0	0.0	0.0	1.0	0.0	0.0	0.0	0.0	0.0	0.0	0.0	0.0	0.0	0.0
Bmp3	25667	symbol	R. norvegicus	25667	R. norvegicus	Bmp3	bone morphogenetic protein 3	GO:0010862 positive regulation of pathway-restricted SMAD protein phosphorylation;GO:0060393 regulation of pathway-restricted SMAD protein phosphorylation;GO:0060389 pathway-restricted SMAD protein phosphorylation	0.0	0.0	0.0	0.0	0.0	0.0	0.0	0.0	0.0	0.0	0.0	0.0	0.0	0.0	0.0	0.0	0.0	0.0	0.0	0.0
Prodh1	680409	symbol	R. norvegicus	680409	R. norvegicus	Prodh1	proline dehydrogenase 1	GO:0010133 proline catabolic process to glutamate;GO:0006562 proline catabolic process;GO:0006560 proline metabolic process	0.0	0.0	0.0	0.0	0.0	0.0	0.0	0.0	0.0	0.0	0.0	0.0	0.0	0.0	0.0	0.0	0.0	0.0	0.0	0.0
Cblc	292699	symbol	R. norvegicus	292699	R. norvegicus	Cblc	Cbl proto-oncogene C	GO:0007175 negative regulation of epidermal growth factor-activated receptor activity;GO:0042059 negative regulation of epidermal growth factor receptor signaling pathway;GO:0007176 regulation of epidermal growth factor-activated receptor activity	0.0	0.0	0.0	0.0	0.0	0.0	0.0	0.0	0.0	0.0	0.0	0.0	0.0	0.0	0.0	0.0	0.0	0.0	0.0	0.0
Acap1	287443	symbol	R. norvegicus	287443	R. norvegicus	Acap1	ArfGAP with coiled-coil, ankyrin repeat and PH domains 1	GO:0043547 positive regulation of GTPase activity;GO:0043087 regulation of GTPase activity;GO:0051345 positive regulation of hydrolase activity	0.0	0.0	0.0	0.0	0.0	0.0	0.0	0.0	0.0	0.0	0.0	0.0	0.0	0.0	0.0	0.0	0.0	0.0	0.0	0.0
Cldn6	287098	symbol	R. norvegicus	287098	R. norvegicus	Cldn6	claudin 6	GO:0070830 bicellular tight junction assembly;GO:0120192 tight junction assembly;GO:0043297 apical junction assembly	0.0	0.0	0.0	0.0	0.0	0.0	0.0	0.0	0.0	0.0	0.0	0.0	0.0	1.0	0.0	0.0	0.0	0.0	0.0	0.0
Creb3l3	314638	symbol	R. norvegicus	314638	R. norvegicus	Creb3l3	cAMP responsive element binding protein 3-like 3	GO:1990440 positive regulation of transcription from RNA polymerase II promoter in response to endoplasmic reticulum stress;GO:0036003 positive regulation of transcription from RNA polymerase II promoter in response to stress;GO:0043618 regulation of transcription from RNA polymerase II promoter in response to stress	1.0	0.0	0.0	0.0	0.0	0.0	0.0	0.0	0.0	0.0	0.0	0.0	0.0	0.0	0.0	0.0	0.0	0.0	0.0	0.0
Arhgef38	295449	symbol	R. norvegicus	295449	R. norvegicus	Arhgef38	Rho guanine nucleotide exchange factor 38	GO:0050790 regulation of catalytic activity;GO:0065009 regulation of molecular function;GO:0065007 biological regulation	0.0	0.0	0.0	0.0	0.0	0.0	0.0	0.0	0.0	0.0	0.0	0.0	0.0	0.0	0.0	0.0	0.0	0.0	0.0	0.0
Adamtsl5	314626	symbol	R. norvegicus	314626	R. norvegicus	Adamtsl5	ADAMTS-like 5	GO:0030198 extracellular matrix organization;GO:0043062 extracellular structure organization;GO:0045229 external encapsulating structure organization	0.0	0.0	0.0	0.0	0.0	0.0	0.0	0.0	0.0	0.0	0.0	0.0	0.0	0.0	0.0	1.0	0.0	0.0	0.0	0.0
Cfap45	304984	symbol	R. norvegicus	304984	R. norvegicus	Cfap45	cilia and flagella associated protein 45		0.0	0.0	0.0	0.0	0.0	0.0	0.0	0.0	0.0	0.0	0.0	0.0	0.0	0.0	0.0	0.0	0.0	0.0	0.0	0.0
Foxq1	64826	symbol	R. norvegicus	64826	R. norvegicus	Foxq1	forkhead box Q1	GO:0031069 hair follicle morphogenesis;GO:0048730 epidermis morphogenesis;GO:0001942 hair follicle development	0.0	0.0	0.0	0.0	0.0	0.0	0.0	1.0	0.0	0.0	0.0	0.0	0.0	0.0	0.0	0.0	0.0	0.0	0.0	0.0
Abca15	293442	symbol	R. norvegicus	293442	R. norvegicus	Abca15	ATP-binding cassette, subfamily A (ABC1), member 15	GO:0002244 hematopoietic progenitor cell differentiation;GO:0006869 lipid transport;GO:0010876 lipid localization	0.0	0.0	0.0	0.0	0.0	0.0	0.0	0.0	0.0	0.0	0.0	0.0	0.0	0.0	0.0	0.0	0.0	0.0	0.0	0.0
Havcr2	363578	symbol	R. norvegicus	363578	R. norvegicus	Havcr2	hepatitis A virus cellular receptor 2	GO:0032712 negative regulation of interleukin-3 production;GO:0071656 negative regulation of granulocyte colony-stimulating factor production;GO:1901257 negative regulation of macrophage colony-stimulating factor production	0.0	1.0	0.0	1.0	0.0	0.0	1.0	0.0	0.0	0.0	1.0	1.0	0.0	0.0	0.0	0.0	0.0	1.0	0.0	0.0
Pdlim1	54133	symbol	R. norvegicus	54133	R. norvegicus	Pdlim1	PDZ and LIM domain 1	GO:0030950 establishment or maintenance of actin cytoskeleton polarity;GO:0030952 establishment or maintenance of cytoskeleton polarity;GO:0030011 maintenance of cell polarity	0.0	0.0	0.0	0.0	0.0	1.0	0.0	0.0	0.0	0.0	0.0	0.0	0.0	0.0	0.0	0.0	0.0	0.0	0.0	0.0
Lgals3	83781	symbol	R. norvegicus	83781	R. norvegicus	Lgals3	galectin 3	GO:1903769 negative regulation of cell proliferation in bone marrow;GO:2000521 negative regulation of immunological synapse formation;GO:2001189 negative regulation of T cell activation via T cell receptor contact with antigen bound to MHC molecule on antigen presenting cell	0.0	0.0	0.0	1.0	1.0	1.0	0.0	0.0	1.0	0.0	0.0	1.0	0.0	0.0	0.0	1.0	0.0	1.0	0.0	1.0
Mtus2	498136	symbol	R. norvegicus	498136	R. norvegicus	Mtus2	microtubule associated scaffold protein 2		0.0	0.0	0.0	0.0	0.0	0.0	0.0	0.0	0.0	0.0	0.0	0.0	0.0	0.0	0.0	0.0	0.0	0.0	0.0	0.0
Spib	499146	symbol	R. norvegicus	499146	R. norvegicus	Spib	Spi-B transcription factor	GO:0030225 macrophage differentiation;GO:0002573 myeloid leukocyte differentiation;GO:0030099 myeloid cell differentiation	0.0	0.0	0.0	0.0	0.0	0.0	0.0	0.0	0.0	0.0	0.0	0.0	0.0	0.0	0.0	0.0	0.0	0.0	0.0	0.0
Pmaip1	492821	symbol	R. norvegicus	492821	R. norvegicus	Pmaip1	phorbol-12-myristate-13-acetate-induced protein 1	GO:1900739 regulation of protein insertion into mitochondrial membrane involved in apoptotic signaling pathway;GO:1900740 positive regulation of protein insertion into mitochondrial membrane involved in apoptotic signaling pathway;GO:0001844 protein insertion into mitochondrial membrane involved in apoptotic signaling pathway	0.0	0.0	1.0	0.0	0.0	0.0	0.0	0.0	0.0	0.0	0.0	1.0	0.0	0.0	0.0	0.0	0.0	1.0	0.0	1.0
Tubb2b	291081	symbol	R. norvegicus	291081	R. norvegicus	Tubb2b	tubulin, beta 2B class IIb	GO:1902669 positive regulation of axon guidance;GO:1902667 regulation of axon guidance;GO:1990403 embryonic brain development	0.0	0.0	0.0	0.0	0.0	1.0	0.0	0.0	1.0	0.0	0.0	0.0	0.0	0.0	1.0	0.0	0.0	0.0	0.0	0.0
Cacnb3	25297	symbol	R. norvegicus	25297	R. norvegicus	Cacnb3	calcium voltage-gated channel auxiliary subunit beta 3	GO:1905787 regulation of detection of mechanical stimulus involved in sensory perception of touch;GO:1905788 negative regulation of detection of mechanical stimulus involved in sensory perception of touch;GO:0050976 detection of mechanical stimulus involved in sensory perception of touch	0.0	1.0	1.0	1.0	0.0	0.0	0.0	0.0	0.0	0.0	0.0	1.0	1.0	0.0	0.0	0.0	0.0	0.0	0.0	1.0
Slc38a1	170567	symbol	R. norvegicus	170567	R. norvegicus	Slc38a1	solute carrier family 38, member 1	GO:0006868 glutamine transport;GO:0015804 neutral amino acid transport;GO:1902475 L-alpha-amino acid transmembrane transport	0.0	0.0	0.0	0.0	0.0	0.0	1.0	0.0	0.0	0.0	0.0	0.0	0.0	0.0	0.0	0.0	0.0	0.0	0.0	0.0
Ptgs1	24693	symbol	R. norvegicus	24693	R. norvegicus	Ptgs1	prostaglandin-endoperoxide synthase 1	GO:0019371 cyclooxygenase pathway;GO:0032811 negative regulation of epinephrine secretion;GO:0014060 regulation of epinephrine secretion	0.0	0.0	0.0	0.0	0.0	0.0	0.0	0.0	0.0	1.0	1.0	0.0	1.0	0.0	0.0	0.0	0.0	0.0	0.0	1.0
Il9r	24500	symbol	R. norvegicus	24500	R. norvegicus	Il9r	interleukin 9 receptor	GO:0038113 interleukin-9-mediated signaling pathway;GO:0071355 cellular response to interleukin-9;GO:0071104 response to interleukin-9	0.0	0.0	0.0	0.0	0.0	0.0	0.0	0.0	0.0	0.0	0.0	0.0	0.0	0.0	1.0	0.0	0.0	0.0	0.0	0.0
Ube2ql1	679949	symbol	R. norvegicus	679949	R. norvegicus	Ube2ql1	ubiquitin-conjugating enzyme E2Q family-like 1	GO:0000209 protein polyubiquitination;GO:0016567 protein ubiquitination;GO:0032446 protein modification by small protein conjugation	0.0	0.0	0.0	0.0	0.0	0.0	0.0	0.0	0.0	0.0	0.0	0.0	0.0	0.0	0.0	0.0	0.0	0.0	0.0	0.0
Ephb6	312275	symbol	R. norvegicus	312275	R. norvegicus	Ephb6	Eph receptor B6	GO:2000525 positive regulation of T cell costimulation;GO:0001806 type IV hypersensitivity;GO:2000523 regulation of T cell costimulation	0.0	0.0	0.0	1.0	0.0	0.0	0.0	0.0	1.0	0.0	1.0	1.0	0.0	0.0	1.0	0.0	0.0	0.0	0.0	0.0
Selp	25651	symbol	R. norvegicus	25651	R. norvegicus	Selp	selectin P	GO:0010572 positive regulation of platelet activation;GO:1903238 positive regulation of leukocyte tethering or rolling;GO:1903236 regulation of leukocyte tethering or rolling	0.0	1.0	0.0	1.0	0.0	1.0	0.0	0.0	1.0	0.0	1.0	0.0	0.0	1.0	0.0	0.0	0.0	0.0	0.0	0.0
Cd44	25406	symbol	R. norvegicus	25406	R. norvegicus	Cd44	CD44 molecule (Indian blood group)	GO:1900623 regulation of monocyte aggregation;GO:1900625 positive regulation of monocyte aggregation;GO:0002901 mature B cell apoptotic process	1.0	1.0	1.0	1.0	0.0	1.0	0.0	0.0	0.0	0.0	1.0	0.0	0.0	0.0	1.0	0.0	1.0	1.0	1.0	0.0
Cyp27b1	114700	symbol	R. norvegicus	114700	R. norvegicus	Cyp27b1	cytochrome P450, family 27, subfamily b, polypeptide 1	GO:0010956 negative regulation of calcidiol 1-monooxygenase activity;GO:0010979 regulation of vitamin D 24-hydroxylase activity;GO:0010980 positive regulation of vitamin D 24-hydroxylase activity	0.0	1.0	1.0	0.0	1.0	0.0	1.0	1.0	0.0	0.0	0.0	0.0	0.0	0.0	1.0	0.0	1.0	1.0	0.0	1.0
Atp2c2	171496	symbol	R. norvegicus	171496	R. norvegicus	Atp2c2	ATPase secretory pathway Ca2+ transporting 2	GO:0071421 manganese ion transmembrane transport;GO:0006828 manganese ion transport;GO:0090280 positive regulation of calcium ion import	0.0	0.0	0.0	0.0	0.0	0.0	0.0	0.0	0.0	0.0	0.0	0.0	0.0	0.0	0.0	0.0	0.0	0.0	0.0	0.0
Adipoq	246253	symbol	R. norvegicus	246253	R. norvegicus	Adipoq	adiponectin, C1Q and collagen domain containing	GO:2000477 regulation of metanephric glomerular visceral epithelial cell development;GO:2000478 positive regulation of metanephric glomerular visceral epithelial cell development;GO:2000534 positive regulation of renal albumin absorption	0.0	1.0	1.0	1.0	1.0	0.0	0.0	0.0	0.0	1.0	1.0	0.0	1.0	1.0	0.0	0.0	0.0	1.0	0.0	1.0
LOC103694491	103694491	Gene_ID	R. norvegicus	103694491	R. norvegicus	LOC103694491	uncharacterized protein MGC39606 homolog		0.0	0.0	0.0	0.0	0.0	0.0	0.0	0.0	0.0	0.0	0.0	0.0	0.0	0.0	0.0	0.0	0.0	0.0	0.0	0.0
Mis18bp1	689296	symbol	R. norvegicus	689296	R. norvegicus	Mis18bp1	MIS18 binding protein 1		0.0	0.0	0.0	0.0	0.0	0.0	0.0	0.0	0.0	0.0	0.0	0.0	0.0	0.0	0.0	0.0	0.0	0.0	0.0	0.0
Anxa13	362915	symbol	R. norvegicus	362915	R. norvegicus	Anxa13	annexin A13	GO:0042998 positive regulation of Golgi to plasma membrane protein transport;GO:0042997 negative regulation of Golgi to plasma membrane protein transport;GO:0042996 regulation of Golgi to plasma membrane protein transport	0.0	0.0	0.0	0.0	0.0	0.0	0.0	0.0	0.0	0.0	0.0	0.0	0.0	0.0	0.0	0.0	0.0	0.0	0.0	1.0
Mttp	310900	symbol	R. norvegicus	310900	R. norvegicus	Mttp	microsomal triglyceride transfer protein	GO:0034196 acylglycerol transport;GO:0034197 triglyceride transport;GO:1902389 ceramide 1-phosphate transport	0.0	0.0	0.0	0.0	0.0	0.0	0.0	0.0	0.0	0.0	0.0	0.0	0.0	0.0	0.0	0.0	0.0	0.0	0.0	1.0
Clcnka	79425	symbol	R. norvegicus	79425	R. norvegicus	Clcnka	chloride voltage-gated channel Ka	GO:0072053 renal inner medulla development;GO:0009414 response to water deprivation;GO:0009415 response to water	0.0	1.0	0.0	0.0	0.0	0.0	0.0	0.0	0.0	0.0	0.0	0.0	0.0	0.0	0.0	0.0	0.0	0.0	0.0	0.0
Spp1	25353	symbol	R. norvegicus	25353	R. norvegicus	Spp1	secreted phosphoprotein 1	GO:0048685 negative regulation of collateral sprouting of intact axon in response to injury;GO:0048673 collateral sprouting of intact axon in response to injury;GO:0048683 regulation of collateral sprouting of intact axon in response to injury	1.0	1.0	1.0	1.0	0.0	0.0	0.0	0.0	1.0	1.0	1.0	0.0	1.0	0.0	1.0	0.0	0.0	0.0	1.0	1.0
Inhbb	25196	symbol	R. norvegicus	25196	R. norvegicus	Inhbb	inhibin subunit beta B	GO:0032605 hepatocyte growth factor production;GO:0032646 regulation of hepatocyte growth factor production;GO:0032686 negative regulation of hepatocyte growth factor production	0.0	1.0	1.0	0.0	0.0	0.0	0.0	0.0	0.0	0.0	0.0	0.0	1.0	0.0	0.0	0.0	1.0	0.0	0.0	1.0
Itgb1bp2	317258	symbol	R. norvegicus	317258	R. norvegicus	Itgb1bp2	integrin subunit beta 1 binding protein 2	GO:0007229 integrin-mediated signaling pathway;GO:0007166 cell surface receptor signaling pathway;GO:0007165 signal transduction	0.0	0.0	0.0	0.0	0.0	0.0	0.0	0.0	0.0	0.0	0.0	0.0	0.0	0.0	0.0	0.0	0.0	0.0	0.0	0.0
Ifnlr1	362628	symbol	R. norvegicus	362628	R. norvegicus	Ifnlr1	interferon, lambda receptor 1	GO:0050691 regulation of defense response to virus by host;GO:0002385 mucosal immune response;GO:0002251 organ or tissue specific immune response	0.0	0.0	0.0	0.0	0.0	0.0	0.0	0.0	0.0	0.0	0.0	1.0	0.0	0.0	0.0	0.0	0.0	0.0	0.0	0.0
Cysltr1	114099	symbol	R. norvegicus	114099	R. norvegicus	Cysltr1	cysteinyl leukotriene receptor 1	GO:0061737 leukotriene signaling pathway;GO:0045907 positive regulation of vasoconstriction;GO:0002437 inflammatory response to antigenic stimulus	0.0	0.0	0.0	0.0	0.0	1.0	0.0	0.0	1.0	0.0	1.0	0.0	1.0	0.0	0.0	0.0	0.0	0.0	0.0	0.0
Ppl	302934	symbol	R. norvegicus	302934	R. norvegicus	Ppl	periplakin	GO:0045104 intermediate filament cytoskeleton organization;GO:0045103 intermediate filament-based process;GO:0009612 response to mechanical stimulus	0.0	1.0	0.0	0.0	0.0	0.0	0.0	0.0	0.0	0.0	0.0	0.0	0.0	0.0	0.0	0.0	0.0	0.0	0.0	0.0
Slc25a25	246771	symbol	R. norvegicus	246771	R. norvegicus	Slc25a25	solute carrier family 25 member 25	GO:0015867 ATP transport;GO:0051503 adenine nucleotide transport;GO:0015868 purine ribonucleotide transport	0.0	0.0	1.0	0.0	0.0	0.0	0.0	0.0	0.0	0.0	0.0	0.0	0.0	0.0	0.0	0.0	0.0	0.0	0.0	0.0
Rrad	83521	symbol	R. norvegicus	83521	R. norvegicus	Rrad	RRAD, Ras related glycolysis inhibitor and calcium channel regulator	GO:1901842 negative regulation of high voltage-gated calcium channel activity;GO:1901841 regulation of high voltage-gated calcium channel activity;GO:1901386 negative regulation of voltage-gated calcium channel activity	0.0	0.0	0.0	0.0	0.0	0.0	0.0	0.0	0.0	0.0	0.0	0.0	0.0	0.0	1.0	0.0	0.0	0.0	0.0	1.0
Itgb4	25724	symbol	R. norvegicus	25724	R. norvegicus	Itgb4	integrin subunit beta 4	GO:0032290 peripheral nervous system myelin formation;GO:0031581 hemidesmosome assembly;GO:0035878 nail development	1.0	1.0	0.0	0.0	0.0	1.0	1.0	1.0	0.0	0.0	0.0	0.0	0.0	0.0	0.0	0.0	0.0	0.0	0.0	0.0
RT1-CE15	414789	symbol	R. norvegicus	414789	R. norvegicus	RT1-CE15	RT1 class I, locus CE15		0.0	0.0	0.0	0.0	0.0	0.0	0.0	0.0	0.0	0.0	0.0	0.0	0.0	1.0	0.0	0.0	0.0	0.0	0.0	0.0
Itga2	170921	symbol	R. norvegicus	170921	R. norvegicus	Itga2	integrin subunit alpha 2	GO:0033343 positive regulation of collagen binding;GO:0033341 regulation of collagen binding;GO:0010694 positive regulation of alkaline phosphatase activity	1.0	1.0	1.0	1.0	1.0	1.0	1.0	1.0	1.0	0.0	1.0	0.0	1.0	0.0	0.0	0.0	0.0	0.0	1.0	1.0
Kcng1	296395	symbol	R. norvegicus	296395	R. norvegicus	Kcng1	potassium voltage-gated channel modifier subfamily G member 1	GO:1902259 regulation of delayed rectifier potassium channel activity;GO:1901016 regulation of potassium ion transmembrane transporter activity;GO:1901379 regulation of potassium ion transmembrane transport	0.0	0.0	0.0	0.0	0.0	0.0	0.0	0.0	0.0	0.0	0.0	0.0	0.0	0.0	0.0	0.0	0.0	0.0	0.0	0.0
Epor	24336	symbol	R. norvegicus	24336	R. norvegicus	Epor	erythropoietin receptor	GO:1904374 cellular response to kainic acid;GO:0038162 erythropoietin-mediated signaling pathway;GO:1904373 response to kainic acid	1.0	0.0	0.0	0.0	0.0	0.0	1.0	0.0	0.0	0.0	0.0	0.0	0.0	0.0	0.0	0.0	1.0	0.0	0.0	0.0
Dmrt2	309430	symbol	R. norvegicus	309430	R. norvegicus	Dmrt2	doublesex and mab-3 related transcription factor 2	GO:2000287 positive regulation of myotome development;GO:2000290 regulation of myotome development;GO:0061055 myotome development	0.0	0.0	0.0	0.0	0.0	0.0	0.0	0.0	0.0	0.0	0.0	0.0	0.0	0.0	0.0	0.0	1.0	0.0	0.0	0.0
Atp4a	24216	symbol	R. norvegicus	24216	R. norvegicus	Atp4a	ATPase H+/K+ transporting subunit alpha	GO:0010248 establishment or maintenance of transmembrane electrochemical gradient;GO:0030007 cellular potassium ion homeostasis;GO:0036376 sodium ion export across plasma membrane	0.0	0.0	0.0	0.0	0.0	0.0	0.0	0.0	0.0	0.0	0.0	0.0	0.0	0.0	0.0	0.0	0.0	0.0	0.0	0.0
Klhl31	315833	symbol	R. norvegicus	315833	R. norvegicus	Klhl31	kelch-like family member 31	GO:0046329 negative regulation of JNK cascade;GO:0032873 negative regulation of stress-activated MAPK cascade;GO:0070303 negative regulation of stress-activated protein kinase signaling cascade	0.0	0.0	0.0	0.0	0.0	0.0	0.0	0.0	0.0	0.0	0.0	0.0	0.0	0.0	0.0	0.0	0.0	0.0	0.0	0.0
Rasgrp1	29434	symbol	R. norvegicus	29434	R. norvegicus	Rasgrp1	RAS guanyl releasing protein 1	GO:0033089 positive regulation of T cell differentiation in thymus;GO:0032825 positive regulation of natural killer cell differentiation;GO:0032725 positive regulation of granulocyte macrophage colony-stimulating factor production	0.0	0.0	0.0	1.0	0.0	0.0	0.0	0.0	0.0	0.0	1.0	1.0	0.0	0.0	0.0	0.0	0.0	0.0	0.0	0.0
Coro2a	313235	symbol	R. norvegicus	313235	R. norvegicus	Coro2a	coronin 2A		0.0	0.0	0.0	0.0	0.0	0.0	0.0	0.0	0.0	0.0	0.0	0.0	0.0	0.0	0.0	0.0	0.0	0.0	0.0	0.0
Cyp11a1	29680	symbol	R. norvegicus	29680	R. norvegicus	Cyp11a1	cytochrome P450, family 11, subfamily a, polypeptide 1	GO:0060014 granulosa cell differentiation;GO:0018963 phthalate metabolic process;GO:0033595 response to genistein	0.0	0.0	1.0	0.0	1.0	0.0	1.0	0.0	0.0	0.0	0.0	0.0	0.0	0.0	0.0	0.0	1.0	0.0	0.0	1.0
Scara5	305974	symbol	R. norvegicus	305974	R. norvegicus	Scara5	scavenger receptor class A, member 5	GO:0070207 protein homotrimerization;GO:0070206 protein trimerization;GO:0034755 iron ion transmembrane transport	0.0	0.0	0.0	0.0	0.0	0.0	0.0	0.0	0.0	0.0	0.0	0.0	0.0	0.0	0.0	0.0	0.0	0.0	0.0	0.0
Aqp6	29170	symbol	R. norvegicus	29170	R. norvegicus	Aqp6	aquaporin 6	GO:0015706 nitrate transport;GO:0015670 carbon dioxide transport;GO:0019755 one-carbon compound transport	0.0	0.0	0.0	0.0	0.0	0.0	0.0	0.0	0.0	0.0	0.0	0.0	0.0	0.0	0.0	0.0	0.0	0.0	0.0	0.0
Fpr3	292413	symbol	R. norvegicus	292413	R. norvegicus	Fpr3	formyl peptide receptor 3	GO:0002430 complement receptor mediated signaling pathway;GO:0007200 phospholipase C-activating G protein-coupled receptor signaling pathway;GO:0002429 immune response-activating cell surface receptor signaling pathway	0.0	0.0	0.0	1.0	0.0	0.0	0.0	0.0	0.0	0.0	1.0	1.0	0.0	0.0	0.0	0.0	0.0	0.0	0.0	0.0
Gucy2g	245708	symbol	R. norvegicus	245708	R. norvegicus	Gucy2g	guanylate cyclase 2G	GO:0007168 receptor guanylyl cyclase signaling pathway;GO:0006182 cGMP biosynthetic process;GO:0046068 cGMP metabolic process	0.0	0.0	0.0	0.0	0.0	0.0	0.0	0.0	0.0	0.0	0.0	0.0	0.0	0.0	0.0	0.0	0.0	0.0	0.0	0.0
Adam8	499285	symbol	R. norvegicus	499285	R. norvegicus	Adam8	ADAM metallopeptidase domain 8	GO:0072680 extracellular matrix-dependent thymocyte migration;GO:0072681 fibronectin-dependent thymocyte migration;GO:2000413 regulation of fibronectin-dependent thymocyte migration	1.0	0.0	0.0	1.0	0.0	1.0	0.0	0.0	1.0	1.0	1.0	1.0	0.0	0.0	0.0	0.0	0.0	0.0	1.0	0.0
Tspan1	298436	symbol	R. norvegicus	298436	R. norvegicus	Tspan1	tetraspanin 1	GO:0050821 protein stabilization;GO:0031647 regulation of protein stability;GO:0065008 regulation of biological quality	0.0	0.0	0.0	0.0	0.0	0.0	0.0	0.0	0.0	0.0	0.0	0.0	0.0	0.0	0.0	0.0	0.0	0.0	0.0	0.0
Adamts3	305253	symbol	R. norvegicus	305253	R. norvegicus	Adamts3	ADAM metallopeptidase with thrombospondin type 1, motif 3	GO:1900748 positive regulation of vascular endothelial growth factor signaling pathway;GO:1900746 regulation of vascular endothelial growth factor signaling pathway;GO:1902547 regulation of cellular response to vascular endothelial growth factor stimulus	1.0	0.0	0.0	0.0	0.0	0.0	0.0	0.0	0.0	0.0	0.0	0.0	0.0	0.0	0.0	1.0	0.0	0.0	1.0	0.0
Adgrg5	307645	symbol	R. norvegicus	307645	R. norvegicus	Adgrg5	adhesion G protein-coupled receptor G5	GO:0007189 adenylate cyclase-activating G protein-coupled receptor signaling pathway;GO:0007188 adenylate cyclase-modulating G protein-coupled receptor signaling pathway;GO:0007186 G protein-coupled receptor signaling pathway	0.0	0.0	0.0	0.0	0.0	0.0	0.0	0.0	0.0	0.0	0.0	0.0	0.0	0.0	0.0	0.0	0.0	0.0	0.0	0.0
Oxgr1	290493	symbol	R. norvegicus	290493	R. norvegicus	Oxgr1	oxoglutarate receptor 1	GO:0007186 G protein-coupled receptor signaling pathway;GO:0007165 signal transduction;GO:0023052 signaling	0.0	0.0	0.0	0.0	0.0	0.0	0.0	0.0	0.0	0.0	0.0	0.0	0.0	0.0	0.0	0.0	0.0	0.0	0.0	0.0
Pkd1l1	289796	symbol	R. norvegicus	289796	R. norvegicus	Pkd1l1	polycystin 1 like 1, transient receptor potential channel interacting	GO:0003127 detection of nodal flow;GO:0009726 detection of endogenous stimulus;GO:0070986 left/right axis specification	0.0	0.0	0.0	0.0	0.0	0.0	0.0	0.0	0.0	0.0	0.0	0.0	0.0	0.0	0.0	0.0	0.0	0.0	0.0	0.0
Ccdc40	287867	symbol	R. norvegicus	287867	R. norvegicus	Ccdc40	coiled-coil domain containing 40	GO:0035469 determination of pancreatic left/right asymmetry;GO:0071910 determination of liver left/right asymmetry;GO:0071907 determination of digestive tract left/right asymmetry	0.0	0.0	0.0	0.0	0.0	0.0	0.0	0.0	0.0	0.0	0.0	0.0	0.0	0.0	0.0	0.0	0.0	0.0	0.0	0.0
Stra6	363071	symbol	R. norvegicus	363071	R. norvegicus	Stra6	signaling receptor and transporter of retinol STRA6	GO:0061143 alveolar primary septum development;GO:0043585 nose morphogenesis;GO:0034633 retinol transport	0.0	0.0	0.0	0.0	0.0	1.0	0.0	0.0	0.0	0.0	0.0	0.0	0.0	0.0	0.0	0.0	1.0	0.0	0.0	0.0
Pou3f1	192110	symbol	R. norvegicus	192110	R. norvegicus	Pou3f1	POU class 3 homeobox 1	GO:0022011 myelination in peripheral nervous system;GO:0032292 peripheral nervous system axon ensheathment;GO:0014044 Schwann cell development	0.0	0.0	0.0	0.0	1.0	0.0	0.0	1.0	0.0	0.0	0.0	0.0	0.0	0.0	0.0	0.0	0.0	0.0	0.0	0.0
Shisal1	500913	symbol	R. norvegicus	500913	R. norvegicus	Shisal1	shisa like 1		0.0	0.0	0.0	0.0	0.0	0.0	0.0	0.0	0.0	0.0	0.0	0.0	0.0	0.0	0.0	0.0	0.0	0.0	0.0	0.0
Slc35g1	294072	symbol	R. norvegicus	294072	R. norvegicus	Slc35g1	solute carrier family 35, member G1	GO:1990034 calcium ion export across plasma membrane;GO:1901660 calcium ion export;GO:0070839 metal ion export	0.0	0.0	0.0	0.0	0.0	0.0	0.0	0.0	0.0	0.0	0.0	0.0	0.0	0.0	0.0	0.0	0.0	0.0	0.0	0.0
Capg	297339	symbol	R. norvegicus	297339	R. norvegicus	Capg	capping actin protein, gelsolin like	GO:0071803 positive regulation of podosome assembly;GO:0051014 actin filament severing;GO:0071801 regulation of podosome assembly	0.0	0.0	0.0	0.0	0.0	0.0	0.0	0.0	0.0	0.0	0.0	0.0	1.0	0.0	0.0	1.0	0.0	0.0	0.0	0.0
Baat	29725	symbol	R. norvegicus	29725	R. norvegicus	Baat	bile acid CoA:amino acid N-acyltransferase	GO:0002152 bile acid conjugation;GO:0019530 taurine metabolic process;GO:0019694 alkanesulfonate metabolic process	0.0	0.0	0.0	0.0	0.0	0.0	0.0	0.0	0.0	0.0	0.0	0.0	0.0	0.0	0.0	0.0	0.0	0.0	0.0	0.0
Gprc5a	312790	symbol	R. norvegicus	312790	R. norvegicus	Gprc5a	G protein-coupled receptor, class C, group 5, member A	GO:0007175 negative regulation of epidermal growth factor-activated receptor activity;GO:0042059 negative regulation of epidermal growth factor receptor signaling pathway;GO:0007176 regulation of epidermal growth factor-activated receptor activity	0.0	0.0	0.0	0.0	0.0	0.0	0.0	0.0	0.0	0.0	0.0	0.0	0.0	0.0	0.0	0.0	0.0	0.0	0.0	0.0
Slc4a1	24779	symbol	R. norvegicus	24779	R. norvegicus	Slc4a1	solute carrier family 4 member 1 (Diego blood group)	GO:1904538 regulation of glycolytic process through fructose-6-phosphate;GO:1904539 negative regulation of glycolytic process through fructose-6-phosphate;GO:0010037 response to carbon dioxide	0.0	1.0	1.0	1.0	0.0	0.0	0.0	0.0	0.0	0.0	0.0	0.0	0.0	0.0	0.0	0.0	0.0	0.0	0.0	0.0
Cntn3	54279	symbol	R. norvegicus	54279	R. norvegicus	Cntn3	contactin 3	GO:0098609 cell-cell adhesion;GO:0007155 cell adhesion;GO:0022610 biological adhesion	0.0	0.0	0.0	0.0	0.0	0.0	0.0	0.0	0.0	0.0	0.0	0.0	0.0	0.0	0.0	0.0	0.0	0.0	0.0	0.0
Fcgr2b	289211	symbol	R. norvegicus	289211	R. norvegicus	Fcgr2b	Fc fragment of IgG receptor IIb	GO:0001811 negative regulation of type I hypersensitivity;GO:0002884 negative regulation of hypersensitivity;GO:0033030 negative regulation of neutrophil apoptotic process	0.0	1.0	0.0	1.0	0.0	0.0	0.0	0.0	0.0	0.0	1.0	1.0	0.0	0.0	0.0	0.0	0.0	1.0	0.0	1.0
Rfx2	301121	symbol	R. norvegicus	301121	R. norvegicus	Rfx2	regulatory factor X2	GO:0001675 acrosome assembly;GO:0033363 secretory granule organization;GO:0010927 cellular component assembly involved in morphogenesis	0.0	0.0	0.0	0.0	0.0	0.0	0.0	0.0	0.0	0.0	0.0	0.0	0.0	0.0	0.0	0.0	0.0	0.0	0.0	0.0
Gdf15	29455	symbol	R. norvegicus	29455	R. norvegicus	Gdf15	growth differentiation factor 15	GO:0060400 negative regulation of growth hormone receptor signaling pathway;GO:0060398 regulation of growth hormone receptor signaling pathway;GO:0002023 reduction of food intake in response to dietary excess	0.0	0.0	1.0	0.0	0.0	0.0	0.0	0.0	0.0	0.0	0.0	0.0	0.0	0.0	1.0	0.0	0.0	0.0	0.0	0.0
Slc4a5	297386	symbol	R. norvegicus	297386	R. norvegicus	Slc4a5	solute carrier family 4 member 5	GO:0033326 cerebrospinal fluid secretion;GO:0048311 mitochondrion distribution;GO:0015701 bicarbonate transport	0.0	1.0	0.0	0.0	1.0	0.0	0.0	0.0	0.0	0.0	0.0	0.0	1.0	0.0	0.0	0.0	0.0	0.0	0.0	0.0
Dpf1	50545	symbol	R. norvegicus	50545	R. norvegicus	Dpf1	double PHD fingers 1	GO:0045944 positive regulation of transcription by RNA polymerase II;GO:0045892 negative regulation of transcription, DNA-templated;GO:1903507 negative regulation of nucleic acid-templated transcription	0.0	0.0	0.0	0.0	0.0	0.0	0.0	0.0	0.0	0.0	0.0	0.0	0.0	0.0	0.0	0.0	0.0	0.0	0.0	0.0
Cux2	288665	symbol	R. norvegicus	288665	R. norvegicus	Cux2	cut-like homeobox 2	GO:0007614 short-term memory;GO:0061003 positive regulation of dendritic spine morphogenesis;GO:2000463 positive regulation of excitatory postsynaptic potential	0.0	0.0	0.0	0.0	0.0	0.0	0.0	0.0	0.0	0.0	0.0	0.0	1.0	0.0	1.0	0.0	0.0	0.0	0.0	0.0
C4b	406161	symbol	R. norvegicus	406161	R. norvegicus	C4b	complement C4B (Chido blood group)	GO:2000427 positive regulation of apoptotic cell clearance;GO:2000425 regulation of apoptotic cell clearance;GO:0032490 detection of molecule of bacterial origin	0.0	0.0	0.0	1.0	0.0	0.0	0.0	0.0	0.0	0.0	1.0	1.0	0.0	0.0	0.0	0.0	0.0	0.0	0.0	0.0
Enkur	291354	symbol	R. norvegicus	291354	R. norvegicus	Enkur	enkurin, TRPC channel interacting protein	GO:0061966 establishment of left/right asymmetry;GO:0030317 flagellated sperm motility;GO:0097722 sperm motility	0.0	0.0	0.0	0.0	0.0	0.0	0.0	0.0	0.0	0.0	0.0	0.0	0.0	0.0	0.0	0.0	0.0	0.0	0.0	0.0
Rpl12-ps1	296644	symbol	R. norvegicus	296644	R. norvegicus	Rpl12-ps1	ribosomal protein L12, pseudogene 1		0.0	0.0	0.0	0.0	0.0	0.0	0.0	0.0	0.0	0.0	0.0	0.0	0.0	0.0	0.0	0.0	0.0	0.0	0.0	0.0
Kcnj11	83535	symbol	R. norvegicus	83535	R. norvegicus	Kcnj11	potassium inwardly-rectifying channel, subfamily J, member 11	GO:0071316 cellular response to nicotine;GO:0033198 response to ATP;GO:1990573 potassium ion import across plasma membrane	0.0	0.0	0.0	0.0	0.0	0.0	0.0	0.0	0.0	0.0	0.0	0.0	0.0	0.0	0.0	0.0	0.0	0.0	0.0	1.0
Mmp2	81686	symbol	R. norvegicus	81686	R. norvegicus	Mmp2	matrix metallopeptidase 2	GO:0001957 intramembranous ossification;GO:0036072 direct ossification;GO:0001955 blood vessel maturation	1.0	1.0	0.0	1.0	0.0	1.0	1.0	0.0	0.0	1.0	0.0	1.0	1.0	1.0	1.0	1.0	1.0	0.0	1.0	0.0
Klf5	84410	symbol	R. norvegicus	84410	R. norvegicus	Klf5	Kruppel-like factor 5	GO:0061586 positive regulation of transcription by transcription factor localization;GO:0099156 cell-cell signaling via exosome;GO:2000723 negative regulation of cardiac vascular smooth muscle cell differentiation	0.0	0.0	0.0	0.0	1.0	1.0	0.0	0.0	0.0	0.0	0.0	0.0	0.0	0.0	0.0	0.0	0.0	0.0	0.0	0.0
Cfap65	301521	symbol	R. norvegicus	301521	R. norvegicus	Cfap65	cilia and flagella associated protein 65		0.0	0.0	0.0	0.0	0.0	0.0	0.0	0.0	0.0	0.0	0.0	0.0	0.0	0.0	0.0	0.0	0.0	0.0	0.0	0.0
Cldn3	65130	symbol	R. norvegicus	65130	R. norvegicus	Cldn3	claudin 3	GO:0150111 regulation of transepithelial transport;GO:1905050 positive regulation of metallopeptidase activity;GO:0014045 establishment of endothelial blood-brain barrier	0.0	1.0	0.0	0.0	1.0	1.0	0.0	0.0	0.0	0.0	0.0	0.0	0.0	1.0	0.0	0.0	0.0	1.0	0.0	0.0
Fam189a2	309415	symbol	R. norvegicus	309415	R. norvegicus	Fam189a2	family with sequence similarity 189, member A2		0.0	0.0	0.0	0.0	0.0	0.0	0.0	0.0	0.0	0.0	0.0	0.0	0.0	0.0	0.0	0.0	0.0	0.0	0.0	0.0
Cd101	310727	symbol	R. norvegicus	310727	R. norvegicus	Cd101	CD101 molecule	GO:0002763 positive regulation of myeloid leukocyte differentiation;GO:0045639 positive regulation of myeloid cell differentiation;GO:0002761 regulation of myeloid leukocyte differentiation	0.0	0.0	0.0	0.0	0.0	0.0	0.0	0.0	0.0	0.0	0.0	0.0	0.0	0.0	0.0	0.0	0.0	0.0	0.0	0.0
Tlr5	289337	symbol	R. norvegicus	289337	R. norvegicus	Tlr5	toll-like receptor 5	GO:0034146 toll-like receptor 5 signaling pathway;GO:0002755 MyD88-dependent toll-like receptor signaling pathway;GO:0034123 positive regulation of toll-like receptor signaling pathway	0.0	0.0	0.0	0.0	0.0	0.0	0.0	0.0	0.0	0.0	1.0	0.0	0.0	0.0	0.0	0.0	1.0	0.0	0.0	0.0
Tspan32	365390	symbol	R. norvegicus	365390	R. norvegicus	Tspan32	tetraspanin 32	GO:0030886 negative regulation of myeloid dendritic cell activation;GO:0030885 regulation of myeloid dendritic cell activation;GO:0042832 defense response to protozoan	0.0	1.0	0.0	1.0	0.0	0.0	0.0	0.0	0.0	0.0	1.0	1.0	0.0	0.0	0.0	0.0	0.0	1.0	0.0	0.0
Cldn4	304407	symbol	R. norvegicus	304407	R. norvegicus	Cldn4	claudin 4	GO:1905050 positive regulation of metallopeptidase activity;GO:1905048 regulation of metallopeptidase activity;GO:0070293 renal absorption	0.0	1.0	0.0	0.0	0.0	1.0	1.0	1.0	0.0	1.0	0.0	0.0	0.0	1.0	0.0	0.0	0.0	0.0	0.0	0.0
Tcp11	309641	symbol	R. norvegicus	309641	R. norvegicus	Tcp11	t-complex 11	GO:1902490 regulation of sperm capacitation;GO:0048240 sperm capacitation;GO:0045920 negative regulation of exocytosis	0.0	0.0	0.0	0.0	0.0	0.0	0.0	0.0	0.0	0.0	0.0	0.0	0.0	0.0	0.0	0.0	0.0	0.0	0.0	1.0
Rhbdl2	298512	symbol	R. norvegicus	298512	R. norvegicus	Rhbdl2	rhomboid like 2	GO:0006508 proteolysis;GO:0019538 protein metabolic process;GO:1901564 organonitrogen compound metabolic process	0.0	0.0	0.0	0.0	0.0	0.0	0.0	0.0	0.0	0.0	0.0	0.0	0.0	0.0	0.0	0.0	0.0	0.0	0.0	0.0
Gpr63	297952	symbol	R. norvegicus	297952	R. norvegicus	Gpr63	G protein-coupled receptor 63	GO:0007186 G protein-coupled receptor signaling pathway;GO:0007165 signal transduction;GO:0023052 signaling	0.0	0.0	0.0	0.0	0.0	0.0	0.0	0.0	0.0	0.0	0.0	0.0	0.0	0.0	0.0	0.0	0.0	0.0	0.0	0.0
Tgm1	60335	symbol	R. norvegicus	60335	R. norvegicus	Tgm1	transglutaminase 1	GO:0010838 positive regulation of keratinocyte proliferation;GO:0031424 keratinization;GO:0018149 peptide cross-linking	0.0	0.0	0.0	0.0	1.0	0.0	0.0	1.0	0.0	0.0	0.0	0.0	0.0	0.0	0.0	0.0	0.0	0.0	0.0	0.0
Tmie	501061	symbol	R. norvegicus	501061	R. norvegicus	Tmie	transmembrane inner ear	GO:0042472 inner ear morphogenesis;GO:0042471 ear morphogenesis;GO:0007605 sensory perception of sound	0.0	0.0	0.0	0.0	0.0	0.0	0.0	0.0	0.0	0.0	0.0	0.0	0.0	0.0	0.0	0.0	0.0	0.0	0.0	0.0
Fosb	100360880	symbol	R. norvegicus	100360880	R. norvegicus	Fosb	FosB proto-oncogene, AP-1 transcription factor subunit	GO:0051412 response to corticosterone;GO:0043278 response to morphine;GO:0014072 response to isoquinoline alkaloid	0.0	0.0	0.0	0.0	0.0	0.0	1.0	0.0	0.0	0.0	0.0	0.0	0.0	0.0	0.0	0.0	0.0	0.0	0.0	0.0
RGD1564463	289322	symbol	R. norvegicus	289322	R. norvegicus	RGD1564463	similar to Mdes protein	GO:0046513 ceramide biosynthetic process;GO:0030148 sphingolipid biosynthetic process;GO:0006672 ceramide metabolic process	0.0	0.0	0.0	0.0	0.0	0.0	0.0	0.0	0.0	0.0	0.0	0.0	0.0	0.0	0.0	0.0	0.0	0.0	0.0	0.0
Lcn2	170496	symbol	R. norvegicus	170496	R. norvegicus	Lcn2	lipocalin 2	GO:0015891 siderophore transport;GO:0010046 response to mycotoxin;GO:0097577 sequestering of iron ion	0.0	0.0	1.0	0.0	0.0	0.0	0.0	0.0	0.0	1.0	0.0	0.0	0.0	0.0	0.0	0.0	0.0	0.0	0.0	0.0
Fam167a	498533	symbol	R. norvegicus	498533	R. norvegicus	Fam167a	family with sequence similarity 167, member A		0.0	0.0	0.0	0.0	0.0	0.0	0.0	0.0	0.0	0.0	0.0	0.0	0.0	0.0	0.0	0.0	0.0	0.0	0.0	0.0
Tnfsf15	252878	symbol	R. norvegicus	252878	R. norvegicus	Tnfsf15	TNF superfamily member 15	GO:0007250 activation of NF-kappaB-inducing kinase activity;GO:0006919 activation of cysteine-type endopeptidase activity involved in apoptotic process;GO:0038061 NIK/NF-kappaB signaling	0.0	0.0	0.0	0.0	0.0	0.0	0.0	0.0	0.0	0.0	0.0	0.0	0.0	0.0	0.0	0.0	0.0	0.0	0.0	0.0
Bend4	681008	symbol	R. norvegicus	681008	R. norvegicus	Bend4	BEN domain containing 4		0.0	0.0	0.0	0.0	0.0	0.0	0.0	0.0	0.0	0.0	0.0	0.0	0.0	0.0	0.0	0.0	0.0	0.0	0.0	0.0
Scart1	293591	symbol	R. norvegicus	293591	R. norvegicus	Scart1	scavenger receptor family member expressed on T-cells 1	GO:0006897 endocytosis;GO:0016192 vesicle-mediated transport;GO:0006810 transport	0.0	0.0	0.0	0.0	0.0	0.0	0.0	0.0	0.0	0.0	0.0	0.0	0.0	0.0	0.0	0.0	0.0	0.0	0.0	0.0
Acvr1c	245921	symbol	R. norvegicus	245921	R. norvegicus	Acvr1c	activin A receptor type 1C	GO:1901383 negative regulation of chorionic trophoblast cell proliferation;GO:0007181 transforming growth factor beta receptor complex assembly;GO:0097360 chorionic trophoblast cell proliferation	0.0	0.0	1.0	0.0	0.0	1.0	1.0	0.0	0.0	0.0	0.0	0.0	0.0	0.0	0.0	0.0	1.0	1.0	0.0	1.0
Trim36	291597	symbol	R. norvegicus	291597	R. norvegicus	Trim36	tripartite motif-containing 36	GO:0007340 acrosome reaction;GO:0000281 mitotic cytokinesis;GO:0061640 cytoskeleton-dependent cytokinesis	0.0	0.0	0.0	0.0	0.0	0.0	0.0	0.0	0.0	0.0	0.0	0.0	0.0	0.0	0.0	0.0	0.0	0.0	0.0	0.0
Col17a1	294027	symbol	R. norvegicus	294027	R. norvegicus	Col17a1	collagen type XVII alpha 1 chain	GO:0031581 hemidesmosome assembly;GO:0007044 cell-substrate junction assembly;GO:0150115 cell-substrate junction organization	0.0	0.0	0.0	0.0	0.0	0.0	0.0	0.0	0.0	0.0	0.0	0.0	0.0	0.0	0.0	1.0	0.0	0.0	0.0	0.0
Mlana	293890	symbol	R. norvegicus	293890	R. norvegicus	Mlana	melan-A		0.0	0.0	0.0	0.0	0.0	0.0	0.0	0.0	0.0	0.0	0.0	0.0	0.0	0.0	0.0	0.0	0.0	0.0	0.0	0.0
Gdap1	312890	symbol	R. norvegicus	312890	R. norvegicus	Gdap1	ganglioside-induced differentiation-associated-protein 1	GO:0071305 cellular response to vitamin D;GO:0008053 mitochondrial fusion;GO:0071295 cellular response to vitamin	0.0	0.0	1.0	0.0	0.0	0.0	0.0	0.0	0.0	0.0	0.0	0.0	0.0	0.0	0.0	0.0	0.0	0.0	0.0	0.0
Arhgef4	301334	symbol	R. norvegicus	301334	R. norvegicus	Arhgef4	Rho guanine nucleotide exchange factor 4	GO:0046847 filopodium assembly;GO:0030032 lamellipodium assembly;GO:0097581 lamellipodium organization	0.0	0.0	0.0	0.0	0.0	0.0	0.0	0.0	0.0	0.0	0.0	0.0	0.0	0.0	0.0	0.0	0.0	0.0	0.0	0.0
LOC102556447	295449	Gene_ID	R. norvegicus	295449	R. norvegicus	Arhgef38	Rho guanine nucleotide exchange factor 38	GO:0050790 regulation of catalytic activity;GO:0065009 regulation of molecular function;GO:0065007 biological regulation	0.0	0.0	0.0	0.0	0.0	0.0	0.0	0.0	0.0	0.0	0.0	0.0	0.0	0.0	0.0	0.0	0.0	0.0	0.0	0.0
Grik2	54257	symbol	R. norvegicus	54257	R. norvegicus	Grik2	glutamate ionotropic receptor kainate type subunit 2	GO:0062035 sensory perception of cold stimulus;GO:0120169 detection of cold stimulus involved in thermoception;GO:0050960 detection of temperature stimulus involved in thermoception	0.0	0.0	0.0	0.0	0.0	0.0	0.0	0.0	0.0	0.0	0.0	0.0	0.0	0.0	0.0	0.0	0.0	0.0	0.0	0.0
Phkg1	29353	symbol	R. norvegicus	29353	R. norvegicus	Phkg1	phosphorylase kinase catalytic subunit gamma 1	GO:0005978 glycogen biosynthetic process;GO:0009250 glucan biosynthetic process;GO:0033692 cellular polysaccharide biosynthetic process	0.0	0.0	0.0	0.0	0.0	0.0	0.0	0.0	0.0	0.0	0.0	0.0	0.0	0.0	0.0	0.0	0.0	0.0	0.0	0.0
Nefh	24587	symbol	R. norvegicus	24587	R. norvegicus	Nefh	neurofilament heavy chain	GO:0099185 postsynaptic intermediate filament cytoskeleton organization;GO:0033693 neurofilament bundle assembly;GO:1903937 response to acrylamide	0.0	1.0	0.0	0.0	0.0	0.0	0.0	0.0	0.0	0.0	0.0	0.0	0.0	0.0	1.0	0.0	1.0	0.0	0.0	0.0
Azgp1	25294	symbol	R. norvegicus	25294	R. norvegicus	Azgp1	alpha-2-glycoprotein 1, zinc-binding	GO:0002486 antigen processing and presentation of endogenous peptide antigen via MHC class I via ER pathway, TAP-independent;GO:0002476 antigen processing and presentation of endogenous peptide antigen via MHC class Ib;GO:0002484 antigen processing and presentation of endogenous peptide antigen via MHC class I via ER pathway	0.0	0.0	0.0	0.0	0.0	0.0	0.0	0.0	0.0	1.0	0.0	1.0	0.0	0.0	0.0	0.0	0.0	0.0	0.0	0.0
Tprkb	297411	symbol	R. norvegicus	297411	R. norvegicus	Tprkb	Tp53rk binding protein	GO:0002949 tRNA threonylcarbamoyladenosine modification;GO:0070525 tRNA threonylcarbamoyladenosine metabolic process;GO:0000722 telomere maintenance via recombination	0.0	0.0	0.0	0.0	0.0	0.0	0.0	0.0	0.0	1.0	0.0	0.0	0.0	0.0	0.0	0.0	0.0	0.0	0.0	0.0
Mcpt10	54269	symbol	R. norvegicus	54269	R. norvegicus	Mcpt10	mast cell protease 10	GO:0006508 proteolysis;GO:0019538 protein metabolic process;GO:1901564 organonitrogen compound metabolic process	0.0	0.0	0.0	0.0	0.0	0.0	0.0	0.0	0.0	0.0	0.0	0.0	0.0	0.0	0.0	0.0	0.0	0.0	0.0	0.0
Mmp12	117033	symbol	R. norvegicus	117033	R. norvegicus	Mmp12	matrix metallopeptidase 12	GO:1904905 negative regulation of endothelial cell-matrix adhesion via fibronectin;GO:0060309 elastin catabolic process;GO:0060435 bronchiole development	1.0	1.0	0.0	1.0	0.0	1.0	1.0	0.0	0.0	0.0	0.0	1.0	0.0	0.0	0.0	1.0	0.0	0.0	1.0	0.0
Alox5	25290	symbol	R. norvegicus	25290	R. norvegicus	Alox5	arachidonate 5-lipoxygenase	GO:1901753 leukotriene A4 biosynthetic process;GO:1904999 positive regulation of leukocyte adhesion to arterial endothelial cell;GO:1901751 leukotriene A4 metabolic process	0.0	1.0	1.0	1.0	0.0	1.0	0.0	0.0	1.0	0.0	1.0	0.0	1.0	0.0	0.0	0.0	0.0	1.0	0.0	1.0
Glt1d1	304445	symbol	R. norvegicus	304445	R. norvegicus	Glt1d1	glycosyltransferase 1 domain containing 1		0.0	0.0	0.0	0.0	0.0	0.0	0.0	0.0	0.0	0.0	0.0	0.0	0.0	0.0	0.0	0.0	0.0	0.0	0.0	0.0
Bmp2	29373	symbol	R. norvegicus	29373	R. norvegicus	Bmp2	bone morphogenetic protein 2	GO:0051042 negative regulation of calcium-independent cell-cell adhesion;GO:0060804 positive regulation of Wnt signaling pathway by BMP signaling pathway;GO:0003210 cardiac atrium formation	1.0	0.0	0.0	1.0	1.0	1.0	0.0	0.0	0.0	0.0	1.0	0.0	0.0	1.0	0.0	1.0	0.0	1.0	0.0	1.0
Gabrp	81658	symbol	R. norvegicus	81658	R. norvegicus	Gabrp	gamma-aminobutyric acid type A receptor subunit pi	GO:1902476 chloride transmembrane transport;GO:0006821 chloride transport;GO:0098661 inorganic anion transmembrane transport	0.0	0.0	0.0	0.0	0.0	0.0	0.0	0.0	0.0	0.0	0.0	0.0	0.0	0.0	0.0	0.0	0.0	0.0	0.0	0.0
Lamb3	305078	symbol	R. norvegicus	305078	R. norvegicus	Lamb3	laminin subunit beta 3	GO:0070831 basement membrane assembly;GO:0071711 basement membrane organization;GO:0085029 extracellular matrix assembly	1.0	0.0	0.0	0.0	0.0	0.0	0.0	0.0	0.0	0.0	0.0	0.0	0.0	0.0	0.0	1.0	0.0	0.0	0.0	0.0
Upk3bl1	367994	symbol	R. norvegicus	367994	R. norvegicus	Upk3bl1	uroplakin 3B like 1		0.0	0.0	0.0	0.0	0.0	0.0	0.0	0.0	0.0	0.0	0.0	0.0	0.0	0.0	0.0	0.0	0.0	0.0	0.0	0.0
Pcsk1	25204	symbol	R. norvegicus	25204	R. norvegicus	Pcsk1	proprotein convertase subtilisin/kexin type 1	GO:0010157 response to chlorate;GO:0016486 peptide hormone processing;GO:0140448 signaling receptor ligand precursor processing	0.0	1.0	1.0	0.0	0.0	0.0	0.0	0.0	0.0	0.0	0.0	0.0	0.0	0.0	0.0	0.0	0.0	0.0	0.0	1.0
Efna2	84358	symbol	R. norvegicus	84358	R. norvegicus	Efna2	ephrin A2	GO:0048013 ephrin receptor signaling pathway;GO:0021772 olfactory bulb development;GO:0021988 olfactory lobe development	1.0	0.0	0.0	0.0	0.0	0.0	0.0	0.0	1.0	1.0	0.0	0.0	0.0	0.0	1.0	0.0	0.0	0.0	0.0	0.0
Bnipl	361994	symbol	R. norvegicus	361994	R. norvegicus	Bnipl	BCL2 interacting protein like	GO:0006797 polyphosphate metabolic process;GO:0006798 polyphosphate catabolic process;GO:0040009 regulation of growth rate	0.0	0.0	0.0	0.0	0.0	0.0	0.0	0.0	0.0	0.0	0.0	0.0	0.0	0.0	1.0	0.0	0.0	1.0	0.0	0.0
Gtse1	300126	symbol	R. norvegicus	300126	R. norvegicus	Gtse1	G-2 and S-phase expressed 1		0.0	0.0	0.0	0.0	0.0	0.0	0.0	0.0	0.0	0.0	0.0	0.0	0.0	0.0	0.0	0.0	0.0	0.0	0.0	0.0
Rasal1	360814	symbol	R. norvegicus	360814	R. norvegicus	Rasal1	RAS protein activator like 1	GO:1903861 positive regulation of dendrite extension;GO:1903859 regulation of dendrite extension;GO:0097484 dendrite extension	0.0	0.0	0.0	0.0	0.0	0.0	0.0	0.0	0.0	0.0	0.0	0.0	0.0	0.0	1.0	0.0	0.0	0.0	0.0	0.0
Abcb11	83569	symbol	R. norvegicus	83569	R. norvegicus	Abcb11	ATP binding cassette subfamily B member 11	GO:0120189 positive regulation of bile acid secretion;GO:0046618 drug export;GO:1904486 response to 17alpha-ethynylestradiol	0.0	0.0	0.0	0.0	0.0	0.0	0.0	0.0	0.0	0.0	0.0	0.0	0.0	0.0	0.0	0.0	1.0	0.0	0.0	1.0
Eaf2	266787	symbol	R. norvegicus	266787	R. norvegicus	Eaf2	ELL associated factor 2	GO:0060770 negative regulation of epithelial cell proliferation involved in prostate gland development;GO:0060768 regulation of epithelial cell proliferation involved in prostate gland development;GO:0060767 epithelial cell proliferation involved in prostate gland development	0.0	0.0	0.0	0.0	0.0	0.0	0.0	0.0	0.0	0.0	0.0	0.0	0.0	0.0	1.0	0.0	1.0	1.0	0.0	0.0
Slc38a4	170573	symbol	R. norvegicus	170573	R. norvegicus	Slc38a4	solute carrier family 38, member 4	GO:0003333 amino acid transmembrane transport;GO:1905039 carboxylic acid transmembrane transport;GO:1903825 organic acid transmembrane transport	0.0	0.0	0.0	0.0	0.0	0.0	0.0	0.0	0.0	0.0	0.0	0.0	0.0	0.0	0.0	0.0	0.0	0.0	0.0	0.0
Dkk3	171548	symbol	R. norvegicus	171548	R. norvegicus	Dkk3	dickkopf WNT signaling pathway inhibitor 3	GO:0032345 negative regulation of aldosterone metabolic process;GO:0032348 negative regulation of aldosterone biosynthetic process;GO:2000065 negative regulation of cortisol biosynthetic process	0.0	0.0	0.0	0.0	0.0	0.0	0.0	0.0	0.0	0.0	0.0	0.0	0.0	0.0	0.0	0.0	0.0	0.0	0.0	1.0
Ankrd29	498823	symbol	R. norvegicus	498823	R. norvegicus	Ankrd29	ankyrin repeat domain 29		0.0	0.0	0.0	0.0	0.0	0.0	0.0	0.0	0.0	0.0	0.0	0.0	0.0	0.0	0.0	0.0	0.0	0.0	0.0	0.0
Nkpd1	680440	symbol	R. norvegicus	680440	R. norvegicus	Nkpd1	NTPase, KAP family P-loop domain containing 1		0.0	0.0	0.0	0.0	0.0	0.0	0.0	0.0	0.0	0.0	0.0	0.0	0.0	0.0	0.0	0.0	0.0	0.0	0.0	0.0
Fos	314322	symbol	R. norvegicus	314322	R. norvegicus	Fos	Fos proto-oncogene, AP-1 transcription factor subunit	GO:0001661 conditioned taste aversion;GO:0009629 response to gravity;GO:0035994 response to muscle stretch	0.0	0.0	1.0	0.0	0.0	0.0	1.0	0.0	0.0	0.0	0.0	0.0	0.0	0.0	0.0	0.0	0.0	0.0	0.0	0.0
Brinp3	286901	symbol	R. norvegicus	286901	R. norvegicus	Brinp3	BMP/retinoic acid inducible neural specific 3	GO:0071300 cellular response to retinoic acid;GO:0045666 positive regulation of neuron differentiation;GO:0007050 cell cycle arrest	0.0	0.0	0.0	0.0	0.0	0.0	0.0	0.0	0.0	0.0	0.0	0.0	0.0	0.0	0.0	0.0	0.0	0.0	0.0	0.0
Thbs3	681309	symbol	R. norvegicus	681309	R. norvegicus	Thbs3	thrombospondin 3	GO:0060346 bone trabecula formation;GO:0061430 bone trabecula morphogenesis;GO:0043931 ossification involved in bone maturation	1.0	0.0	0.0	0.0	0.0	0.0	0.0	0.0	0.0	0.0	0.0	0.0	0.0	0.0	0.0	0.0	0.0	0.0	0.0	0.0
Sstr3	171044	symbol	R. norvegicus	171044	R. norvegicus	Sstr3	somatostatin receptor 3	GO:0038169 somatostatin receptor signaling pathway;GO:0038170 somatostatin signaling pathway;GO:0060125 negative regulation of growth hormone secretion	0.0	0.0	1.0	0.0	0.0	0.0	0.0	0.0	0.0	0.0	0.0	0.0	0.0	0.0	0.0	0.0	0.0	0.0	0.0	1.0
Stc1	81801	symbol	R. norvegicus	81801	R. norvegicus	Stc1	stanniocalcin 1	GO:0003421 growth plate cartilage axis specification;GO:0044722 renal phosphate excretion;GO:1903402 regulation of renal phosphate excretion	0.0	0.0	1.0	0.0	1.0	1.0	1.0	0.0	0.0	0.0	0.0	0.0	1.0	0.0	0.0	0.0	1.0	0.0	0.0	1.0
Guca2b	64055	symbol	R. norvegicus	64055	R. norvegicus	Guca2b	guanylate cyclase activator 2B	GO:0031284 positive regulation of guanylate cyclase activity;GO:0031282 regulation of guanylate cyclase activity;GO:0031281 positive regulation of cyclase activity	0.0	1.0	0.0	0.0	0.0	0.0	0.0	0.0	0.0	0.0	0.0	0.0	1.0	0.0	0.0	0.0	0.0	0.0	0.0	0.0
Plk5	314627	symbol	R. norvegicus	314627	R. norvegicus	Plk5	polo-like kinase 5	GO:0002357 defense response to tumor cell;GO:0090166 Golgi disassembly;GO:0048308 organelle inheritance	0.0	0.0	0.0	0.0	0.0	0.0	0.0	0.0	0.0	0.0	0.0	0.0	0.0	0.0	0.0	0.0	0.0	1.0	0.0	0.0
Cpa3	54242	symbol	R. norvegicus	54242	R. norvegicus	Cpa3	carboxypeptidase A3	GO:0002002 regulation of angiotensin levels in blood;GO:0001991 regulation of systemic arterial blood pressure by circulatory renin-angiotensin;GO:0003081 regulation of systemic arterial blood pressure by renin-angiotensin	0.0	0.0	0.0	0.0	0.0	0.0	0.0	0.0	0.0	0.0	0.0	0.0	1.0	0.0	0.0	0.0	0.0	0.0	0.0	1.0
Marchf11	499558	symbol	R. norvegicus	499558	R. norvegicus	Marchf11	membrane associated ring-CH-type finger 11	GO:0016567 protein ubiquitination;GO:0032446 protein modification by small protein conjugation;GO:0070647 protein modification by small protein conjugation or removal	0.0	0.0	0.0	0.0	0.0	0.0	0.0	0.0	0.0	0.0	0.0	0.0	0.0	0.0	0.0	0.0	0.0	0.0	0.0	0.0
Tent5b	313019	symbol	R. norvegicus	313019	R. norvegicus	Tent5b	terminal nucleotidyltransferase 5B	GO:0048255 mRNA stabilization;GO:1902373 negative regulation of mRNA catabolic process;GO:0043489 RNA stabilization	0.0	0.0	0.0	0.0	0.0	0.0	0.0	0.0	0.0	0.0	0.0	0.0	0.0	0.0	0.0	0.0	0.0	0.0	0.0	0.0
Atg9b	499973	symbol	R. norvegicus	499973	R. norvegicus	Atg9b	autophagy related 9B	GO:0044805 late nucleophagy;GO:0034497 protein localization to phagophore assembly site;GO:0044804 autophagy of nucleus	0.0	0.0	0.0	0.0	0.0	0.0	0.0	0.0	0.0	0.0	0.0	0.0	0.0	0.0	0.0	0.0	0.0	0.0	0.0	0.0
Macc1	314539	symbol	R. norvegicus	314539	R. norvegicus	Macc1	MET transcriptional regulator MACC1	GO:0045944 positive regulation of transcription by RNA polymerase II;GO:0045893 positive regulation of transcription, DNA-templated;GO:1903508 positive regulation of nucleic acid-templated transcription	0.0	0.0	0.0	0.0	0.0	0.0	0.0	0.0	0.0	0.0	0.0	0.0	0.0	0.0	0.0	0.0	0.0	0.0	0.0	0.0
Kif1a	363288	symbol	R. norvegicus	363288	R. norvegicus	Kif1a	kinesin family member 1A	GO:1990049 retrograde neuronal dense core vesicle transport;GO:1990048 anterograde neuronal dense core vesicle transport;GO:0022027 interkinetic nuclear migration	0.0	0.0	0.0	0.0	0.0	0.0	0.0	0.0	0.0	0.0	0.0	0.0	0.0	0.0	1.0	0.0	0.0	0.0	0.0	0.0
Upk1a	365227	symbol	R. norvegicus	365227	R. norvegicus	Upk1a	uroplakin 1A	GO:0030855 epithelial cell differentiation;GO:0060429 epithelium development;GO:0009888 tissue development	0.0	0.0	0.0	0.0	1.0	0.0	0.0	0.0	0.0	0.0	0.0	0.0	0.0	0.0	0.0	0.0	0.0	0.0	0.0	0.0
Abcc8	25559	symbol	R. norvegicus	25559	R. norvegicus	Abcc8	ATP binding cassette subfamily C member 8	GO:0061853 regulation of neuroblast migration;GO:0061855 negative regulation of neuroblast migration;GO:0044558 uterine smooth muscle relaxation	0.0	1.0	0.0	0.0	0.0	1.0	1.0	0.0	0.0	1.0	0.0	0.0	1.0	0.0	0.0	0.0	0.0	1.0	0.0	1.0
Galnt5	83627	symbol	R. norvegicus	83627	R. norvegicus	Galnt5	polypeptide N-acetylgalactosaminyltransferase 5	GO:0006486 protein glycosylation;GO:0043413 macromolecule glycosylation;GO:0070085 glycosylation	0.0	0.0	0.0	0.0	0.0	0.0	0.0	0.0	0.0	0.0	0.0	0.0	0.0	0.0	0.0	0.0	0.0	0.0	0.0	0.0
Guca2a	25656	symbol	R. norvegicus	25656	R. norvegicus	Guca2a	guanylate cyclase activator 2A	GO:0031284 positive regulation of guanylate cyclase activity;GO:0031282 regulation of guanylate cyclase activity;GO:0031281 positive regulation of cyclase activity	0.0	0.0	0.0	0.0	0.0	0.0	0.0	0.0	0.0	0.0	0.0	0.0	0.0	0.0	0.0	0.0	0.0	0.0	0.0	0.0
Tnc	116640	symbol	R. norvegicus	116640	R. norvegicus	Tnc	tenascin C	GO:0060739 mesenchymal-epithelial cell signaling involved in prostate gland development;GO:0060447 bud outgrowth involved in lung branching;GO:0071798 response to prostaglandin D	1.0	1.0	1.0	1.0	0.0	0.0	0.0	0.0	0.0	0.0	0.0	0.0	0.0	0.0	1.0	0.0	1.0	0.0	0.0	0.0
Cyp4f39	299566	symbol	R. norvegicus	299566	R. norvegicus	Cyp4f39	cytochrome P450, family 4, subfamily f, polypeptide 39	GO:0046513 ceramide biosynthetic process;GO:0030148 sphingolipid biosynthetic process;GO:0006672 ceramide metabolic process	0.0	0.0	0.0	0.0	0.0	0.0	0.0	0.0	0.0	0.0	0.0	0.0	0.0	0.0	0.0	0.0	0.0	0.0	0.0	0.0
Mcpt1	29265	symbol	R. norvegicus	29265	R. norvegicus	Mcpt1	mast cell protease 1	GO:0006508 proteolysis;GO:0019538 protein metabolic process;GO:1901564 organonitrogen compound metabolic process	0.0	0.0	0.0	0.0	0.0	0.0	0.0	0.0	0.0	0.0	0.0	0.0	0.0	0.0	0.0	0.0	0.0	0.0	0.0	0.0
Lrrc2	301033	symbol	R. norvegicus	301033	R. norvegicus	Lrrc2	leucine rich repeat containing 2	GO:1990830 cellular response to leukemia inhibitory factor;GO:1990823 response to leukemia inhibitory factor;GO:0006470 protein dephosphorylation	0.0	0.0	0.0	0.0	0.0	0.0	0.0	0.0	0.0	0.0	0.0	0.0	0.0	0.0	0.0	0.0	0.0	0.0	0.0	0.0
Pcp4	25510	symbol	R. norvegicus	25510	R. norvegicus	Pcp4	Purkinje cell protein 4	GO:1904009 cellular response to monosodium glutamate;GO:1904008 response to monosodium glutamate;GO:0033603 positive regulation of dopamine secretion	0.0	0.0	0.0	0.0	0.0	0.0	0.0	0.0	0.0	0.0	0.0	0.0	0.0	0.0	0.0	0.0	0.0	0.0	0.0	1.0
Clec2d	113937	symbol	R. norvegicus	113937	R. norvegicus	Clec2d	C-type lectin domain family 2, member D	GO:0042270 protection from natural killer cell mediated cytotoxicity;GO:0045953 negative regulation of natural killer cell mediated cytotoxicity;GO:0002716 negative regulation of natural killer cell mediated immunity	0.0	1.0	0.0	1.0	0.0	0.0	0.0	0.0	0.0	0.0	0.0	1.0	0.0	0.0	0.0	0.0	0.0	0.0	0.0	0.0
Slc28a3	140944	symbol	R. norvegicus	140944	R. norvegicus	Slc28a3	solute carrier family 28 member 3	GO:0015860 purine nucleoside transmembrane transport;GO:1904823 purine nucleobase transmembrane transport;GO:0015855 pyrimidine nucleobase transport	0.0	0.0	0.0	0.0	0.0	0.0	0.0	0.0	0.0	1.0	0.0	0.0	0.0	0.0	0.0	0.0	0.0	0.0	0.0	0.0
Wnt7b	315196	symbol	R. norvegicus	315196	R. norvegicus	Wnt7b	Wnt family member 7B	GO:0036516 chemoattraction of dopaminergic neuron axon;GO:0072060 outer medullary collecting duct development;GO:0072054 renal outer medulla development	0.0	0.0	0.0	0.0	1.0	1.0	1.0	0.0	1.0	0.0	0.0	0.0	1.0	0.0	1.0	0.0	1.0	0.0	0.0	0.0
Fcer2	171075	symbol	R. norvegicus	171075	R. norvegicus	Fcer2	Fc fragment of IgE receptor II	GO:0002925 positive regulation of humoral immune response mediated by circulating immunoglobulin;GO:0051712 positive regulation of killing of cells of other organism;GO:0002923 regulation of humoral immune response mediated by circulating immunoglobulin	0.0	0.0	0.0	0.0	0.0	0.0	0.0	0.0	0.0	0.0	0.0	1.0	0.0	0.0	0.0	0.0	0.0	0.0	0.0	0.0
Catsper4	362623	symbol	R. norvegicus	362623	R. norvegicus	Catsper4	cation channel, sperm associated 4	GO:0048240 sperm capacitation;GO:0030317 flagellated sperm motility;GO:0097722 sperm motility	0.0	0.0	0.0	0.0	0.0	0.0	0.0	0.0	0.0	0.0	0.0	0.0	0.0	0.0	0.0	0.0	0.0	0.0	0.0	0.0
Sctr	81779	symbol	R. norvegicus	81779	R. norvegicus	Sctr	secretin receptor	GO:0070295 renal water absorption;GO:0009992 cellular water homeostasis;GO:0003097 renal water transport	0.0	1.0	1.0	0.0	0.0	0.0	0.0	0.0	0.0	1.0	0.0	0.0	1.0	0.0	0.0	0.0	0.0	0.0	0.0	0.0
Cd69	29187	symbol	R. norvegicus	29187	R. norvegicus	Cd69	Cd69 molecule	GO:0001867 complement activation, lectin pathway;GO:0006956 complement activation;GO:0035690 cellular response to drug	0.0	0.0	0.0	1.0	0.0	0.0	0.0	0.0	0.0	0.0	0.0	1.0	0.0	0.0	0.0	0.0	0.0	0.0	0.0	0.0
Ccl20	29538	symbol	R. norvegicus	29538	R. norvegicus	Ccl20	C-C motif chemokine ligand 20	GO:0072679 thymocyte migration;GO:0032730 positive regulation of interleukin-1 alpha production;GO:0032610 interleukin-1 alpha production	0.0	1.0	0.0	1.0	0.0	1.0	0.0	0.0	1.0	0.0	1.0	1.0	0.0	0.0	0.0	0.0	0.0	0.0	0.0	0.0
Prr32	683753	symbol	R. norvegicus	683753	R. norvegicus	Prr32	proline rich 32		0.0	0.0	0.0	0.0	0.0	0.0	0.0	0.0	0.0	0.0	0.0	0.0	0.0	0.0	0.0	0.0	0.0	0.0	0.0	0.0
Bdnf	24225	symbol	R. norvegicus	24225	R. norvegicus	Bdnf	brain-derived neurotrophic factor	GO:0099083 retrograde trans-synaptic signaling by neuropeptide, modulating synaptic transmission;GO:0061193 taste bud development;GO:0099082 retrograde trans-synaptic signaling by neuropeptide	0.0	0.0	1.0	0.0	0.0	0.0	0.0	0.0	1.0	0.0	1.0	0.0	1.0	0.0	1.0	0.0	0.0	1.0	0.0	0.0
Tekt4	302991	symbol	R. norvegicus	302991	R. norvegicus	Tekt4	tektin 4	GO:0060378 regulation of brood size;GO:0060294 cilium movement involved in cell motility;GO:0001539 cilium or flagellum-dependent cell motility	0.0	0.0	0.0	0.0	0.0	0.0	1.0	0.0	0.0	0.0	0.0	0.0	0.0	0.0	0.0	0.0	0.0	0.0	0.0	0.0
Pkib	24678	symbol	R. norvegicus	24678	R. norvegicus	Pkib	cAMP-dependent protein kinase inhibitor beta	GO:2000480 negative regulation of cAMP-dependent protein kinase activity;GO:1904355 positive regulation of telomere capping;GO:2000479 regulation of cAMP-dependent protein kinase activity	0.0	0.0	0.0	0.0	0.0	0.0	0.0	0.0	0.0	1.0	0.0	0.0	0.0	0.0	0.0	0.0	0.0	0.0	0.0	0.0
Slamf1	498286	symbol	R. norvegicus	498286	R. norvegicus	Slamf1	signaling lymphocytic activation molecule family member 1	GO:2000349 negative regulation of CD40 signaling pathway;GO:0002277 myeloid dendritic cell activation involved in immune response;GO:0002232 leukocyte chemotaxis involved in inflammatory response	0.0	0.0	0.0	1.0	0.0	1.0	0.0	0.0	1.0	0.0	1.0	1.0	0.0	0.0	0.0	0.0	0.0	0.0	0.0	0.0
Scel	361086	symbol	R. norvegicus	361086	R. norvegicus	Scel	sciellin	GO:0090263 positive regulation of canonical Wnt signaling pathway;GO:0030216 keratinocyte differentiation;GO:0030177 positive regulation of Wnt signaling pathway	0.0	0.0	0.0	0.0	1.0	0.0	0.0	1.0	0.0	0.0	0.0	0.0	0.0	0.0	0.0	0.0	0.0	0.0	0.0	0.0
Postn	361945	symbol	R. norvegicus	361945	R. norvegicus	Postn	periostin	GO:0071307 cellular response to vitamin K;GO:1990523 bone regeneration;GO:0032571 response to vitamin K	0.0	1.0	1.0	1.0	0.0	1.0	0.0	0.0	0.0	0.0	0.0	0.0	1.0	0.0	1.0	1.0	0.0	0.0	0.0	0.0
Dnah8	207117	symbol	R. norvegicus	207117	R. norvegicus	Dnah8	dynein, axonemal, heavy chain 8	GO:0036158 outer dynein arm assembly;GO:0070286 axonemal dynein complex assembly;GO:0035082 axoneme assembly	0.0	0.0	0.0	0.0	0.0	0.0	0.0	0.0	0.0	0.0	0.0	0.0	0.0	0.0	0.0	0.0	0.0	0.0	0.0	0.0
Krt18	294853	symbol	R. norvegicus	294853	R. norvegicus	Krt18	keratin 18	GO:0043000 Golgi to plasma membrane CFTR protein transport;GO:1902488 cholangiocyte apoptotic process;GO:0072497 mesenchymal stem cell differentiation	0.0	0.0	1.0	0.0	1.0	0.0	0.0	0.0	0.0	0.0	0.0	0.0	0.0	0.0	0.0	0.0	0.0	0.0	0.0	1.0
Rps10l1	100363439	symbol	R. norvegicus	100363439	R. norvegicus	Rps10l1	ribosomal protein S10-like 1		0.0	0.0	0.0	0.0	0.0	0.0	0.0	0.0	0.0	0.0	0.0	0.0	0.0	0.0	0.0	0.0	0.0	0.0	0.0	0.0
Slco4a1	171144	symbol	R. norvegicus	171144	R. norvegicus	Slco4a1	solute carrier organic anion transporter family, member 4a1	GO:0070327 thyroid hormone transport;GO:0043252 sodium-independent organic anion transport;GO:0042403 thyroid hormone metabolic process	0.0	0.0	0.0	0.0	0.0	0.0	0.0	0.0	0.0	0.0	0.0	0.0	0.0	0.0	0.0	0.0	0.0	0.0	0.0	1.0
Tacstd2	494343	symbol	R. norvegicus	494343	R. norvegicus	Tacstd2	tumor-associated calcium signal transducer 2	GO:0090191 negative regulation of branching involved in ureteric bud morphogenesis;GO:1900028 negative regulation of ruffle assembly;GO:1905331 negative regulation of morphogenesis of an epithelium	0.0	0.0	0.0	1.0	0.0	1.0	0.0	0.0	0.0	0.0	0.0	0.0	0.0	0.0	0.0	0.0	0.0	0.0	0.0	0.0
Krt23	287678	symbol	R. norvegicus	287678	R. norvegicus	Krt23	keratin 23		0.0	0.0	0.0	0.0	0.0	0.0	0.0	0.0	0.0	0.0	0.0	0.0	0.0	0.0	0.0	0.0	0.0	0.0	0.0	0.0
Wfdc10	685216	gene_synonym	R. norvegicus	685216	R. norvegicus	Wfdc10a	WAP four-disulfide core domain 10A	GO:0019731 antibacterial humoral response;GO:0019730 antimicrobial humoral response;GO:0006959 humoral immune response	0.0	0.0	0.0	0.0	0.0	0.0	0.0	0.0	0.0	0.0	0.0	0.0	0.0	0.0	0.0	0.0	0.0	0.0	0.0	0.0
Nfasc	116690	symbol	R. norvegicus	116690	R. norvegicus	Nfasc	neurofascin	GO:0002175 protein localization to paranode region of axon;GO:0071205 protein localization to juxtaparanode region of axon;GO:0045162 clustering of voltage-gated sodium channels	0.0	0.0	0.0	0.0	0.0	0.0	0.0	0.0	1.0	0.0	0.0	0.0	0.0	1.0	1.0	0.0	0.0	0.0	0.0	0.0
Lrguk	296968	symbol	R. norvegicus	296968	R. norvegicus	Lrguk	leucine-rich repeats and guanylate kinase domain containing	GO:0046710 GDP metabolic process;GO:0046037 GMP metabolic process;GO:0009167 purine ribonucleoside monophosphate metabolic process	0.0	0.0	0.0	0.0	0.0	0.0	0.0	0.0	0.0	0.0	0.0	0.0	0.0	0.0	0.0	0.0	0.0	0.0	0.0	0.0
Ctrb1	24291	symbol	R. norvegicus	24291	R. norvegicus	Ctrb1	chymotrypsinogen B1	GO:0032094 response to food;GO:0007586 digestion;GO:0009636 response to toxic substance	1.0	0.0	1.0	0.0	0.0	0.0	0.0	0.0	0.0	0.0	0.0	0.0	0.0	0.0	0.0	0.0	0.0	0.0	1.0	0.0
P2rx5	113995	symbol	R. norvegicus	113995	R. norvegicus	P2rx5	purinergic receptor P2X 5	GO:1905665 positive regulation of calcium ion import across plasma membrane;GO:1905664 regulation of calcium ion import across plasma membrane;GO:0043416 regulation of skeletal muscle tissue regeneration	0.0	0.0	0.0	0.0	0.0	0.0	0.0	0.0	0.0	0.0	0.0	0.0	0.0	0.0	1.0	0.0	0.0	0.0	0.0	0.0
Hspa1a	24472	symbol	R. norvegicus	24472	R. norvegicus	Hspa1a	heat shock protein family A (Hsp70) member 1A	GO:1902380 positive regulation of endoribonuclease activity;GO:0060699 regulation of endoribonuclease activity;GO:0070370 cellular heat acclimation	0.0	0.0	0.0	0.0	0.0	0.0	0.0	0.0	0.0	1.0	0.0	0.0	0.0	0.0	1.0	0.0	0.0	1.0	0.0	0.0
Epdr1	291180	symbol	R. norvegicus	291180	R. norvegicus	Epdr1	ependymin related 1	GO:1990764 myofibroblast contraction;GO:0070252 actin-mediated cell contraction;GO:0030048 actin filament-based movement	0.0	0.0	0.0	0.0	0.0	0.0	0.0	0.0	0.0	0.0	0.0	0.0	0.0	0.0	0.0	0.0	0.0	0.0	0.0	0.0
Tcf24	680678	symbol	R. norvegicus	680678	R. norvegicus	Tcf24	transcription factor 24		0.0	0.0	0.0	0.0	0.0	0.0	0.0	0.0	0.0	0.0	0.0	0.0	0.0	0.0	0.0	0.0	0.0	0.0	0.0	0.0
Trim66	361623	symbol	R. norvegicus	361623	R. norvegicus	Trim66	tripartite motif-containing 66	GO:0045892 negative regulation of transcription, DNA-templated;GO:1903507 negative regulation of nucleic acid-templated transcription;GO:1902679 negative regulation of RNA biosynthetic process	0.0	0.0	0.0	0.0	0.0	0.0	0.0	0.0	0.0	0.0	0.0	0.0	0.0	0.0	0.0	0.0	0.0	0.0	0.0	0.0
RGD1564534	501576	symbol	R. norvegicus	501576	R. norvegicus	RGD1564534	similar to CHCHD4 protein		0.0	0.0	0.0	0.0	0.0	0.0	0.0	0.0	0.0	0.0	0.0	0.0	0.0	0.0	0.0	0.0	0.0	0.0	0.0	0.0
Dlx3	287638	symbol	R. norvegicus	287638	R. norvegicus	Dlx3	distal-less homeobox 3	GO:0071895 odontoblast differentiation;GO:0060563 neuroepithelial cell differentiation;GO:0002065 columnar/cuboidal epithelial cell differentiation	0.0	0.0	0.0	0.0	1.0	1.0	1.0	0.0	0.0	0.0	0.0	0.0	0.0	0.0	0.0	0.0	1.0	0.0	0.0	0.0
Slc22a13	316062	symbol	R. norvegicus	316062	R. norvegicus	Slc22a13	solute carrier family 22 member 13	GO:0055085 transmembrane transport;GO:0006810 transport;GO:0051234 establishment of localization	0.0	0.0	0.0	0.0	0.0	0.0	0.0	0.0	0.0	0.0	0.0	0.0	0.0	0.0	0.0	0.0	0.0	0.0	0.0	0.0
Rec114	300751	symbol	R. norvegicus	300751	R. norvegicus	Rec114	REC114 meiotic recombination protein		0.0	0.0	0.0	0.0	0.0	0.0	0.0	0.0	0.0	0.0	0.0	0.0	0.0	0.0	0.0	0.0	0.0	0.0	0.0	0.0
Lamc2	192362	symbol	R. norvegicus	192362	R. norvegicus	Lamc2	laminin subunit gamma 2	GO:0008045 motor neuron axon guidance;GO:0007411 axon guidance;GO:0097485 neuron projection guidance	1.0	0.0	0.0	0.0	0.0	1.0	0.0	0.0	1.0	0.0	0.0	0.0	0.0	0.0	1.0	0.0	0.0	0.0	0.0	0.0
Clec2dl1	689790	symbol	R. norvegicus	689790	R. norvegicus	Clec2dl1	C-type lectin domain family 2 member D-like 1	GO:0032623 interleukin-2 production;GO:0032663 regulation of interleukin-2 production;GO:0043113 receptor clustering	0.0	0.0	0.0	1.0	0.0	0.0	0.0	0.0	0.0	0.0	0.0	1.0	1.0	0.0	0.0	0.0	0.0	0.0	0.0	0.0
Tdrd9	299343	symbol	R. norvegicus	299343	R. norvegicus	Tdrd9	tudor domain containing 9	GO:0043046 DNA methylation involved in gamete generation;GO:0034587 piRNA metabolic process;GO:0010528 regulation of transposition	0.0	0.0	0.0	0.0	0.0	0.0	0.0	0.0	0.0	0.0	0.0	0.0	0.0	0.0	0.0	0.0	0.0	0.0	0.0	0.0
Spag17	690746	symbol	R. norvegicus	690746	R. norvegicus	Spag17	sperm associated antigen 17	GO:1904158 axonemal central apparatus assembly;GO:0003351 epithelial cilium movement involved in extracellular fluid movement;GO:0006858 extracellular transport	0.0	0.0	0.0	0.0	0.0	0.0	0.0	0.0	0.0	0.0	0.0	0.0	0.0	0.0	0.0	0.0	0.0	0.0	0.0	0.0
Bves	365603	symbol	R. norvegicus	365603	R. norvegicus	Bves	blood vessel epicardial substance	GO:0060931 sinoatrial node cell development;GO:0003163 sinoatrial node development;GO:0060921 sinoatrial node cell differentiation	0.0	0.0	0.0	0.0	0.0	1.0	0.0	0.0	0.0	0.0	0.0	0.0	1.0	0.0	0.0	0.0	0.0	0.0	0.0	0.0
Zfp474	307310	symbol	R. norvegicus	307310	R. norvegicus	Zfp474	zinc finger protein 474		0.0	0.0	0.0	0.0	0.0	0.0	0.0	0.0	0.0	0.0	0.0	0.0	0.0	0.0	0.0	0.0	0.0	0.0	0.0	0.0
Trpv6	114246	symbol	R. norvegicus	114246	R. norvegicus	Trpv6	transient receptor potential cation channel, subfamily V, member 6	GO:0035898 parathyroid hormone secretion;GO:0098703 calcium ion import across plasma membrane;GO:1902656 calcium ion import into cytosol	0.0	0.0	0.0	0.0	0.0	0.0	0.0	0.0	0.0	0.0	0.0	0.0	0.0	0.0	0.0	0.0	0.0	0.0	0.0	1.0
Celf3	499669	symbol	R. norvegicus	499669	R. norvegicus	Celf3	CUGBP, Elav-like family member 3	GO:0030575 nuclear body organization;GO:0048026 positive regulation of mRNA splicing, via spliceosome;GO:0006376 mRNA splice site selection	0.0	0.0	0.0	0.0	0.0	0.0	0.0	0.0	0.0	0.0	0.0	0.0	0.0	0.0	0.0	0.0	0.0	0.0	0.0	0.0
Aqp4	25293	symbol	R. norvegicus	25293	R. norvegicus	Aqp4	aquaporin 4	GO:0060354 negative regulation of cell adhesion molecule production;GO:0033326 cerebrospinal fluid secretion;GO:0015670 carbon dioxide transport	0.0	1.0	0.0	0.0	0.0	0.0	1.0	0.0	0.0	1.0	0.0	0.0	1.0	0.0	0.0	0.0	0.0	0.0	0.0	1.0
Kndc1	361672	symbol	R. norvegicus	361672	R. norvegicus	Kndc1	kinase non-catalytic C-lobe domain containing 1	GO:0021684 cerebellar granular layer formation;GO:0021707 cerebellar granule cell differentiation;GO:0021683 cerebellar granular layer morphogenesis	0.0	0.0	0.0	0.0	0.0	0.0	0.0	0.0	0.0	0.0	0.0	0.0	0.0	0.0	1.0	0.0	0.0	0.0	0.0	0.0
LOC100911516	316643	Gene_ID	R. norvegicus	316643	R. norvegicus	Chchd2	coiled-coil-helix-coiled-coil-helix domain containing 2	GO:0007005 mitochondrion organization;GO:0045944 positive regulation of transcription by RNA polymerase II;GO:0045893 positive regulation of transcription, DNA-templated	0.0	0.0	0.0	0.0	0.0	0.0	0.0	0.0	0.0	0.0	0.0	0.0	0.0	0.0	0.0	0.0	0.0	0.0	0.0	0.0
Dbndd1	361437	symbol	R. norvegicus	361437	R. norvegicus	Dbndd1	dysbindin domain containing 1	GO:0006469 negative regulation of protein kinase activity;GO:0033673 negative regulation of kinase activity;GO:0051348 negative regulation of transferase activity	0.0	0.0	0.0	0.0	0.0	0.0	0.0	0.0	0.0	0.0	0.0	0.0	0.0	0.0	0.0	0.0	0.0	0.0	0.0	0.0
Cdkn2b	25164	symbol	R. norvegicus	25164	R. norvegicus	Cdkn2b	cyclin-dependent kinase inhibitor 2B	GO:0070316 regulation of G0 to G1 transition;GO:0045023 G0 to G1 transition;GO:0060253 negative regulation of glial cell proliferation	0.0	0.0	1.0	0.0	1.0	0.0	0.0	1.0	0.0	0.0	0.0	0.0	0.0	0.0	0.0	0.0	0.0	1.0	0.0	0.0
LOC100910838	304376	Gene_ID	R. norvegicus	304376	R. norvegicus	Nyap1	neuronal tyrosine-phosphorylated phosphoinositide-3-kinase adaptor 1	GO:0014065 phosphatidylinositol 3-kinase signaling;GO:0048015 phosphatidylinositol-mediated signaling;GO:0048017 inositol lipid-mediated signaling	0.0	0.0	0.0	0.0	0.0	0.0	0.0	0.0	0.0	0.0	0.0	0.0	0.0	0.0	1.0	0.0	0.0	0.0	0.0	0.0
Pinlyp	308429	symbol	R. norvegicus	308429	R. norvegicus	Pinlyp	phospholipase A2 inhibitor and LY6/PLAUR domain containing	GO:0043086 negative regulation of catalytic activity;GO:0044092 negative regulation of molecular function;GO:0050790 regulation of catalytic activity	0.0	0.0	0.0	0.0	0.0	0.0	0.0	0.0	0.0	0.0	0.0	0.0	0.0	0.0	0.0	0.0	0.0	0.0	0.0	0.0
Mboat7l1	103689982	symbol	R. norvegicus	103689982	R. norvegicus	Mboat7l1	membrane bound O-acyltransferase domain containing 7-like 1	GO:0006661 phosphatidylinositol biosynthetic process;GO:0046474 glycerophospholipid biosynthetic process;GO:0046488 phosphatidylinositol metabolic process	0.0	0.0	0.0	0.0	0.0	0.0	0.0	0.0	0.0	0.0	0.0	0.0	0.0	0.0	0.0	0.0	0.0	0.0	0.0	0.0
LOC361914	361914	Gene_ID	R. norvegicus	361914	R. norvegicus	LOC361914	similar to solute carrier family 7 (cationic amino acid transporter, y+ system), member 12	GO:1902475 L-alpha-amino acid transmembrane transport;GO:0015807 L-amino acid transport;GO:0003333 amino acid transmembrane transport	0.0	0.0	0.0	0.0	0.0	0.0	0.0	0.0	0.0	0.0	0.0	0.0	0.0	0.0	0.0	0.0	0.0	0.0	0.0	0.0
Cttn	60465	symbol	R. norvegicus	60465	R. norvegicus	Cttn	cortactin	GO:0006930 substrate-dependent cell migration, cell extension;GO:0098885 modification of postsynaptic actin cytoskeleton;GO:0097062 dendritic spine maintenance	0.0	0.0	0.0	0.0	0.0	1.0	0.0	0.0	1.0	0.0	0.0	0.0	1.0	0.0	1.0	0.0	0.0	0.0	0.0	0.0
Vtcn1	295322	symbol	R. norvegicus	295322	R. norvegicus	Vtcn1	V-set domain containing T cell activation inhibitor 1	GO:0001562 response to protozoan;GO:0032743 positive regulation of interleukin-2 production;GO:0032623 interleukin-2 production	0.0	0.0	0.0	1.0	0.0	0.0	0.0	0.0	0.0	0.0	0.0	1.0	0.0	1.0	0.0	0.0	0.0	1.0	0.0	0.0
Meltf	288038	symbol	R. norvegicus	288038	R. norvegicus	Meltf	melanotransferrin	GO:0010756 positive regulation of plasminogen activation;GO:0090091 positive regulation of extracellular matrix disassembly;GO:0010755 regulation of plasminogen activation	0.0	0.0	0.0	1.0	0.0	0.0	0.0	0.0	0.0	0.0	0.0	0.0	0.0	0.0	1.0	1.0	0.0	0.0	0.0	0.0
Ccn3	81526	symbol	R. norvegicus	81526	R. norvegicus	Ccn3	cellular communication network factor 3	GO:0071603 endothelial cell-cell adhesion;GO:1902731 negative regulation of chondrocyte proliferation;GO:1904057 negative regulation of sensory perception of pain	0.0	1.0	0.0	1.0	0.0	1.0	0.0	0.0	1.0	0.0	1.0	0.0	1.0	0.0	1.0	0.0	0.0	1.0	0.0	1.0
Krt19	360626	symbol	R. norvegicus	360626	R. norvegicus	Krt19	keratin 19	GO:0060706 cell differentiation involved in embryonic placenta development;GO:0045214 sarcomere organization;GO:0030239 myofibril assembly	0.0	0.0	0.0	0.0	0.0	0.0	1.0	0.0	0.0	0.0	0.0	0.0	0.0	0.0	0.0	0.0	1.0	0.0	0.0	0.0
A2ml1	362442	symbol	R. norvegicus	362442	R. norvegicus	A2ml1	alpha-2-macroglobulin-like 1	GO:0010951 negative regulation of endopeptidase activity;GO:0010466 negative regulation of peptidase activity;GO:0045861 negative regulation of proteolysis	0.0	0.0	0.0	0.0	0.0	0.0	0.0	0.0	0.0	0.0	0.0	0.0	0.0	0.0	0.0	0.0	0.0	0.0	0.0	0.0
Mapk8ip2	315220	symbol	R. norvegicus	315220	R. norvegicus	Mapk8ip2	mitogen-activated protein kinase 8 interacting protein 2	GO:0046958 nonassociative learning;GO:2000311 regulation of AMPA receptor activity;GO:0007617 mating behavior	0.0	0.0	0.0	0.0	0.0	0.0	0.0	0.0	0.0	0.0	0.0	0.0	0.0	0.0	1.0	0.0	0.0	0.0	0.0	0.0
Tppp3	291966	symbol	R. norvegicus	291966	R. norvegicus	Tppp3	tubulin polymerization-promoting protein family member 3	GO:0046697 decidualization;GO:0001893 maternal placenta development;GO:0007566 embryo implantation	0.0	0.0	0.0	0.0	0.0	0.0	1.0	0.0	0.0	0.0	0.0	0.0	0.0	0.0	0.0	0.0	1.0	0.0	0.0	0.0
Abcg5	114628	symbol	R. norvegicus	114628	R. norvegicus	Abcg5	ATP binding cassette subfamily G member 5	GO:0010949 negative regulation of intestinal phytosterol absorption;GO:0060752 intestinal phytosterol absorption;GO:1904730 negative regulation of intestinal lipid absorption	0.0	0.0	1.0	0.0	0.0	0.0	0.0	0.0	0.0	0.0	0.0	0.0	1.0	0.0	0.0	0.0	0.0	0.0	0.0	1.0
Tubb4a	29213	symbol	R. norvegicus	29213	R. norvegicus	Tubb4a	tubulin, beta 4A class IVa	GO:0031115 negative regulation of microtubule polymerization;GO:0031111 negative regulation of microtubule polymerization or depolymerization;GO:0031113 regulation of microtubule polymerization	0.0	0.0	0.0	0.0	0.0	0.0	0.0	0.0	0.0	0.0	0.0	0.0	0.0	0.0	0.0	0.0	0.0	0.0	0.0	0.0
Tmem40	680858	symbol	R. norvegicus	680858	R. norvegicus	Tmem40	transmembrane protein 40		0.0	0.0	0.0	0.0	0.0	0.0	0.0	0.0	0.0	0.0	0.0	0.0	0.0	0.0	0.0	0.0	0.0	0.0	0.0	0.0
LOC100912163	84481	Gene_ID	R. norvegicus	84481	R. norvegicus	Arid4b	AT-rich interaction domain 4B	GO:0034773 histone H4-K20 trimethylation;GO:0097368 establishment of Sertoli cell barrier;GO:0034770 histone H4-K20 methylation	0.0	0.0	0.0	0.0	1.0	0.0	0.0	0.0	0.0	0.0	0.0	0.0	0.0	0.0	0.0	0.0	1.0	0.0	0.0	0.0
Ano3	311287	symbol	R. norvegicus	311287	R. norvegicus	Ano3	anoctamin 3	GO:0061588 calcium activated phospholipid scrambling;GO:0061590 calcium activated phosphatidylcholine scrambling;GO:0061591 calcium activated galactosylceramide scrambling	0.0	0.0	0.0	0.0	0.0	0.0	0.0	0.0	0.0	0.0	0.0	0.0	0.0	0.0	0.0	0.0	0.0	0.0	0.0	0.0
Dnah5	294854	symbol	R. norvegicus	294854	R. norvegicus	Dnah5	dynein, axonemal, heavy chain 5	GO:0021670 lateral ventricle development;GO:0036158 outer dynein arm assembly;GO:0070286 axonemal dynein complex assembly	0.0	0.0	0.0	0.0	0.0	0.0	0.0	0.0	0.0	0.0	0.0	0.0	0.0	0.0	0.0	0.0	0.0	0.0	0.0	0.0
Dhrs9	170635	symbol	R. norvegicus	170635	R. norvegicus	Dhrs9	dehydrogenase/reductase 9	GO:0042904 9-cis-retinoic acid biosynthetic process;GO:0042905 9-cis-retinoic acid metabolic process;GO:0002138 retinoic acid biosynthetic process	0.0	0.0	0.0	0.0	0.0	0.0	0.0	0.0	0.0	0.0	0.0	0.0	0.0	0.0	0.0	0.0	0.0	0.0	0.0	1.0
Alox15b	266604	symbol	R. norvegicus	266604	R. norvegicus	Alox15b	arachidonate 15-lipoxygenase, type B	GO:1901696 cannabinoid biosynthetic process;GO:2001303 lipoxin A4 biosynthetic process;GO:2001301 lipoxin biosynthetic process	0.0	0.0	0.0	0.0	1.0	0.0	0.0	1.0	0.0	0.0	0.0	0.0	0.0	0.0	1.0	0.0	0.0	1.0	0.0	0.0
Cps1	497840	symbol	R. norvegicus	497840	R. norvegicus	Cps1	carbamoyl-phosphate synthase 1	GO:0070408 carbamoyl phosphate metabolic process;GO:0070409 carbamoyl phosphate biosynthetic process;GO:0071400 cellular response to oleic acid	0.0	0.0	1.0	0.0	1.0	0.0	0.0	0.0	0.0	0.0	0.0	0.0	1.0	0.0	0.0	0.0	0.0	0.0	0.0	0.0
RT1-S2	24994	symbol	R. norvegicus	24994	R. norvegicus	RT1-S2	RT1 class Ib, locus S2	GO:0002486 antigen processing and presentation of endogenous peptide antigen via MHC class I via ER pathway, TAP-independent;GO:0002476 antigen processing and presentation of endogenous peptide antigen via MHC class Ib;GO:0002484 antigen processing and presentation of endogenous peptide antigen via MHC class I via ER pathway	0.0	0.0	0.0	0.0	0.0	0.0	0.0	0.0	0.0	0.0	0.0	1.0	0.0	0.0	0.0	0.0	0.0	0.0	0.0	0.0
Pgbd5	292098	symbol	R. norvegicus	292098	R. norvegicus	Pgbd5	piggyBac transposable element derived 5	GO:0006313 transposition, DNA-mediated;GO:0098038 non-replicative transposition, DNA-mediated;GO:0032196 transposition	0.0	0.0	0.0	0.0	0.0	0.0	0.0	0.0	0.0	0.0	0.0	0.0	0.0	0.0	0.0	0.0	0.0	0.0	0.0	0.0
Wnt10a	316527	symbol	R. norvegicus	316527	R. norvegicus	Wnt10a	Wnt family member 10A	GO:0048733 sebaceous gland development;GO:0042487 regulation of odontogenesis of dentin-containing tooth;GO:0042481 regulation of odontogenesis	0.0	0.0	0.0	0.0	0.0	0.0	0.0	1.0	0.0	0.0	0.0	0.0	0.0	0.0	0.0	0.0	0.0	0.0	0.0	0.0
Muc4	303887	symbol	R. norvegicus	303887	R. norvegicus	Muc4	mucin 4, cell surface associated	GO:0002841 negative regulation of T cell mediated immune response to tumor cell;GO:0002853 negative regulation of T cell mediated cytotoxicity directed against tumor cell target;GO:0002419 T cell mediated cytotoxicity directed against tumor cell target	0.0	1.0	1.0	1.0	0.0	0.0	0.0	0.0	0.0	1.0	0.0	1.0	0.0	0.0	0.0	0.0	0.0	0.0	0.0	0.0
Mab21l4	501185	symbol	R. norvegicus	501185	R. norvegicus	Mab21l4	mab-21 like 4		0.0	0.0	0.0	0.0	0.0	0.0	0.0	0.0	0.0	0.0	0.0	0.0	0.0	0.0	0.0	0.0	0.0	0.0	0.0	0.0
H2ac20	499675	symbol	R. norvegicus	499675	R. norvegicus	H2ac20	H2A clustered histone 20	GO:0006342 chromatin silencing;GO:0045814 negative regulation of gene expression, epigenetic;GO:0097549 chromatin organization involved in negative regulation of transcription	0.0	0.0	0.0	0.0	0.0	0.0	0.0	0.0	0.0	0.0	0.0	0.0	0.0	0.0	0.0	0.0	0.0	0.0	0.0	0.0
Cyp1a1	24296	symbol	R. norvegicus	24296	R. norvegicus	Cyp1a1	cytochrome P450, family 1, subfamily a, polypeptide 1	GO:0019341 dibenzo-p-dioxin catabolic process;GO:0009624 response to nematode;GO:0017143 insecticide metabolic process	0.0	1.0	1.0	0.0	1.0	0.0	1.0	0.0	0.0	0.0	0.0	0.0	0.0	0.0	0.0	0.0	0.0	0.0	0.0	1.0
Vwa5b1	313653	symbol	R. norvegicus	313653	R. norvegicus	Vwa5b1	von Willebrand factor A domain containing 5B1		0.0	0.0	0.0	0.0	0.0	0.0	0.0	0.0	0.0	0.0	0.0	0.0	0.0	0.0	0.0	0.0	0.0	0.0	0.0	0.0
Krt17	287702	symbol	R. norvegicus	287702	R. norvegicus	Krt17	keratin 17	GO:0051798 positive regulation of hair follicle development;GO:0051797 regulation of hair follicle development;GO:0031424 keratinization	0.0	0.0	0.0	0.0	1.0	0.0	0.0	1.0	0.0	0.0	0.0	0.0	0.0	0.0	1.0	0.0	0.0	0.0	0.0	0.0
Mmp7	25335	symbol	R. norvegicus	25335	R. norvegicus	Mmp7	matrix metallopeptidase 7	GO:0002776 antimicrobial peptide secretion;GO:0002779 antibacterial peptide secretion;GO:0002777 antimicrobial peptide biosynthetic process	1.0	0.0	1.0	0.0	0.0	1.0	1.0	0.0	0.0	0.0	0.0	1.0	0.0	0.0	0.0	1.0	0.0	0.0	1.0	1.0
Bpifc	299685	symbol	R. norvegicus	299685	R. norvegicus	Bpifc	BPI fold containing family C		0.0	0.0	0.0	0.0	0.0	0.0	0.0	0.0	0.0	0.0	0.0	0.0	0.0	0.0	0.0	0.0	0.0	0.0	0.0	0.0
Fgfbp1	64535	symbol	R. norvegicus	64535	R. norvegicus	Fgfbp1	fibroblast growth factor binding protein 1	GO:1903589 positive regulation of blood vessel endothelial cell proliferation involved in sprouting angiogenesis;GO:0045743 positive regulation of fibroblast growth factor receptor signaling pathway;GO:1903587 regulation of blood vessel endothelial cell proliferation involved in sprouting angiogenesis	0.0	0.0	0.0	0.0	0.0	1.0	0.0	0.0	0.0	0.0	0.0	0.0	0.0	0.0	0.0	0.0	0.0	0.0	0.0	0.0
Wnt7a	114850	symbol	R. norvegicus	114850	R. norvegicus	Wnt7a	Wnt family member 7A	GO:0045167 asymmetric protein localization involved in cell fate determination;GO:1904891 positive regulation of excitatory synapse assembly;GO:0014834 skeletal muscle satellite cell maintenance involved in skeletal muscle regeneration	0.0	1.0	0.0	0.0	1.0	1.0	0.0	1.0	0.0	0.0	0.0	0.0	1.0	0.0	1.0	0.0	1.0	0.0	0.0	1.0
Capn8	170808	symbol	R. norvegicus	170808	R. norvegicus	Capn8	calpain 8	GO:1990092 calcium-dependent self proteolysis;GO:0097264 self proteolysis;GO:0007586 digestion	1.0	0.0	0.0	0.0	0.0	0.0	0.0	0.0	0.0	0.0	0.0	0.0	0.0	0.0	0.0	0.0	0.0	0.0	1.0	0.0
Chchd2	316643	symbol	R. norvegicus	316643	R. norvegicus	Chchd2	coiled-coil-helix-coiled-coil-helix domain containing 2	GO:0007005 mitochondrion organization;GO:0045944 positive regulation of transcription by RNA polymerase II;GO:0045893 positive regulation of transcription, DNA-templated	0.0	0.0	0.0	0.0	0.0	0.0	0.0	0.0	0.0	0.0	0.0	0.0	0.0	0.0	0.0	0.0	0.0	0.0	0.0	0.0

## Sheet: 6mo_Li_Ctl_increaseEnrichment
GroupID	Category	Term	Description	LogP	Log(q-value)	InTerm_InList	Genes	Symbols
1_Summary	Reactome Gene Sets	R-RNO-1474244	Extracellular matrix organization	-11.9401	-7.66083	33/201	24291,24366,24617,24914,25335,25353,25406,25592,25724,29139,29302,29373,81686,81809,83470,85251,116640,117033,170808,170921,192362,291848,296358,298101,301012,305253,308995,309684,311061,311144,311716,363265,499285,117559,305078,307582,681309,24336,25022,64030,84358,84489,114851,117256,307403,310132,314638,362282,498609	Ctrb1,Fgb,Serpine1,Lox,Mmp7,Spp1,Cd44,Agrn,Itgb4,Dcn,Itgb3,Bmp2,Mmp2,Tgfb2,Bmp1,Col18a1,Tnc,Mmp12,Capn8,Itga2,Lamc2,Mmp15,Matn4,Col27a1,Col7a1,Adamts3,Itgal,Itgb2,Itgb6,Itga4,Col20a1,Col4a3,Adam8,Sv2a,Lamb3,Lama3,Thbs3,Epor,Fgfr2,Kit,Efna2,Fgfr3,Cdkn1a,Ppp2r2c,Csf1r,Osmr,Creb3l3,Pck1,Lpar2
1_Member	Reactome Gene Sets	R-RNO-1474244	Extracellular matrix organization	-11.9401	-7.66083	33/201	24291,24366,24617,24914,25335,25353,25406,25592,25724,29139,29302,29373,81686,81809,83470,85251,116640,117033,170808,170921,192362,291848,296358,298101,301012,305253,308995,309684,311061,311144,311716,363265,499285	Ctrb1,Fgb,Serpine1,Lox,Mmp7,Spp1,Cd44,Agrn,Itgb4,Dcn,Itgb3,Bmp2,Mmp2,Tgfb2,Bmp1,Col18a1,Tnc,Mmp12,Capn8,Itga2,Lamc2,Mmp15,Matn4,Col27a1,Col7a1,Adamts3,Itgal,Itgb2,Itgb6,Itga4,Col20a1,Col4a3,Adam8
1_Member	Reactome Gene Sets	R-RNO-216083	Integrin cell surface interactions	-7.40767	-4.05303	13/51	24366,25353,25406,29302,85251,116640,170921,301012,308995,309684,311061,311144,363265	Fgb,Spp1,Cd44,Itgb3,Col18a1,Tnc,Itga2,Col7a1,Itgal,Itgb2,Itgb6,Itga4,Col4a3
1_Member	KEGG Pathway	ko04512	ECM-receptor interaction	-6.46504	-3.44101	15/81	25353,25406,25592,25724,29302,116640,117559,170921,192362,305078,307582,311061,311144,363265,681309	Spp1,Cd44,Agrn,Itgb4,Itgb3,Tnc,Sv2a,Itga2,Lamc2,Lamb3,Lama3,Itgb6,Itga4,Col4a3,Thbs3
1_Member	KEGG Pathway	rno04512	ECM-receptor interaction	-6.46504	-3.44101	15/81	25353,25406,25592,25724,29302,116640,117559,170921,192362,305078,307582,311061,311144,363265,681309	Spp1,Cd44,Agrn,Itgb4,Itgb3,Tnc,Sv2a,Itga2,Lamc2,Lamb3,Lama3,Itgb6,Itga4,Col4a3,Thbs3
1_Member	Reactome Gene Sets	R-RNO-3000178	ECM proteoglycans	-4.93123	-2.28539	8/30	24617,25592,29139,29302,116640,170921,296358,311061	Serpine1,Agrn,Dcn,Itgb3,Tnc,Itga2,Matn4,Itgb6
1_Member	KEGG Pathway	ko04151	PI3K-Akt signaling pathway	-2.73524	-0.904957	24/329	24336,25022,25353,25724,29302,64030,84358,84489,114851,116640,117256,170921,192362,305078,307403,307582,310132,311061,311144,314638,362282,363265,498609,681309	Epor,Fgfr2,Spp1,Itgb4,Itgb3,Kit,Efna2,Fgfr3,Cdkn1a,Tnc,Ppp2r2c,Itga2,Lamc2,Lamb3,Csf1r,Lama3,Osmr,Itgb6,Itga4,Creb3l3,Pck1,Col4a3,Lpar2,Thbs3
1_Member	KEGG Pathway	rno04151	PI3K-Akt signaling pathway	-2.73524	-0.904957	24/329	24336,25022,25353,25724,29302,64030,84358,84489,114851,116640,117256,170921,192362,305078,307403,307582,310132,311061,311144,314638,362282,363265,498609,681309	Epor,Fgfr2,Spp1,Itgb4,Itgb3,Kit,Efna2,Fgfr3,Cdkn1a,Tnc,Ppp2r2c,Itga2,Lamc2,Lamb3,Csf1r,Lama3,Osmr,Itgb6,Itga4,Creb3l3,Pck1,Col4a3,Lpar2,Thbs3
2_Summary	GO Biological Processes	GO:0042060	wound healing	-10.9516	-6.97332	49/436	24366,24536,24617,24653,24779,24851,24914,25022,25290,25406,25559,25651,25673,29139,29146,29302,29538,56611,58947,58954,60628,64195,64204,65129,65130,81809,114850,114851,116640,116677,117033,170921,289229,293860,300128,302934,302965,304407,304929,306871,311061,315191,315610,361945,361969,362151,363060,365390,500464,24296,24586,24587,25196,25204,25353,25724,81686,84489,293050,296358,25297,29326,29…	Fgb,Lepr,Serpine1,Pla2g4a,Slc4a1,Tpm1,Lox,Fgfr2,Alox5,Cd44,Abcc8,Selp,Anxa5,Dcn,Jag1,Itgb3,Ccl20,Anxa2,Hgfac,Klf6,Cxcr4,Clec10a,Plec,Cldn1,Cldn3,Tgfb2,Wnt7a,Cdkn1a,Tnc,F2rl1,Mmp12,Itga2,Vangl2,Flna,Celsr1,Ppl,Tnfrsf12a,Cldn4,F5,Dsp,Itgb6,Fbln1,Jaml,Postn,Fga,Lnpk,Plet1,Tspan32,Epb41l4b,Cyp1a1,Ncam1,Nefh,Inhbb,Pcsk1,Spp1,Itgb4,Mmp2,Fgfr3,Abhd2,Matn4,Cacnb3,Gpx2,Padi2,Sema3a,Nbl1,Ccn3,Dbn1,Slpi,Gat…
2_Member	GO Biological Processes	GO:0042060	wound healing	-10.9516	-6.97332	49/436	24366,24536,24617,24653,24779,24851,24914,25022,25290,25406,25559,25651,25673,29139,29146,29302,29538,56611,58947,58954,60628,64195,64204,65129,65130,81809,114850,114851,116640,116677,117033,170921,289229,293860,300128,302934,302965,304407,304929,306871,311061,315191,315610,361945,361969,362151,363060,365390,500464	Fgb,Lepr,Serpine1,Pla2g4a,Slc4a1,Tpm1,Lox,Fgfr2,Alox5,Cd44,Abcc8,Selp,Anxa5,Dcn,Jag1,Itgb3,Ccl20,Anxa2,Hgfac,Klf6,Cxcr4,Clec10a,Plec,Cldn1,Cldn3,Tgfb2,Wnt7a,Cdkn1a,Tnc,F2rl1,Mmp12,Itga2,Vangl2,Flna,Celsr1,Ppl,Tnfrsf12a,Cldn4,F5,Dsp,Itgb6,Fbln1,Jaml,Postn,Fga,Lnpk,Plet1,Tspan32,Epb41l4b
2_Member	GO Biological Processes	GO:0009611	response to wounding	-10.3402	-6.53798	60/627	24296,24366,24536,24586,24587,24617,24653,24779,24851,24914,25022,25196,25204,25290,25353,25406,25559,25651,25673,25724,29139,29146,29302,29538,56611,58947,58954,60628,64195,64204,65129,65130,81686,81809,84489,114850,114851,116640,116677,117033,170921,289229,293050,293860,296358,300128,302934,302965,304407,304929,306871,311061,315191,315610,361945,361969,362151,363060,365390,500464	Cyp1a1,Fgb,Lepr,Ncam1,Nefh,Serpine1,Pla2g4a,Slc4a1,Tpm1,Lox,Fgfr2,Inhbb,Pcsk1,Alox5,Spp1,Cd44,Abcc8,Selp,Anxa5,Itgb4,Dcn,Jag1,Itgb3,Ccl20,Anxa2,Hgfac,Klf6,Cxcr4,Clec10a,Plec,Cldn1,Cldn3,Mmp2,Tgfb2,Fgfr3,Wnt7a,Cdkn1a,Tnc,F2rl1,Mmp12,Itga2,Vangl2,Abhd2,Flna,Matn4,Celsr1,Ppl,Tnfrsf12a,Cldn4,F5,Dsp,Itgb6,Fbln1,Jaml,Postn,Fga,Lnpk,Plet1,Tspan32,Epb41l4b
2_Member	GO Biological Processes	GO:0032102	negative regulation of response to external stimulus	-3.44791	-1.35613	29/383	24366,24617,25290,25297,25353,25406,25559,25673,29326,29511,29751,50594,56611,65130,81526,81653,84386,85471,89829,113937,117033,246253,289211,291861,296257,315711,315716,361969,363578	Fgb,Serpine1,Alox5,Cacnb3,Spp1,Cd44,Abcc8,Anxa5,Gpx2,Padi2,Sema3a,Nbl1,Anxa2,Cldn3,Ccn3,Dbn1,Slpi,Gata3,Socs3,Clec2d,Mmp12,Adipoq,Fcgr2b,Nlrc5,Cst7,Sema7a,Cd276,Fga,Havcr2
2_Member	GO Biological Processes	GO:0050878	regulation of body fluid levels	-3.24616	-1.23403	30/413	24268,24366,24617,24653,24779,25289,25293,25651,25673,29302,50672,56611,58947,64055,65129,79425,81779,83725,114700,116677,293860,297386,303887,304407,304929,313017,315191,361969,362151,365390	Cp,Fgb,Serpine1,Pla2g4a,Slc4a1,Adcy6,Aqp4,Selp,Anxa5,Itgb3,Ednrb,Anxa2,Hgfac,Guca2b,Cldn1,Clcnka,Sctr,Wfs1,Cyp27b1,F2rl1,Flna,Slc4a5,Muc4,Cldn4,F5,Sfn,Fbln1,Fga,Lnpk,Tspan32
2_Member	GO Biological Processes	GO:0061041	regulation of wound healing	-2.89318	-1.01182	13/129	24366,24617,25290,25559,25673,56611,60628,65129,65130,116677,302965,304407,361969	Fgb,Serpine1,Alox5,Abcc8,Anxa5,Anxa2,Cxcr4,Cldn1,Cldn3,F2rl1,Tnfrsf12a,Cldn4,Fga
2_Member	GO Biological Processes	GO:0007596	blood coagulation	-2.69237	-0.887284	16/186	24366,24617,24653,24779,25651,25673,29302,56611,58947,116677,293860,304929,315191,361969,362151,365390	Fgb,Serpine1,Pla2g4a,Slc4a1,Selp,Anxa5,Itgb3,Anxa2,Hgfac,F2rl1,Flna,F5,Fbln1,Fga,Lnpk,Tspan32
2_Member	GO Biological Processes	GO:0007599	hemostasis	-2.64515	-0.852785	16/188	24366,24617,24653,24779,25651,25673,29302,56611,58947,116677,293860,304929,315191,361969,362151,365390	Fgb,Serpine1,Pla2g4a,Slc4a1,Selp,Anxa5,Itgb3,Anxa2,Hgfac,F2rl1,Flna,F5,Fbln1,Fga,Lnpk,Tspan32
2_Member	GO Biological Processes	GO:1903034	regulation of response to wounding	-2.61591	-0.842943	15/172	24366,24617,25290,25353,25559,25673,56611,60628,65129,65130,116677,293860,302965,304407,361969	Fgb,Serpine1,Alox5,Spp1,Abcc8,Anxa5,Anxa2,Cxcr4,Cldn1,Cldn3,F2rl1,Flna,Tnfrsf12a,Cldn4,Fga
2_Member	GO Biological Processes	GO:0050817	coagulation	-2.5532	-0.820272	16/192	24366,24617,24653,24779,25651,25673,29302,56611,58947,116677,293860,304929,315191,361969,362151,365390	Fgb,Serpine1,Pla2g4a,Slc4a1,Selp,Anxa5,Itgb3,Anxa2,Hgfac,F2rl1,Flna,F5,Fbln1,Fga,Lnpk,Tspan32
2_Member	GO Biological Processes	GO:0061045	negative regulation of wound healing	-2.26573	-0.639644	8/71	24366,24617,25290,25559,25673,56611,65130,361969	Fgb,Serpine1,Alox5,Abcc8,Anxa5,Anxa2,Cldn3,Fga
2_Member	GO Biological Processes	GO:0042730	fibrinolysis	-2.20874	-0.61158	4/20	24366,24617,56611,361969	Fgb,Serpine1,Anxa2,Fga
2_Member	GO Biological Processes	GO:1903035	negative regulation of response to wounding	-2.11198	-0.55366	9/91	24366,24617,25290,25353,25559,25673,56611,65130,361969	Fgb,Serpine1,Alox5,Spp1,Abcc8,Anxa5,Anxa2,Cldn3,Fga
3_Summary	GO Biological Processes	GO:0009991	response to extracellular stimulus	-9.02021	-5.34297	64/746	24157,24225,24268,24291,24296,24536,24617,24653,24699,24779,25164,25196,25204,25288,25290,25297,25335,25353,25389,25406,25426,25630,29455,29680,54315,64204,65984,78968,79252,81670,81779,81801,81809,89813,89829,94340,114492,114628,114700,114851,116640,170496,170921,171044,171293,245921,246097,246253,246771,289021,289801,291760,294853,303887,304929,309139,311144,312890,313210,314322,361945,362282,4…	Acaa1a,Bdnf,Cp,Ctrb1,Cyp1a1,Lepr,Serpine1,Pla2g4a,Ptprc,Slc4a1,Cdkn2b,Inhbb,Pcsk1,Acsl1,Alox5,Cacnb3,Mmp7,Spp1,Atf3,Cd44,Cyp1b1,Pkm,Gdf15,Cyp11a1,Ucp2,Plec,Aacs,Srebf1,Adamts1,Gpt,Sctr,Stc1,Tgfb2,Pdk4,Socs3,Acsl5,Ccl28,Abcg5,Cyp27b1,Cdkn1a,Tnc,Lcn2,Itga2,Sstr3,Ctsd,Acvr1c,Fas,Adipoq,Slc25a25,Pik3c2b,Upp1,Dsc2,Krt18,Muc4,F5,Tpcn2,Itga4,Gdap1,Abca1,Fos,Postn,Pck1,Pmaip1,Cps1
3_Member	GO Biological Processes	GO:0009991	response to extracellular stimulus	-9.02021	-5.34297	64/746	24157,24225,24268,24291,24296,24536,24617,24653,24699,24779,25164,25196,25204,25288,25290,25297,25335,25353,25389,25406,25426,25630,29455,29680,54315,64204,65984,78968,79252,81670,81779,81801,81809,89813,89829,94340,114492,114628,114700,114851,116640,170496,170921,171044,171293,245921,246097,246253,246771,289021,289801,291760,294853,303887,304929,309139,311144,312890,313210,314322,361945,362282,4…	Acaa1a,Bdnf,Cp,Ctrb1,Cyp1a1,Lepr,Serpine1,Pla2g4a,Ptprc,Slc4a1,Cdkn2b,Inhbb,Pcsk1,Acsl1,Alox5,Cacnb3,Mmp7,Spp1,Atf3,Cd44,Cyp1b1,Pkm,Gdf15,Cyp11a1,Ucp2,Plec,Aacs,Srebf1,Adamts1,Gpt,Sctr,Stc1,Tgfb2,Pdk4,Socs3,Acsl5,Ccl28,Abcg5,Cyp27b1,Cdkn1a,Tnc,Lcn2,Itga2,Sstr3,Ctsd,Acvr1c,Fas,Adipoq,Slc25a25,Pik3c2b,Upp1,Dsc2,Krt18,Muc4,F5,Tpcn2,Itga4,Gdap1,Abca1,Fos,Postn,Pck1,Pmaip1,Cps1
3_Member	GO Biological Processes	GO:0031667	response to nutrient levels	-8.52319	-4.94286	61/715	24157,24225,24268,24291,24296,24536,24617,24653,24779,25164,25196,25204,25288,25290,25297,25335,25353,25389,25406,25426,25630,29455,29680,54315,64204,65984,78968,79252,81670,81779,81801,81809,89813,89829,94340,114492,114628,114700,114851,116640,170496,170921,171044,171293,245921,246097,246253,246771,289021,289801,291760,294853,303887,304929,309139,312890,313210,361945,362282,492821,497840	Acaa1a,Bdnf,Cp,Ctrb1,Cyp1a1,Lepr,Serpine1,Pla2g4a,Slc4a1,Cdkn2b,Inhbb,Pcsk1,Acsl1,Alox5,Cacnb3,Mmp7,Spp1,Atf3,Cd44,Cyp1b1,Pkm,Gdf15,Cyp11a1,Ucp2,Plec,Aacs,Srebf1,Adamts1,Gpt,Sctr,Stc1,Tgfb2,Pdk4,Socs3,Acsl5,Ccl28,Abcg5,Cyp27b1,Cdkn1a,Tnc,Lcn2,Itga2,Sstr3,Ctsd,Acvr1c,Fas,Adipoq,Slc25a25,Pik3c2b,Upp1,Dsc2,Krt18,Muc4,F5,Tpcn2,Gdap1,Abca1,Postn,Pck1,Pmaip1,Cps1
3_Member	GO Biological Processes	GO:0007584	response to nutrient	-6.95797	-3.8491	33/311	24157,24225,24268,24291,24296,24536,24653,25164,25288,25290,25353,25406,25426,25630,29680,64204,65984,79252,81801,81809,94340,114492,114628,114700,116640,170921,246253,303887,304929,309139,312890,313210,361945	Acaa1a,Bdnf,Cp,Ctrb1,Cyp1a1,Lepr,Pla2g4a,Cdkn2b,Acsl1,Alox5,Spp1,Cd44,Cyp1b1,Pkm,Cyp11a1,Plec,Aacs,Adamts1,Stc1,Tgfb2,Acsl5,Ccl28,Abcg5,Cyp27b1,Tnc,Itga2,Adipoq,Muc4,F5,Tpcn2,Gdap1,Abca1,Postn
3_Member	GO Biological Processes	GO:0033280	response to vitamin D	-3.49824	-1.38329	9/58	24653,25353,79252,81801,81809,114700,116640,309139,312890	Pla2g4a,Spp1,Adamts1,Stc1,Tgfb2,Cyp27b1,Tnc,Tpcn2,Gdap1
3_Member	GO Biological Processes	GO:0033273	response to vitamin	-3.30623	-1.26748	17/179	24225,24296,24653,25353,25406,29680,79252,81801,81809,114700,116640,170921,303887,304929,309139,312890,361945	Bdnf,Cyp1a1,Pla2g4a,Spp1,Cd44,Cyp11a1,Adamts1,Stc1,Tgfb2,Cyp27b1,Tnc,Itga2,Muc4,F5,Tpcn2,Gdap1,Postn
4_Summary	GO Biological Processes	GO:0030155	regulation of cell adhesion	-8.39077	-4.88962	63/756	24366,24617,24699,24779,24851,25290,25353,25406,25426,25544,25648,25651,29146,29302,29373,29434,60628,64545,65132,81653,81686,81809,83781,84010,85471,113955,114492,116640,117033,170921,171115,192177,246253,288038,288689,293698,293860,295322,303887,304005,305645,307582,307829,308995,309684,311144,312275,312279,315191,315348,315716,361598,361945,361969,362282,362873,363060,363578,494343,497937,4982…	Fgb,Serpine1,Ptprc,Slc4a1,Tpm1,Alox5,Spp1,Cd44,Cyp1b1,Sele,Slc7a1,Selp,Jag1,Itgb3,Bmp2,Rasgrp1,Cxcr4,Icos,Cldn7,Dbn1,Mmp2,Tgfb2,Lgals3,Dll1,Gata3,Gpnmb,Ccl28,Tnc,Mmp12,Itga2,Pde5a,Unc13d,Adipoq,Meltf,Tesc,Ccdc88b,Flna,Vtcn1,Muc4,Nfkbiz,Dlg5,Lama3,Zfhx3,Itgal,Itgb2,Itga4,Ephb6,Epha1,Fbln1,Nckap1l,Cd276,Iqgap1,Postn,Fga,Pck1,Plxnc1,Plet1,Havcr2,Tacstd2,Tmem102,Slamf1,Adam8,Epb41l4b,Pla2g4a,Cd38,Ccl…
4_Member	GO Biological Processes	GO:0030155	regulation of cell adhesion	-8.39077	-4.88962	63/756	24366,24617,24699,24779,24851,25290,25353,25406,25426,25544,25648,25651,29146,29302,29373,29434,60628,64545,65132,81653,81686,81809,83781,84010,85471,113955,114492,116640,117033,170921,171115,192177,246253,288038,288689,293698,293860,295322,303887,304005,305645,307582,307829,308995,309684,311144,312275,312279,315191,315348,315716,361598,361945,361969,362282,362873,363060,363578,494343,497937,4982…	Fgb,Serpine1,Ptprc,Slc4a1,Tpm1,Alox5,Spp1,Cd44,Cyp1b1,Sele,Slc7a1,Selp,Jag1,Itgb3,Bmp2,Rasgrp1,Cxcr4,Icos,Cldn7,Dbn1,Mmp2,Tgfb2,Lgals3,Dll1,Gata3,Gpnmb,Ccl28,Tnc,Mmp12,Itga2,Pde5a,Unc13d,Adipoq,Meltf,Tesc,Ccdc88b,Flna,Vtcn1,Muc4,Nfkbiz,Dlg5,Lama3,Zfhx3,Itgal,Itgb2,Itga4,Ephb6,Epha1,Fbln1,Nckap1l,Cd276,Iqgap1,Postn,Fga,Pck1,Plxnc1,Plet1,Havcr2,Tacstd2,Tmem102,Slamf1,Adam8,Epb41l4b
4_Member	GO Biological Processes	GO:0045785	positive regulation of cell adhesion	-6.09448	-3.15761	40/455	24366,24699,24779,24851,25290,25353,25406,25544,25648,25651,29302,29434,64545,81653,81809,85471,114492,170921,192177,293698,293860,295322,304005,307829,308995,309684,311144,312275,312279,315191,315348,315716,361598,361969,362282,363578,497937,498286,499285,500464	Fgb,Ptprc,Slc4a1,Tpm1,Alox5,Spp1,Cd44,Sele,Slc7a1,Selp,Itgb3,Rasgrp1,Icos,Dbn1,Tgfb2,Gata3,Ccl28,Itga2,Unc13d,Ccdc88b,Flna,Vtcn1,Nfkbiz,Zfhx3,Itgal,Itgb2,Itga4,Ephb6,Epha1,Fbln1,Nckap1l,Cd276,Iqgap1,Fga,Pck1,Havcr2,Tmem102,Slamf1,Adam8,Epb41l4b
4_Member	GO Biological Processes	GO:1903039	positive regulation of leukocyte cell-cell adhesion	-4.83351	-2.19766	23/223	24699,24779,25290,25406,25544,25648,25651,29434,64545,85471,293698,295322,304005,308995,309684,311144,312275,315348,315716,362282,363578,498286,499285	Ptprc,Slc4a1,Alox5,Cd44,Sele,Slc7a1,Selp,Rasgrp1,Icos,Gata3,Ccdc88b,Vtcn1,Nfkbiz,Itgal,Itgb2,Itga4,Ephb6,Nckap1l,Cd276,Pck1,Havcr2,Slamf1,Adam8
4_Member	GO Biological Processes	GO:0002694	regulation of leukocyte activation	-4.73925	-2.16183	43/573	24653,24699,24779,25406,25648,25668,29434,29538,64545,81511,83781,85471,113955,114851,116677,140635,171115,192177,245977,246097,289211,293698,295322,296257,304005,304988,305353,305451,305645,308501,308995,309684,311658,312275,315348,315716,362282,363578,364049,365390,498286,499285,689790	Pla2g4a,Ptprc,Slc4a1,Cd44,Slc7a1,Cd38,Rasgrp1,Ccl20,Icos,Lat,Lgals3,Gata3,Gpnmb,Cdkn1a,F2rl1,Flt3,Pde5a,Unc13d,Adgrf5,Fas,Fcgr2b,Ccdc88b,Vtcn1,Cst7,Nfkbiz,Mnda,Tlr6,Tnip2,Dlg5,Cd22,Itgal,Itgb2,Nfatc2,Ephb6,Nckap1l,Cd276,Pck1,Havcr2,Slamf7,Tspan32,Slamf1,Adam8,Clec2dl1
4_Member	GO Biological Processes	GO:1903037	regulation of leukocyte cell-cell adhesion	-4.53043	-2.01456	28/315	24699,24779,25290,25406,25544,25648,25651,29434,64545,83781,85471,113955,114492,171115,293698,295322,304005,305645,308995,309684,311144,312275,315348,315716,362282,363578,498286,499285	Ptprc,Slc4a1,Alox5,Cd44,Sele,Slc7a1,Selp,Rasgrp1,Icos,Lgals3,Gata3,Gpnmb,Ccl28,Pde5a,Ccdc88b,Vtcn1,Nfkbiz,Dlg5,Itgal,Itgb2,Itga4,Ephb6,Nckap1l,Cd276,Pck1,Havcr2,Slamf1,Adam8
4_Member	GO Biological Processes	GO:0022409	positive regulation of cell-cell adhesion	-4.39886	-1.93248	25/270	24366,24699,24779,25290,25406,25544,25648,25651,29434,64545,85471,293698,295322,304005,308995,309684,311144,312275,315348,315716,361969,362282,363578,498286,499285	Fgb,Ptprc,Slc4a1,Alox5,Cd44,Sele,Slc7a1,Selp,Rasgrp1,Icos,Gata3,Ccdc88b,Vtcn1,Nfkbiz,Itgal,Itgb2,Itga4,Ephb6,Nckap1l,Cd276,Fga,Pck1,Havcr2,Slamf1,Adam8
4_Member	GO Biological Processes	GO:0070661	leukocyte proliferation	-4.31839	-1.8716	29/341	24699,24779,25406,25648,25668,29434,60628,83781,113955,114851,116677,140635,171115,289211,293698,295322,304988,305645,307403,308501,308995,309684,311658,312275,315348,315716,363578,498286,689790	Ptprc,Slc4a1,Cd44,Slc7a1,Cd38,Rasgrp1,Cxcr4,Lgals3,Gpnmb,Cdkn1a,F2rl1,Flt3,Pde5a,Fcgr2b,Ccdc88b,Vtcn1,Mnda,Dlg5,Csf1r,Cd22,Itgal,Itgb2,Nfatc2,Ephb6,Nckap1l,Cd276,Havcr2,Slamf1,Clec2dl1
4_Member	GO Biological Processes	GO:0050865	regulation of cell activation	-4.27163	-1.85536	44/619	24653,24699,24779,25406,25648,25651,25668,29434,29538,64545,81511,83781,85471,113955,114851,116677,140635,171115,192177,245977,246097,289211,293698,295322,296257,304005,304988,305353,305451,305645,308501,308995,309684,311658,312275,315348,315716,362282,363578,364049,365390,498286,499285,689790	Pla2g4a,Ptprc,Slc4a1,Cd44,Slc7a1,Selp,Cd38,Rasgrp1,Ccl20,Icos,Lat,Lgals3,Gata3,Gpnmb,Cdkn1a,F2rl1,Flt3,Pde5a,Unc13d,Adgrf5,Fas,Fcgr2b,Ccdc88b,Vtcn1,Cst7,Nfkbiz,Mnda,Tlr6,Tnip2,Dlg5,Cd22,Itgal,Itgb2,Nfatc2,Ephb6,Nckap1l,Cd276,Pck1,Havcr2,Slamf7,Tspan32,Slamf1,Adam8,Clec2dl1
4_Member	GO Biological Processes	GO:0046651	lymphocyte proliferation	-4.1427	-1.77721	27/314	24699,24779,25406,25648,25668,29434,60628,83781,113955,114851,140635,171115,289211,293698,295322,304988,305645,308501,308995,309684,311658,312275,315348,315716,363578,498286,689790	Ptprc,Slc4a1,Cd44,Slc7a1,Cd38,Rasgrp1,Cxcr4,Lgals3,Gpnmb,Cdkn1a,Flt3,Pde5a,Fcgr2b,Ccdc88b,Vtcn1,Mnda,Dlg5,Cd22,Itgal,Itgb2,Nfatc2,Ephb6,Nckap1l,Cd276,Havcr2,Slamf1,Clec2dl1
4_Member	GO Biological Processes	GO:0046649	lymphocyte activation	-4.12307	-1.77324	50/746	24536,24699,24779,25360,25406,25648,25668,29434,29538,60628,64030,64545,81511,83781,84010,85471,113955,114851,116677,140635,171115,192177,246097,259171,289211,289227,291854,293698,295322,301365,304005,304988,305451,305645,308501,308995,309684,311658,312275,315348,315610,315716,362282,363577,363578,364049,498286,498582,499285,689790	Lepr,Ptprc,Slc4a1,Tshr,Cd44,Slc7a1,Cd38,Rasgrp1,Ccl20,Cxcr4,Kit,Icos,Lat,Lgals3,Dll1,Gata3,Gpnmb,Cdkn1a,F2rl1,Flt3,Pde5a,Unc13d,Fas,Dclre1c,Fcgr2b,Ly9,Adgrg3,Ccdc88b,Vtcn1,Il18r1,Nfkbiz,Mnda,Tnip2,Dlg5,Cd22,Itgal,Itgb2,Nfatc2,Ephb6,Nckap1l,Jaml,Cd276,Pck1,Itk,Havcr2,Slamf7,Slamf1,Wdfy4,Adam8,Clec2dl1
4_Member	GO Biological Processes	GO:0022407	regulation of cell-cell adhesion	-4.11303	-1.77324	34/440	24366,24699,24779,25290,25406,25544,25648,25651,29146,29373,29434,64545,83781,85471,113955,114492,171115,246253,293698,295322,303887,304005,305645,308995,309684,311144,312275,315348,315716,361969,362282,363578,498286,499285	Fgb,Ptprc,Slc4a1,Alox5,Cd44,Sele,Slc7a1,Selp,Jag1,Bmp2,Rasgrp1,Icos,Lgals3,Gata3,Gpnmb,Ccl28,Pde5a,Adipoq,Ccdc88b,Vtcn1,Muc4,Nfkbiz,Dlg5,Itgal,Itgb2,Itga4,Ephb6,Nckap1l,Cd276,Fga,Pck1,Havcr2,Slamf1,Adam8
4_Member	GO Biological Processes	GO:0032943	mononuclear cell proliferation	-4.07289	-1.73807	27/317	24699,24779,25406,25648,25668,29434,60628,83781,113955,114851,140635,171115,289211,293698,295322,304988,305645,308501,308995,309684,311658,312275,315348,315716,363578,498286,689790	Ptprc,Slc4a1,Cd44,Slc7a1,Cd38,Rasgrp1,Cxcr4,Lgals3,Gpnmb,Cdkn1a,Flt3,Pde5a,Fcgr2b,Ccdc88b,Vtcn1,Mnda,Dlg5,Cd22,Itgal,Itgb2,Nfatc2,Ephb6,Nckap1l,Cd276,Havcr2,Slamf1,Clec2dl1
4_Member	GO Biological Processes	GO:0051249	regulation of lymphocyte activation	-4.04522	-1.72496	35/462	24699,24779,25406,25648,25668,29434,29538,64545,81511,83781,85471,113955,114851,140635,171115,246097,289211,293698,295322,304005,304988,305451,305645,308501,308995,311658,312275,315348,315716,362282,363578,364049,498286,499285,689790	Ptprc,Slc4a1,Cd44,Slc7a1,Cd38,Rasgrp1,Ccl20,Icos,Lat,Lgals3,Gata3,Gpnmb,Cdkn1a,Flt3,Pde5a,Fas,Fcgr2b,Ccdc88b,Vtcn1,Nfkbiz,Mnda,Tnip2,Dlg5,Cd22,Itgal,Nfatc2,Ephb6,Nckap1l,Cd276,Pck1,Havcr2,Slamf7,Slamf1,Adam8,Clec2dl1
4_Member	GO Biological Processes	GO:0050670	regulation of lymphocyte proliferation	-3.87965	-1.63248	22/240	24699,24779,25406,25648,25668,83781,113955,114851,171115,289211,293698,295322,304988,305645,308501,308995,311658,315348,315716,363578,498286,689790	Ptprc,Slc4a1,Cd44,Slc7a1,Cd38,Lgals3,Gpnmb,Cdkn1a,Pde5a,Fcgr2b,Ccdc88b,Vtcn1,Mnda,Dlg5,Cd22,Itgal,Nfatc2,Nckap1l,Cd276,Havcr2,Slamf1,Clec2dl1
4_Member	GO Biological Processes	GO:0042110	T cell activation	-3.84125	-1.61502	37/511	24536,24699,24779,25406,25648,29434,29538,60628,64030,64545,81511,83781,85471,113955,116677,140635,171115,246097,289227,293698,295322,301365,304005,305645,308995,309684,312275,315348,315610,315716,362282,363577,363578,498286,498582,499285,689790	Lepr,Ptprc,Slc4a1,Cd44,Slc7a1,Rasgrp1,Ccl20,Cxcr4,Kit,Icos,Lat,Lgals3,Gata3,Gpnmb,F2rl1,Flt3,Pde5a,Fas,Ly9,Ccdc88b,Vtcn1,Il18r1,Nfkbiz,Dlg5,Itgal,Itgb2,Ephb6,Nckap1l,Jaml,Cd276,Pck1,Itk,Havcr2,Slamf1,Wdfy4,Adam8,Clec2dl1
4_Member	GO Biological Processes	GO:0070663	regulation of leukocyte proliferation	-3.82226	-1.61002	23/259	24699,24779,25406,25648,25668,83781,113955,114851,171115,289211,293698,295322,304988,305645,307403,308501,308995,311658,315348,315716,363578,498286,689790	Ptprc,Slc4a1,Cd44,Slc7a1,Cd38,Lgals3,Gpnmb,Cdkn1a,Pde5a,Fcgr2b,Ccdc88b,Vtcn1,Mnda,Dlg5,Csf1r,Cd22,Itgal,Nfatc2,Nckap1l,Cd276,Havcr2,Slamf1,Clec2dl1
4_Member	GO Biological Processes	GO:0050853	B cell receptor signaling pathway	-3.80553	-1.60162	9/53	24699,25668,289211,304988,308501,311658,315348,362289,363577	Ptprc,Cd38,Fcgr2b,Mnda,Cd22,Nfatc2,Nckap1l,Lime1,Itk
4_Member	GO Biological Processes	GO:0032944	regulation of mononuclear cell proliferation	-3.80174	-1.60162	22/243	24699,24779,25406,25648,25668,83781,113955,114851,171115,289211,293698,295322,304988,305645,308501,308995,311658,315348,315716,363578,498286,689790	Ptprc,Slc4a1,Cd44,Slc7a1,Cd38,Lgals3,Gpnmb,Cdkn1a,Pde5a,Fcgr2b,Ccdc88b,Vtcn1,Mnda,Dlg5,Cd22,Itgal,Nfatc2,Nckap1l,Cd276,Havcr2,Slamf1,Clec2dl1
4_Member	GO Biological Processes	GO:0050851	antigen receptor-mediated signaling pathway	-3.6922	-1.52349	17/166	24699,25297,25668,83781,85471,155918,289211,295322,304005,304988,308501,311658,315348,315716,362289,363577,689790	Ptprc,Cacnb3,Cd38,Lgals3,Gata3,Lcp2,Fcgr2b,Vtcn1,Nfkbiz,Mnda,Cd22,Nfatc2,Nckap1l,Cd276,Lime1,Itk,Clec2dl1
4_Member	GO Biological Processes	GO:0007159	leukocyte cell-cell adhesion	-3.61559	-1.47617	28/356	24699,24779,25290,25406,25544,25648,25651,29434,64545,83781,85471,113955,114492,171115,293698,295322,304005,305645,308995,309684,311144,312275,315348,315716,362282,363578,498286,499285	Ptprc,Slc4a1,Alox5,Cd44,Sele,Slc7a1,Selp,Rasgrp1,Icos,Lgals3,Gata3,Gpnmb,Ccl28,Pde5a,Ccdc88b,Vtcn1,Nfkbiz,Dlg5,Itgal,Itgb2,Itga4,Ephb6,Nckap1l,Cd276,Pck1,Havcr2,Slamf1,Adam8
4_Member	GO Biological Processes	GO:0002768	immune response-regulating cell surface receptor signaling pathway	-3.48185	-1.37573	20/222	24699,25046,25297,25668,64030,83781,85471,155918,289211,292413,295322,304005,304988,308501,311658,315348,315716,362289,363577,689790	Ptprc,Pigr,Cacnb3,Cd38,Kit,Lgals3,Gata3,Lcp2,Fcgr2b,Fpr3,Vtcn1,Nfkbiz,Mnda,Cd22,Nfatc2,Nckap1l,Cd276,Lime1,Itk,Clec2dl1
4_Member	GO Biological Processes	GO:0042098	T cell proliferation	-3.48185	-1.37573	20/222	24699,24779,25406,25648,29434,60628,83781,113955,171115,293698,295322,305645,308995,309684,312275,315348,315716,363578,498286,689790	Ptprc,Slc4a1,Cd44,Slc7a1,Rasgrp1,Cxcr4,Lgals3,Gpnmb,Pde5a,Ccdc88b,Vtcn1,Dlg5,Itgal,Itgb2,Ephb6,Nckap1l,Cd276,Havcr2,Slamf1,Clec2dl1
4_Member	GO Biological Processes	GO:0002764	immune response-regulating signaling pathway	-3.38114	-1.31136	20/226	24699,25046,25297,25668,64030,83781,85471,155918,289211,292413,295322,304005,304988,308501,311658,315348,315716,362289,363577,689790	Ptprc,Pigr,Cacnb3,Cd38,Kit,Lgals3,Gata3,Lcp2,Fcgr2b,Fpr3,Vtcn1,Nfkbiz,Mnda,Cd22,Nfatc2,Nckap1l,Cd276,Lime1,Itk,Clec2dl1
4_Member	GO Biological Processes	GO:0002429	immune response-activating cell surface receptor signaling pathway	-3.11082	-1.13469	18/203	24699,25297,25668,83781,85471,155918,289211,292413,295322,304005,304988,308501,311658,315348,315716,362289,363577,689790	Ptprc,Cacnb3,Cd38,Lgals3,Gata3,Lcp2,Fcgr2b,Fpr3,Vtcn1,Nfkbiz,Mnda,Cd22,Nfatc2,Nckap1l,Cd276,Lime1,Itk,Clec2dl1
4_Member	GO Biological Processes	GO:0002757	immune response-activating signal transduction	-3.08596	-1.12833	18/204	24699,25297,25668,83781,85471,155918,289211,292413,295322,304005,304988,308501,311658,315348,315716,362289,363577,689790	Ptprc,Cacnb3,Cd38,Lgals3,Gata3,Lcp2,Fcgr2b,Fpr3,Vtcn1,Nfkbiz,Mnda,Cd22,Nfatc2,Nckap1l,Cd276,Lime1,Itk,Clec2dl1
4_Member	GO Biological Processes	GO:0050863	regulation of T cell activation	-3.07411	-1.12319	25/329	24699,24779,25406,25648,29434,29538,64545,81511,83781,85471,113955,171115,293698,295322,304005,305645,308995,312275,315348,315716,362282,363578,498286,499285,689790	Ptprc,Slc4a1,Cd44,Slc7a1,Rasgrp1,Ccl20,Icos,Lat,Lgals3,Gata3,Gpnmb,Pde5a,Ccdc88b,Vtcn1,Nfkbiz,Dlg5,Itgal,Ephb6,Nckap1l,Cd276,Pck1,Havcr2,Slamf1,Adam8,Clec2dl1
4_Member	GO Biological Processes	GO:0002683	negative regulation of immune system process	-2.9494	-1.0523	30/431	24699,25406,29326,29511,50594,81526,81809,83781,113937,113955,114492,117033,140635,171115,245977,246097,246253,289211,291861,295322,296257,303887,304988,305645,308501,314386,315716,363578,365390,498286	Ptprc,Cd44,Gpx2,Padi2,Nbl1,Ccn3,Tgfb2,Lgals3,Clec2d,Gpnmb,Ccl28,Mmp12,Flt3,Pde5a,Adgrf5,Fas,Adipoq,Fcgr2b,Nlrc5,Vtcn1,Cst7,Muc4,Mnda,Dlg5,Cd22,Gpr68,Cd276,Havcr2,Tspan32,Slamf1
4_Member	GO Biological Processes	GO:0002253	activation of immune response	-2.9393	-1.04813	22/281	24233,24699,25297,25668,29187,83781,85471,155918,289211,292413,295322,304005,304988,308501,311658,315348,315716,362289,363577,406161,498840,689790	C4a,Ptprc,Cacnb3,Cd38,Cd69,Lgals3,Gata3,Lcp2,Fcgr2b,Fpr3,Vtcn1,Nfkbiz,Mnda,Cd22,Nfatc2,Nckap1l,Cd276,Lime1,Itk,C4b,Sting1,Clec2dl1
4_Member	GO Biological Processes	GO:0050867	positive regulation of cell activation	-2.83714	-0.974475	26/361	24653,24699,24779,25648,25651,25668,29434,64545,85471,114851,116677,293698,295322,304005,305353,305451,308995,309684,311658,312275,315348,315716,362282,363578,498286,499285	Pla2g4a,Ptprc,Slc4a1,Slc7a1,Selp,Cd38,Rasgrp1,Icos,Gata3,Cdkn1a,F2rl1,Ccdc88b,Vtcn1,Nfkbiz,Tlr6,Tnip2,Itgal,Itgb2,Nfatc2,Ephb6,Nckap1l,Cd276,Pck1,Havcr2,Slamf1,Adam8
4_Member	GO Biological Processes	GO:0042129	regulation of T cell proliferation	-2.78942	-0.939874	16/182	24699,24779,25406,25648,83781,113955,171115,293698,295322,305645,308995,315348,315716,363578,498286,689790	Ptprc,Slc4a1,Cd44,Slc7a1,Lgals3,Gpnmb,Pde5a,Ccdc88b,Vtcn1,Dlg5,Itgal,Nckap1l,Cd276,Havcr2,Slamf1,Clec2dl1
4_Member	GO Biological Processes	GO:0002696	positive regulation of leukocyte activation	-2.76879	-0.925338	25/346	24653,24699,24779,25648,25668,29434,64545,85471,114851,116677,293698,295322,304005,305353,305451,308995,309684,311658,312275,315348,315716,362282,363578,498286,499285	Pla2g4a,Ptprc,Slc4a1,Slc7a1,Cd38,Rasgrp1,Icos,Gata3,Cdkn1a,F2rl1,Ccdc88b,Vtcn1,Nfkbiz,Tlr6,Tnip2,Itgal,Itgb2,Nfatc2,Ephb6,Nckap1l,Cd276,Pck1,Havcr2,Slamf1,Adam8
4_Member	GO Biological Processes	GO:0050870	positive regulation of T cell activation	-2.74666	-0.908262	17/201	24699,24779,25648,29434,64545,85471,293698,295322,304005,308995,312275,315348,315716,362282,363578,498286,499285	Ptprc,Slc4a1,Slc7a1,Rasgrp1,Icos,Gata3,Ccdc88b,Vtcn1,Nfkbiz,Itgal,Ephb6,Nckap1l,Cd276,Pck1,Havcr2,Slamf1,Adam8
4_Member	GO Biological Processes	GO:0070665	positive regulation of leukocyte proliferation	-2.56605	-0.825824	14/157	24699,24779,25648,25668,114851,293698,295322,307403,308995,311658,315348,315716,363578,498286	Ptprc,Slc4a1,Slc7a1,Cd38,Cdkn1a,Ccdc88b,Vtcn1,Csf1r,Itgal,Nfatc2,Nckap1l,Cd276,Havcr2,Slamf1
4_Member	GO Biological Processes	GO:0051251	positive regulation of lymphocyte activation	-2.53198	-0.805348	21/284	24699,24779,25648,25668,29434,64545,85471,114851,293698,295322,304005,305451,308995,311658,312275,315348,315716,362282,363578,498286,499285	Ptprc,Slc4a1,Slc7a1,Cd38,Rasgrp1,Icos,Gata3,Cdkn1a,Ccdc88b,Vtcn1,Nfkbiz,Tnip2,Itgal,Nfatc2,Ephb6,Nckap1l,Cd276,Pck1,Havcr2,Slamf1,Adam8
4_Member	GO Biological Processes	GO:0050671	positive regulation of lymphocyte proliferation	-2.46728	-0.768902	13/144	24699,24779,25648,25668,114851,293698,295322,308995,311658,315348,315716,363578,498286	Ptprc,Slc4a1,Slc7a1,Cd38,Cdkn1a,Ccdc88b,Vtcn1,Itgal,Nfatc2,Nckap1l,Cd276,Havcr2,Slamf1
4_Member	GO Biological Processes	GO:0032946	positive regulation of mononuclear cell proliferation	-2.41582	-0.740255	13/146	24699,24779,25648,25668,114851,293698,295322,308995,311658,315348,315716,363578,498286	Ptprc,Slc4a1,Slc7a1,Cd38,Cdkn1a,Ccdc88b,Vtcn1,Itgal,Nfatc2,Nckap1l,Cd276,Havcr2,Slamf1
4_Member	GO Biological Processes	GO:0030888	regulation of B cell proliferation	-2.30332	-0.659501	8/70	24699,25668,114851,289211,304988,308501,311658,315348	Ptprc,Cd38,Cdkn1a,Fcgr2b,Mnda,Cd22,Nfatc2,Nckap1l
4_Member	GO Biological Processes	GO:0042102	positive regulation of T cell proliferation	-2.14738	-0.571373	10/106	24699,24779,25648,293698,295322,308995,315348,315716,363578,498286	Ptprc,Slc4a1,Slc7a1,Ccdc88b,Vtcn1,Itgal,Nckap1l,Cd276,Havcr2,Slamf1
4_Member	GO Biological Processes	GO:0050852	T cell receptor signaling pathway	-2.08738	-0.538863	11/125	24699,25297,83781,85471,155918,295322,304005,315716,362289,363577,689790	Ptprc,Cacnb3,Lgals3,Gata3,Lcp2,Vtcn1,Nfkbiz,Cd276,Lime1,Itk,Clec2dl1
4_Member	GO Biological Processes	GO:0050672	negative regulation of lymphocyte proliferation	-2.02266	-0.50826	9/94	25406,113955,171115,289211,295322,304988,305645,315716,363578	Cd44,Gpnmb,Pde5a,Fcgr2b,Vtcn1,Mnda,Dlg5,Cd276,Havcr2
4_Member	GO Biological Processes	GO:0002695	negative regulation of leukocyte activation	-2.01464	-0.503045	15/200	25406,83781,113955,140635,171115,245977,246097,289211,295322,296257,304988,305645,315716,363578,365390	Cd44,Lgals3,Gpnmb,Flt3,Pde5a,Adgrf5,Fas,Fcgr2b,Vtcn1,Cst7,Mnda,Dlg5,Cd276,Havcr2,Tspan32
5_Summary	GO Biological Processes	GO:0030855	epithelial cell differentiation	-7.80295	-4.36874	58/694	24296,24617,24785,25022,25123,25164,29146,29373,29680,59302,60335,60628,64204,65129,65130,81801,83781,84010,84410,84481,84489,85251,85471,114093,114700,114850,114851,116677,117955,170921,192110,246253,266604,287638,287702,293860,294853,297386,299979,303214,304815,305645,306862,306871,308478,310632,313017,313672,313729,314640,315196,360635,361086,362282,365227,497840,500409,683626	Cyp1a1,Serpine1,Slc9a4,Fgfr2,Tagln,Cdkn2b,Jag1,Bmp2,Cyp11a1,Bmp15,Tgm1,Cxcr4,Plec,Cldn1,Cldn3,Stc1,Lgals3,Dll1,Klf5,Arid4b,Fgfr3,Col18a1,Gata3,St14,Cyp27b1,Wnt7a,Cdkn1a,F2rl1,Slc4a7,Itga2,Pou3f1,Adipoq,Alox15b,Dlx3,Krt17,Flna,Krt18,Slc4a5,Grhl2,Trim16,Elf3,Dlg5,Tfap2a,Dsp,Spred3,Rab25,Sfn,Kazn,Errfi1,Tjp3,Wnt7b,Etv4,Scel,Pck1,Upk1a,Cps1,Esrp1,Lbh
5_Member	GO Biological Processes	GO:0030855	epithelial cell differentiation	-7.80295	-4.36874	58/694	24296,24617,24785,25022,25123,25164,29146,29373,29680,59302,60335,60628,64204,65129,65130,81801,83781,84010,84410,84481,84489,85251,85471,114093,114700,114850,114851,116677,117955,170921,192110,246253,266604,287638,287702,293860,294853,297386,299979,303214,304815,305645,306862,306871,308478,310632,313017,313672,313729,314640,315196,360635,361086,362282,365227,497840,500409,683626	Cyp1a1,Serpine1,Slc9a4,Fgfr2,Tagln,Cdkn2b,Jag1,Bmp2,Cyp11a1,Bmp15,Tgm1,Cxcr4,Plec,Cldn1,Cldn3,Stc1,Lgals3,Dll1,Klf5,Arid4b,Fgfr3,Col18a1,Gata3,St14,Cyp27b1,Wnt7a,Cdkn1a,F2rl1,Slc4a7,Itga2,Pou3f1,Adipoq,Alox15b,Dlx3,Krt17,Flna,Krt18,Slc4a5,Grhl2,Trim16,Elf3,Dlg5,Tfap2a,Dsp,Spred3,Rab25,Sfn,Kazn,Errfi1,Tjp3,Wnt7b,Etv4,Scel,Pck1,Upk1a,Cps1,Esrp1,Lbh
5_Member	GO Biological Processes	GO:0002064	epithelial cell development	-4.93666	-2.28539	27/283	24785,25022,29146,59302,60628,65129,65130,81801,84010,84410,84481,84489,85251,114093,114850,114851,116677,117955,246253,293860,297386,299979,306862,310632,313017,314640,315196	Slc9a4,Fgfr2,Jag1,Bmp15,Cxcr4,Cldn1,Cldn3,Stc1,Dll1,Klf5,Arid4b,Fgfr3,Col18a1,St14,Wnt7a,Cdkn1a,F2rl1,Slc4a7,Adipoq,Flna,Slc4a5,Grhl2,Tfap2a,Rab25,Sfn,Tjp3,Wnt7b
5_Member	GO Biological Processes	GO:0045446	endothelial cell differentiation	-2.08738	-0.538863	11/125	29146,60628,65129,65130,81801,84010,85251,114850,116677,314640,315196	Jag1,Cxcr4,Cldn1,Cldn3,Stc1,Dll1,Col18a1,Wnt7a,F2rl1,Tjp3,Wnt7b
6_Summary	GO Biological Processes	GO:0040017	positive regulation of locomotion	-7.37809	-4.05303	53/625	24617,24699,24943,25335,25426,25544,25651,29302,29373,29538,29751,60465,60628,64030,64535,65129,65130,65132,79252,81686,81809,83722,83781,85251,85471,113955,114850,116677,170921,192362,287110,293860,301965,303342,304407,306862,307403,310632,311144,312279,315191,315348,315711,361598,361945,361969,363060,365603,445415,497937,498286,499285,500464,291081,24536,24914,25022,25290,25406,25559,25630,2913…	Serpine1,Ptprc,Plp1,Mmp7,Cyp1b1,Sele,Selp,Itgb3,Bmp2,Ccl20,Sema3a,Cttn,Cxcr4,Kit,Fgfbp1,Cldn1,Cldn3,Cldn7,Adamts1,Mmp2,Tgfb2,Plk2,Lgals3,Col18a1,Gata3,Gpnmb,Wnt7a,F2rl1,Itga2,Lamc2,Tbc1d24,Flna,Tert,Ssh2,Cldn4,Tfap2a,Csf1r,Rab25,Itga4,Epha1,Fbln1,Nckap1l,Sema7a,Iqgap1,Postn,Fga,Plet1,Bves,S100a11,Tmem102,Slamf1,Adam8,Epb41l4b,Tubb2b,Lepr,Lox,Fgfr2,Alox5,Cd44,Abcc8,Pkm,Dcn,Jag1,Ndst1,Anxa2,Ccn3,Dl…
6_Member	GO Biological Processes	GO:0040017	positive regulation of locomotion	-7.37809	-4.05303	53/625	24617,24699,24943,25335,25426,25544,25651,29302,29373,29538,29751,60465,60628,64030,64535,65129,65130,65132,79252,81686,81809,83722,83781,85251,85471,113955,114850,116677,170921,192362,287110,293860,301965,303342,304407,306862,307403,310632,311144,312279,315191,315348,315711,361598,361945,361969,363060,365603,445415,497937,498286,499285,500464	Serpine1,Ptprc,Plp1,Mmp7,Cyp1b1,Sele,Selp,Itgb3,Bmp2,Ccl20,Sema3a,Cttn,Cxcr4,Kit,Fgfbp1,Cldn1,Cldn3,Cldn7,Adamts1,Mmp2,Tgfb2,Plk2,Lgals3,Col18a1,Gata3,Gpnmb,Wnt7a,F2rl1,Itga2,Lamc2,Tbc1d24,Flna,Tert,Ssh2,Cldn4,Tfap2a,Csf1r,Rab25,Itga4,Epha1,Fbln1,Nckap1l,Sema7a,Iqgap1,Postn,Fga,Plet1,Bves,S100a11,Tmem102,Slamf1,Adam8,Epb41l4b
6_Member	GO Biological Processes	GO:0030335	positive regulation of cell migration	-7.16518	-3.92727	50/582	24617,24699,24943,25335,25426,25544,25651,29302,29373,29538,29751,60628,64030,64535,65129,65130,79252,81686,81809,83722,83781,85251,85471,113955,114850,116677,170921,192362,287110,293860,301965,303342,304407,306862,307403,310632,311144,312279,315191,315348,315711,361598,361945,361969,363060,445415,497937,498286,499285,500464	Serpine1,Ptprc,Plp1,Mmp7,Cyp1b1,Sele,Selp,Itgb3,Bmp2,Ccl20,Sema3a,Cxcr4,Kit,Fgfbp1,Cldn1,Cldn3,Adamts1,Mmp2,Tgfb2,Plk2,Lgals3,Col18a1,Gata3,Gpnmb,Wnt7a,F2rl1,Itga2,Lamc2,Tbc1d24,Flna,Tert,Ssh2,Cldn4,Tfap2a,Csf1r,Rab25,Itga4,Epha1,Fbln1,Nckap1l,Sema7a,Iqgap1,Postn,Fga,Plet1,S100a11,Tmem102,Slamf1,Adam8,Epb41l4b
6_Member	GO Biological Processes	GO:0051272	positive regulation of cellular component movement	-7.02743	-3.8491	52/623	24617,24699,24943,25335,25426,25544,25651,29302,29373,29538,29751,60628,64030,64535,65129,65130,65132,79252,81686,81809,83722,83781,85251,85471,113955,114850,116677,170921,192362,287110,291081,293860,301965,303342,304407,306862,307403,310632,311144,312279,315191,315348,315711,361598,361945,361969,363060,445415,497937,498286,499285,500464	Serpine1,Ptprc,Plp1,Mmp7,Cyp1b1,Sele,Selp,Itgb3,Bmp2,Ccl20,Sema3a,Cxcr4,Kit,Fgfbp1,Cldn1,Cldn3,Cldn7,Adamts1,Mmp2,Tgfb2,Plk2,Lgals3,Col18a1,Gata3,Gpnmb,Wnt7a,F2rl1,Itga2,Lamc2,Tbc1d24,Tubb2b,Flna,Tert,Ssh2,Cldn4,Tfap2a,Csf1r,Rab25,Itga4,Epha1,Fbln1,Nckap1l,Sema7a,Iqgap1,Postn,Fga,Plet1,S100a11,Tmem102,Slamf1,Adam8,Epb41l4b
6_Member	GO Biological Processes	GO:2000147	positive regulation of cell motility	-7.0144	-3.8491	51/606	24617,24699,24943,25335,25426,25544,25651,29302,29373,29538,29751,60628,64030,64535,65129,65130,65132,79252,81686,81809,83722,83781,85251,85471,113955,114850,116677,170921,192362,287110,293860,301965,303342,304407,306862,307403,310632,311144,312279,315191,315348,315711,361598,361945,361969,363060,445415,497937,498286,499285,500464	Serpine1,Ptprc,Plp1,Mmp7,Cyp1b1,Sele,Selp,Itgb3,Bmp2,Ccl20,Sema3a,Cxcr4,Kit,Fgfbp1,Cldn1,Cldn3,Cldn7,Adamts1,Mmp2,Tgfb2,Plk2,Lgals3,Col18a1,Gata3,Gpnmb,Wnt7a,F2rl1,Itga2,Lamc2,Tbc1d24,Flna,Tert,Ssh2,Cldn4,Tfap2a,Csf1r,Rab25,Itga4,Epha1,Fbln1,Nckap1l,Sema7a,Iqgap1,Postn,Fga,Plet1,S100a11,Tmem102,Slamf1,Adam8,Epb41l4b
6_Member	GO Biological Processes	GO:0001944	vasculature development	-2.40124	-0.733659	44/762	24536,24617,24914,25022,25290,25406,25426,25559,25630,29139,29146,29302,29633,56611,60628,64030,64535,79252,81526,81686,81809,83722,83781,84010,84410,85251,89829,114099,114850,117955,245977,287638,293860,301965,302965,308582,309684,311658,312279,313729,315196,363071,363265,499285	Lepr,Serpine1,Lox,Fgfr2,Alox5,Cd44,Cyp1b1,Abcc8,Pkm,Dcn,Jag1,Itgb3,Ndst1,Anxa2,Cxcr4,Kit,Fgfbp1,Adamts1,Ccn3,Mmp2,Tgfb2,Plk2,Lgals3,Dll1,Klf5,Col18a1,Socs3,Cysltr1,Wnt7a,Slc4a7,Adgrf5,Dlx3,Flna,Tert,Tnfrsf12a,Tead2,Itgb2,Nfatc2,Epha1,Errfi1,Wnt7b,Stra6,Col4a3,Adam8
6_Member	GO Biological Processes	GO:0001667	ameboidal-type cell migration	-2.09322	-0.539152	28/452	24617,25426,25724,29139,29302,29751,50672,54133,60628,64030,64535,81526,81801,81809,83722,85471,114850,117033,170921,245921,246249,309684,310632,311144,315711,361598,494343,500464	Serpine1,Cyp1b1,Itgb4,Dcn,Itgb3,Sema3a,Ednrb,Pdlim1,Cxcr4,Kit,Fgfbp1,Ccn3,Stc1,Tgfb2,Plk2,Gata3,Wnt7a,Mmp12,Itga2,Acvr1c,Arhgap4,Itgb2,Rab25,Itga4,Sema7a,Iqgap1,Tacstd2,Epb41l4b
6_Member	GO Biological Processes	GO:0048514	blood vessel morphogenesis	-2.03483	-0.512697	36/626	24536,24617,24914,25022,25290,25426,25559,25630,29139,29146,29302,56611,60628,64535,79252,81526,81686,81809,83722,83781,84010,84410,85251,114099,114850,245977,293860,301965,302965,308582,309684,312279,315196,363071,363265,499285	Lepr,Serpine1,Lox,Fgfr2,Alox5,Cyp1b1,Abcc8,Pkm,Dcn,Jag1,Itgb3,Anxa2,Cxcr4,Fgfbp1,Adamts1,Ccn3,Mmp2,Tgfb2,Plk2,Lgals3,Dll1,Klf5,Col18a1,Cysltr1,Wnt7a,Adgrf5,Flna,Tert,Tnfrsf12a,Tead2,Itgb2,Epha1,Wnt7b,Stra6,Col4a3,Adam8
6_Member	GO Biological Processes	GO:0001525	angiogenesis	-2.02979	-0.512697	31/520	24536,24617,25022,25290,25426,25559,25630,29139,29302,56611,60628,64535,79252,81526,81686,81809,83722,83781,84010,84410,85251,114099,114850,293860,301965,302965,309684,312279,315196,363265,499285	Lepr,Serpine1,Fgfr2,Alox5,Cyp1b1,Abcc8,Pkm,Dcn,Itgb3,Anxa2,Cxcr4,Fgfbp1,Adamts1,Ccn3,Mmp2,Tgfb2,Plk2,Lgals3,Dll1,Klf5,Col18a1,Cysltr1,Wnt7a,Flna,Tert,Tnfrsf12a,Itgb2,Epha1,Wnt7b,Col4a3,Adam8
7_Summary	GO Biological Processes	GO:0044706	multi-multicellular organism process	-7.3054	-4.02609	35/331	24268,24296,24336,24536,24617,24653,25293,25335,25559,25668,25724,29302,29680,54315,64204,81686,81801,81809,84420,114700,117033,170567,170921,171574,245921,246097,291966,299637,302991,304407,306459,314322,315191,363578,100360880,25022,25626,29139,50549,89829,114093,287638,299979,311144,315196,360626	Cp,Cyp1a1,Epor,Lepr,Serpine1,Pla2g4a,Aqp4,Mmp7,Abcc8,Cd38,Itgb4,Itgb3,Cyp11a1,Ucp2,Plec,Mmp2,Stc1,Tgfb2,Adcy7,Cyp27b1,Mmp12,Slc38a1,Itga2,Dnm3,Acvr1c,Fas,Tppp3,Tle6,Tekt4,Cldn4,Stox2,Fos,Fbln1,Havcr2,Fosb,Fgfr2,Krt8,Dcn,Cyp4a1,Socs3,St14,Dlx3,Grhl2,Itga4,Wnt7b,Krt19
7_Member	GO Biological Processes	GO:0044706	multi-multicellular organism process	-7.3054	-4.02609	35/331	24268,24296,24336,24536,24617,24653,25293,25335,25559,25668,25724,29302,29680,54315,64204,81686,81801,81809,84420,114700,117033,170567,170921,171574,245921,246097,291966,299637,302991,304407,306459,314322,315191,363578,100360880	Cp,Cyp1a1,Epor,Lepr,Serpine1,Pla2g4a,Aqp4,Mmp7,Abcc8,Cd38,Itgb4,Itgb3,Cyp11a1,Ucp2,Plec,Mmp2,Stc1,Tgfb2,Adcy7,Cyp27b1,Mmp12,Slc38a1,Itga2,Dnm3,Acvr1c,Fas,Tppp3,Tle6,Tekt4,Cldn4,Stox2,Fos,Fbln1,Havcr2,Fosb
7_Member	GO Biological Processes	GO:0007565	female pregnancy	-6.95231	-3.8491	32/296	24268,24336,24536,24617,24653,25293,25335,25559,25668,25724,29302,29680,54315,64204,81686,81801,81809,84420,114700,117033,170567,170921,245921,246097,291966,299637,304407,306459,314322,315191,363578,100360880	Cp,Epor,Lepr,Serpine1,Pla2g4a,Aqp4,Mmp7,Abcc8,Cd38,Itgb4,Itgb3,Cyp11a1,Ucp2,Plec,Mmp2,Stc1,Tgfb2,Adcy7,Cyp27b1,Mmp12,Slc38a1,Itga2,Acvr1c,Fas,Tppp3,Tle6,Cldn4,Stox2,Fos,Fbln1,Havcr2,Fosb
7_Member	GO Biological Processes	GO:0060135	maternal process involved in female pregnancy	-3.82114	-1.61002	12/90	24336,24617,24653,25335,29680,81801,84420,114700,246097,291966,306459,363578	Epor,Serpine1,Pla2g4a,Mmp7,Cyp11a1,Stc1,Adcy7,Cyp27b1,Fas,Tppp3,Stox2,Havcr2
7_Member	GO Biological Processes	GO:0001890	placenta development	-3.42576	-1.34785	18/191	24336,24617,24653,25022,25626,29139,50549,81801,89829,114093,114700,287638,291966,299979,306459,311144,315196,360626	Epor,Serpine1,Pla2g4a,Fgfr2,Krt8,Dcn,Cyp4a1,Stc1,Socs3,St14,Cyp27b1,Dlx3,Tppp3,Grhl2,Stox2,Itga4,Wnt7b,Krt19
7_Member	GO Biological Processes	GO:0046697	decidualization	-2.72712	-0.903584	6/35	24336,24617,24653,81801,114700,291966	Epor,Serpine1,Pla2g4a,Stc1,Cyp27b1,Tppp3
7_Member	GO Biological Processes	GO:0001893	maternal placenta development	-2.67421	-0.874919	7/48	24336,24617,24653,81801,114700,291966,306459	Epor,Serpine1,Pla2g4a,Stc1,Cyp27b1,Tppp3,Stox2
8_Summary	GO Biological Processes	GO:0043588	skin development	-6.46946	-3.44101	29/265	25022,25724,60335,64826,65129,81809,84010,114093,114700,114850,170921,192110,266604,287702,289229,299979,300128,303214,304407,306862,306871,311061,313017,313672,313729,316527,360635,361086,689616,29146,117955,500409,24617,25164,85471,308478	Fgfr2,Itgb4,Tgm1,Foxq1,Cldn1,Tgfb2,Dll1,St14,Cyp27b1,Wnt7a,Itga2,Pou3f1,Alox15b,Krt17,Vangl2,Grhl2,Celsr1,Trim16,Cldn4,Tfap2a,Dsp,Itgb6,Sfn,Kazn,Errfi1,Wnt10a,Etv4,Scel,Apcdd1,Jag1,Slc4a7,Esrp1,Serpine1,Cdkn2b,Gata3,Spred3
8_Member	GO Biological Processes	GO:0043588	skin development	-6.46946	-3.44101	29/265	25022,25724,60335,64826,65129,81809,84010,114093,114700,114850,170921,192110,266604,287702,289229,299979,300128,303214,304407,306862,306871,311061,313017,313672,313729,316527,360635,361086,689616	Fgfr2,Itgb4,Tgm1,Foxq1,Cldn1,Tgfb2,Dll1,St14,Cyp27b1,Wnt7a,Itga2,Pou3f1,Alox15b,Krt17,Vangl2,Grhl2,Celsr1,Trim16,Cldn4,Tfap2a,Dsp,Itgb6,Sfn,Kazn,Errfi1,Wnt10a,Etv4,Scel,Apcdd1
8_Member	GO Biological Processes	GO:0030216	keratinocyte differentiation	-4.79728	-2.17119	15/109	60335,114093,114700,192110,266604,287702,299979,303214,306862,306871,313017,313672,313729,360635,361086	Tgm1,St14,Cyp27b1,Pou3f1,Alox15b,Krt17,Grhl2,Trim16,Tfap2a,Dsp,Sfn,Kazn,Errfi1,Etv4,Scel
8_Member	GO Biological Processes	GO:0008544	epidermis development	-3.92704	-1.64774	26/306	25022,29146,60335,64826,81809,84010,114093,114700,117955,192110,266604,287702,289229,299979,300128,303214,306862,306871,313017,313672,313729,316527,360635,361086,500409,689616	Fgfr2,Jag1,Tgm1,Foxq1,Tgfb2,Dll1,St14,Cyp27b1,Slc4a7,Pou3f1,Alox15b,Krt17,Vangl2,Grhl2,Celsr1,Trim16,Tfap2a,Dsp,Sfn,Kazn,Errfi1,Wnt10a,Etv4,Scel,Esrp1,Apcdd1
8_Member	GO Biological Processes	GO:0009913	epidermal cell differentiation	-3.88878	-1.63248	19/191	29146,60335,84010,114093,114700,117955,192110,266604,287702,299979,303214,306862,306871,313017,313672,313729,360635,361086,500409	Jag1,Tgm1,Dll1,St14,Cyp27b1,Slc4a7,Pou3f1,Alox15b,Krt17,Grhl2,Trim16,Tfap2a,Dsp,Sfn,Kazn,Errfi1,Etv4,Scel,Esrp1
8_Member	GO Biological Processes	GO:0045604	regulation of epidermal cell differentiation	-3.74105	-1.56212	9/54	84010,114700,266604,299979,303214,313017,313729,360635,500409	Dll1,Cyp27b1,Alox15b,Grhl2,Trim16,Sfn,Errfi1,Etv4,Esrp1
8_Member	GO Biological Processes	GO:0045682	regulation of epidermis development	-3.33045	-1.2881	9/61	84010,114700,266604,299979,303214,313017,313729,360635,500409	Dll1,Cyp27b1,Alox15b,Grhl2,Trim16,Sfn,Errfi1,Etv4,Esrp1
8_Member	GO Biological Processes	GO:0045616	regulation of keratinocyte differentiation	-2.93827	-1.04813	6/32	114700,266604,299979,303214,313729,360635	Cyp27b1,Alox15b,Grhl2,Trim16,Errfi1,Etv4
8_Member	GO Biological Processes	GO:0045606	positive regulation of epidermal cell differentiation	-2.82588	-0.966537	5/23	114700,266604,303214,313017,360635	Cyp27b1,Alox15b,Trim16,Sfn,Etv4
8_Member	GO Biological Processes	GO:0045618	positive regulation of keratinocyte differentiation	-2.69332	-0.887284	4/15	114700,266604,303214,360635	Cyp27b1,Alox15b,Trim16,Etv4
8_Member	GO Biological Processes	GO:0030856	regulation of epithelial cell differentiation	-2.51572	-0.791517	14/159	24617,25164,29146,84010,85471,114700,266604,299979,303214,308478,313017,313729,360635,500409	Serpine1,Cdkn2b,Jag1,Dll1,Gata3,Cyp27b1,Alox15b,Grhl2,Trim16,Spred3,Sfn,Errfi1,Etv4,Esrp1
8_Member	GO Biological Processes	GO:0045684	positive regulation of epidermis development	-2.50035	-0.785711	5/27	114700,266604,303214,313017,360635	Cyp27b1,Alox15b,Trim16,Sfn,Etv4
8_Member	GO Biological Processes	GO:0030858	positive regulation of epithelial cell differentiation	-2.2466	-0.624351	7/57	24617,25164,114700,266604,303214,313017,360635	Serpine1,Cdkn2b,Cyp27b1,Alox15b,Trim16,Sfn,Etv4
9_Summary	GO Biological Processes	GO:0006935	chemotaxis	-6.43407	-3.43353	49/597	24225,24586,24617,24914,25290,25353,25592,29302,29511,29538,29686,29751,50594,50672,60465,60628,64030,79559,81526,81809,83781,84358,85471,114099,114492,116677,116690,170921,171143,192362,289229,291081,305236,307403,309527,309684,312275,312279,314906,315196,315348,315610,315711,360635,362873,497937,498286,499285,680883,308995,311144,25544,25651	Bdnf,Ncam1,Serpine1,Lox,Alox5,Spp1,Agrn,Itgb3,Padi2,Ccl20,Scn1b,Sema3a,Nbl1,Ednrb,Cttn,Cxcr4,Kit,Alcam,Ccn3,Tgfb2,Lgals3,Efna2,Gata3,Cysltr1,Ccl28,F2rl1,Nfasc,Itga2,Trpm4,Lamc2,Vangl2,Tubb2b,Cxcl11,Csf1r,Ch25h,Itgb2,Ephb6,Epha1,Kif5a,Wnt7b,Nckap1l,Jaml,Sema7a,Etv4,Plxnc1,Tmem102,Slamf1,Adam8,Lrtm2,Itgal,Itga4,Sele,Selp
9_Member	GO Biological Processes	GO:0006935	chemotaxis	-6.43407	-3.43353	49/597	24225,24586,24617,24914,25290,25353,25592,29302,29511,29538,29686,29751,50594,50672,60465,60628,64030,79559,81526,81809,83781,84358,85471,114099,114492,116677,116690,170921,171143,192362,289229,291081,305236,307403,309527,309684,312275,312279,314906,315196,315348,315610,315711,360635,362873,497937,498286,499285,680883	Bdnf,Ncam1,Serpine1,Lox,Alox5,Spp1,Agrn,Itgb3,Padi2,Ccl20,Scn1b,Sema3a,Nbl1,Ednrb,Cttn,Cxcr4,Kit,Alcam,Ccn3,Tgfb2,Lgals3,Efna2,Gata3,Cysltr1,Ccl28,F2rl1,Nfasc,Itga2,Trpm4,Lamc2,Vangl2,Tubb2b,Cxcl11,Csf1r,Ch25h,Itgb2,Ephb6,Epha1,Kif5a,Wnt7b,Nckap1l,Jaml,Sema7a,Etv4,Plxnc1,Tmem102,Slamf1,Adam8,Lrtm2
9_Member	GO Biological Processes	GO:0042330	taxis	-6.3271	-3.34883	49/602	24225,24586,24617,24914,25290,25353,25592,29302,29511,29538,29686,29751,50594,50672,60465,60628,64030,79559,81526,81809,83781,84358,85471,114099,114492,116677,116690,170921,171143,192362,289229,291081,305236,307403,309527,309684,312275,312279,314906,315196,315348,315610,315711,360635,362873,497937,498286,499285,680883	Bdnf,Ncam1,Serpine1,Lox,Alox5,Spp1,Agrn,Itgb3,Padi2,Ccl20,Scn1b,Sema3a,Nbl1,Ednrb,Cttn,Cxcr4,Kit,Alcam,Ccn3,Tgfb2,Lgals3,Efna2,Gata3,Cysltr1,Ccl28,F2rl1,Nfasc,Itga2,Trpm4,Lamc2,Vangl2,Tubb2b,Cxcl11,Csf1r,Ch25h,Itgb2,Ephb6,Epha1,Kif5a,Wnt7b,Nckap1l,Jaml,Sema7a,Etv4,Plxnc1,Tmem102,Slamf1,Adam8,Lrtm2
9_Member	GO Biological Processes	GO:0071674	mononuclear cell migration	-4.30117	-1.86697	19/178	24617,25290,29302,29511,29538,50594,81526,83781,85471,171143,305236,307403,308995,309527,311144,315610,497937,498286,499285	Serpine1,Alox5,Itgb3,Padi2,Ccl20,Nbl1,Ccn3,Lgals3,Gata3,Trpm4,Cxcl11,Csf1r,Itgal,Ch25h,Itga4,Jaml,Tmem102,Slamf1,Adam8
9_Member	GO Biological Processes	GO:0030595	leukocyte chemotaxis	-4.26543	-1.85536	22/226	24617,25290,25353,29511,29538,50594,50672,64030,81526,81809,83781,116677,171143,305236,307403,309527,309684,315348,315610,497937,498286,499285	Serpine1,Alox5,Spp1,Padi2,Ccl20,Nbl1,Ednrb,Kit,Ccn3,Tgfb2,Lgals3,F2rl1,Trpm4,Cxcl11,Csf1r,Ch25h,Itgb2,Nckap1l,Jaml,Tmem102,Slamf1,Adam8
9_Member	GO Biological Processes	GO:0050900	leukocyte migration	-3.90098	-1.63452	30/378	24617,25290,25353,25544,25651,29302,29511,29538,50594,50672,64030,81526,81809,83781,85471,114492,116677,170921,171143,305236,307403,308995,309527,309684,311144,315348,315610,497937,498286,499285	Serpine1,Alox5,Spp1,Sele,Selp,Itgb3,Padi2,Ccl20,Nbl1,Ednrb,Kit,Ccn3,Tgfb2,Lgals3,Gata3,Ccl28,F2rl1,Itga2,Trpm4,Cxcl11,Csf1r,Itgal,Ch25h,Itgb2,Itga4,Nckap1l,Jaml,Tmem102,Slamf1,Adam8
9_Member	GO Biological Processes	GO:0060326	cell chemotaxis	-3.49434	-1.38236	25/308	24617,24914,25290,25353,29511,29538,50594,50672,60628,64030,81526,81809,83781,114492,116677,171143,305236,307403,309527,309684,315348,315610,497937,498286,499285	Serpine1,Lox,Alox5,Spp1,Padi2,Ccl20,Nbl1,Ednrb,Cxcr4,Kit,Ccn3,Tgfb2,Lgals3,Ccl28,F2rl1,Trpm4,Cxcl11,Csf1r,Ch25h,Itgb2,Nckap1l,Jaml,Tmem102,Slamf1,Adam8
9_Member	GO Biological Processes	GO:0071675	regulation of mononuclear cell migration	-2.71507	-0.895157	12/119	24617,29302,29511,29538,50594,81526,83781,307403,311144,497937,498286,499285	Serpine1,Itgb3,Padi2,Ccl20,Nbl1,Ccn3,Lgals3,Csf1r,Itga4,Tmem102,Slamf1,Adam8
9_Member	GO Biological Processes	GO:0002687	positive regulation of leukocyte migration	-2.64354	-0.852785	14/154	24617,25544,25651,29302,29538,83781,116677,170921,307403,311144,315348,497937,498286,499285	Serpine1,Sele,Selp,Itgb3,Ccl20,Lgals3,F2rl1,Itga2,Csf1r,Itga4,Nckap1l,Tmem102,Slamf1,Adam8
9_Member	GO Biological Processes	GO:0002685	regulation of leukocyte migration	-2.54561	-0.814086	18/228	24617,25544,25651,29302,29511,29538,50594,81526,83781,114492,116677,170921,307403,311144,315348,497937,498286,499285	Serpine1,Sele,Selp,Itgb3,Padi2,Ccl20,Nbl1,Ccn3,Lgals3,Ccl28,F2rl1,Itga2,Csf1r,Itga4,Nckap1l,Tmem102,Slamf1,Adam8
9_Member	GO Biological Processes	GO:0071677	positive regulation of mononuclear cell migration	-2.38085	-0.721689	8/68	24617,29302,29538,83781,311144,497937,498286,499285	Serpine1,Itgb3,Ccl20,Lgals3,Itga4,Tmem102,Slamf1,Adam8
9_Member	GO Biological Processes	GO:2000406	positive regulation of T cell migration	-2.17121	-0.586513	5/32	29302,29538,311144,497937,499285	Itgb3,Ccl20,Itga4,Tmem102,Adam8
9_Member	GO Biological Processes	GO:0072676	lymphocyte migration	-2.09173	-0.539152	10/108	29302,29511,29538,85471,305236,308995,309527,311144,497937,499285	Itgb3,Padi2,Ccl20,Gata3,Cxcl11,Itgal,Ch25h,Itga4,Tmem102,Adam8
10_Summary	GO Biological Processes	GO:0048871	multicellular organismal homeostasis	-6.25756	-3.30048	46/552	24536,24653,24693,25046,25095,25245,25288,25289,25293,25294,25353,25360,25559,25668,25703,29302,29326,50672,54315,60628,65129,81779,83725,84010,89813,116743,140635,140944,170496,245977,246253,291541,291567,301365,303250,303887,304407,307403,311061,313017,314640,315606,360904,499285,686781,100362255,24268,29146,58954,64195,81686,81809,84358,84489,113955,293860,304815,311144,24472,24678,24914,11448…	Lepr,Pla2g4a,Ptgs1,Pigr,Ampd3,Bdkrb2,Acsl1,Adcy6,Aqp4,Azgp1,Spp1,Tshr,Abcc8,Cd38,Rbp4,Itgb3,Gpx2,Ednrb,Ucp2,Cxcr4,Cldn1,Sctr,Wfs1,Dll1,Pdk4,Sh3gl2,Flt3,Slc28a3,Lcn2,Adgrf5,Adipoq,Cidea,Ppargc1b,Il18r1,Ybx2,Muc4,Cldn4,Csf1r,Itgb6,Sfn,Tjp3,Kmt2a,Idua,Adam8,Ppp1r13l,Adgrv1,Cp,Jag1,Klf6,Clec10a,Mmp2,Tgfb2,Efna2,Fgfr3,Gpnmb,Flna,Elf3,Itga4,Hspa1a,Pkib,Lox,Nek2,Aurkb,Dclre1c,Tspoap1,Tprkb,Tert,Slx4
10_Member	GO Biological Processes	GO:0048871	multicellular organismal homeostasis	-6.25756	-3.30048	46/552	24536,24653,24693,25046,25095,25245,25288,25289,25293,25294,25353,25360,25559,25668,25703,29302,29326,50672,54315,60628,65129,81779,83725,84010,89813,116743,140635,140944,170496,245977,246253,291541,291567,301365,303250,303887,304407,307403,311061,313017,314640,315606,360904,499285,686781,100362255	Lepr,Pla2g4a,Ptgs1,Pigr,Ampd3,Bdkrb2,Acsl1,Adcy6,Aqp4,Azgp1,Spp1,Tshr,Abcc8,Cd38,Rbp4,Itgb3,Gpx2,Ednrb,Ucp2,Cxcr4,Cldn1,Sctr,Wfs1,Dll1,Pdk4,Sh3gl2,Flt3,Slc28a3,Lcn2,Adgrf5,Adipoq,Cidea,Ppargc1b,Il18r1,Ybx2,Muc4,Cldn4,Csf1r,Itgb6,Sfn,Tjp3,Kmt2a,Idua,Adam8,Ppp1r13l,Adgrv1
10_Member	GO Biological Processes	GO:0048771	tissue remodeling	-4.12003	-1.77324	21/215	24268,24536,25353,25668,29146,29302,58954,64195,81686,81809,84358,84489,89813,113955,291567,293860,304815,307403,311144,360904,499285	Cp,Lepr,Spp1,Cd38,Jag1,Itgb3,Klf6,Clec10a,Mmp2,Tgfb2,Efna2,Fgfr3,Pdk4,Gpnmb,Ppargc1b,Flna,Elf3,Csf1r,Itga4,Idua,Adam8
10_Member	GO Biological Processes	GO:0034103	regulation of tissue remodeling	-4.01424	-1.71061	12/86	24536,25353,25668,29302,58954,84489,89813,113955,291567,307403,360904,499285	Lepr,Spp1,Cd38,Itgb3,Klf6,Fgfr3,Pdk4,Gpnmb,Ppargc1b,Csf1r,Idua,Adam8
10_Member	GO Biological Processes	GO:0046850	regulation of bone remodeling	-3.8523	-1.62222	10/64	24536,25353,25668,29302,84489,89813,291567,307403,360904,499285	Lepr,Spp1,Cd38,Itgb3,Fgfr3,Pdk4,Ppargc1b,Csf1r,Idua,Adam8
10_Member	GO Biological Processes	GO:0060249	anatomical structure homeostasis	-3.62044	-1.47617	34/467	24472,24653,24678,24693,24914,25046,25245,25294,25353,25559,25668,25703,29302,89813,114482,114592,116743,140635,140944,245977,259171,287609,291567,297411,301965,302953,303887,307403,311061,314640,315606,360904,499285,100362255	Hspa1a,Pla2g4a,Pkib,Ptgs1,Lox,Pigr,Bdkrb2,Azgp1,Spp1,Abcc8,Cd38,Rbp4,Itgb3,Pdk4,Nek2,Aurkb,Sh3gl2,Flt3,Slc28a3,Adgrf5,Dclre1c,Tspoap1,Ppargc1b,Tprkb,Tert,Slx4,Muc4,Csf1r,Itgb6,Tjp3,Kmt2a,Idua,Adam8,Adgrv1
10_Member	GO Biological Processes	GO:0001894	tissue homeostasis	-3.58995	-1.45678	24/286	24653,24693,25046,25245,25294,25353,25559,25668,25703,29302,89813,116743,140635,140944,245977,291567,303887,307403,311061,314640,315606,360904,499285,100362255	Pla2g4a,Ptgs1,Pigr,Bdkrb2,Azgp1,Spp1,Abcc8,Cd38,Rbp4,Itgb3,Pdk4,Sh3gl2,Flt3,Slc28a3,Adgrf5,Ppargc1b,Muc4,Csf1r,Itgb6,Tjp3,Kmt2a,Idua,Adam8,Adgrv1
10_Member	GO Biological Processes	GO:0045124	regulation of bone resorption	-3.08581	-1.12833	8/53	25353,25668,29302,89813,291567,307403,360904,499285	Spp1,Cd38,Itgb3,Pdk4,Ppargc1b,Csf1r,Idua,Adam8
10_Member	GO Biological Processes	GO:0045780	positive regulation of bone resorption	-2.50035	-0.785711	5/27	25353,29302,291567,360904,499285	Spp1,Itgb3,Ppargc1b,Idua,Adam8
10_Member	GO Biological Processes	GO:0046849	bone remodeling	-2.41457	-0.740255	11/113	24536,25353,25668,29302,84358,84489,89813,291567,307403,360904,499285	Lepr,Spp1,Cd38,Itgb3,Efna2,Fgfr3,Pdk4,Ppargc1b,Csf1r,Idua,Adam8
11_Summary	GO Biological Processes	GO:0006954	inflammatory response	-5.99084	-3.07326	54/710	24225,24233,24617,24653,24693,24943,25058,25245,25290,25353,25406,25544,25651,29326,29373,29434,29538,29633,50672,64030,64195,64521,81511,81526,84386,84420,85471,89829,114099,116677,170921,171115,192177,246253,289211,289337,292413,296257,304005,304815,305236,305353,307403,309684,311061,312275,315711,315716,361969,363578,406161,498286,498840,499285,155918,245977,305451,365390	Bdnf,C4a,Serpine1,Pla2g4a,Ptgs1,Plp1,Hk1,Bdkrb2,Alox5,Spp1,Cd44,Sele,Selp,Gpx2,Bmp2,Rasgrp1,Ccl20,Ndst1,Ednrb,Kit,Clec10a,Tspan2,Lat,Ccn3,Slpi,Adcy7,Gata3,Socs3,Cysltr1,F2rl1,Itga2,Pde5a,Unc13d,Adipoq,Fcgr2b,Tlr5,Fpr3,Cst7,Nfkbiz,Elf3,Cxcl11,Tlr6,Csf1r,Itgb2,Itgb6,Ephb6,Sema7a,Cd276,Fga,Havcr2,C4b,Slamf1,Sting1,Adam8,Lcp2,Adgrf5,Tnip2,Tspan32
11_Member	GO Biological Processes	GO:0006954	inflammatory response	-5.99084	-3.07326	54/710	24225,24233,24617,24653,24693,24943,25058,25245,25290,25353,25406,25544,25651,29326,29373,29434,29538,29633,50672,64030,64195,64521,81511,81526,84386,84420,85471,89829,114099,116677,170921,171115,192177,246253,289211,289337,292413,296257,304005,304815,305236,305353,307403,309684,311061,312275,315711,315716,361969,363578,406161,498286,498840,499285	Bdnf,C4a,Serpine1,Pla2g4a,Ptgs1,Plp1,Hk1,Bdkrb2,Alox5,Spp1,Cd44,Sele,Selp,Gpx2,Bmp2,Rasgrp1,Ccl20,Ndst1,Ednrb,Kit,Clec10a,Tspan2,Lat,Ccn3,Slpi,Adcy7,Gata3,Socs3,Cysltr1,F2rl1,Itga2,Pde5a,Unc13d,Adipoq,Fcgr2b,Tlr5,Fpr3,Cst7,Nfkbiz,Elf3,Cxcl11,Tlr6,Csf1r,Itgb2,Itgb6,Ephb6,Sema7a,Cd276,Fga,Havcr2,C4b,Slamf1,Sting1,Adam8
11_Member	GO Biological Processes	GO:0002274	myeloid leukocyte activation	-2.04743	-0.515239	18/255	24617,24653,29434,64030,81511,116677,155918,192177,245977,289211,296257,305353,305451,309684,311061,363578,365390,498286	Serpine1,Pla2g4a,Rasgrp1,Kit,Lat,F2rl1,Lcp2,Unc13d,Adgrf5,Fcgr2b,Cst7,Tlr6,Tnip2,Itgb2,Itgb6,Havcr2,Tspan32,Slamf1
12_Summary	GO Biological Processes	GO:0050776	regulation of immune response	-5.76365	-2.86455	52/685	24233,24653,24699,24994,25046,25066,25294,25297,25668,29187,29326,29434,29538,64030,78968,81686,81809,83781,84420,85471,113937,116677,117033,155918,171075,171143,192177,289211,291861,292413,295322,301365,303887,304005,304988,308501,309684,311658,315348,315716,316327,362282,362289,363577,363578,363984,368153,406161,498286,498840,499285,689790,24366,29146,79559,81511,246097,259171,289227,312275,361…	C4a,Pla2g4a,Ptprc,RT1-S2,Pigr,Pvr,Azgp1,Cacnb3,Cd38,Cd69,Gpx2,Rasgrp1,Ccl20,Kit,Srebf1,Mmp2,Tgfb2,Lgals3,Adcy7,Gata3,Clec2d,F2rl1,Mmp12,Lcp2,Fcer2,Trpm4,Unc13d,Fcgr2b,Nlrc5,Fpr3,Vtcn1,Il18r1,Muc4,Nfkbiz,Mnda,Cd22,Itgb2,Nfatc2,Nckap1l,Cd276,Arid5a,Pck1,Lime1,Itk,Havcr2,Ikbke,RT1-CE7,C4b,Slamf1,Sting1,Adam8,Clec2dl1,Fgb,Jag1,Alcam,Lat,Fas,Dclre1c,Ly9,Ephb6,Fga,Hk1,Rbp4,Sema7a,Ifnlr1,Tspan32,Dll1,Sl…
12_Member	GO Biological Processes	GO:0050776	regulation of immune response	-5.76365	-2.86455	52/685	24233,24653,24699,24994,25046,25066,25294,25297,25668,29187,29326,29434,29538,64030,78968,81686,81809,83781,84420,85471,113937,116677,117033,155918,171075,171143,192177,289211,291861,292413,295322,301365,303887,304005,304988,308501,309684,311658,315348,315716,316327,362282,362289,363577,363578,363984,368153,406161,498286,498840,499285,689790	C4a,Pla2g4a,Ptprc,RT1-S2,Pigr,Pvr,Azgp1,Cacnb3,Cd38,Cd69,Gpx2,Rasgrp1,Ccl20,Kit,Srebf1,Mmp2,Tgfb2,Lgals3,Adcy7,Gata3,Clec2d,F2rl1,Mmp12,Lcp2,Fcer2,Trpm4,Unc13d,Fcgr2b,Nlrc5,Fpr3,Vtcn1,Il18r1,Muc4,Nfkbiz,Mnda,Cd22,Itgb2,Nfatc2,Nckap1l,Cd276,Arid5a,Pck1,Lime1,Itk,Havcr2,Ikbke,RT1-CE7,C4b,Slamf1,Sting1,Adam8,Clec2dl1
12_Member	GO Biological Processes	GO:0050778	positive regulation of immune response	-5.58719	-2.73241	42/512	24233,24653,24699,24994,25066,25294,25297,25668,29187,29434,78968,81686,81809,83781,85471,116677,117033,155918,171075,289211,291861,292413,295322,301365,304005,304988,308501,309684,311658,315348,315716,316327,362282,362289,363577,363578,363984,368153,406161,498840,499285,689790	C4a,Pla2g4a,Ptprc,RT1-S2,Pvr,Azgp1,Cacnb3,Cd38,Cd69,Rasgrp1,Srebf1,Mmp2,Tgfb2,Lgals3,Gata3,F2rl1,Mmp12,Lcp2,Fcer2,Fcgr2b,Nlrc5,Fpr3,Vtcn1,Il18r1,Nfkbiz,Mnda,Cd22,Itgb2,Nfatc2,Nckap1l,Cd276,Arid5a,Pck1,Lime1,Itk,Havcr2,Ikbke,RT1-CE7,C4b,Sting1,Adam8,Clec2dl1
12_Member	GO Biological Processes	GO:0002250	adaptive immune response	-4.27033	-1.85536	32/396	24233,24366,24653,24699,24994,25066,25294,29146,29538,79559,81511,84420,85471,171075,171143,192177,246097,259171,289211,289227,295322,301365,303887,304005,312275,316327,361969,363577,363578,368153,406161,498286	C4a,Fgb,Pla2g4a,Ptprc,RT1-S2,Pvr,Azgp1,Jag1,Ccl20,Alcam,Lat,Adcy7,Gata3,Fcer2,Trpm4,Unc13d,Fas,Dclre1c,Fcgr2b,Ly9,Vtcn1,Il18r1,Muc4,Nfkbiz,Ephb6,Arid5a,Fga,Itk,Havcr2,RT1-CE7,C4b,Slamf1
12_Member	GO Biological Processes	GO:0002709	regulation of T cell mediated immunity	-3.55307	-1.42605	12/96	24699,24994,25066,25294,29538,85471,171143,301365,303887,316327,368153,498286	Ptprc,RT1-S2,Pvr,Azgp1,Ccl20,Gata3,Trpm4,Il18r1,Muc4,Arid5a,RT1-CE7,Slamf1
12_Member	GO Biological Processes	GO:0002697	regulation of immune effector process	-3.53797	-1.41401	32/434	24699,24994,25058,25066,25294,25703,29434,29538,81809,83781,85471,113937,116677,117033,171075,171143,192177,289211,301365,303887,304005,308501,309684,315711,316327,362282,362628,363578,365390,368153,498286,498840	Ptprc,RT1-S2,Hk1,Pvr,Azgp1,Rbp4,Rasgrp1,Ccl20,Tgfb2,Lgals3,Gata3,Clec2d,F2rl1,Mmp12,Fcer2,Trpm4,Unc13d,Fcgr2b,Il18r1,Muc4,Nfkbiz,Cd22,Itgb2,Sema7a,Arid5a,Pck1,Ifnlr1,Havcr2,Tspan32,RT1-CE7,Slamf1,Sting1
12_Member	GO Biological Processes	GO:0002456	T cell mediated immunity	-3.46721	-1.36961	14/127	24699,24994,25066,25294,29146,29538,85471,171143,301365,303887,312275,316327,368153,498286	Ptprc,RT1-S2,Pvr,Azgp1,Jag1,Ccl20,Gata3,Trpm4,Il18r1,Muc4,Ephb6,Arid5a,RT1-CE7,Slamf1
12_Member	GO Biological Processes	GO:0002460	adaptive immune response based on somatic recombination of immune receptors built from immunoglobulin superfamily domains	-3.10573	-1.13178	24/309	24233,24653,24699,24994,25066,25294,29146,29538,85471,171075,171143,192177,246097,289211,289227,301365,303887,304005,312275,316327,363578,368153,406161,498286	C4a,Pla2g4a,Ptprc,RT1-S2,Pvr,Azgp1,Jag1,Ccl20,Gata3,Fcer2,Trpm4,Unc13d,Fas,Fcgr2b,Ly9,Il18r1,Muc4,Nfkbiz,Ephb6,Arid5a,Havcr2,RT1-CE7,C4b,Slamf1
12_Member	GO Biological Processes	GO:0002449	lymphocyte mediated immunity	-3.08244	-1.12833	23/292	24233,24699,24994,25066,25294,29146,29434,29538,85471,113937,171075,171143,192177,246097,289211,301365,303887,312275,316327,363578,368153,406161,498286	C4a,Ptprc,RT1-S2,Pvr,Azgp1,Jag1,Rasgrp1,Ccl20,Gata3,Clec2d,Fcer2,Trpm4,Unc13d,Fas,Fcgr2b,Il18r1,Muc4,Ephb6,Arid5a,Havcr2,RT1-CE7,C4b,Slamf1
12_Member	GO Biological Processes	GO:0002252	immune effector process	-3.0813	-1.12833	47/764	24233,24699,24994,25058,25066,25294,25703,29146,29187,29434,29538,64030,81511,81809,83781,84010,85471,113937,116677,117033,171075,171143,192177,246097,289211,289227,291861,301365,303378,303887,304005,308097,308501,308995,309684,312275,315711,316327,362282,362628,363578,365390,368153,406161,492821,498286,498840	C4a,Ptprc,RT1-S2,Hk1,Pvr,Azgp1,Rbp4,Jag1,Cd69,Rasgrp1,Ccl20,Kit,Lat,Tgfb2,Lgals3,Dll1,Gata3,Clec2d,F2rl1,Mmp12,Fcer2,Trpm4,Unc13d,Fas,Fcgr2b,Ly9,Nlrc5,Il18r1,Slfn13,Muc4,Nfkbiz,Tagap,Cd22,Itgal,Itgb2,Ephb6,Sema7a,Arid5a,Pck1,Ifnlr1,Havcr2,Tspan32,RT1-CE7,C4b,Pmaip1,Slamf1,Sting1
12_Member	GO Biological Processes	GO:0002819	regulation of adaptive immune response	-2.96466	-1.05827	18/209	24653,24699,24994,25066,25294,29538,84420,85471,171075,171143,289211,301365,303887,304005,316327,363578,368153,498286	Pla2g4a,Ptprc,RT1-S2,Pvr,Azgp1,Ccl20,Adcy7,Gata3,Fcer2,Trpm4,Fcgr2b,Il18r1,Muc4,Nfkbiz,Arid5a,Havcr2,RT1-CE7,Slamf1
12_Member	GO Biological Processes	GO:0002706	regulation of lymphocyte mediated immunity	-2.88885	-1.00922	17/195	24699,24994,25066,25294,29434,29538,85471,113937,171075,171143,289211,301365,303887,316327,363578,368153,498286	Ptprc,RT1-S2,Pvr,Azgp1,Rasgrp1,Ccl20,Gata3,Clec2d,Fcer2,Trpm4,Fcgr2b,Il18r1,Muc4,Arid5a,Havcr2,RT1-CE7,Slamf1
12_Member	GO Biological Processes	GO:0002822	regulation of adaptive immune response based on somatic recombination of immune receptors built from immunoglobulin superfamily domains	-2.86464	-0.993579	17/196	24653,24699,24994,25066,25294,29538,85471,171075,171143,289211,301365,303887,304005,316327,363578,368153,498286	Pla2g4a,Ptprc,RT1-S2,Pvr,Azgp1,Ccl20,Gata3,Fcer2,Trpm4,Fcgr2b,Il18r1,Muc4,Nfkbiz,Arid5a,Havcr2,RT1-CE7,Slamf1
12_Member	GO Biological Processes	GO:0002724	regulation of T cell cytokine production	-2.7948	-0.942011	6/34	29538,85471,171143,301365,316327,498286	Ccl20,Gata3,Trpm4,Il18r1,Arid5a,Slamf1
12_Member	GO Biological Processes	GO:0002718	regulation of cytokine production involved in immune response	-2.6954	-0.887284	10/89	25058,29538,81809,85471,116677,171143,301365,315711,316327,498286	Hk1,Ccl20,Tgfb2,Gata3,F2rl1,Trpm4,Il18r1,Sema7a,Arid5a,Slamf1
12_Member	GO Biological Processes	GO:0002369	T cell cytokine production	-2.66191	-0.86548	6/36	29538,85471,171143,301365,316327,498286	Ccl20,Gata3,Trpm4,Il18r1,Arid5a,Slamf1
12_Member	GO Biological Processes	GO:0002367	cytokine production involved in immune response	-2.62306	-0.844606	10/91	25058,29538,81809,85471,116677,171143,301365,315711,316327,498286	Hk1,Ccl20,Tgfb2,Gata3,F2rl1,Trpm4,Il18r1,Sema7a,Arid5a,Slamf1
12_Member	GO Biological Processes	GO:0002443	leukocyte mediated immunity	-2.61574	-0.842943	27/394	24233,24699,24994,25066,25294,29146,29434,29538,64030,81511,85471,113937,116677,171075,171143,192177,246097,289211,301365,303887,309684,312275,316327,363578,368153,406161,498286	C4a,Ptprc,RT1-S2,Pvr,Azgp1,Jag1,Rasgrp1,Ccl20,Kit,Lat,Gata3,Clec2d,F2rl1,Fcer2,Trpm4,Unc13d,Fas,Fcgr2b,Il18r1,Muc4,Itgb2,Ephb6,Arid5a,Havcr2,RT1-CE7,C4b,Slamf1
12_Member	GO Biological Processes	GO:0002703	regulation of leukocyte mediated immunity	-2.59532	-0.832445	20/262	24699,24994,25066,25294,29434,29538,85471,113937,116677,171075,171143,192177,289211,301365,303887,309684,316327,363578,368153,498286	Ptprc,RT1-S2,Pvr,Azgp1,Rasgrp1,Ccl20,Gata3,Clec2d,F2rl1,Fcer2,Trpm4,Unc13d,Fcgr2b,Il18r1,Muc4,Itgb2,Arid5a,Havcr2,RT1-CE7,Slamf1
12_Member	GO Biological Processes	GO:0002700	regulation of production of molecular mediator of immune response	-2.44216	-0.75281	14/162	24699,25058,25703,29538,81809,85471,116677,171143,289211,301365,308501,315711,316327,498286	Ptprc,Hk1,Rbp4,Ccl20,Tgfb2,Gata3,F2rl1,Trpm4,Fcgr2b,Il18r1,Cd22,Sema7a,Arid5a,Slamf1
12_Member	GO Biological Processes	GO:0031341	regulation of cell killing	-2.42325	-0.741436	12/129	24699,24994,25066,25294,29434,81809,113937,116677,171075,303887,363578,368153	Ptprc,RT1-S2,Pvr,Azgp1,Rasgrp1,Tgfb2,Clec2d,F2rl1,Fcer2,Muc4,Havcr2,RT1-CE7
12_Member	GO Biological Processes	GO:0002711	positive regulation of T cell mediated immunity	-2.42085	-0.741436	8/67	24699,24994,25066,25294,85471,301365,316327,368153	Ptprc,RT1-S2,Pvr,Azgp1,Gata3,Il18r1,Arid5a,RT1-CE7
12_Member	GO Biological Processes	GO:0001910	regulation of leukocyte mediated cytotoxicity	-2.26376	-0.639595	10/102	24699,24994,25066,25294,29434,113937,116677,303887,363578,368153	Ptprc,RT1-S2,Pvr,Azgp1,Rasgrp1,Clec2d,F2rl1,Muc4,Havcr2,RT1-CE7
12_Member	GO Biological Processes	GO:0001906	cell killing	-2.16974	-0.585917	17/229	24699,24994,25066,25294,29434,29538,81809,83781,113937,114492,116677,171075,192177,303887,305236,363578,368153	Ptprc,RT1-S2,Pvr,Azgp1,Rasgrp1,Ccl20,Tgfb2,Lgals3,Clec2d,Ccl28,F2rl1,Fcer2,Unc13d,Muc4,Cxcl11,Havcr2,RT1-CE7
12_Member	GO Biological Processes	GO:0002440	production of molecular mediator of immune response	-2.07185	-0.527346	15/197	24699,25058,25335,25703,29538,81809,85471,116677,171143,289211,301365,308501,315711,316327,498286	Ptprc,Hk1,Mmp7,Rbp4,Ccl20,Tgfb2,Gata3,F2rl1,Trpm4,Fcgr2b,Il18r1,Cd22,Sema7a,Arid5a,Slamf1
13_Summary	GO Biological Processes	GO:0045907	positive regulation of vasoconstriction	-5.57739	-2.73241	11/51	24366,24693,25290,25668,29413,114099,116677,171115,171143,361969,679629,24851,25245,25289,25559,25592,29686,29712,29751,50672,54242,60628,64055,78968,81686,81801,81809,84010,116743,246253,291760,297386,304929,306871,314640,361945,365603,497840,686781,292657,24586,25196,25297,60465,64030,81526,81653,114628,114850,116470,170921,287110,288665,296257,305888,313729,315510,361466,24225,25293,25353,2921…	Fgb,Ptgs1,Alox5,Cd38,Adra1d,Cysltr1,F2rl1,Pde5a,Trpm4,Fga,Smtnl2,Tpm1,Bdkrb2,Adcy6,Abcc8,Agrn,Scn1b,Kcnj2,Sema3a,Ednrb,Cpa3,Cxcr4,Guca2b,Srebf1,Mmp2,Stc1,Tgfb2,Dll1,Sh3gl2,Adipoq,Dsc2,Slc4a5,F5,Dsp,Tjp3,Postn,Bves,Cps1,Ppp1r13l,Slc1a5,Ncam1,Inhbb,Cacnb3,Cttn,Kit,Ccn3,Dbn1,Abcg5,Wnt7a,Stx1a,Itga2,Tbc1d24,Cux2,Cst7,Zfhx2,Errfi1,Igsf9b,Tppp,Bdnf,Aqp4,Spp1,Sptbn2,Sctr,Arhgap4,Capg,Tnfrsf12a,Ssh2,Fchs…
13_Member	GO Biological Processes	GO:0045907	positive regulation of vasoconstriction	-5.57739	-2.73241	11/51	24366,24693,25290,25668,29413,114099,116677,171115,171143,361969,679629	Fgb,Ptgs1,Alox5,Cd38,Adra1d,Cysltr1,F2rl1,Pde5a,Trpm4,Fga,Smtnl2
13_Member	GO Biological Processes	GO:0008015	blood circulation	-4.43771	-1.95775	39/515	24366,24693,24851,25245,25289,25290,25559,25592,25668,29413,29686,29712,29751,50672,54242,60628,64055,78968,81686,81801,81809,84010,114099,116677,116743,171115,171143,246253,291760,297386,304929,306871,314640,361945,361969,365603,497840,679629,686781	Fgb,Ptgs1,Tpm1,Bdkrb2,Adcy6,Alox5,Abcc8,Agrn,Cd38,Adra1d,Scn1b,Kcnj2,Sema3a,Ednrb,Cpa3,Cxcr4,Guca2b,Srebf1,Mmp2,Stc1,Tgfb2,Dll1,Cysltr1,F2rl1,Sh3gl2,Pde5a,Trpm4,Adipoq,Dsc2,Slc4a5,F5,Dsp,Tjp3,Postn,Fga,Bves,Cps1,Smtnl2,Ppp1r13l
13_Member	GO Biological Processes	GO:0003013	circulatory system process	-4.26948	-1.85536	40/543	24366,24693,24851,25245,25289,25290,25559,25592,25668,29413,29686,29712,29751,50672,54242,60628,64055,78968,81686,81801,81809,84010,114099,116677,116743,171115,171143,246253,291760,292657,297386,304929,306871,314640,361945,361969,365603,497840,679629,686781	Fgb,Ptgs1,Tpm1,Bdkrb2,Adcy6,Alox5,Abcc8,Agrn,Cd38,Adra1d,Scn1b,Kcnj2,Sema3a,Ednrb,Cpa3,Cxcr4,Guca2b,Srebf1,Mmp2,Stc1,Tgfb2,Dll1,Cysltr1,F2rl1,Sh3gl2,Pde5a,Trpm4,Adipoq,Dsc2,Slc1a5,Slc4a5,F5,Dsp,Tjp3,Postn,Fga,Bves,Cps1,Smtnl2,Ppp1r13l
13_Member	GO Biological Processes	GO:0042310	vasoconstriction	-4.0495	-1.72496	14/112	24366,24693,25245,25290,25668,29413,50672,81686,114099,116677,171115,171143,361969,679629	Fgb,Ptgs1,Bdkrb2,Alox5,Cd38,Adra1d,Ednrb,Mmp2,Cysltr1,F2rl1,Pde5a,Trpm4,Fga,Smtnl2
13_Member	GO Biological Processes	GO:0019229	regulation of vasoconstriction	-4.01424	-1.71061	12/86	24366,24693,25290,25668,29413,81686,114099,116677,171115,171143,361969,679629	Fgb,Ptgs1,Alox5,Cd38,Adra1d,Mmp2,Cysltr1,F2rl1,Pde5a,Trpm4,Fga,Smtnl2
13_Member	GO Biological Processes	GO:0044057	regulation of system process	-3.8334	-1.61385	44/647	24366,24586,24693,24851,25196,25290,25297,25559,25592,25668,29413,29686,29712,29751,50672,60465,64030,78968,81526,81653,81686,81801,81809,114099,114628,114850,116470,116677,170921,171115,171143,246253,287110,288665,291760,296257,305888,306871,313729,315510,361466,361969,365603,679629	Fgb,Ncam1,Ptgs1,Tpm1,Inhbb,Alox5,Cacnb3,Abcc8,Agrn,Cd38,Adra1d,Scn1b,Kcnj2,Sema3a,Ednrb,Cttn,Kit,Srebf1,Ccn3,Dbn1,Mmp2,Stc1,Tgfb2,Cysltr1,Abcg5,Wnt7a,Stx1a,F2rl1,Itga2,Pde5a,Trpm4,Adipoq,Tbc1d24,Cux2,Dsc2,Cst7,Zfhx2,Dsp,Errfi1,Igsf9b,Tppp,Fga,Bves,Smtnl2
13_Member	GO Biological Processes	GO:1903522	regulation of blood circulation	-3.6284	-1.47944	23/267	24366,24693,24851,25290,25592,25668,29413,29686,29712,29751,78968,81686,81801,81809,114099,116677,171115,171143,291760,306871,361969,365603,679629	Fgb,Ptgs1,Tpm1,Alox5,Agrn,Cd38,Adra1d,Scn1b,Kcnj2,Sema3a,Srebf1,Mmp2,Stc1,Tgfb2,Cysltr1,F2rl1,Pde5a,Trpm4,Dsc2,Dsp,Fga,Bves,Smtnl2
13_Member	GO Biological Processes	GO:0003018	vascular process in circulatory system	-3.3319	-1.2881	20/228	24366,24693,25245,25289,25290,25559,25668,29413,50672,81686,114099,116677,116743,171115,171143,292657,314640,361969,497840,679629	Fgb,Ptgs1,Bdkrb2,Adcy6,Alox5,Abcc8,Cd38,Adra1d,Ednrb,Mmp2,Cysltr1,F2rl1,Sh3gl2,Pde5a,Trpm4,Slc1a5,Tjp3,Fga,Cps1,Smtnl2
13_Member	GO Biological Processes	GO:0035296	regulation of tube diameter	-3.187	-1.1955	16/167	24366,24693,25245,25289,25290,25668,29413,50672,81686,114099,116677,171115,171143,361969,497840,679629	Fgb,Ptgs1,Bdkrb2,Adcy6,Alox5,Cd38,Adra1d,Ednrb,Mmp2,Cysltr1,F2rl1,Pde5a,Trpm4,Fga,Cps1,Smtnl2
13_Member	GO Biological Processes	GO:0097746	blood vessel diameter maintenance	-3.187	-1.1955	16/167	24366,24693,25245,25289,25290,25668,29413,50672,81686,114099,116677,171115,171143,361969,497840,679629	Fgb,Ptgs1,Bdkrb2,Adcy6,Alox5,Cd38,Adra1d,Ednrb,Mmp2,Cysltr1,F2rl1,Pde5a,Trpm4,Fga,Cps1,Smtnl2
13_Member	GO Biological Processes	GO:0035150	regulation of tube size	-3.15872	-1.17168	16/168	24366,24693,25245,25289,25290,25668,29413,50672,81686,114099,116677,171115,171143,361969,497840,679629	Fgb,Ptgs1,Bdkrb2,Adcy6,Alox5,Cd38,Adra1d,Ednrb,Mmp2,Cysltr1,F2rl1,Pde5a,Trpm4,Fga,Cps1,Smtnl2
13_Member	GO Biological Processes	GO:0090066	regulation of anatomical structure size	-2.20179	-0.607298	35/589	24225,24366,24693,24851,25245,25289,25290,25293,25353,25668,29211,29413,29751,50672,60465,81653,81686,81779,114099,114850,116677,171115,171143,246249,297339,302965,303342,307482,315196,315348,315711,361969,497840,679629,689790	Bdnf,Fgb,Ptgs1,Tpm1,Bdkrb2,Adcy6,Alox5,Aqp4,Spp1,Cd38,Sptbn2,Adra1d,Sema3a,Ednrb,Cttn,Dbn1,Mmp2,Sctr,Cysltr1,Wnt7a,F2rl1,Pde5a,Trpm4,Arhgap4,Capg,Tnfrsf12a,Ssh2,Fchsd1,Wnt7b,Nckap1l,Sema7a,Fga,Cps1,Smtnl2,Clec2dl1
14_Summary	KEGG Pathway	ko04514	Cell adhesion molecules (CAMs)	-5.56456	-2.73241	21/173	24586,24699,25066,25544,25651,64545,65129,65130,65132,79559,116690,287098,295322,304407,308501,308995,309684,311144,315716,368153,414789,29373,25434,81809,246253,291760,300128,304982,315510,315610,317183,360942,498281,29513,60628,81686,363577,500904	Ncam1,Ptprc,Pvr,Sele,Selp,Icos,Cldn1,Cldn3,Cldn7,Alcam,Nfasc,Cldn6,Vtcn1,Cldn4,Cd22,Itgal,Itgb2,Itga4,Cd276,RT1-CE7,RT1-CE15,Bmp2,Sparcl1,Tgfb2,Adipoq,Dsc2,Celsr1,Igsf9,Igsf9b,Jaml,Pcdh19,Pcdh7,Nectin4,Mapk13,Cxcr4,Mmp2,Itk,Ncf4
14_Member	KEGG Pathway	ko04514	Cell adhesion molecules (CAMs)	-5.56456	-2.73241	21/173	24586,24699,25066,25544,25651,64545,65129,65130,65132,79559,116690,287098,295322,304407,308501,308995,309684,311144,315716,368153,414789	Ncam1,Ptprc,Pvr,Sele,Selp,Icos,Cldn1,Cldn3,Cldn7,Alcam,Nfasc,Cldn6,Vtcn1,Cldn4,Cd22,Itgal,Itgb2,Itga4,Cd276,RT1-CE7,RT1-CE15
14_Member	KEGG Pathway	rno04514	Cell adhesion molecules (CAMs)	-5.56456	-2.73241	21/173	24586,24699,25066,25544,25651,64545,65129,65130,65132,79559,116690,287098,295322,304407,308501,308995,309684,311144,315716,368153,414789	Ncam1,Ptprc,Pvr,Sele,Selp,Icos,Cldn1,Cldn3,Cldn7,Alcam,Nfasc,Cldn6,Vtcn1,Cldn4,Cd22,Itgal,Itgb2,Itga4,Cd276,RT1-CE7,RT1-CE15
14_Member	GO Biological Processes	GO:0016338	calcium-independent cell-cell adhesion via plasma membrane cell-adhesion molecules	-4.30304	-1.86697	5/12	24586,29373,65129,65130,65132	Ncam1,Bmp2,Cldn1,Cldn3,Cldn7
14_Member	GO Biological Processes	GO:0098742	cell-cell adhesion via plasma-membrane adhesion molecules	-3.77613	-1.58781	22/244	24586,25066,25434,25544,25651,29373,65129,65130,65132,79559,81809,246253,291760,300128,304982,308995,311144,315510,315610,317183,360942,498281	Ncam1,Pvr,Sparcl1,Sele,Selp,Bmp2,Cldn1,Cldn3,Cldn7,Alcam,Tgfb2,Adipoq,Dsc2,Celsr1,Igsf9,Itgal,Itga4,Igsf9b,Jaml,Pcdh19,Pcdh7,Nectin4
14_Member	KEGG Pathway	ko04670	Leukocyte transendothelial migration	-3.32936	-1.2881	13/116	29513,60628,65129,65130,65132,81686,287098,304407,308995,309684,311144,363577,500904	Mapk13,Cxcr4,Cldn1,Cldn3,Cldn7,Mmp2,Cldn6,Cldn4,Itgal,Itgb2,Itga4,Itk,Ncf4
14_Member	KEGG Pathway	rno04670	Leukocyte transendothelial migration	-3.32936	-1.2881	13/116	29513,60628,65129,65130,65132,81686,287098,304407,308995,309684,311144,363577,500904	Mapk13,Cxcr4,Cldn1,Cldn3,Cldn7,Mmp2,Cldn6,Cldn4,Itgal,Itgb2,Itga4,Itk,Ncf4
15_Summary	GO Biological Processes	GO:0120039	plasma membrane bounded cell projection morphogenesis	-5.41681	-2.59991	53/723	24225,24586,24587,25022,25353,25406,25592,25731,29686,29751,50594,60465,60628,79559,81653,81809,83825,84016,84358,84489,85471,114850,116690,116743,171574,192362,246249,266711,287110,288665,289229,291081,291130,302965,304376,307403,311144,312275,312279,314906,315196,315220,315348,315711,360635,360814,361598,361672,361945,362873,363288,680883,100362710,24943,64521,81686,116640,171438,293860,299138,…	Bdnf,Ncam1,Nefh,Fgfr2,Spp1,Cd44,Agrn,Syt3,Scn1b,Sema3a,Nbl1,Cttn,Cxcr4,Alcam,Dbn1,Tgfb2,Dclk1,Grip1,Efna2,Fgfr3,Gata3,Wnt7a,Nfasc,Sh3gl2,Dnm3,Lamc2,Arhgap4,Lzts1,Tbc1d24,Cux2,Vangl2,Tubb2b,Dcdc2,Tnfrsf12a,Nyap1,Csf1r,Itga4,Ephb6,Epha1,Kif5a,Wnt7b,Mapk8ip2,Nckap1l,Sema7a,Etv4,Rasal1,Iqgap1,Kndc1,Postn,Plxnc1,Kif1a,Lrtm2,Tiam2,Plp1,Tspan2,Mmp2,Tnc,Crtac1,Flna,Six4,Nkd1,Cd53,Hspa1a,Il9r,Serpine1,Tsh…
15_Member	GO Biological Processes	GO:0120039	plasma membrane bounded cell projection morphogenesis	-5.41681	-2.59991	53/723	24225,24586,24587,25022,25353,25406,25592,25731,29686,29751,50594,60465,60628,79559,81653,81809,83825,84016,84358,84489,85471,114850,116690,116743,171574,192362,246249,266711,287110,288665,289229,291081,291130,302965,304376,307403,311144,312275,312279,314906,315196,315220,315348,315711,360635,360814,361598,361672,361945,362873,363288,680883,100362710	Bdnf,Ncam1,Nefh,Fgfr2,Spp1,Cd44,Agrn,Syt3,Scn1b,Sema3a,Nbl1,Cttn,Cxcr4,Alcam,Dbn1,Tgfb2,Dclk1,Grip1,Efna2,Fgfr3,Gata3,Wnt7a,Nfasc,Sh3gl2,Dnm3,Lamc2,Arhgap4,Lzts1,Tbc1d24,Cux2,Vangl2,Tubb2b,Dcdc2,Tnfrsf12a,Nyap1,Csf1r,Itga4,Ephb6,Epha1,Kif5a,Wnt7b,Mapk8ip2,Nckap1l,Sema7a,Etv4,Rasal1,Iqgap1,Kndc1,Postn,Plxnc1,Kif1a,Lrtm2,Tiam2
15_Member	GO Biological Processes	GO:0048812	neuron projection morphogenesis	-5.3832	-2.58102	52/706	24225,24586,24587,25022,25353,25592,25731,29686,29751,50594,60465,60628,79559,81653,81809,83825,84016,84358,84489,85471,114850,116690,116743,171574,192362,246249,266711,287110,288665,289229,291081,291130,302965,304376,307403,311144,312275,312279,314906,315196,315220,315348,315711,360635,360814,361598,361672,361945,362873,363288,680883,100362710	Bdnf,Ncam1,Nefh,Fgfr2,Spp1,Agrn,Syt3,Scn1b,Sema3a,Nbl1,Cttn,Cxcr4,Alcam,Dbn1,Tgfb2,Dclk1,Grip1,Efna2,Fgfr3,Gata3,Wnt7a,Nfasc,Sh3gl2,Dnm3,Lamc2,Arhgap4,Lzts1,Tbc1d24,Cux2,Vangl2,Tubb2b,Dcdc2,Tnfrsf12a,Nyap1,Csf1r,Itga4,Ephb6,Epha1,Kif5a,Wnt7b,Mapk8ip2,Nckap1l,Sema7a,Etv4,Rasal1,Iqgap1,Kndc1,Postn,Plxnc1,Kif1a,Lrtm2,Tiam2
15_Member	GO Biological Processes	GO:0048858	cell projection morphogenesis	-5.34747	-2.55953	53/727	24225,24586,24587,25022,25353,25406,25592,25731,29686,29751,50594,60465,60628,79559,81653,81809,83825,84016,84358,84489,85471,114850,116690,116743,171574,192362,246249,266711,287110,288665,289229,291081,291130,302965,304376,307403,311144,312275,312279,314906,315196,315220,315348,315711,360635,360814,361598,361672,361945,362873,363288,680883,100362710	Bdnf,Ncam1,Nefh,Fgfr2,Spp1,Cd44,Agrn,Syt3,Scn1b,Sema3a,Nbl1,Cttn,Cxcr4,Alcam,Dbn1,Tgfb2,Dclk1,Grip1,Efna2,Fgfr3,Gata3,Wnt7a,Nfasc,Sh3gl2,Dnm3,Lamc2,Arhgap4,Lzts1,Tbc1d24,Cux2,Vangl2,Tubb2b,Dcdc2,Tnfrsf12a,Nyap1,Csf1r,Itga4,Ephb6,Epha1,Kif5a,Wnt7b,Mapk8ip2,Nckap1l,Sema7a,Etv4,Rasal1,Iqgap1,Kndc1,Postn,Plxnc1,Kif1a,Lrtm2,Tiam2
15_Member	GO Biological Processes	GO:0061564	axon development	-5.11171	-2.41219	42/535	24225,24586,24587,24943,25022,25353,25592,29686,29751,60465,60628,64521,79559,81653,81686,81809,83825,84358,84489,85471,114850,116640,116690,171438,192362,246249,287110,289229,291081,293860,302965,307403,311144,312275,312279,314906,315196,315711,360635,362873,680883,100362710	Bdnf,Ncam1,Nefh,Plp1,Fgfr2,Spp1,Agrn,Scn1b,Sema3a,Cttn,Cxcr4,Tspan2,Alcam,Dbn1,Mmp2,Tgfb2,Dclk1,Efna2,Fgfr3,Gata3,Wnt7a,Tnc,Nfasc,Crtac1,Lamc2,Arhgap4,Tbc1d24,Vangl2,Tubb2b,Flna,Tnfrsf12a,Csf1r,Itga4,Ephb6,Epha1,Kif5a,Wnt7b,Sema7a,Etv4,Plxnc1,Lrtm2,Tiam2
15_Member	GO Biological Processes	GO:0032990	cell part morphogenesis	-4.97937	-2.31285	53/749	24225,24586,24587,25022,25353,25406,25592,25731,29686,29751,50594,60465,60628,79559,81653,81809,83825,84016,84358,84489,85471,114850,116690,116743,171574,192362,246249,266711,287110,288665,289229,291081,291130,302965,304376,307403,311144,312275,312279,314906,315196,315220,315348,315711,360635,360814,361598,361672,361945,362873,363288,680883,100362710	Bdnf,Ncam1,Nefh,Fgfr2,Spp1,Cd44,Agrn,Syt3,Scn1b,Sema3a,Nbl1,Cttn,Cxcr4,Alcam,Dbn1,Tgfb2,Dclk1,Grip1,Efna2,Fgfr3,Gata3,Wnt7a,Nfasc,Sh3gl2,Dnm3,Lamc2,Arhgap4,Lzts1,Tbc1d24,Cux2,Vangl2,Tubb2b,Dcdc2,Tnfrsf12a,Nyap1,Csf1r,Itga4,Ephb6,Epha1,Kif5a,Wnt7b,Mapk8ip2,Nckap1l,Sema7a,Etv4,Rasal1,Iqgap1,Kndc1,Postn,Plxnc1,Kif1a,Lrtm2,Tiam2
15_Member	GO Biological Processes	GO:0007411	axon guidance	-4.21415	-1.81292	23/244	24225,24586,25592,29686,29751,60628,79559,81809,84358,85471,116690,192362,289229,291081,307403,312275,312279,314906,315196,315711,360635,362873,680883	Bdnf,Ncam1,Agrn,Scn1b,Sema3a,Cxcr4,Alcam,Tgfb2,Efna2,Gata3,Nfasc,Lamc2,Vangl2,Tubb2b,Csf1r,Ephb6,Epha1,Kif5a,Wnt7b,Sema7a,Etv4,Plxnc1,Lrtm2
15_Member	GO Biological Processes	GO:0097485	neuron projection guidance	-4.1868	-1.80513	23/245	24225,24586,25592,29686,29751,60628,79559,81809,84358,85471,116690,192362,289229,291081,307403,312275,312279,314906,315196,315711,360635,362873,680883	Bdnf,Ncam1,Agrn,Scn1b,Sema3a,Cxcr4,Alcam,Tgfb2,Efna2,Gata3,Nfasc,Lamc2,Vangl2,Tubb2b,Csf1r,Ephb6,Epha1,Kif5a,Wnt7b,Sema7a,Etv4,Plxnc1,Lrtm2
15_Member	GO Biological Processes	GO:0007409	axonogenesis	-3.68824	-1.52288	35/482	24225,24586,24587,25022,25353,25592,29686,29751,60465,60628,79559,81653,81809,83825,84358,84489,85471,114850,116690,192362,246249,289229,291081,302965,307403,311144,312275,312279,314906,315196,315711,360635,362873,680883,100362710	Bdnf,Ncam1,Nefh,Fgfr2,Spp1,Agrn,Scn1b,Sema3a,Cttn,Cxcr4,Alcam,Dbn1,Tgfb2,Dclk1,Efna2,Fgfr3,Gata3,Wnt7a,Nfasc,Lamc2,Arhgap4,Vangl2,Tubb2b,Tnfrsf12a,Csf1r,Itga4,Ephb6,Epha1,Kif5a,Wnt7b,Sema7a,Etv4,Plxnc1,Lrtm2,Tiam2
15_Member	GO Biological Processes	GO:0048667	cell morphogenesis involved in neuron differentiation	-3.47381	-1.3706	43/652	24225,24586,24587,25022,25353,25592,29686,29751,60465,60628,79559,81653,81809,83825,84358,84489,85471,114850,116690,171574,192362,246249,266711,287110,288665,289229,291081,291130,302965,307403,311144,312275,312279,314906,315196,315220,315711,360635,361672,362873,363288,680883,100362710	Bdnf,Ncam1,Nefh,Fgfr2,Spp1,Agrn,Scn1b,Sema3a,Cttn,Cxcr4,Alcam,Dbn1,Tgfb2,Dclk1,Efna2,Fgfr3,Gata3,Wnt7a,Nfasc,Dnm3,Lamc2,Arhgap4,Lzts1,Tbc1d24,Cux2,Vangl2,Tubb2b,Dcdc2,Tnfrsf12a,Csf1r,Itga4,Ephb6,Epha1,Kif5a,Wnt7b,Mapk8ip2,Sema7a,Etv4,Kndc1,Plxnc1,Kif1a,Lrtm2,Tiam2
15_Member	GO Biological Processes	GO:0060560	developmental growth involved in morphogenesis	-3.3556	-1.29751	23/279	24225,25022,25353,25731,29751,60465,60628,79559,81653,83825,116640,116743,246249,289229,299138,302965,311144,315196,315711,360814,361598,361945,364952	Bdnf,Fgfr2,Spp1,Syt3,Sema3a,Cttn,Cxcr4,Alcam,Dbn1,Dclk1,Tnc,Sh3gl2,Arhgap4,Vangl2,Six4,Tnfrsf12a,Itga4,Wnt7b,Sema7a,Rasal1,Iqgap1,Postn,Nkd1
15_Member	GO Biological Processes	GO:0040008	regulation of growth	-3.03128	-1.09243	44/706	24225,24251,24472,24500,24586,24617,25022,25353,25360,25406,25592,25668,25703,25731,29455,29751,60465,60628,81526,81653,81809,83521,83725,84010,84489,89829,113995,114700,114851,140635,246249,266604,266787,287702,288038,299138,302965,303247,313017,313085,315711,360814,361994,364952	Bdnf,Cd53,Hspa1a,Il9r,Ncam1,Serpine1,Fgfr2,Spp1,Tshr,Cd44,Agrn,Cd38,Rbp4,Syt3,Gdf15,Sema3a,Cttn,Cxcr4,Ccn3,Dbn1,Tgfb2,Rrad,Wfs1,Dll1,Fgfr3,Socs3,P2rx5,Cyp27b1,Cdkn1a,Flt3,Arhgap4,Alox15b,Eaf2,Krt17,Meltf,Six4,Tnfrsf12a,Tnk1,Sfn,Osgin2,Sema7a,Rasal1,Bnipl,Nkd1
15_Member	GO Biological Processes	GO:0016049	cell growth	-2.41662	-0.740255	33/529	24225,24472,24500,25353,25406,25668,25731,29751,60465,60628,79559,81526,81653,81809,83521,83825,89829,114700,114851,116743,246249,266787,287702,288038,302965,303247,311144,313017,313085,315711,360814,361598,361945	Bdnf,Hspa1a,Il9r,Spp1,Cd44,Cd38,Syt3,Sema3a,Cttn,Cxcr4,Alcam,Ccn3,Dbn1,Tgfb2,Rrad,Dclk1,Socs3,Cyp27b1,Cdkn1a,Sh3gl2,Arhgap4,Eaf2,Krt17,Meltf,Tnfrsf12a,Tnk1,Itga4,Sfn,Osgin2,Sema7a,Rasal1,Iqgap1,Postn
15_Member	GO Biological Processes	GO:1990138	neuron projection extension	-2.27593	-0.640079	16/205	24225,25731,29751,60465,60628,79559,81653,83825,116743,246249,302965,311144,315711,360814,361598,361945	Bdnf,Syt3,Sema3a,Cttn,Cxcr4,Alcam,Dbn1,Dclk1,Sh3gl2,Arhgap4,Tnfrsf12a,Itga4,Sema7a,Rasal1,Iqgap1,Postn
16_Summary	GO Biological Processes	GO:0030198	extracellular matrix organization	-5.28418	-2.51003	29/303	24914,25335,25426,29302,29373,56611,79252,81686,81809,83781,85251,117033,266805,288038,291848,294027,297339,298101,304815,304960,305078,305253,306862,314626,315191,360904,361945,363265,554172	Lox,Mmp7,Cyp1b1,Itgb3,Bmp2,Anxa2,Adamts1,Mmp2,Tgfb2,Lgals3,Col18a1,Mmp12,Has3,Meltf,Mmp15,Col17a1,Capg,Col27a1,Elf3,Olfml2b,Lamb3,Adamts3,Tfap2a,Adamtsl5,Fbln1,Idua,Postn,Col4a3,Pxdn
16_Member	GO Biological Processes	GO:0030198	extracellular matrix organization	-5.28418	-2.51003	29/303	24914,25335,25426,29302,29373,56611,79252,81686,81809,83781,85251,117033,266805,288038,291848,294027,297339,298101,304815,304960,305078,305253,306862,314626,315191,360904,361945,363265,554172	Lox,Mmp7,Cyp1b1,Itgb3,Bmp2,Anxa2,Adamts1,Mmp2,Tgfb2,Lgals3,Col18a1,Mmp12,Has3,Meltf,Mmp15,Col17a1,Capg,Col27a1,Elf3,Olfml2b,Lamb3,Adamts3,Tfap2a,Adamtsl5,Fbln1,Idua,Postn,Col4a3,Pxdn
16_Member	GO Biological Processes	GO:0043062	extracellular structure organization	-5.25621	-2.50839	29/304	24914,25335,25426,29302,29373,56611,79252,81686,81809,83781,85251,117033,266805,288038,291848,294027,297339,298101,304815,304960,305078,305253,306862,314626,315191,360904,361945,363265,554172	Lox,Mmp7,Cyp1b1,Itgb3,Bmp2,Anxa2,Adamts1,Mmp2,Tgfb2,Lgals3,Col18a1,Mmp12,Has3,Meltf,Mmp15,Col17a1,Capg,Col27a1,Elf3,Olfml2b,Lamb3,Adamts3,Tfap2a,Adamtsl5,Fbln1,Idua,Postn,Col4a3,Pxdn
16_Member	GO Biological Processes	GO:0045229	external encapsulating structure organization	-5.22839	-2.49315	29/305	24914,25335,25426,29302,29373,56611,79252,81686,81809,83781,85251,117033,266805,288038,291848,294027,297339,298101,304815,304960,305078,305253,306862,314626,315191,360904,361945,363265,554172	Lox,Mmp7,Cyp1b1,Itgb3,Bmp2,Anxa2,Adamts1,Mmp2,Tgfb2,Lgals3,Col18a1,Mmp12,Has3,Meltf,Mmp15,Col17a1,Capg,Col27a1,Elf3,Olfml2b,Lamb3,Adamts3,Tfap2a,Adamtsl5,Fbln1,Idua,Postn,Col4a3,Pxdn
17_Summary	GO Biological Processes	GO:0048608	reproductive structure development	-5.26481	-2.50839	45/582	24336,24536,24587,24617,24653,25022,25196,25406,25426,25626,25703,29139,29680,29751,50549,59302,64030,79252,81686,81801,81809,84481,85471,89829,114093,114700,114850,116640,245921,246097,266787,287638,288689,289337,291966,293860,299138,299979,306459,311144,315196,360626,363071,691105,691657,83569,316327,309430	Epor,Lepr,Nefh,Serpine1,Pla2g4a,Fgfr2,Inhbb,Cd44,Cyp1b1,Krt8,Rbp4,Dcn,Cyp11a1,Sema3a,Cyp4a1,Bmp15,Kit,Adamts1,Mmp2,Stc1,Tgfb2,Arid4b,Gata3,Socs3,St14,Cyp27b1,Wnt7a,Tnc,Acvr1c,Fas,Eaf2,Dlx3,Tesc,Tlr5,Tppp3,Flna,Six4,Grhl2,Stox2,Itga4,Wnt7b,Krt19,Stra6,Fancg,Crip1,Abcb11,Arid5a,Dmrt2
17_Member	GO Biological Processes	GO:0048608	reproductive structure development	-5.26481	-2.50839	45/582	24336,24536,24587,24617,24653,25022,25196,25406,25426,25626,25703,29139,29680,29751,50549,59302,64030,79252,81686,81801,81809,84481,85471,89829,114093,114700,114850,116640,245921,246097,266787,287638,288689,289337,291966,293860,299138,299979,306459,311144,315196,360626,363071,691105,691657	Epor,Lepr,Nefh,Serpine1,Pla2g4a,Fgfr2,Inhbb,Cd44,Cyp1b1,Krt8,Rbp4,Dcn,Cyp11a1,Sema3a,Cyp4a1,Bmp15,Kit,Adamts1,Mmp2,Stc1,Tgfb2,Arid4b,Gata3,Socs3,St14,Cyp27b1,Wnt7a,Tnc,Acvr1c,Fas,Eaf2,Dlx3,Tesc,Tlr5,Tppp3,Flna,Six4,Grhl2,Stox2,Itga4,Wnt7b,Krt19,Stra6,Fancg,Crip1
17_Member	GO Biological Processes	GO:0061458	reproductive system development	-5.1691	-2.4461	45/587	24336,24536,24587,24617,24653,25022,25196,25406,25426,25626,25703,29139,29680,29751,50549,59302,64030,79252,81686,81801,81809,84481,85471,89829,114093,114700,114850,116640,245921,246097,266787,287638,288689,289337,291966,293860,299138,299979,306459,311144,315196,360626,363071,691105,691657	Epor,Lepr,Nefh,Serpine1,Pla2g4a,Fgfr2,Inhbb,Cd44,Cyp1b1,Krt8,Rbp4,Dcn,Cyp11a1,Sema3a,Cyp4a1,Bmp15,Kit,Adamts1,Mmp2,Stc1,Tgfb2,Arid4b,Gata3,Socs3,St14,Cyp27b1,Wnt7a,Tnc,Acvr1c,Fas,Eaf2,Dlx3,Tesc,Tlr5,Tppp3,Flna,Six4,Grhl2,Stox2,Itga4,Wnt7b,Krt19,Stra6,Fancg,Crip1
17_Member	GO Biological Processes	GO:0008406	gonad development	-2.4798	-0.772893	23/325	24536,24587,24617,24653,25196,25426,25703,29680,29751,59302,64030,79252,81686,81809,84481,85471,245921,246097,288689,289337,293860,299138,691105	Lepr,Nefh,Serpine1,Pla2g4a,Inhbb,Cyp1b1,Rbp4,Cyp11a1,Sema3a,Bmp15,Kit,Adamts1,Mmp2,Tgfb2,Arid4b,Gata3,Acvr1c,Fas,Tesc,Tlr5,Flna,Six4,Fancg
17_Member	GO Biological Processes	GO:0045137	development of primary sexual characteristics	-2.38263	-0.721689	23/331	24536,24587,24617,24653,25196,25426,25703,29680,29751,59302,64030,79252,81686,81809,84481,85471,245921,246097,288689,289337,293860,299138,691105	Lepr,Nefh,Serpine1,Pla2g4a,Inhbb,Cyp1b1,Rbp4,Cyp11a1,Sema3a,Bmp15,Kit,Adamts1,Mmp2,Tgfb2,Arid4b,Gata3,Acvr1c,Fas,Tesc,Tlr5,Flna,Six4,Fancg
17_Member	GO Biological Processes	GO:0043627	response to estrogen	-2.18972	-0.597655	12/138	24536,24617,29680,81686,81809,83569,85471,114700,114850,246097,316327,360626	Lepr,Serpine1,Cyp11a1,Mmp2,Tgfb2,Abcb11,Gata3,Cyp27b1,Wnt7a,Fas,Arid5a,Krt19
17_Member	GO Biological Processes	GO:0007548	sex differentiation	-2.11436	-0.555214	25/389	24536,24587,24617,24653,25196,25426,25703,29680,29751,59302,64030,79252,81686,81809,84481,85471,245921,246097,288689,289337,293860,299138,309430,363071,691105	Lepr,Nefh,Serpine1,Pla2g4a,Inhbb,Cyp1b1,Rbp4,Cyp11a1,Sema3a,Bmp15,Kit,Adamts1,Mmp2,Tgfb2,Arid4b,Gata3,Acvr1c,Fas,Tesc,Tlr5,Flna,Six4,Dmrt2,Stra6,Fancg
18_Summary	GO Biological Processes	GO:0008285	negative regulation of cell population proliferation	-5.14395	-2.43285	53/739	24225,24472,24851,25022,25164,25245,25290,25406,25426,25559,25703,29134,29373,64457,65130,81526,81809,83781,84010,84489,85471,113955,114700,114851,140635,171115,245921,246097,246253,266604,266787,288689,289211,295322,301965,304988,305645,306862,307403,313017,313994,314627,315191,315606,315716,360635,361346,361994,363265,363578,365390,492821,500040	Bdnf,Hspa1a,Tpm1,Fgfr2,Cdkn2b,Bdkrb2,Alox5,Cd44,Cyp1b1,Abcc8,Rbp4,Axin2,Bmp2,Ndrg4,Cldn3,Ccn3,Tgfb2,Lgals3,Dll1,Fgfr3,Gata3,Gpnmb,Cyp27b1,Cdkn1a,Flt3,Pde5a,Acvr1c,Fas,Adipoq,Alox15b,Eaf2,Tesc,Fcgr2b,Vtcn1,Tert,Mnda,Dlg5,Tfap2a,Csf1r,Sfn,Klf11,Plk5,Fbln1,Kmt2a,Cd276,Etv4,LOC361346,Bnipl,Col4a3,Havcr2,Tspan32,Pmaip1,Tes
18_Member	GO Biological Processes	GO:0008285	negative regulation of cell population proliferation	-5.14395	-2.43285	53/739	24225,24472,24851,25022,25164,25245,25290,25406,25426,25559,25703,29134,29373,64457,65130,81526,81809,83781,84010,84489,85471,113955,114700,114851,140635,171115,245921,246097,246253,266604,266787,288689,289211,295322,301965,304988,305645,306862,307403,313017,313994,314627,315191,315606,315716,360635,361346,361994,363265,363578,365390,492821,500040	Bdnf,Hspa1a,Tpm1,Fgfr2,Cdkn2b,Bdkrb2,Alox5,Cd44,Cyp1b1,Abcc8,Rbp4,Axin2,Bmp2,Ndrg4,Cldn3,Ccn3,Tgfb2,Lgals3,Dll1,Fgfr3,Gata3,Gpnmb,Cyp27b1,Cdkn1a,Flt3,Pde5a,Acvr1c,Fas,Adipoq,Alox15b,Eaf2,Tesc,Fcgr2b,Vtcn1,Tert,Mnda,Dlg5,Tfap2a,Csf1r,Sfn,Klf11,Plk5,Fbln1,Kmt2a,Cd276,Etv4,LOC361346,Bnipl,Col4a3,Havcr2,Tspan32,Pmaip1,Tes
19_Summary	Reactome Gene Sets	R-RNO-1474228	Degradation of the extracellular matrix	-5.08254	-2.3943	14/91	24291,25335,25353,25406,29139,81686,83470,85251,117033,170808,291848,301012,363265,499285,24617,84489,170921,305253,313729,360904	Ctrb1,Mmp7,Spp1,Cd44,Dcn,Mmp2,Bmp1,Col18a1,Mmp12,Capn8,Mmp15,Col7a1,Col4a3,Adam8,Serpine1,Fgfr3,Itga2,Adamts3,Errfi1,Idua
19_Member	Reactome Gene Sets	R-RNO-1474228	Degradation of the extracellular matrix	-5.08254	-2.3943	14/91	24291,25335,25353,25406,29139,81686,83470,85251,117033,170808,291848,301012,363265,499285	Ctrb1,Mmp7,Spp1,Cd44,Dcn,Mmp2,Bmp1,Col18a1,Mmp12,Capn8,Mmp15,Col7a1,Col4a3,Adam8
19_Member	Reactome Gene Sets	R-RNO-1442490	Collagen degradation	-3.87835	-1.63248	7/31	25335,81686,85251,117033,291848,301012,363265	Mmp7,Mmp2,Col18a1,Mmp12,Mmp15,Col7a1,Col4a3
19_Member	Reactome Gene Sets	R-RNO-1592389	Activation of Matrix Metalloproteinases	-2.0578	-0.517213	5/34	24291,25335,81686,85251,291848	Ctrb1,Mmp7,Mmp2,Col18a1,Mmp15
19_Member	GO Biological Processes	GO:0032963	collagen metabolic process	-2.03767	-0.512697	10/110	24617,25335,81686,84489,117033,170921,291848,305253,313729,360904	Serpine1,Mmp7,Mmp2,Fgfr3,Mmp12,Itga2,Mmp15,Adamts3,Errfi1,Idua
19_Member	GO Biological Processes	GO:0030574	collagen catabolic process	-2.00435	-0.495899	5/35	25335,81686,117033,291848,360904	Mmp7,Mmp2,Mmp12,Mmp15,Idua
20_Summary	GO Biological Processes	GO:0090278	negative regulation of peptide hormone secretion	-5.06532	-2.38808	12/68	25196,25559,25673,54315,64534,78968,81526,81742,83535,171044,245921,290646,303690,360904,24366,24536,25204,25290,25668,25703,27064,65984,81024,81809,116677,171143,309135,314386,361969,50594,116470,299156,310900,313210,246253,25335,24693,309641,314622,24653,25353,25510,25731,29211,29373,50672,81801,83569,83781,114850,117559,192177,304325,309684,362915,85471,114246,171144,24296,25426,29680,54242,11…	Inhbb,Abcc8,Anxa5,Ucp2,Pim3,Srebf1,Ccn3,Pde1c,Kcnj11,Sstr3,Acvr1c,Pde4c,Rhbdf2,Idua,Fgb,Lepr,Pcsk1,Alox5,Cd38,Rbp4,Ankrd1,Aacs,Ica1,Tgfb2,F2rl1,Trpm4,Ano1,Gpr68,Fga,Nbl1,Stx1a,Rab15,Mttp,Abca1,Adipoq,Mmp7,Ptgs1,Tcp11,Cbarp,Pla2g4a,Spp1,Pcp4,Syt3,Sptbn2,Bmp2,Ednrb,Stc1,Abcb11,Lgals3,Wnt7a,Sv2a,Unc13d,Tmem184a,Itgb2,Anxa13,Gata3,Trpv6,Slco4a1,Cyp1a1,Cyp1b1,Cyp11a1,Cpa3,Cyp27b1,Dhrs9,Dkk3,Cacnb3,Itg…
20_Member	GO Biological Processes	GO:0090278	negative regulation of peptide hormone secretion	-5.06532	-2.38808	12/68	25196,25559,25673,54315,64534,78968,81526,81742,83535,171044,245921,290646	Inhbb,Abcc8,Anxa5,Ucp2,Pim3,Srebf1,Ccn3,Pde1c,Kcnj11,Sstr3,Acvr1c,Pde4c
20_Member	GO Biological Processes	GO:0050709	negative regulation of protein secretion	-4.73356	-2.16183	13/85	25196,25559,25673,54315,64534,78968,81526,81742,83535,245921,290646,303690,360904	Inhbb,Abcc8,Anxa5,Ucp2,Pim3,Srebf1,Ccn3,Pde1c,Kcnj11,Acvr1c,Pde4c,Rhbdf2,Idua
20_Member	GO Biological Processes	GO:0050708	regulation of protein secretion	-4.65621	-2.11413	28/310	24366,24536,25196,25204,25290,25559,25668,25673,25703,27064,54315,64534,65984,78968,81024,81526,81742,81809,83535,116677,171143,245921,290646,303690,309135,314386,360904,361969	Fgb,Lepr,Inhbb,Pcsk1,Alox5,Abcc8,Cd38,Anxa5,Rbp4,Ankrd1,Ucp2,Pim3,Aacs,Srebf1,Ica1,Ccn3,Pde1c,Tgfb2,Kcnj11,F2rl1,Trpm4,Acvr1c,Pde4c,Rhbdf2,Ano1,Gpr68,Idua,Fga
20_Member	GO Biological Processes	GO:0002792	negative regulation of peptide secretion	-4.65307	-2.11413	14/99	25196,25559,25673,54315,64534,78968,81526,81742,83535,171044,245921,290646,303690,360904	Inhbb,Abcc8,Anxa5,Ucp2,Pim3,Srebf1,Ccn3,Pde1c,Kcnj11,Sstr3,Acvr1c,Pde4c,Rhbdf2,Idua
20_Member	GO Biological Processes	GO:0046676	negative regulation of insulin secretion	-4.50513	-1.99668	10/54	25196,25559,54315,64534,78968,81526,81742,83535,245921,290646	Inhbb,Abcc8,Ucp2,Pim3,Srebf1,Ccn3,Pde1c,Kcnj11,Acvr1c,Pde4c
20_Member	GO Biological Processes	GO:0071692	protein localization to extracellular region	-4.35137	-1.89814	33/410	24366,24536,25196,25204,25290,25559,25668,25673,25703,27064,50594,54315,64534,65984,78968,81024,81526,81742,81809,83535,116470,116677,171143,245921,290646,299156,303690,309135,310900,313210,314386,360904,361969	Fgb,Lepr,Inhbb,Pcsk1,Alox5,Abcc8,Cd38,Anxa5,Rbp4,Ankrd1,Nbl1,Ucp2,Pim3,Aacs,Srebf1,Ica1,Ccn3,Pde1c,Tgfb2,Kcnj11,Stx1a,F2rl1,Trpm4,Acvr1c,Pde4c,Rab15,Rhbdf2,Ano1,Mttp,Abca1,Gpr68,Idua,Fga
20_Member	GO Biological Processes	GO:0009306	protein secretion	-4.16664	-1.79043	32/401	24366,24536,25196,25204,25290,25559,25668,25673,25703,27064,54315,64534,65984,78968,81024,81526,81742,81809,83535,116470,116677,171143,245921,290646,299156,303690,309135,310900,313210,314386,360904,361969	Fgb,Lepr,Inhbb,Pcsk1,Alox5,Abcc8,Cd38,Anxa5,Rbp4,Ankrd1,Ucp2,Pim3,Aacs,Srebf1,Ica1,Ccn3,Pde1c,Tgfb2,Kcnj11,Stx1a,F2rl1,Trpm4,Acvr1c,Pde4c,Rab15,Rhbdf2,Ano1,Mttp,Abca1,Gpr68,Idua,Fga
20_Member	GO Biological Processes	GO:0035592	establishment of protein localization to extracellular region	-4.12582	-1.77324	32/403	24366,24536,25196,25204,25290,25559,25668,25673,25703,27064,54315,64534,65984,78968,81024,81526,81742,81809,83535,116470,116677,171143,245921,290646,299156,303690,309135,310900,313210,314386,360904,361969	Fgb,Lepr,Inhbb,Pcsk1,Alox5,Abcc8,Cd38,Anxa5,Rbp4,Ankrd1,Ucp2,Pim3,Aacs,Srebf1,Ica1,Ccn3,Pde1c,Tgfb2,Kcnj11,Stx1a,F2rl1,Trpm4,Acvr1c,Pde4c,Rab15,Rhbdf2,Ano1,Mttp,Abca1,Gpr68,Idua,Fga
20_Member	GO Biological Processes	GO:0046888	negative regulation of hormone secretion	-4.11509	-1.77324	13/97	25196,25559,25673,54315,64534,78968,81526,81742,83535,171044,245921,246253,290646	Inhbb,Abcc8,Anxa5,Ucp2,Pim3,Srebf1,Ccn3,Pde1c,Kcnj11,Sstr3,Acvr1c,Adipoq,Pde4c
20_Member	GO Biological Processes	GO:0090276	regulation of peptide hormone secretion	-4.02645	-1.71094	23/251	24366,24536,25196,25290,25559,25668,25673,25703,54315,64534,65984,78968,81024,81526,81742,83535,171044,171143,245921,290646,309135,314386,361969	Fgb,Lepr,Inhbb,Alox5,Abcc8,Cd38,Anxa5,Rbp4,Ucp2,Pim3,Aacs,Srebf1,Ica1,Ccn3,Pde1c,Kcnj11,Sstr3,Trpm4,Acvr1c,Pde4c,Ano1,Gpr68,Fga
20_Member	GO Biological Processes	GO:0002791	regulation of peptide secretion	-4.00765	-1.71061	29/355	24366,24536,25196,25204,25290,25559,25668,25673,25703,27064,54315,64534,65984,78968,81024,81526,81742,81809,83535,116677,171044,171143,245921,290646,303690,309135,314386,360904,361969	Fgb,Lepr,Inhbb,Pcsk1,Alox5,Abcc8,Cd38,Anxa5,Rbp4,Ankrd1,Ucp2,Pim3,Aacs,Srebf1,Ica1,Ccn3,Pde1c,Tgfb2,Kcnj11,F2rl1,Sstr3,Trpm4,Acvr1c,Pde4c,Rhbdf2,Ano1,Gpr68,Idua,Fga
20_Member	GO Biological Processes	GO:0002790	peptide secretion	-3.83246	-1.61385	34/455	24366,24536,25196,25204,25290,25335,25559,25668,25673,25703,27064,54315,64534,65984,78968,81024,81526,81742,81809,83535,116470,116677,171044,171143,245921,290646,299156,303690,309135,310900,313210,314386,360904,361969	Fgb,Lepr,Inhbb,Pcsk1,Alox5,Mmp7,Abcc8,Cd38,Anxa5,Rbp4,Ankrd1,Ucp2,Pim3,Aacs,Srebf1,Ica1,Ccn3,Pde1c,Tgfb2,Kcnj11,Stx1a,F2rl1,Sstr3,Trpm4,Acvr1c,Pde4c,Rab15,Rhbdf2,Ano1,Mttp,Abca1,Gpr68,Idua,Fga
20_Member	GO Biological Processes	GO:1903531	negative regulation of secretion by cell	-3.65411	-1.49866	18/183	24693,25196,25559,25673,54315,64534,78968,81526,81742,83535,171044,245921,246253,290646,303690,309641,314622,360904	Ptgs1,Inhbb,Abcc8,Anxa5,Ucp2,Pim3,Srebf1,Ccn3,Pde1c,Kcnj11,Sstr3,Acvr1c,Adipoq,Pde4c,Rhbdf2,Tcp11,Cbarp,Idua
20_Member	GO Biological Processes	GO:0051046	regulation of secretion	-3.64091	-1.48872	50/781	24366,24536,24653,24693,25196,25204,25290,25353,25510,25559,25668,25673,25703,25731,27064,29211,29373,50672,54315,64534,65984,78968,81024,81526,81742,81801,81809,83535,83569,83781,114850,116470,116677,117559,171044,171143,192177,245921,246253,290646,299156,303690,304325,309135,309641,309684,314386,314622,360904,361969	Fgb,Lepr,Pla2g4a,Ptgs1,Inhbb,Pcsk1,Alox5,Spp1,Pcp4,Abcc8,Cd38,Anxa5,Rbp4,Syt3,Ankrd1,Sptbn2,Bmp2,Ednrb,Ucp2,Pim3,Aacs,Srebf1,Ica1,Ccn3,Pde1c,Stc1,Tgfb2,Kcnj11,Abcb11,Lgals3,Wnt7a,Stx1a,F2rl1,Sv2a,Sstr3,Trpm4,Unc13d,Acvr1c,Adipoq,Pde4c,Rab15,Rhbdf2,Tmem184a,Ano1,Tcp11,Itgb2,Gpr68,Cbarp,Idua,Fga
20_Member	GO Biological Processes	GO:0050796	regulation of insulin secretion	-3.60045	-1.46416	19/201	24536,25196,25290,25559,25668,25703,54315,64534,65984,78968,81024,81526,81742,83535,171143,245921,290646,309135,314386	Lepr,Inhbb,Alox5,Abcc8,Cd38,Rbp4,Ucp2,Pim3,Aacs,Srebf1,Ica1,Ccn3,Pde1c,Kcnj11,Trpm4,Acvr1c,Pde4c,Ano1,Gpr68
20_Member	GO Biological Processes	GO:0051224	negative regulation of protein transport	-3.3729	-1.30924	15/145	25196,25559,25673,54315,64534,78968,81526,81742,83535,245921,246253,290646,303690,360904,362915	Inhbb,Abcc8,Anxa5,Ucp2,Pim3,Srebf1,Ccn3,Pde1c,Kcnj11,Acvr1c,Adipoq,Pde4c,Rhbdf2,Idua,Anxa13
20_Member	GO Biological Processes	GO:1903530	regulation of secretion by cell	-3.34287	-1.29146	45/702	24366,24536,24653,24693,25196,25204,25290,25353,25510,25559,25668,25673,25703,25731,27064,29211,29373,54315,64534,65984,78968,81024,81526,81742,81809,83535,83781,114850,116470,116677,171044,171143,192177,245921,246253,290646,299156,303690,309135,309641,309684,314386,314622,360904,361969	Fgb,Lepr,Pla2g4a,Ptgs1,Inhbb,Pcsk1,Alox5,Spp1,Pcp4,Abcc8,Cd38,Anxa5,Rbp4,Syt3,Ankrd1,Sptbn2,Bmp2,Ucp2,Pim3,Aacs,Srebf1,Ica1,Ccn3,Pde1c,Tgfb2,Kcnj11,Lgals3,Wnt7a,Stx1a,F2rl1,Sstr3,Trpm4,Unc13d,Acvr1c,Adipoq,Pde4c,Rab15,Rhbdf2,Ano1,Tcp11,Itgb2,Gpr68,Cbarp,Idua,Fga
20_Member	GO Biological Processes	GO:0030072	peptide hormone secretion	-3.26664	-1.24151	24/301	24366,24536,25196,25290,25559,25668,25673,25703,54315,64534,65984,78968,81024,81526,81742,83535,116470,171044,171143,245921,290646,309135,314386,361969	Fgb,Lepr,Inhbb,Alox5,Abcc8,Cd38,Anxa5,Rbp4,Ucp2,Pim3,Aacs,Srebf1,Ica1,Ccn3,Pde1c,Kcnj11,Stx1a,Sstr3,Trpm4,Acvr1c,Pde4c,Ano1,Gpr68,Fga
20_Member	GO Biological Processes	GO:0009914	hormone transport	-3.24835	-1.23403	29/394	24366,24536,25196,25290,25353,25559,25668,25673,25703,54315,64534,65984,78968,81024,81526,81742,83535,85471,114246,116470,171044,171143,171144,245921,246253,290646,309135,314386,361969	Fgb,Lepr,Inhbb,Alox5,Spp1,Abcc8,Cd38,Anxa5,Rbp4,Ucp2,Pim3,Aacs,Srebf1,Ica1,Ccn3,Pde1c,Kcnj11,Gata3,Trpv6,Stx1a,Sstr3,Trpm4,Slco4a1,Acvr1c,Adipoq,Pde4c,Ano1,Gpr68,Fga
20_Member	GO Biological Processes	GO:1904950	negative regulation of establishment of protein localization	-3.21656	-1.21434	15/150	25196,25559,25673,54315,64534,78968,81526,81742,83535,245921,246253,290646,303690,360904,362915	Inhbb,Abcc8,Anxa5,Ucp2,Pim3,Srebf1,Ccn3,Pde1c,Kcnj11,Acvr1c,Adipoq,Pde4c,Rhbdf2,Idua,Anxa13
20_Member	GO Biological Processes	GO:0046883	regulation of hormone secretion	-3.16964	-1.18037	25/324	24366,24536,25196,25290,25353,25559,25668,25673,25703,54315,64534,65984,78968,81024,81526,81742,83535,171044,171143,245921,246253,290646,309135,314386,361969	Fgb,Lepr,Inhbb,Alox5,Spp1,Abcc8,Cd38,Anxa5,Rbp4,Ucp2,Pim3,Aacs,Srebf1,Ica1,Ccn3,Pde1c,Kcnj11,Sstr3,Trpm4,Acvr1c,Adipoq,Pde4c,Ano1,Gpr68,Fga
20_Member	GO Biological Processes	GO:0046879	hormone secretion	-3.11079	-1.13469	28/383	24366,24536,25196,25290,25353,25559,25668,25673,25703,54315,64534,65984,78968,81024,81526,81742,83535,85471,114246,116470,171044,171143,245921,246253,290646,309135,314386,361969	Fgb,Lepr,Inhbb,Alox5,Spp1,Abcc8,Cd38,Anxa5,Rbp4,Ucp2,Pim3,Aacs,Srebf1,Ica1,Ccn3,Pde1c,Kcnj11,Gata3,Trpv6,Stx1a,Sstr3,Trpm4,Acvr1c,Adipoq,Pde4c,Ano1,Gpr68,Fga
20_Member	GO Biological Processes	GO:0030073	insulin secretion	-3.05115	-1.1083	20/240	24536,25196,25290,25559,25668,25703,54315,64534,65984,78968,81024,81526,81742,83535,116470,171143,245921,290646,309135,314386	Lepr,Inhbb,Alox5,Abcc8,Cd38,Rbp4,Ucp2,Pim3,Aacs,Srebf1,Ica1,Ccn3,Pde1c,Kcnj11,Stx1a,Trpm4,Acvr1c,Pde4c,Ano1,Gpr68
20_Member	GO Biological Processes	GO:0010817	regulation of hormone levels	-2.99957	-1.07612	38/586	24296,24366,24536,25196,25204,25290,25353,25426,25559,25668,25673,25703,29373,29680,54242,54315,64534,65984,78968,81024,81526,81742,83535,85471,114246,114700,116470,170635,171044,171143,171144,171548,245921,246253,290646,309135,314386,361969	Cyp1a1,Fgb,Lepr,Inhbb,Pcsk1,Alox5,Spp1,Cyp1b1,Abcc8,Cd38,Anxa5,Rbp4,Bmp2,Cyp11a1,Cpa3,Ucp2,Pim3,Aacs,Srebf1,Ica1,Ccn3,Pde1c,Kcnj11,Gata3,Trpv6,Cyp27b1,Stx1a,Dhrs9,Sstr3,Trpm4,Slco4a1,Dkk3,Acvr1c,Adipoq,Pde4c,Ano1,Gpr68,Fga
20_Member	GO Biological Processes	GO:0023061	signal release	-2.97601	-1.06645	39/608	24366,24536,24653,24693,25196,25290,25353,25510,25559,25668,25673,25703,25731,29211,54315,64534,65984,78968,81024,81526,81742,83535,83781,85471,114246,114850,116470,116677,117559,171044,171143,245921,246253,290646,299156,309135,313210,314386,361969	Fgb,Lepr,Pla2g4a,Ptgs1,Inhbb,Alox5,Spp1,Pcp4,Abcc8,Cd38,Anxa5,Rbp4,Syt3,Sptbn2,Ucp2,Pim3,Aacs,Srebf1,Ica1,Ccn3,Pde1c,Kcnj11,Lgals3,Gata3,Trpv6,Wnt7a,Stx1a,F2rl1,Sv2a,Sstr3,Trpm4,Acvr1c,Adipoq,Pde4c,Rab15,Ano1,Abca1,Gpr68,Fga
20_Member	GO Biological Processes	GO:0070201	regulation of establishment of protein localization	-2.87808	-1.00018	40/636	24366,24536,25196,25204,25290,25297,25559,25668,25673,25703,27064,29302,54315,64534,65984,78968,81024,81526,81742,81809,83535,116677,171143,171293,245921,246253,288515,290646,293860,303690,309135,313017,314224,314386,316764,360904,361969,362915,363018,492821	Fgb,Lepr,Inhbb,Pcsk1,Alox5,Cacnb3,Abcc8,Cd38,Anxa5,Rbp4,Ankrd1,Itgb3,Ucp2,Pim3,Aacs,Srebf1,Ica1,Ccn3,Pde1c,Tgfb2,Kcnj11,F2rl1,Trpm4,Ctsd,Acvr1c,Adipoq,Micall2,Pde4c,Flna,Rhbdf2,Ano1,Sfn,Tmem30b,Gpr68,Mtcl1,Idua,Fga,Anxa13,Cep295,Pmaip1
20_Member	GO Biological Processes	GO:0051048	negative regulation of secretion	-2.84816	-0.978792	18/214	24693,25196,25559,25673,54315,64534,78968,81526,81742,83535,171044,245921,246253,290646,303690,309641,314622,360904	Ptgs1,Inhbb,Abcc8,Anxa5,Ucp2,Pim3,Srebf1,Ccn3,Pde1c,Kcnj11,Sstr3,Acvr1c,Adipoq,Pde4c,Rhbdf2,Tcp11,Cbarp,Idua
20_Member	GO Biological Processes	GO:0051223	regulation of protein transport	-2.70165	-0.887284	38/609	24366,24536,25196,25204,25290,25297,25559,25668,25673,25703,27064,29302,54315,64534,65984,78968,81024,81526,81742,81809,83535,116677,171143,245921,246253,288515,290646,293860,303690,309135,313017,314224,314386,316764,360904,361969,362915,492821	Fgb,Lepr,Inhbb,Pcsk1,Alox5,Cacnb3,Abcc8,Cd38,Anxa5,Rbp4,Ankrd1,Itgb3,Ucp2,Pim3,Aacs,Srebf1,Ica1,Ccn3,Pde1c,Tgfb2,Kcnj11,F2rl1,Trpm4,Acvr1c,Adipoq,Micall2,Pde4c,Flna,Rhbdf2,Ano1,Sfn,Tmem30b,Gpr68,Mtcl1,Idua,Fga,Anxa13,Pmaip1
20_Member	GO Biological Processes	GO:1903792	negative regulation of anion transport	-2.65338	-0.858379	20/259	24693,25196,25559,25673,29302,54315,64534,78968,81526,81742,83535,114628,171044,245921,246253,290646,303690,360904,362915,499287	Ptgs1,Inhbb,Abcc8,Anxa5,Itgb3,Ucp2,Pim3,Srebf1,Ccn3,Pde1c,Kcnj11,Abcg5,Sstr3,Acvr1c,Adipoq,Pde4c,Rhbdf2,Idua,Anxa13,Ano9
20_Member	GO Biological Processes	GO:0042593	glucose homeostasis	-2.59877	-0.832445	24/337	24536,24617,25058,25139,25290,25293,25559,25703,54315,64534,65984,81742,83535,83725,89813,171143,245977,246097,246253,288227,290646,309135,314386,362282	Lepr,Serpine1,Hk1,Slc2a4,Alox5,Aqp4,Abcc8,Rbp4,Ucp2,Pim3,Aacs,Pde1c,Kcnj11,Wfs1,Pdk4,Trpm4,Adgrf5,Fas,Adipoq,Bace2,Pde4c,Ano1,Gpr68,Pck1
20_Member	GO Biological Processes	GO:0033500	carbohydrate homeostasis	-2.58215	-0.832445	24/338	24536,24617,25058,25139,25290,25293,25559,25703,54315,64534,65984,81742,83535,83725,89813,171143,245977,246097,246253,288227,290646,309135,314386,362282	Lepr,Serpine1,Hk1,Slc2a4,Alox5,Aqp4,Abcc8,Rbp4,Ucp2,Pim3,Aacs,Pde1c,Kcnj11,Wfs1,Pdk4,Trpm4,Adgrf5,Fas,Adipoq,Bace2,Pde4c,Ano1,Gpr68,Pck1
20_Member	GO Biological Processes	GO:0043271	negative regulation of ion transport	-2.56122	-0.82225	26/378	24693,25196,25297,25559,25592,25673,29302,54315,64534,78968,81526,81742,81801,81809,83521,83535,114628,171044,245921,246253,290646,303690,314622,360904,362915,499287	Ptgs1,Inhbb,Cacnb3,Abcc8,Agrn,Anxa5,Itgb3,Ucp2,Pim3,Srebf1,Ccn3,Pde1c,Stc1,Tgfb2,Rrad,Kcnj11,Abcg5,Sstr3,Acvr1c,Adipoq,Pde4c,Rhbdf2,Cbarp,Idua,Anxa13,Ano9
20_Member	GO Biological Processes	GO:0034284	response to monosaccharide	-2.4798	-0.772893	23/325	24536,24617,25204,25293,29680,54315,64534,65984,78968,81742,83535,94340,170921,171143,245921,246097,246253,290646,294853,309135,314386,362282,363265	Lepr,Serpine1,Pcsk1,Aqp4,Cyp11a1,Ucp2,Pim3,Aacs,Srebf1,Pde1c,Kcnj11,Acsl5,Itga2,Trpm4,Acvr1c,Fas,Adipoq,Pde4c,Krt18,Ano1,Gpr68,Pck1,Col4a3
20_Member	GO Biological Processes	GO:0090087	regulation of peptide transport	-2.39559	-0.730132	39/656	24366,24536,25196,25204,25290,25297,25559,25668,25673,25703,27064,29302,54315,64534,65984,78968,81024,81526,81742,81809,83535,116677,171044,171143,245921,246253,288515,290646,293860,303690,309135,313017,314224,314386,316764,360904,361969,362915,492821	Fgb,Lepr,Inhbb,Pcsk1,Alox5,Cacnb3,Abcc8,Cd38,Anxa5,Rbp4,Ankrd1,Itgb3,Ucp2,Pim3,Aacs,Srebf1,Ica1,Ccn3,Pde1c,Tgfb2,Kcnj11,F2rl1,Sstr3,Trpm4,Acvr1c,Adipoq,Micall2,Pde4c,Flna,Rhbdf2,Ano1,Sfn,Tmem30b,Gpr68,Mtcl1,Idua,Fga,Anxa13,Pmaip1
20_Member	GO Biological Processes	GO:0009743	response to carbohydrate	-2.19647	-0.602912	24/363	24536,24617,25204,25293,29513,29680,54315,64534,65984,78968,81742,83535,94340,170921,171143,245921,246097,246253,290646,294853,309135,314386,362282,363265	Lepr,Serpine1,Pcsk1,Aqp4,Mapk13,Cyp11a1,Ucp2,Pim3,Aacs,Srebf1,Pde1c,Kcnj11,Acsl5,Itga2,Trpm4,Acvr1c,Fas,Adipoq,Pde4c,Krt18,Ano1,Gpr68,Pck1,Col4a3
20_Member	GO Biological Processes	GO:0009746	response to hexose	-2.10158	-0.545731	21/310	24536,24617,25204,25293,54315,64534,65984,78968,81742,83535,94340,171143,245921,246097,246253,290646,294853,309135,314386,362282,363265	Lepr,Serpine1,Pcsk1,Aqp4,Ucp2,Pim3,Aacs,Srebf1,Pde1c,Kcnj11,Acsl5,Trpm4,Acvr1c,Fas,Adipoq,Pde4c,Krt18,Ano1,Gpr68,Pck1,Col4a3
20_Member	GO Biological Processes	GO:0051051	negative regulation of transport	-2.01857	-0.505681	31/521	24693,25196,25297,25559,25592,25673,29302,54315,64534,78968,81526,81742,81801,81809,83521,83535,83781,114628,171044,192211,245921,246253,289211,290646,299609,303690,309641,314622,360904,362915,499287	Ptgs1,Inhbb,Cacnb3,Abcc8,Agrn,Anxa5,Itgb3,Ucp2,Pim3,Srebf1,Ccn3,Pde1c,Stc1,Tgfb2,Rrad,Kcnj11,Lgals3,Abcg5,Sstr3,Prom2,Acvr1c,Adipoq,Fcgr2b,Pde4c,Abca7,Rhbdf2,Tcp11,Cbarp,Idua,Anxa13,Ano9

## Sheet: 6mo_Li_Ctl_decreaseAnnotation
MyList	Gene ID	Type	Tax ID	Homologene Gene ID	Homologene Gene Tax ID	Gene Symbol	Description	Biological Process (GO)	R-RNO-611105 Respiratory electron transport	GO:0032941 secretion by tissue	GO:0050678 regulation of epithelial cell	GO:0010896 regulation of triglyceride cat	ko04961 Endocrine and other factor-reg	GO:0051924 regulation of calcium ion tran	GO:0008015 blood circulation	R-RNO-381426 Regulation of Insulin-like Gro	GO:0031667 response to nutrient levels	WP590 Cardiovascular Signaling	ko04960 Aldosterone-regulated sodium r	GO:0001666 response to hypoxia	WP1310 Selenium Micronutrient Network	ko04978 Mineral absorption	GO:0032787 monocarboxylic acid metabolic	GO:0010881 regulation of cardiac muscle c	GO:0034392 negative regulation of smooth	GO:0006954 inflammatory response	GO:0032355 response to estradiol	WP303 Prostaglandin Synthesis and Re
Kcne1	25471	symbol	R. norvegicus	25471	R. norvegicus	Kcne1	potassium voltage-gated channel subfamily E regulatory subunit 1	GO:0090315 negative regulation of protein targeting to membrane;GO:0098915 membrane repolarization during ventricular cardiac muscle cell action potential;GO:1902260 negative regulation of delayed rectifier potassium channel activity	0.0	0.0	0.0	0.0	0.0	1.0	1.0	0.0	0.0	0.0	0.0	0.0	0.0	0.0	0.0	0.0	0.0	0.0	0.0	0.0
Defb9	641633	symbol	R. norvegicus	641633	R. norvegicus	Defb9	defensin beta 9	GO:0002227 innate immune response in mucosa;GO:0002385 mucosal immune response;GO:0002251 organ or tissue specific immune response	0.0	0.0	0.0	0.0	0.0	0.0	0.0	0.0	0.0	0.0	0.0	0.0	0.0	0.0	0.0	0.0	0.0	0.0	0.0	0.0
Pdcd5	292814	symbol	R. norvegicus	292814	R. norvegicus	Pdcd5	programmed cell death 5	GO:1903636 regulation of protein insertion into mitochondrial outer membrane;GO:1903638 positive regulation of protein insertion into mitochondrial outer membrane;GO:1903645 negative regulation of chaperone-mediated protein folding	0.0	0.0	0.0	0.0	0.0	0.0	0.0	0.0	0.0	0.0	0.0	0.0	0.0	0.0	0.0	0.0	0.0	0.0	0.0	0.0
B9d1	287383	symbol	R. norvegicus	287383	R. norvegicus	B9d1	B9 domain containing 1	GO:0060563 neuroepithelial cell differentiation;GO:0042733 embryonic digit morphogenesis;GO:0002065 columnar/cuboidal epithelial cell differentiation	0.0	0.0	0.0	0.0	0.0	0.0	0.0	0.0	0.0	0.0	0.0	0.0	0.0	0.0	0.0	0.0	0.0	0.0	0.0	0.0
Ogn	291015	symbol	R. norvegicus	291015	R. norvegicus	Ogn	osteoglycin	GO:0048662 negative regulation of smooth muscle cell proliferation;GO:0048660 regulation of smooth muscle cell proliferation;GO:0048659 smooth muscle cell proliferation	0.0	0.0	0.0	0.0	0.0	0.0	0.0	0.0	0.0	0.0	0.0	0.0	0.0	0.0	0.0	0.0	0.0	0.0	0.0	0.0
Casp6	83584	symbol	R. norvegicus	83584	R. norvegicus	Casp6	caspase 6	GO:0046670 positive regulation of retinal cell programmed cell death;GO:0002525 acute inflammatory response to non-antigenic stimulus;GO:0072733 response to staurosporine	0.0	0.0	0.0	0.0	0.0	0.0	0.0	0.0	0.0	1.0	0.0	0.0	0.0	0.0	0.0	0.0	0.0	1.0	1.0	0.0
Sytl2	361604	symbol	R. norvegicus	361604	R. norvegicus	Sytl2	synaptotagmin-like 2	GO:0070257 positive regulation of mucus secretion;GO:0070255 regulation of mucus secretion;GO:0070254 mucus secretion	0.0	1.0	0.0	0.0	0.0	0.0	0.0	0.0	0.0	0.0	0.0	0.0	0.0	0.0	0.0	0.0	0.0	0.0	0.0	0.0
Klk1c2	24841	symbol	R. norvegicus	24841	R. norvegicus	Klk1c2	kallikrein 1-related peptidase C2	GO:0031638 zymogen activation;GO:0003073 regulation of systemic arterial blood pressure;GO:0008217 regulation of blood pressure	0.0	0.0	0.0	0.0	1.0	0.0	1.0	1.0	0.0	0.0	0.0	0.0	0.0	0.0	0.0	0.0	0.0	0.0	0.0	0.0
LOC100911252	100911252	Gene_ID	R. norvegicus	100911252	R. norvegicus	LOC100911252	peptidyl-prolyl cis-trans isomerase A-like		0.0	0.0	0.0	0.0	0.0	0.0	0.0	0.0	0.0	0.0	0.0	0.0	0.0	0.0	0.0	0.0	0.0	0.0	0.0	0.0
Aqp5	25241	symbol	R. norvegicus	25241	R. norvegicus	Aqp5	aquaporin 5	GO:0015670 carbon dioxide transport;GO:0071476 cellular hypotonic response;GO:0006971 hypotonic response	0.0	1.0	0.0	0.0	0.0	0.0	0.0	0.0	0.0	0.0	0.0	0.0	0.0	0.0	0.0	0.0	0.0	0.0	0.0	0.0
Egf	25313	symbol	R. norvegicus	25313	R. norvegicus	Egf	epidermal growth factor	GO:0038029 epidermal growth factor receptor signaling pathway via MAPK cascade;GO:1900127 positive regulation of hyaluronan biosynthetic process;GO:0090370 negative regulation of cholesterol efflux	0.0	0.0	1.0	1.0	0.0	1.0	0.0	0.0	0.0	1.0	0.0	0.0	0.0	0.0	0.0	0.0	1.0	0.0	0.0	0.0
Rims4	266976	symbol	R. norvegicus	266976	R. norvegicus	Rims4	regulating synaptic membrane exocytosis 4	GO:2000300 regulation of synaptic vesicle exocytosis;GO:0046928 regulation of neurotransmitter secretion;GO:0016079 synaptic vesicle exocytosis	0.0	0.0	0.0	0.0	0.0	0.0	0.0	0.0	0.0	0.0	0.0	0.0	0.0	0.0	0.0	0.0	0.0	0.0	0.0	0.0
Sfmbt2	307106	symbol	R. norvegicus	307106	R. norvegicus	Sfmbt2	Scm-like with four mbt domains 2	GO:0010629 negative regulation of gene expression;GO:0045892 negative regulation of transcription, DNA-templated;GO:1903507 negative regulation of nucleic acid-templated transcription	0.0	0.0	0.0	0.0	0.0	0.0	0.0	0.0	0.0	0.0	0.0	0.0	0.0	0.0	0.0	0.0	0.0	0.0	0.0	0.0
LOC103690821	103690821	Gene_ID	R. norvegicus	103690821	R. norvegicus	LOC103690821	60S ribosomal protein L39		0.0	0.0	0.0	0.0	0.0	0.0	0.0	0.0	0.0	0.0	0.0	0.0	0.0	0.0	0.0	0.0	0.0	0.0	0.0	0.0
Tmprss4	367074	symbol	R. norvegicus	367074	R. norvegicus	Tmprss4	transmembrane serine protease 4	GO:0045967 negative regulation of growth rate;GO:0040009 regulation of growth rate;GO:0046598 positive regulation of viral entry into host cell	0.0	0.0	0.0	0.0	0.0	0.0	0.0	0.0	0.0	0.0	0.0	0.0	0.0	0.0	0.0	0.0	0.0	0.0	0.0	0.0
Phykpl	100169747	symbol	R. norvegicus	100169747	R. norvegicus	Phykpl	5-phosphohydroxy-L-lysine phospho-lyase		0.0	0.0	0.0	0.0	1.0	0.0	0.0	0.0	0.0	0.0	0.0	0.0	0.0	0.0	0.0	0.0	0.0	0.0	0.0	0.0
Klk1	24523	symbol	R. norvegicus	24523	R. norvegicus	Klk1	kallikrein 1	GO:0002675 positive regulation of acute inflammatory response;GO:0002673 regulation of acute inflammatory response;GO:0002526 acute inflammatory response	0.0	0.0	0.0	0.0	1.0	0.0	0.0	1.0	1.0	0.0	0.0	0.0	0.0	0.0	0.0	0.0	0.0	1.0	0.0	0.0
Defb12	641643	symbol	R. norvegicus	641643	R. norvegicus	Defb12	defensin beta 12	GO:0042742 defense response to bacterium;GO:0045087 innate immune response;GO:0009617 response to bacterium	0.0	0.0	0.0	0.0	0.0	0.0	0.0	0.0	0.0	0.0	0.0	0.0	0.0	0.0	0.0	0.0	0.0	0.0	0.0	0.0
Aqp2	25386	symbol	R. norvegicus	25386	R. norvegicus	Aqp2	aquaporin 2	GO:0042631 cellular response to water deprivation;GO:0015793 glycerol transport;GO:0071288 cellular response to mercury ion	1.0	1.0	0.0	0.0	0.0	1.0	0.0	0.0	1.0	0.0	1.0	0.0	0.0	0.0	0.0	0.0	0.0	0.0	0.0	0.0
Apob	54225	symbol	R. norvegicus	54225	R. norvegicus	Apob	apolipoprotein B	GO:0006642 triglyceride mobilization;GO:0010886 positive regulation of cholesterol storage;GO:0034374 low-density lipoprotein particle remodeling	1.0	0.0	0.0	1.0	0.0	0.0	0.0	1.0	0.0	0.0	0.0	0.0	0.0	0.0	0.0	0.0	0.0	0.0	1.0	0.0
Rpl35a	100359498	symbol	R. norvegicus	100359498	R. norvegicus	Rpl35a	ribosomal protein L35a	GO:0042273 ribosomal large subunit biogenesis;GO:0006364 rRNA processing;GO:0016072 rRNA metabolic process	0.0	0.0	0.0	0.0	0.0	0.0	0.0	0.0	0.0	0.0	0.0	0.0	0.0	0.0	0.0	0.0	0.0	0.0	0.0	0.0
Calb1	83839	symbol	R. norvegicus	83839	R. norvegicus	Calb1	calbindin 1	GO:0072027 connecting tubule development;GO:0072286 metanephric connecting tubule development;GO:0035502 metanephric part of ureteric bud development	0.0	0.0	0.0	0.0	1.0	1.0	0.0	0.0	0.0	0.0	0.0	0.0	0.0	0.0	0.0	0.0	0.0	0.0	0.0	0.0
LOC102552055	102552055	Gene_ID	R. norvegicus	102552055	R. norvegicus	Angptl7	angiopoietin like 7	GO:0036331 avascular cornea development in camera-type eye;GO:1901346 negative regulation of vasculature development involved in avascular cornea development in camera-type eye;GO:0061303 cornea development in camera-type eye	0.0	0.0	0.0	0.0	0.0	0.0	0.0	0.0	0.0	0.0	0.0	0.0	0.0	0.0	0.0	0.0	0.0	0.0	0.0	0.0
Acot5	503049	symbol	R. norvegicus	503049	R. norvegicus	Acot5	acyl-CoA thioesterase 5	GO:0032788 saturated monocarboxylic acid metabolic process;GO:0032789 unsaturated monocarboxylic acid metabolic process;GO:0000038 very long-chain fatty acid metabolic process	0.0	0.0	0.0	0.0	0.0	0.0	0.0	0.0	0.0	0.0	0.0	0.0	0.0	0.0	1.0	0.0	0.0	0.0	0.0	0.0
S100b	25742	symbol	R. norvegicus	25742	R. norvegicus	S100b	S100 calcium binding protein B	GO:2001015 negative regulation of skeletal muscle cell differentiation;GO:0051597 response to methylmercury;GO:2001014 regulation of skeletal muscle cell differentiation	0.0	0.0	0.0	0.0	0.0	1.0	0.0	0.0	0.0	0.0	1.0	1.0	0.0	0.0	0.0	0.0	0.0	0.0	0.0	0.0
Gdpd2	302421	symbol	R. norvegicus	302421	R. norvegicus	Gdpd2	glycerophosphodiester phosphodiesterase domain containing 2	GO:0090527 actin filament reorganization;GO:0045669 positive regulation of osteoblast differentiation;GO:0031532 actin cytoskeleton reorganization	0.0	0.0	0.0	0.0	0.0	0.0	0.0	0.0	0.0	0.0	0.0	0.0	0.0	0.0	0.0	0.0	0.0	0.0	0.0	0.0
Cd99l2	171485	symbol	R. norvegicus	171485	R. norvegicus	Cd99l2	CD99 molecule-like 2	GO:2000409 positive regulation of T cell extravasation;GO:2000407 regulation of T cell extravasation;GO:0050904 diapedesis	0.0	0.0	0.0	0.0	0.0	0.0	0.0	0.0	0.0	0.0	0.0	0.0	0.0	0.0	0.0	0.0	0.0	0.0	0.0	0.0
Tmem45b	315524	symbol	R. norvegicus	315524	R. norvegicus	Tmem45b	transmembrane protein 45b		0.0	0.0	0.0	0.0	0.0	0.0	0.0	0.0	0.0	0.0	0.0	0.0	0.0	0.0	0.0	0.0	0.0	0.0	0.0	0.0
Cyp24a1	25279	symbol	R. norvegicus	25279	R. norvegicus	Cyp24a1	cytochrome P450, family 24, subfamily a, polypeptide 1	GO:0042369 vitamin D catabolic process;GO:0010430 fatty acid omega-oxidation;GO:0042363 fat-soluble vitamin catabolic process	0.0	0.0	0.0	1.0	0.0	0.0	0.0	0.0	1.0	0.0	0.0	0.0	0.0	0.0	1.0	0.0	0.0	0.0	0.0	0.0
Prima1	690195	symbol	R. norvegicus	690195	R. norvegicus	Prima1	proline rich membrane anchor 1	GO:0042135 neurotransmitter catabolic process;GO:0042133 neurotransmitter metabolic process;GO:0001505 regulation of neurotransmitter levels	0.0	0.0	0.0	0.0	0.0	0.0	0.0	0.0	0.0	0.0	0.0	0.0	0.0	0.0	0.0	0.0	0.0	0.0	0.0	0.0
Zfp36l2	298765	symbol	R. norvegicus	298765	R. norvegicus	Zfp36l2	zinc finger protein 36, C3H type-like 2	GO:0048103 somatic stem cell division;GO:0097011 cellular response to granulocyte macrophage colony-stimulating factor stimulus;GO:0097012 response to granulocyte macrophage colony-stimulating factor	0.0	0.0	0.0	0.0	0.0	0.0	0.0	0.0	0.0	0.0	1.0	0.0	0.0	0.0	0.0	0.0	0.0	0.0	0.0	0.0
Defb11	641630	symbol	R. norvegicus	641630	R. norvegicus	Defb11	defensin beta 11	GO:0002227 innate immune response in mucosa;GO:0002385 mucosal immune response;GO:0002251 organ or tissue specific immune response	0.0	0.0	0.0	0.0	0.0	0.0	0.0	0.0	0.0	0.0	0.0	0.0	0.0	0.0	0.0	0.0	0.0	0.0	0.0	0.0
Brms1l	299053	symbol	R. norvegicus	299053	R. norvegicus	Brms1l	BRMS1 like transcriptional repressor	GO:0016575 histone deacetylation;GO:0006476 protein deacetylation;GO:0035601 protein deacylation	0.0	0.0	0.0	0.0	0.0	0.0	0.0	0.0	0.0	0.0	0.0	0.0	0.0	0.0	0.0	0.0	0.0	0.0	0.0	0.0
Hao1	311446	symbol	R. norvegicus	311446	R. norvegicus	Hao1	hydroxyacid oxidase 1	GO:0046296 glycolate catabolic process;GO:0009441 glycolate metabolic process;GO:0001561 fatty acid alpha-oxidation	0.0	0.0	0.0	1.0	0.0	0.0	0.0	0.0	0.0	0.0	0.0	0.0	0.0	0.0	1.0	0.0	0.0	0.0	0.0	0.0
Sfrp2	310552	symbol	R. norvegicus	310552	R. norvegicus	Sfrp2	secreted frizzled-related protein 2	GO:0061185 negative regulation of dermatome development;GO:0045992 negative regulation of embryonic development;GO:2000040 regulation of planar cell polarity pathway involved in axis elongation	0.0	0.0	1.0	0.0	0.0	0.0	0.0	0.0	1.0	0.0	0.0	0.0	0.0	0.0	0.0	0.0	1.0	0.0	0.0	0.0
Mylk3	291926	symbol	R. norvegicus	291926	R. norvegicus	Mylk3	myosin light chain kinase 3	GO:0048769 sarcomerogenesis;GO:0002528 regulation of vascular permeability involved in acute inflammatory response;GO:0060298 positive regulation of sarcomere organization	0.0	0.0	0.0	0.0	0.0	0.0	1.0	0.0	0.0	0.0	0.0	0.0	0.0	0.0	0.0	0.0	0.0	1.0	0.0	0.0
Apoh	287774	symbol	R. norvegicus	287774	R. norvegicus	Apoh	apolipoprotein H	GO:0007597 blood coagulation, intrinsic pathway;GO:0034014 response to triglyceride;GO:0060268 negative regulation of respiratory burst	0.0	1.0	1.0	1.0	0.0	0.0	0.0	0.0	0.0	0.0	0.0	0.0	0.0	0.0	0.0	0.0	1.0	0.0	0.0	0.0
Prokr1	192648	symbol	R. norvegicus	192648	R. norvegicus	Prokr1	prokineticin receptor 1	GO:0007218 neuropeptide signaling pathway;GO:0043066 negative regulation of apoptotic process;GO:0043069 negative regulation of programmed cell death	0.0	0.0	0.0	0.0	0.0	0.0	0.0	0.0	0.0	0.0	0.0	0.0	0.0	0.0	0.0	0.0	0.0	0.0	0.0	0.0
Ly6i	246138	symbol	R. norvegicus	246138	R. norvegicus	Ly6i	lymphocyte antigen 6 complex, locus I	GO:0095500 acetylcholine receptor signaling pathway;GO:1905144 response to acetylcholine;GO:1905145 cellular response to acetylcholine	0.0	0.0	0.0	0.0	0.0	0.0	0.0	0.0	0.0	0.0	0.0	0.0	0.0	0.0	0.0	0.0	0.0	0.0	0.0	0.0
LOC100360087	100360087	Gene_ID	R. norvegicus	100360087	R. norvegicus	LOC100360087	ferritin light chain 1-like	GO:0006826 iron ion transport;GO:0000041 transition metal ion transport;GO:0006812 cation transport	0.0	0.0	0.0	0.0	0.0	0.0	0.0	0.0	0.0	0.0	0.0	0.0	0.0	1.0	0.0	0.0	0.0	0.0	0.0	0.0
Cntnap4	307865	symbol	R. norvegicus	307865	R. norvegicus	Cntnap4	contactin associated protein family member 4	GO:2000821 regulation of grooming behavior;GO:0032225 regulation of synaptic transmission, dopaminergic;GO:0007625 grooming behavior	0.0	0.0	0.0	0.0	0.0	0.0	0.0	0.0	0.0	0.0	0.0	0.0	0.0	0.0	0.0	0.0	0.0	0.0	0.0	0.0
Qrfpr	310327	symbol	R. norvegicus	310327	R. norvegicus	Qrfpr	pyroglutamylated RFamide peptide receptor	GO:0007218 neuropeptide signaling pathway;GO:0007186 G protein-coupled receptor signaling pathway;GO:0007165 signal transduction	0.0	0.0	0.0	0.0	0.0	0.0	0.0	0.0	0.0	0.0	0.0	0.0	0.0	0.0	0.0	0.0	0.0	0.0	0.0	0.0
Gabbr2	83633	symbol	R. norvegicus	83633	R. norvegicus	Gabbr2	gamma-aminobutyric acid type B receptor subunit 2	GO:0150099 neuron-glial cell signaling;GO:0007214 gamma-aminobutyric acid signaling pathway;GO:0007267 cell-cell signaling	0.0	0.0	0.0	0.0	0.0	0.0	0.0	0.0	0.0	0.0	0.0	0.0	0.0	0.0	0.0	0.0	0.0	0.0	0.0	0.0
Cpvl	502774	symbol	R. norvegicus	502774	R. norvegicus	Cpvl	carboxypeptidase, vitellogenic-like	GO:0006508 proteolysis;GO:0019538 protein metabolic process;GO:1901564 organonitrogen compound metabolic process	0.0	0.0	0.0	0.0	0.0	0.0	0.0	0.0	0.0	0.0	0.0	0.0	0.0	0.0	0.0	0.0	0.0	0.0	0.0	0.0
Enox1	306038	symbol	R. norvegicus	306038	R. norvegicus	Enox1	ecto-NOX disulfide-thiol exchanger 1	GO:0007624 ultradian rhythm;GO:0048511 rhythmic process	0.0	0.0	0.0	0.0	0.0	0.0	0.0	0.0	0.0	0.0	0.0	0.0	0.0	0.0	0.0	0.0	0.0	0.0	0.0	0.0
Scnn1g	24768	symbol	R. norvegicus	24768	R. norvegicus	Scnn1g	sodium channel epithelial 1 subunit gamma	GO:1904045 cellular response to aldosterone;GO:1904044 response to aldosterone;GO:0071389 cellular response to mineralocorticoid stimulus	0.0	1.0	0.0	0.0	0.0	1.0	0.0	0.0	0.0	0.0	1.0	1.0	0.0	0.0	0.0	0.0	0.0	0.0	0.0	0.0
Spns3	497946	symbol	R. norvegicus	497946	R. norvegicus	Spns3	sphingolipid transporter 3	GO:0055085 transmembrane transport;GO:0006810 transport;GO:0051234 establishment of localization	0.0	0.0	0.0	0.0	0.0	0.0	0.0	0.0	0.0	0.0	0.0	0.0	0.0	0.0	0.0	0.0	0.0	0.0	0.0	0.0
LOC680989	680989	Gene_ID	R. norvegicus	680989	R. norvegicus	LOC680989	ATM interactor-like		0.0	0.0	0.0	0.0	0.0	0.0	0.0	0.0	0.0	0.0	0.0	0.0	0.0	0.0	0.0	0.0	0.0	0.0	0.0	0.0
Cracd	289568	symbol	R. norvegicus	289568	R. norvegicus	Cracd	capping protein inhibiting regulator of actin dynamics	GO:2000813 negative regulation of barbed-end actin filament capping;GO:2000812 regulation of barbed-end actin filament capping;GO:0030836 positive regulation of actin filament depolymerization	0.0	0.0	0.0	0.0	0.0	0.0	0.0	0.0	0.0	0.0	0.0	0.0	0.0	0.0	0.0	0.0	0.0	0.0	0.0	0.0
Adgrb2	313058	symbol	R. norvegicus	313058	R. norvegicus	Adgrb2	adhesion G protein-coupled receptor B2	GO:0033173 calcineurin-NFAT signaling cascade;GO:0097720 calcineurin-mediated signaling;GO:0048016 inositol phosphate-mediated signaling	0.0	0.0	0.0	0.0	0.0	0.0	0.0	0.0	0.0	0.0	0.0	0.0	0.0	0.0	0.0	0.0	0.0	0.0	0.0	0.0
Tac3	29191	symbol	R. norvegicus	29191	R. norvegicus	Tac3	tachykinin precursor 3	GO:0007217 tachykinin receptor signaling pathway;GO:1902093 positive regulation of flagellated sperm motility;GO:2000155 positive regulation of cilium-dependent cell motility	0.0	0.0	0.0	0.0	0.0	0.0	1.0	0.0	0.0	0.0	0.0	0.0	0.0	0.0	0.0	0.0	0.0	0.0	0.0	0.0
Cckar	24889	symbol	R. norvegicus	24889	R. norvegicus	Cckar	cholecystokinin A receptor	GO:0038188 cholecystokinin signaling pathway;GO:0090274 positive regulation of somatostatin secretion;GO:0002023 reduction of food intake in response to dietary excess	0.0	1.0	1.0	0.0	0.0	1.0	0.0	0.0	1.0	0.0	1.0	0.0	0.0	0.0	0.0	0.0	0.0	0.0	0.0	0.0
Hhat	289344	symbol	R. norvegicus	289344	R. norvegicus	Hhat	hedgehog acyltransferase	GO:0018345 protein palmitoylation;GO:0006497 protein lipidation;GO:0042158 lipoprotein biosynthetic process	0.0	0.0	0.0	0.0	0.0	0.0	0.0	0.0	0.0	0.0	0.0	0.0	0.0	0.0	0.0	0.0	0.0	0.0	0.0	0.0
Angptl8	100361444	symbol	R. norvegicus	100361444	R. norvegicus	Angptl8	angiopoietin-like 8	GO:0050746 regulation of lipoprotein metabolic process;GO:0044342 type B pancreatic cell proliferation;GO:0010954 positive regulation of protein processing	0.0	0.0	1.0	1.0	0.0	0.0	0.0	0.0	0.0	0.0	0.0	0.0	0.0	0.0	0.0	0.0	0.0	0.0	0.0	0.0
LOC103693189	29463	Gene_ID	R. norvegicus	29463	R. norvegicus	Ptp4a1	protein tyrosine phosphatase 4A1	GO:0035335 peptidyl-tyrosine dephosphorylation;GO:0006470 protein dephosphorylation;GO:0016311 dephosphorylation	0.0	0.0	0.0	0.0	0.0	0.0	0.0	0.0	0.0	0.0	0.0	0.0	0.0	0.0	0.0	0.0	0.0	0.0	0.0	0.0
Sdr9c7	259235	symbol	R. norvegicus	259235	R. norvegicus	Sdr9c7	short chain dehydrogenase/reductase family 9C, member 7		0.0	0.0	0.0	1.0	0.0	0.0	0.0	0.0	0.0	0.0	0.0	0.0	0.0	0.0	0.0	0.0	0.0	0.0	0.0	0.0
Slc8a1	29715	symbol	R. norvegicus	29715	R. norvegicus	Slc8a1	solute carrier family 8 member A1	GO:0098735 positive regulation of the force of heart contraction;GO:0086064 cell communication by electrical coupling involved in cardiac conduction;GO:1901660 calcium ion export	1.0	0.0	0.0	0.0	1.0	1.0	1.0	0.0	1.0	0.0	1.0	1.0	0.0	1.0	0.0	1.0	0.0	0.0	0.0	0.0
Akain1	100362606	symbol	R. norvegicus	100362606	R. norvegicus	Akain1	A-kinase anchor inhibitor 1	GO:0031333 negative regulation of protein-containing complex assembly;GO:0043254 regulation of protein-containing complex assembly;GO:0051129 negative regulation of cellular component organization	0.0	0.0	0.0	0.0	0.0	0.0	0.0	0.0	0.0	0.0	0.0	0.0	0.0	0.0	0.0	0.0	0.0	0.0	0.0	0.0
Itih1	306251	symbol	R. norvegicus	306251	R. norvegicus	Itih1	inter-alpha trypsin inhibitor, heavy chain 1	GO:0030212 hyaluronan metabolic process;GO:1903510 mucopolysaccharide metabolic process;GO:0030203 glycosaminoglycan metabolic process	0.0	0.0	0.0	0.0	0.0	0.0	0.0	0.0	0.0	0.0	0.0	0.0	0.0	0.0	0.0	0.0	0.0	0.0	0.0	0.0
Apoc2	292697	symbol	R. norvegicus	292697	R. norvegicus	Apoc2	apolipoprotein C2	GO:0060697 positive regulation of phospholipid catabolic process;GO:0010915 regulation of very-low-density lipoprotein particle clearance;GO:0010916 negative regulation of very-low-density lipoprotein particle clearance	0.0	0.0	0.0	1.0	0.0	0.0	0.0	0.0	1.0	0.0	0.0	0.0	0.0	0.0	1.0	0.0	0.0	0.0	0.0	0.0
Osbp2	305475	symbol	R. norvegicus	305475	R. norvegicus	Osbp2	oxysterol binding protein 2	GO:0015918 sterol transport;GO:0007286 spermatid development;GO:0048515 spermatid differentiation	0.0	0.0	0.0	0.0	0.0	0.0	0.0	0.0	0.0	0.0	0.0	0.0	0.0	0.0	0.0	0.0	0.0	0.0	0.0	0.0
Glp1r	25051	symbol	R. norvegicus	25051	R. norvegicus	Glp1r	glucagon-like peptide 1 receptor	GO:1990911 response to psychosocial stress;GO:0071377 cellular response to glucagon stimulus;GO:0033762 response to glucagon	0.0	0.0	0.0	0.0	0.0	1.0	1.0	0.0	0.0	0.0	0.0	0.0	0.0	0.0	0.0	0.0	0.0	0.0	0.0	0.0
LOC100363268	100363268	Gene_ID	R. norvegicus	100363268	R. norvegicus	LOC100363268	rCG31129-like		1.0	0.0	0.0	0.0	0.0	0.0	0.0	0.0	0.0	0.0	0.0	0.0	0.0	0.0	0.0	0.0	0.0	0.0	0.0	0.0
Adcyap1r1	24167	symbol	R. norvegicus	24167	R. norvegicus	Adcyap1r1	ADCYAP receptor type I	GO:0060732 positive regulation of inositol phosphate biosynthetic process;GO:0010919 regulation of inositol phosphate biosynthetic process;GO:0007202 activation of phospholipase C activity	0.0	0.0	0.0	1.0	0.0	1.0	0.0	0.0	1.0	0.0	0.0	0.0	0.0	0.0	0.0	0.0	0.0	0.0	1.0	0.0
RGD1311084	311852	symbol	R. norvegicus	311852	R. norvegicus	RGD1311084	similar to 1700113K14Rik protein		0.0	0.0	0.0	0.0	0.0	0.0	0.0	0.0	0.0	0.0	0.0	0.0	0.0	0.0	0.0	0.0	0.0	0.0	0.0	0.0
Kap	24937	symbol	R. norvegicus	24937	R. norvegicus	Kap	kidney androgen regulated protein		0.0	0.0	0.0	0.0	0.0	0.0	0.0	0.0	0.0	0.0	0.0	0.0	0.0	0.0	0.0	0.0	0.0	0.0	0.0	0.0
Scnn1b	24767	symbol	R. norvegicus	24767	R. norvegicus	Scnn1b	sodium channel epithelial 1 subunit beta	GO:0002269 leukocyte activation involved in inflammatory response;GO:0097274 urea homeostasis;GO:0042045 epithelial fluid transport	0.0	1.0	0.0	0.0	0.0	1.0	1.0	0.0	1.0	0.0	1.0	1.0	0.0	0.0	0.0	0.0	0.0	1.0	0.0	0.0
LOC102555453	102555453	Gene_ID	R. norvegicus	102555453	R. norvegicus	LOC102555453	60S ribosomal protein L12-like		0.0	0.0	0.0	0.0	0.0	0.0	0.0	0.0	0.0	0.0	0.0	0.0	0.0	0.0	0.0	0.0	0.0	0.0	0.0	0.0
Rem2	64626	symbol	R. norvegicus	64626	R. norvegicus	Rem2	RRAD and GEM like GTPase 2	GO:0007165 signal transduction;GO:0023052 signaling;GO:0007154 cell communication	0.0	0.0	0.0	0.0	0.0	0.0	0.0	0.0	0.0	0.0	0.0	0.0	0.0	0.0	0.0	0.0	0.0	0.0	0.0	0.0
Hsd11b2	25117	symbol	R. norvegicus	25117	R. norvegicus	Hsd11b2	hydroxysteroid 11-beta dehydrogenase 2	GO:0002017 regulation of blood volume by renal aldosterone;GO:0001977 renal system process involved in regulation of blood volume;GO:0003084 positive regulation of systemic arterial blood pressure	0.0	1.0	0.0	0.0	0.0	0.0	1.0	0.0	1.0	0.0	1.0	1.0	0.0	0.0	0.0	0.0	0.0	0.0	0.0	1.0
Bcl6	303836	symbol	R. norvegicus	303836	R. norvegicus	Bcl6	BCL6, transcription repressor	GO:0032764 negative regulation of mast cell cytokine production;GO:0048294 negative regulation of isotype switching to IgE isotypes;GO:0032762 mast cell cytokine production	0.0	0.0	0.0	0.0	0.0	0.0	0.0	0.0	0.0	0.0	0.0	0.0	0.0	0.0	0.0	0.0	0.0	1.0	0.0	0.0
Tmod1	25566	symbol	R. norvegicus	25566	R. norvegicus	Tmod1	tropomodulin 1	GO:0030241 skeletal muscle myosin thick filament assembly;GO:0071688 striated muscle myosin thick filament assembly;GO:0031034 myosin filament assembly	0.0	0.0	0.0	0.0	0.0	0.0	0.0	0.0	0.0	0.0	0.0	0.0	0.0	0.0	0.0	0.0	0.0	0.0	0.0	0.0
Olr1104	405216	symbol	R. norvegicus	405216	R. norvegicus	Olr1104	olfactory receptor 1104	GO:0050911 detection of chemical stimulus involved in sensory perception of smell;GO:0007608 sensory perception of smell;GO:0050907 detection of chemical stimulus involved in sensory perception	0.0	0.0	0.0	0.0	0.0	0.0	0.0	0.0	0.0	0.0	0.0	0.0	0.0	0.0	0.0	0.0	0.0	0.0	0.0	0.0
Sectm1b	287884	symbol	R. norvegicus	287884	R. norvegicus	Sectm1b	secreted and transmembrane 1B	GO:0043123 positive regulation of I-kappaB kinase/NF-kappaB signaling;GO:0043122 regulation of I-kappaB kinase/NF-kappaB signaling;GO:0007249 I-kappaB kinase/NF-kappaB signaling	0.0	0.0	0.0	0.0	0.0	0.0	0.0	0.0	0.0	0.0	0.0	0.0	0.0	0.0	0.0	0.0	0.0	0.0	0.0	0.0
Proc	25268	symbol	R. norvegicus	25268	R. norvegicus	Proc	protein C, inactivator of coagulation factors Va and VIIIa	GO:0044537 regulation of circulating fibrinogen levels;GO:1901552 positive regulation of endothelial cell development;GO:1903142 positive regulation of establishment of endothelial barrier	0.0	1.0	0.0	0.0	0.0	0.0	0.0	1.0	0.0	0.0	0.0	0.0	0.0	0.0	0.0	0.0	0.0	1.0	0.0	0.0
Cryga	684028	symbol	R. norvegicus	684028	R. norvegicus	Cryga	crystallin, gamma A	GO:0002088 lens development in camera-type eye;GO:0007601 visual perception;GO:0050953 sensory perception of light stimulus	0.0	0.0	0.0	0.0	0.0	0.0	0.0	0.0	0.0	0.0	0.0	0.0	0.0	0.0	0.0	0.0	0.0	0.0	0.0	0.0
Spns2	100270678	symbol	R. norvegicus	100270678	R. norvegicus	Spns2	sphingolipid transporter 2	GO:0048073 regulation of eye pigmentation;GO:0048069 eye pigmentation;GO:0048070 regulation of developmental pigmentation	0.0	0.0	0.0	0.0	0.0	0.0	0.0	0.0	0.0	0.0	0.0	0.0	0.0	0.0	0.0	0.0	0.0	0.0	0.0	0.0
Pnma2	305977	symbol	R. norvegicus	305977	R. norvegicus	Pnma2	PNMA family member 2		0.0	0.0	0.0	0.0	0.0	0.0	0.0	0.0	0.0	0.0	0.0	0.0	0.0	0.0	0.0	0.0	0.0	0.0	0.0	0.0
Cenph	681185	symbol	R. norvegicus	681185	R. norvegicus	Cenph	centromere protein H	GO:0051382 kinetochore assembly;GO:0051383 kinetochore organization;GO:0034508 centromere complex assembly	0.0	0.0	0.0	0.0	0.0	0.0	0.0	0.0	0.0	0.0	0.0	0.0	0.0	0.0	0.0	0.0	0.0	0.0	0.0	0.0
Ptgds	25526	symbol	R. norvegicus	25526	R. norvegicus	Ptgds	prostaglandin D2 synthase	GO:1905937 negative regulation of germ cell proliferation;GO:2000255 negative regulation of male germ cell proliferation;GO:1905936 regulation of germ cell proliferation	0.0	0.0	0.0	0.0	0.0	0.0	0.0	0.0	0.0	0.0	1.0	0.0	1.0	0.0	1.0	0.0	0.0	0.0	0.0	1.0
LOC367975	367975	Gene_ID	R. norvegicus	367975	R. norvegicus	LOC367975	similar to B-cell translocation gene 1	GO:0045930 negative regulation of mitotic cell cycle;GO:0007346 regulation of mitotic cell cycle;GO:0045786 negative regulation of cell cycle	0.0	0.0	0.0	0.0	0.0	0.0	0.0	0.0	0.0	0.0	0.0	0.0	0.0	0.0	0.0	0.0	0.0	0.0	0.0	0.0
Fgf10	25443	symbol	R. norvegicus	25443	R. norvegicus	Fgf10	fibroblast growth factor 10	GO:0050674 urothelial cell proliferation;GO:0050675 regulation of urothelial cell proliferation;GO:0050677 positive regulation of urothelial cell proliferation	0.0	1.0	1.0	0.0	0.0	1.0	0.0	0.0	0.0	0.0	0.0	0.0	0.0	0.0	0.0	0.0	0.0	0.0	1.0	0.0
Ada	24165	symbol	R. norvegicus	24165	R. norvegicus	Ada	adenosine deaminase	GO:0006157 deoxyadenosine catabolic process;GO:0046090 deoxyadenosine metabolic process;GO:0046124 purine deoxyribonucleoside catabolic process	0.0	1.0	0.0	0.0	0.0	1.0	1.0	0.0	1.0	0.0	0.0	1.0	0.0	0.0	0.0	1.0	0.0	1.0	0.0	0.0
Nrep	338475	symbol	R. norvegicus	338475	R. norvegicus	Nrep	neuronal regeneration related protein	GO:0031103 axon regeneration;GO:0031102 neuron projection regeneration;GO:0017015 regulation of transforming growth factor beta receptor signaling pathway	0.0	0.0	1.0	0.0	0.0	0.0	0.0	0.0	0.0	0.0	0.0	0.0	0.0	0.0	0.0	0.0	0.0	0.0	0.0	0.0
Ptpn22	295338	symbol	R. norvegicus	295338	R. norvegicus	Ptpn22	protein tyrosine phosphatase, non-receptor type 22	GO:0035644 phosphoanandamide dephosphorylation;GO:0071613 granzyme B production;GO:0071661 regulation of granzyme B production	0.0	0.0	0.0	0.0	0.0	1.0	0.0	0.0	0.0	0.0	0.0	0.0	0.0	0.0	0.0	0.0	0.0	0.0	0.0	0.0
Tmem86a	308602	symbol	R. norvegicus	308602	R. norvegicus	Tmem86a	transmembrane protein 86A		0.0	0.0	0.0	0.0	0.0	0.0	0.0	0.0	0.0	0.0	0.0	0.0	0.0	0.0	0.0	0.0	0.0	0.0	0.0	0.0
Ptchd3	688333	symbol	R. norvegicus	688333	R. norvegicus	Ptchd3	patched domain containing 3		0.0	0.0	0.0	0.0	0.0	0.0	0.0	0.0	0.0	0.0	0.0	0.0	0.0	0.0	0.0	0.0	0.0	0.0	0.0	0.0
Unc79	314401	symbol	R. norvegicus	314401	R. norvegicus	Unc79	unc-79 homolog, NALCN channel complex subunit	GO:0048149 behavioral response to ethanol;GO:0030534 adult behavior;GO:0035264 multicellular organism growth	0.0	0.0	0.0	0.0	0.0	0.0	0.0	0.0	0.0	0.0	0.0	0.0	0.0	0.0	0.0	0.0	0.0	0.0	0.0	0.0
Sytl3	499017	symbol	R. norvegicus	499017	R. norvegicus	Sytl3	synaptotagmin-like 3	GO:0006887 exocytosis;GO:0032940 secretion by cell;GO:0006886 intracellular protein transport	0.0	0.0	0.0	0.0	0.0	0.0	0.0	0.0	0.0	0.0	0.0	0.0	0.0	0.0	0.0	0.0	0.0	0.0	0.0	0.0
Tmem266	501002	symbol	R. norvegicus	501002	R. norvegicus	Tmem266	transmembrane protein 266	GO:0055085 transmembrane transport;GO:0006810 transport;GO:0051234 establishment of localization	0.0	0.0	0.0	0.0	0.0	0.0	0.0	0.0	0.0	0.0	0.0	0.0	0.0	0.0	0.0	0.0	0.0	0.0	0.0	0.0
Slc25a51	100909697	symbol	R. norvegicus	100909697	R. norvegicus	Slc25a51	solute carrier family 25, member 51	GO:1990549 mitochondrial NAD transmembrane transport;GO:0035352 NAD transmembrane transport;GO:0043132 NAD transport	0.0	0.0	0.0	0.0	0.0	0.0	0.0	0.0	0.0	0.0	0.0	0.0	0.0	0.0	0.0	0.0	0.0	0.0	0.0	0.0
Nefm	24588	symbol	R. norvegicus	24588	R. norvegicus	Nefm	neurofilament medium chain	GO:0033693 neurofilament bundle assembly;GO:0045105 intermediate filament polymerization or depolymerization;GO:1903937 response to acrylamide	0.0	0.0	1.0	0.0	0.0	0.0	0.0	0.0	0.0	0.0	0.0	0.0	0.0	0.0	0.0	0.0	0.0	0.0	1.0	0.0
Dclk2	310698	symbol	R. norvegicus	310698	R. norvegicus	Dclk2	doublecortin-like kinase 2	GO:0021860 pyramidal neuron development;GO:0021859 pyramidal neuron differentiation;GO:0021884 forebrain neuron development	0.0	0.0	0.0	0.0	0.0	0.0	0.0	0.0	0.0	0.0	0.0	0.0	0.0	0.0	0.0	0.0	0.0	0.0	0.0	0.0
Nkain1	500557	symbol	R. norvegicus	500557	R. norvegicus	Nkain1	Sodium/potassium transporting ATPase interacting 1	GO:0002028 regulation of sodium ion transport;GO:0006814 sodium ion transport;GO:0006812 cation transport	0.0	0.0	0.0	0.0	0.0	0.0	0.0	0.0	0.0	0.0	0.0	0.0	0.0	0.0	0.0	0.0	0.0	0.0	0.0	0.0
Tsx	29391	symbol	R. norvegicus	29391	R. norvegicus	Tsx	testis specific X-linked gene		0.0	0.0	0.0	0.0	0.0	0.0	0.0	0.0	0.0	0.0	0.0	0.0	0.0	0.0	0.0	0.0	0.0	0.0	0.0	0.0
Ecrg4	363225	symbol	R. norvegicus	363225	R. norvegicus	Ecrg4	ECRG4 augurin precursor	GO:2000854 positive regulation of corticosterone secretion;GO:0051466 positive regulation of corticotropin-releasing hormone secretion;GO:0030103 vasopressin secretion	0.0	0.0	0.0	0.0	0.0	1.0	0.0	0.0	0.0	0.0	0.0	0.0	0.0	0.0	0.0	0.0	0.0	0.0	0.0	0.0
Gsta1	24421	symbol	R. norvegicus	24421	R. norvegicus	Gsta1	glutathione S-transferase alpha 1	GO:1901685 glutathione derivative metabolic process;GO:1901687 glutathione derivative biosynthetic process;GO:0042178 xenobiotic catabolic process	0.0	0.0	0.0	0.0	0.0	0.0	0.0	0.0	1.0	0.0	0.0	0.0	0.0	0.0	1.0	0.0	0.0	0.0	0.0	0.0
Snx10	297096	symbol	R. norvegicus	297096	R. norvegicus	Snx10	sorting nexin 10	GO:0044691 tooth eruption;GO:0035630 bone mineralization involved in bone maturation;GO:0001696 gastric acid secretion	0.0	0.0	0.0	0.0	0.0	1.0	0.0	0.0	0.0	0.0	0.0	0.0	0.0	0.0	0.0	0.0	0.0	0.0	0.0	0.0
Gpc3	25236	symbol	R. norvegicus	25236	R. norvegicus	Gpc3	glypican 3	GO:0072138 mesenchymal cell proliferation involved in ureteric bud development;GO:0061209 cell proliferation involved in mesonephros development;GO:0072180 mesonephric duct morphogenesis	0.0	0.0	1.0	1.0	0.0	1.0	0.0	1.0	0.0	0.0	0.0	0.0	0.0	0.0	0.0	0.0	0.0	0.0	0.0	0.0
Eml6	305610	symbol	R. norvegicus	305610	R. norvegicus	Eml6	EMAP like 6		0.0	0.0	0.0	0.0	0.0	0.0	0.0	0.0	0.0	0.0	0.0	0.0	0.0	0.0	0.0	0.0	0.0	0.0	0.0	0.0
Tex15	290803	symbol	R. norvegicus	290803	R. norvegicus	Tex15	testis expressed 15, meiosis and synapsis associated	GO:1990511 piRNA biosynthetic process;GO:0034587 piRNA metabolic process;GO:0010528 regulation of transposition	0.0	0.0	0.0	0.0	0.0	0.0	0.0	0.0	0.0	0.0	0.0	0.0	0.0	0.0	0.0	0.0	0.0	0.0	0.0	0.0
Rnf186	690433	symbol	R. norvegicus	690433	R. norvegicus	Rnf186	ring finger protein 186	GO:0035519 protein K29-linked ubiquitination;GO:0070534 protein K63-linked ubiquitination;GO:0070059 intrinsic apoptotic signaling pathway in response to endoplasmic reticulum stress	0.0	0.0	0.0	0.0	0.0	0.0	0.0	0.0	0.0	0.0	0.0	0.0	0.0	0.0	0.0	0.0	0.0	0.0	0.0	0.0
Rnf183	500474	symbol	R. norvegicus	500474	R. norvegicus	Rnf183	ring finger protein 183	GO:1902237 positive regulation of endoplasmic reticulum stress-induced intrinsic apoptotic signaling pathway;GO:1902235 regulation of endoplasmic reticulum stress-induced intrinsic apoptotic signaling pathway;GO:1905898 positive regulation of response to endoplasmic reticulum stress	0.0	0.0	0.0	0.0	0.0	0.0	0.0	0.0	0.0	0.0	0.0	0.0	0.0	0.0	0.0	0.0	0.0	0.0	0.0	0.0
C2cd4d	100363111	symbol	R. norvegicus	100363111	R. norvegicus	C2cd4d	C2 calcium-dependent domain containing 4D		0.0	0.0	0.0	0.0	0.0	0.0	0.0	0.0	0.0	0.0	0.0	0.0	0.0	0.0	0.0	0.0	0.0	0.0	0.0	0.0
Ugt2a1	63867	symbol	R. norvegicus	63867	R. norvegicus	Ugt2a1	UDP glucuronosyltransferase family 2 member A1	GO:0052695 cellular glucuronidation;GO:0006063 uronic acid metabolic process;GO:0019585 glucuronate metabolic process	0.0	0.0	0.0	0.0	0.0	0.0	0.0	0.0	0.0	0.0	0.0	0.0	0.0	0.0	1.0	0.0	0.0	0.0	0.0	0.0
Etv5	303828	symbol	R. norvegicus	303828	R. norvegicus	Etv5	ETS variant transcription factor 5	GO:0042078 germ-line stem cell division;GO:0048133 male germ-line stem cell asymmetric division;GO:0098722 asymmetric stem cell division	0.0	0.0	1.0	0.0	0.0	0.0	0.0	0.0	0.0	0.0	0.0	0.0	0.0	0.0	0.0	0.0	0.0	0.0	0.0	0.0
Aadac	57300	symbol	R. norvegicus	57300	R. norvegicus	Aadac	arylacetamide deacetylase	GO:0010898 positive regulation of triglyceride catabolic process;GO:0010896 regulation of triglyceride catabolic process;GO:0090208 positive regulation of triglyceride metabolic process	0.0	0.0	0.0	1.0	0.0	0.0	0.0	0.0	0.0	0.0	0.0	0.0	0.0	0.0	0.0	0.0	0.0	0.0	0.0	0.0
Cela1	24331	symbol	R. norvegicus	24331	R. norvegicus	Cela1	chymotrypsin like elastase 1	GO:0060309 elastin catabolic process;GO:0061113 pancreas morphogenesis;GO:0051541 elastin metabolic process	0.0	0.0	0.0	0.0	0.0	0.0	0.0	0.0	0.0	0.0	0.0	0.0	0.0	0.0	0.0	0.0	0.0	1.0	0.0	0.0
Dapl1	362136	symbol	R. norvegicus	362136	R. norvegicus	Dapl1	death associated protein-like 1	GO:0034198 cellular response to amino acid starvation;GO:1990928 response to amino acid starvation;GO:0010507 negative regulation of autophagy	0.0	0.0	0.0	0.0	0.0	0.0	0.0	0.0	1.0	0.0	0.0	0.0	0.0	0.0	0.0	0.0	0.0	0.0	0.0	0.0
Dnah9	117251	symbol	R. norvegicus	117251	R. norvegicus	Dnah9	dynein, axonemal, heavy chain 9	GO:0003341 cilium movement;GO:0007018 microtubule-based movement;GO:0007017 microtubule-based process	1.0	0.0	0.0	0.0	0.0	0.0	0.0	0.0	0.0	0.0	0.0	0.0	0.0	0.0	0.0	0.0	0.0	0.0	0.0	0.0
Rfx8	501127	symbol	R. norvegicus	501127	R. norvegicus	Rfx8	regulatory factor X8		0.0	0.0	0.0	0.0	0.0	0.0	0.0	0.0	0.0	0.0	0.0	0.0	0.0	0.0	0.0	0.0	0.0	0.0	0.0	0.0
Ptger1	25637	symbol	R. norvegicus	25637	R. norvegicus	Ptger1	prostaglandin E receptor 1	GO:0120060 regulation of gastric emptying;GO:0120061 negative regulation of gastric emptying;GO:1905333 regulation of gastric motility	0.0	0.0	0.0	0.0	0.0	1.0	0.0	0.0	0.0	0.0	0.0	0.0	0.0	0.0	0.0	0.0	0.0	1.0	0.0	1.0
Gpr88	64443	symbol	R. norvegicus	64443	R. norvegicus	Gpr88	G-protein coupled receptor 88	GO:0061743 motor learning;GO:0007602 phototransduction;GO:0009584 detection of visible light	0.0	0.0	0.0	0.0	0.0	0.0	0.0	0.0	0.0	0.0	0.0	0.0	0.0	0.0	0.0	0.0	0.0	0.0	0.0	0.0
Adamtsl2	311827	symbol	R. norvegicus	311827	R. norvegicus	Adamtsl2	ADAMTS-like 2	GO:0060481 lobar bronchus epithelium development;GO:0060482 lobar bronchus development;GO:0060433 bronchus development	0.0	0.0	0.0	0.0	0.0	0.0	0.0	0.0	0.0	0.0	0.0	0.0	0.0	0.0	0.0	0.0	0.0	0.0	0.0	0.0
Hist1h4b	64627	symbol	R. norvegicus	64627	R. norvegicus	Hist1h4b	histone cluster 1 H4 family member B	GO:0045653 negative regulation of megakaryocyte differentiation;GO:0006335 DNA replication-dependent nucleosome assembly;GO:0034723 DNA replication-dependent nucleosome organization	1.0	0.0	0.0	0.0	0.0	0.0	0.0	0.0	0.0	0.0	0.0	0.0	0.0	0.0	0.0	0.0	0.0	0.0	0.0	0.0
Gas2	499156	symbol	R. norvegicus	499156	R. norvegicus	Gas2	growth arrest-specific 2	GO:0001544 initiation of primordial ovarian follicle growth;GO:0051764 actin crosslink formation;GO:0001547 antral ovarian follicle growth	0.0	0.0	0.0	0.0	0.0	0.0	0.0	0.0	0.0	0.0	0.0	0.0	0.0	0.0	0.0	0.0	0.0	0.0	0.0	0.0
Gsta6	501110	symbol	R. norvegicus	501110	R. norvegicus	Gsta6	glutathione S-transferase alpha 6	GO:0035634 response to stilbenoid;GO:0006749 glutathione metabolic process;GO:0006805 xenobiotic metabolic process	0.0	0.0	0.0	0.0	0.0	0.0	0.0	0.0	0.0	0.0	0.0	0.0	0.0	0.0	0.0	0.0	0.0	0.0	0.0	0.0
Pcbp3	294336	symbol	R. norvegicus	294336	R. norvegicus	Pcbp3	poly(rC) binding protein 3	GO:0000122 negative regulation of transcription by RNA polymerase II;GO:0045892 negative regulation of transcription, DNA-templated;GO:1903507 negative regulation of nucleic acid-templated transcription	0.0	0.0	0.0	0.0	0.0	0.0	0.0	0.0	0.0	0.0	0.0	0.0	0.0	0.0	0.0	0.0	0.0	0.0	0.0	0.0
Slc10a1	24777	symbol	R. norvegicus	24777	R. norvegicus	Slc10a1	solute carrier family 10 member 1	GO:1904486 response to 17alpha-ethynylestradiol;GO:0120188 regulation of bile acid secretion;GO:0032782 bile acid secretion	0.0	0.0	0.0	0.0	0.0	0.0	0.0	0.0	1.0	0.0	0.0	0.0	0.0	0.0	0.0	0.0	0.0	0.0	0.0	0.0
Smpx	84416	symbol	R. norvegicus	84416	R. norvegicus	Smpx	small muscle protein, X-linked		0.0	0.0	0.0	0.0	0.0	0.0	0.0	0.0	0.0	0.0	0.0	0.0	0.0	0.0	0.0	0.0	0.0	0.0	0.0	0.0
Ubd	29168	symbol	R. norvegicus	29168	R. norvegicus	Ubd	ubiquitin D	GO:0070842 aggresome assembly;GO:0043011 myeloid dendritic cell differentiation;GO:0070841 inclusion body assembly	0.0	0.0	0.0	0.0	0.0	0.0	0.0	0.0	0.0	0.0	0.0	0.0	0.0	0.0	0.0	0.0	0.0	0.0	0.0	0.0
Pgm5	679990	symbol	R. norvegicus	679990	R. norvegicus	Pgm5	phosphoglucomutase 5	GO:0030239 myofibril assembly;GO:0010927 cellular component assembly involved in morphogenesis;GO:0055002 striated muscle cell development	0.0	0.0	0.0	0.0	0.0	0.0	0.0	0.0	0.0	0.0	0.0	0.0	0.0	0.0	0.0	0.0	0.0	0.0	0.0	0.0
Crybg1	309866	symbol	R. norvegicus	309866	R. norvegicus	Crybg1	crystallin beta-gamma domain containing 1		0.0	0.0	0.0	0.0	0.0	0.0	0.0	0.0	0.0	0.0	0.0	0.0	0.0	0.0	0.0	0.0	0.0	0.0	0.0	0.0
Mark1	117016	symbol	R. norvegicus	117016	R. norvegicus	Mark1	microtubule affinity regulating kinase 1	GO:0051654 establishment of mitochondrion localization;GO:0051646 mitochondrion localization;GO:0050773 regulation of dendrite development	0.0	0.0	0.0	0.0	0.0	0.0	0.0	0.0	0.0	0.0	0.0	0.0	0.0	0.0	0.0	0.0	0.0	0.0	0.0	0.0
Tnfrsf9	500590	symbol	R. norvegicus	500590	R. norvegicus	Tnfrsf9	TNF receptor superfamily member 9	GO:0032695 negative regulation of interleukin-12 production;GO:0032693 negative regulation of interleukin-10 production;GO:0032613 interleukin-10 production	0.0	0.0	0.0	0.0	0.0	0.0	0.0	0.0	0.0	0.0	0.0	0.0	0.0	0.0	0.0	0.0	0.0	0.0	0.0	0.0
Tmem52b	689963	symbol	R. norvegicus	689963	R. norvegicus	Tmem52b	transmembrane protein 52B		0.0	0.0	0.0	0.0	0.0	0.0	0.0	0.0	0.0	0.0	0.0	0.0	0.0	0.0	0.0	0.0	0.0	0.0	0.0	0.0
Gng7	58979	symbol	R. norvegicus	58979	R. norvegicus	Gng7	G protein subunit gamma 7	GO:0007168 receptor guanylyl cyclase signaling pathway;GO:0045761 regulation of adenylate cyclase activity;GO:0031279 regulation of cyclase activity	0.0	0.0	0.0	0.0	0.0	0.0	0.0	0.0	0.0	0.0	0.0	0.0	0.0	0.0	0.0	0.0	0.0	0.0	0.0	0.0
Pgf	94203	symbol	R. norvegicus	94203	R. norvegicus	Pgf	placental growth factor	GO:0060754 positive regulation of mast cell chemotaxis;GO:0060753 regulation of mast cell chemotaxis;GO:0002551 mast cell chemotaxis	0.0	0.0	1.0	0.0	0.0	0.0	0.0	0.0	1.0	1.0	0.0	1.0	0.0	0.0	0.0	0.0	0.0	0.0	0.0	0.0
Hpdl	313521	symbol	R. norvegicus	313521	R. norvegicus	Hpdl	4-hydroxyphenylpyruvate dioxygenase-like	GO:0009072 aromatic amino acid family metabolic process;GO:0006082 organic acid metabolic process;GO:0044281 small molecule metabolic process	0.0	0.0	0.0	0.0	0.0	0.0	0.0	0.0	0.0	0.0	0.0	0.0	0.0	0.0	0.0	0.0	0.0	0.0	0.0	0.0
Kifc1	294286	symbol	R. norvegicus	294286	R. norvegicus	Kifc1	kinesin family member C1	GO:0007080 mitotic metaphase plate congression;GO:0051310 metaphase plate congression;GO:0090307 mitotic spindle assembly	0.0	0.0	0.0	0.0	0.0	0.0	0.0	0.0	0.0	0.0	0.0	0.0	0.0	0.0	0.0	0.0	0.0	0.0	0.0	0.0
Sult5a1	292077	symbol	R. norvegicus	292077	R. norvegicus	Sult5a1	sulfotransferase family 5A, member 1	GO:0051923 sulfation;GO:0006790 sulfur compound metabolic process;GO:0044237 cellular metabolic process	0.0	0.0	0.0	0.0	0.0	0.0	0.0	0.0	0.0	0.0	0.0	0.0	0.0	0.0	0.0	0.0	0.0	0.0	0.0	0.0
Snap91	65178	symbol	R. norvegicus	65178	R. norvegicus	Snap91	synaptosome associated protein 91	GO:1904005 regulation of phospholipase D activity;GO:1904006 negative regulation of phospholipase D activity;GO:1900275 negative regulation of phospholipase C activity	0.0	0.0	0.0	1.0	0.0	0.0	0.0	0.0	0.0	0.0	0.0	0.0	0.0	0.0	0.0	0.0	0.0	0.0	0.0	0.0
Apoc3	24207	symbol	R. norvegicus	24207	R. norvegicus	Apoc3	apolipoprotein C3	GO:0010987 negative regulation of high-density lipoprotein particle clearance;GO:0060621 negative regulation of cholesterol import;GO:2000910 negative regulation of sterol import	1.0	0.0	0.0	1.0	0.0	0.0	0.0	0.0	1.0	0.0	0.0	0.0	0.0	0.0	1.0	0.0	0.0	1.0	0.0	0.0
Ogdhl	290566	symbol	R. norvegicus	290566	R. norvegicus	Ogdhl	oxoglutarate dehydrogenase L	GO:0006099 tricarboxylic acid cycle;GO:0009060 aerobic respiration;GO:0045333 cellular respiration	1.0	0.0	0.0	0.0	0.0	0.0	0.0	0.0	0.0	0.0	0.0	0.0	0.0	0.0	0.0	0.0	0.0	0.0	0.0	0.0
Slc51b	300790	symbol	R. norvegicus	300790	R. norvegicus	Slc51b	solute carrier family 51 subunit beta	GO:0060050 positive regulation of protein glycosylation;GO:0070863 positive regulation of protein exit from endoplasmic reticulum;GO:0060049 regulation of protein glycosylation	0.0	0.0	0.0	0.0	0.0	0.0	0.0	0.0	0.0	0.0	0.0	0.0	0.0	0.0	0.0	0.0	0.0	0.0	0.0	0.0
Rpp25	315705	symbol	R. norvegicus	315705	R. norvegicus	Rpp25	ribonuclease P and MRP subunit p25	GO:0001682 tRNA 5'-leader removal;GO:0099116 tRNA 5'-end processing;GO:0034471 ncRNA 5'-end processing	0.0	0.0	0.0	0.0	0.0	0.0	0.0	0.0	0.0	0.0	0.0	0.0	0.0	0.0	0.0	0.0	0.0	0.0	0.0	0.0
Timd2	287222	symbol	R. norvegicus	287222	R. norvegicus	Timd2	T-cell immunoglobulin and mucin domain containing 2	GO:0033005 positive regulation of mast cell activation;GO:0033003 regulation of mast cell activation;GO:0006911 phagocytosis, engulfment	0.0	0.0	0.0	0.0	0.0	0.0	0.0	0.0	0.0	0.0	0.0	0.0	0.0	0.0	0.0	0.0	0.0	0.0	0.0	0.0
Capn6	83685	symbol	R. norvegicus	83685	R. norvegicus	Capn6	calpain 6	GO:0001578 microtubule bundle formation;GO:0051493 regulation of cytoskeleton organization;GO:0000226 microtubule cytoskeleton organization	0.0	0.0	0.0	0.0	1.0	0.0	0.0	0.0	0.0	1.0	0.0	0.0	0.0	0.0	0.0	0.0	0.0	0.0	0.0	0.0
Cxcl12	24772	symbol	R. norvegicus	24772	R. norvegicus	Cxcl12	C-X-C motif chemokine ligand 12	GO:1990478 response to ultrasound;GO:0038146 chemokine (C-X-C motif) ligand 12 signaling pathway;GO:1903237 negative regulation of leukocyte tethering or rolling	0.0	0.0	1.0	0.0	0.0	1.0	0.0	0.0	0.0	0.0	0.0	1.0	0.0	0.0	0.0	0.0	0.0	0.0	0.0	0.0
Clmp	286939	symbol	R. norvegicus	286939	R. norvegicus	Clmp	CXADR-like membrane protein	GO:0048565 digestive tract development;GO:0055123 digestive system development;GO:0035295 tube development	0.0	0.0	0.0	0.0	0.0	0.0	0.0	0.0	0.0	0.0	0.0	0.0	0.0	0.0	0.0	0.0	0.0	0.0	0.0	0.0
Kcnab1	29737	symbol	R. norvegicus	29737	R. norvegicus	Kcnab1	potassium voltage-gated channel subfamily A member regulatory beta subunit 1	GO:0060539 diaphragm development;GO:1902260 negative regulation of delayed rectifier potassium channel activity;GO:1903817 negative regulation of voltage-gated potassium channel activity	0.0	0.0	0.0	0.0	0.0	1.0	0.0	0.0	0.0	0.0	0.0	0.0	0.0	0.0	0.0	0.0	0.0	0.0	0.0	0.0
Camk2n2	59314	symbol	R. norvegicus	59314	R. norvegicus	Camk2n2	calcium/calmodulin-dependent protein kinase II inhibitor 2	GO:0006469 negative regulation of protein kinase activity;GO:0033673 negative regulation of kinase activity;GO:0051348 negative regulation of transferase activity	0.0	0.0	0.0	0.0	0.0	0.0	0.0	0.0	0.0	0.0	0.0	0.0	0.0	0.0	0.0	0.0	0.0	0.0	0.0	0.0
Resp18	50561	symbol	R. norvegicus	50561	R. norvegicus	Resp18	regulated endocrine-specific protein 18	GO:0001701 in utero embryonic development;GO:0043009 chordate embryonic development;GO:0009792 embryo development ending in birth or egg hatching	0.0	0.0	0.0	0.0	0.0	0.0	0.0	0.0	0.0	0.0	0.0	0.0	0.0	0.0	0.0	0.0	0.0	0.0	0.0	0.0
S1pr3	306792	symbol	R. norvegicus	306792	R. norvegicus	S1pr3	sphingosine-1-phosphate receptor 3	GO:1901551 negative regulation of endothelial cell development;GO:1903141 negative regulation of establishment of endothelial barrier;GO:0045602 negative regulation of endothelial cell differentiation	0.0	0.0	0.0	0.0	0.0	0.0	0.0	0.0	0.0	0.0	0.0	0.0	0.0	0.0	0.0	0.0	0.0	1.0	0.0	0.0
Rps10l1	100363439	symbol	R. norvegicus	100363439	R. norvegicus	Rps10l1	ribosomal protein S10-like 1		0.0	0.0	0.0	0.0	0.0	0.0	0.0	0.0	0.0	0.0	0.0	0.0	0.0	0.0	0.0	0.0	0.0	0.0	0.0	0.0
LOC103690022						None	None	None	nan	nan	nan	nan	nan	nan	nan	nan	nan	nan	nan	nan	nan	nan	nan	nan	nan	nan	nan	nan
Rspo1	313589	symbol	R. norvegicus	313589	R. norvegicus	Rspo1	R-spondin 1	GO:1905936 regulation of germ cell proliferation;GO:2000254 regulation of male germ cell proliferation;GO:0002176 male germ cell proliferation	0.0	0.0	0.0	0.0	0.0	0.0	0.0	0.0	0.0	0.0	0.0	0.0	0.0	0.0	0.0	0.0	0.0	0.0	0.0	0.0
Tstd1	100359478	symbol	R. norvegicus	100359478	R. norvegicus	Tstd1	thiosulfate sulfurtransferase like domain containing 1	GO:0019418 sulfide oxidation;GO:0070221 sulfide oxidation, using sulfide:quinone oxidoreductase;GO:0006790 sulfur compound metabolic process	0.0	0.0	0.0	0.0	0.0	0.0	0.0	0.0	0.0	0.0	0.0	0.0	0.0	0.0	0.0	0.0	0.0	0.0	0.0	0.0
Lims2	361303	symbol	R. norvegicus	361303	R. norvegicus	Lims2	LIM zinc finger domain containing 2	GO:2000346 negative regulation of hepatocyte proliferation;GO:2001046 positive regulation of integrin-mediated signaling pathway;GO:2001044 regulation of integrin-mediated signaling pathway	0.0	0.0	1.0	0.0	0.0	0.0	0.0	0.0	0.0	0.0	0.0	0.0	0.0	0.0	0.0	0.0	0.0	0.0	0.0	0.0
Scrn1	502776	symbol	R. norvegicus	502776	R. norvegicus	Scrn1	secernin 1	GO:0006887 exocytosis;GO:0032940 secretion by cell;GO:0140352 export from cell	0.0	0.0	0.0	0.0	0.0	0.0	0.0	0.0	0.0	0.0	0.0	0.0	0.0	0.0	0.0	0.0	0.0	0.0	0.0	0.0
Ppp2r2b	60660	symbol	R. norvegicus	60660	R. norvegicus	Ppp2r2b	protein phosphatase 2, regulatory subunit B, beta	GO:0043653 mitochondrial fragmentation involved in apoptotic process;GO:0070262 peptidyl-serine dephosphorylation;GO:0000266 mitochondrial fission	0.0	0.0	0.0	0.0	0.0	0.0	0.0	0.0	0.0	0.0	0.0	0.0	0.0	0.0	0.0	0.0	0.0	0.0	0.0	0.0
Igfals	79438	symbol	R. norvegicus	79438	R. norvegicus	Igfals	insulin-like growth factor binding protein, acid labile subunit	GO:0071378 cellular response to growth hormone stimulus;GO:0060416 response to growth hormone;GO:0071364 cellular response to epidermal growth factor stimulus	0.0	0.0	0.0	0.0	0.0	0.0	0.0	1.0	1.0	0.0	1.0	0.0	0.0	0.0	0.0	0.0	0.0	0.0	0.0	0.0
A4galt	63888	symbol	R. norvegicus	63888	R. norvegicus	A4galt	alpha 1,4-galactosyltransferase (P blood group)	GO:0001576 globoside biosynthetic process;GO:0001575 globoside metabolic process;GO:0006688 glycosphingolipid biosynthetic process	0.0	0.0	0.0	0.0	0.0	0.0	0.0	0.0	0.0	0.0	0.0	0.0	0.0	0.0	0.0	0.0	0.0	0.0	0.0	0.0
LOC102555924	102555924	Gene_ID	R. norvegicus	102555924	R. norvegicus	LOC102555924	uncharacterized LOC102555924		0.0	0.0	0.0	0.0	0.0	0.0	0.0	0.0	0.0	0.0	0.0	0.0	0.0	0.0	0.0	0.0	0.0	0.0	0.0	0.0
Pex5	312703	symbol	R. norvegicus	312703	R. norvegicus	Pex5	peroxisomal biogenesis factor 5	GO:0016561 protein import into peroxisome matrix, translocation;GO:0016560 protein import into peroxisome matrix, docking;GO:0045046 protein import into peroxisome membrane	0.0	0.0	0.0	1.0	0.0	0.0	0.0	0.0	0.0	0.0	0.0	0.0	0.0	0.0	1.0	0.0	0.0	0.0	0.0	0.0
Avpr2	25108	symbol	R. norvegicus	25108	R. norvegicus	Avpr2	arginine vasopressin receptor 2	GO:0001992 regulation of systemic arterial blood pressure by vasopressin;GO:0035814 negative regulation of renal sodium excretion;GO:0035811 negative regulation of urine volume	0.0	1.0	0.0	0.0	0.0	1.0	1.0	0.0	0.0	0.0	1.0	0.0	0.0	0.0	0.0	0.0	0.0	0.0	0.0	0.0
Rasl12	315762	symbol	R. norvegicus	315762	R. norvegicus	Rasl12	RAS-like, family 12	GO:0007165 signal transduction;GO:0023052 signaling;GO:0007154 cell communication	0.0	0.0	0.0	0.0	0.0	0.0	0.0	0.0	0.0	0.0	0.0	0.0	0.0	0.0	0.0	0.0	0.0	0.0	0.0	0.0
Psph	304429	symbol	R. norvegicus	304429	R. norvegicus	Psph	phosphoserine phosphatase	GO:0006564 L-serine biosynthetic process;GO:0006563 L-serine metabolic process;GO:0009070 serine family amino acid biosynthetic process	0.0	0.0	0.0	0.0	0.0	0.0	0.0	0.0	1.0	0.0	0.0	1.0	0.0	0.0	0.0	0.0	0.0	0.0	0.0	0.0
Eno1	24333	symbol	R. norvegicus	24333	R. norvegicus	Eno1	enolase 1	GO:0032889 regulation of vacuole fusion, non-autophagic;GO:0042144 vacuole fusion, non-autophagic;GO:0097576 vacuole fusion	1.0	0.0	0.0	0.0	0.0	1.0	0.0	0.0	0.0	0.0	0.0	1.0	0.0	0.0	1.0	1.0	0.0	0.0	0.0	0.0
Plcl2	301173	symbol	R. norvegicus	301173	R. norvegicus	Plcl2	phospholipase C-like 2	GO:0002337 B-1a B cell differentiation;GO:0002322 B cell proliferation involved in immune response;GO:0001923 B-1 B cell differentiation	0.0	0.0	0.0	1.0	0.0	0.0	0.0	0.0	0.0	0.0	0.0	0.0	0.0	0.0	0.0	0.0	0.0	0.0	0.0	0.0
RGD1563294	500303	symbol	R. norvegicus	500303	R. norvegicus	RGD1563294	similar to Alpha enolase (2-phospho-D-glycerate hydro-lyase)		0.0	0.0	0.0	0.0	0.0	0.0	0.0	0.0	0.0	0.0	0.0	0.0	0.0	0.0	0.0	0.0	0.0	0.0	0.0	0.0
Fkbp1b	58950	symbol	R. norvegicus	58950	R. norvegicus	Fkbp1b	FKBP prolyl isomerase 1B	GO:0060315 negative regulation of ryanodine-sensitive calcium-release channel activity;GO:0019227 neuronal action potential propagation;GO:0098870 action potential propagation	0.0	0.0	1.0	0.0	0.0	1.0	1.0	0.0	1.0	0.0	0.0	0.0	0.0	0.0	0.0	1.0	0.0	0.0	0.0	0.0
Pjvk	679552	symbol	R. norvegicus	679552	R. norvegicus	Pjvk	pejvakin	GO:0000425 pexophagy;GO:0120045 stereocilium maintenance;GO:1900063 regulation of peroxisome organization	0.0	0.0	0.0	0.0	0.0	0.0	0.0	0.0	0.0	0.0	0.0	1.0	0.0	0.0	0.0	0.0	0.0	0.0	0.0	0.0
Ces4a	291955	symbol	R. norvegicus	291955	R. norvegicus	Ces4a	carboxylesterase 4A	GO:0016042 lipid catabolic process;GO:0006629 lipid metabolic process;GO:1901575 organic substance catabolic process	0.0	0.0	0.0	1.0	0.0	0.0	0.0	0.0	0.0	0.0	0.0	0.0	0.0	0.0	0.0	0.0	0.0	0.0	0.0	0.0
Calml4	691455	symbol	R. norvegicus	691455	R. norvegicus	Calml4	calmodulin-like 4	GO:0050790 regulation of catalytic activity;GO:0065009 regulation of molecular function;GO:0065007 biological regulation	1.0	0.0	0.0	0.0	0.0	0.0	0.0	0.0	0.0	0.0	0.0	0.0	0.0	0.0	0.0	0.0	0.0	0.0	0.0	0.0
Slc25a35	497933	symbol	R. norvegicus	497933	R. norvegicus	Slc25a35	solute carrier family 25, member 35		0.0	0.0	0.0	0.0	0.0	0.0	0.0	0.0	0.0	0.0	0.0	0.0	0.0	0.0	0.0	0.0	0.0	0.0	0.0	0.0
Tmem79	310626	symbol	R. norvegicus	310626	R. norvegicus	Tmem79	transmembrane protein 79	GO:0042335 cuticle development;GO:0070268 cornification;GO:0002070 epithelial cell maturation	0.0	1.0	0.0	0.0	0.0	0.0	0.0	0.0	0.0	0.0	1.0	0.0	0.0	0.0	0.0	0.0	0.0	0.0	0.0	0.0
LOC685431	685431	Gene_ID	R. norvegicus	685431	R. norvegicus	LOC685431	similar to Alpha-enolase (2-phospho-D-glycerate hydro-lyase) (Non-neural enolase) (NNE) (Enolase 1)		0.0	0.0	0.0	0.0	0.0	0.0	0.0	0.0	0.0	0.0	0.0	0.0	0.0	0.0	0.0	0.0	0.0	0.0	0.0	0.0
Trim59	365813	symbol	R. norvegicus	365813	R. norvegicus	Trim59	tripartite motif-containing 59	GO:0046597 negative regulation of viral entry into host cell;GO:1903901 negative regulation of viral life cycle;GO:0043124 negative regulation of I-kappaB kinase/NF-kappaB signaling	0.0	0.0	0.0	0.0	0.0	0.0	0.0	0.0	0.0	0.0	0.0	0.0	0.0	0.0	0.0	0.0	0.0	0.0	0.0	0.0
Mmp11	25481	symbol	R. norvegicus	25481	R. norvegicus	Mmp11	matrix metallopeptidase 11	GO:0071711 basement membrane organization;GO:0030574 collagen catabolic process;GO:0030199 collagen fibril organization	0.0	0.0	0.0	0.0	1.0	0.0	0.0	0.0	0.0	0.0	0.0	0.0	0.0	0.0	0.0	0.0	0.0	0.0	0.0	0.0
Igfbp2	25662	symbol	R. norvegicus	25662	R. norvegicus	Igfbp2	insulin-like growth factor binding protein 2	GO:0043567 regulation of insulin-like growth factor receptor signaling pathway;GO:0042104 positive regulation of activated T cell proliferation;GO:0048009 insulin-like growth factor receptor signaling pathway	0.0	0.0	0.0	0.0	0.0	0.0	0.0	1.0	1.0	0.0	1.0	1.0	0.0	0.0	0.0	0.0	0.0	0.0	1.0	0.0
NEWGENE_6497122	108352059	symbol	R. norvegicus	108352059	R. norvegicus	NEWGENE_6497122	FLYWCH family member 2		0.0	0.0	0.0	0.0	0.0	0.0	0.0	0.0	0.0	0.0	0.0	0.0	0.0	0.0	0.0	0.0	0.0	0.0	0.0	0.0
Amdhd2	302972	symbol	R. norvegicus	302972	R. norvegicus	Amdhd2	amidohydrolase domain containing 2	GO:0006046 N-acetylglucosamine catabolic process;GO:0019262 N-acetylneuraminate catabolic process;GO:1901072 glucosamine-containing compound catabolic process	0.0	0.0	0.0	0.0	0.0	0.0	0.0	0.0	0.0	0.0	0.0	0.0	0.0	0.0	0.0	0.0	0.0	0.0	0.0	0.0
Tmem207	100360091	symbol	R. norvegicus	100360091	R. norvegicus	Tmem207	transmembrane protein 207		0.0	0.0	0.0	0.0	0.0	0.0	0.0	0.0	0.0	0.0	0.0	0.0	0.0	0.0	0.0	0.0	0.0	0.0	0.0	0.0
Nat8f3	113892	symbol	R. norvegicus	113892	R. norvegicus	Nat8f3	N-acetyltransferase 8 (GCN5-related) family member 3	GO:0001702 gastrulation with mouth forming second;GO:0043967 histone H4 acetylation;GO:0016573 histone acetylation	0.0	0.0	0.0	0.0	0.0	0.0	0.0	0.0	0.0	0.0	0.0	0.0	0.0	0.0	0.0	0.0	0.0	0.0	0.0	0.0
Myom3	313625	symbol	R. norvegicus	313625	R. norvegicus	Myom3	myomesin 3	GO:0006936 muscle contraction;GO:0003012 muscle system process;GO:0003008 system process	0.0	0.0	0.0	0.0	0.0	0.0	0.0	0.0	0.0	0.0	0.0	0.0	0.0	0.0	0.0	0.0	0.0	0.0	0.0	0.0
Bex2	363498	symbol	R. norvegicus	363498	R. norvegicus	Bex2	brain expressed X-linked 2	GO:0051726 regulation of cell cycle;GO:0007049 cell cycle;GO:0042981 regulation of apoptotic process	0.0	0.0	0.0	0.0	0.0	0.0	0.0	0.0	0.0	0.0	0.0	0.0	0.0	0.0	0.0	0.0	0.0	0.0	0.0	0.0
Csdc2	266600	symbol	R. norvegicus	266600	R. norvegicus	Csdc2	cold shock domain containing C2	GO:0043488 regulation of mRNA stability;GO:0043487 regulation of RNA stability;GO:0061013 regulation of mRNA catabolic process	0.0	0.0	0.0	0.0	0.0	0.0	0.0	0.0	0.0	0.0	0.0	0.0	0.0	0.0	0.0	0.0	0.0	0.0	0.0	0.0
Cyba	79129	symbol	R. norvegicus	79129	R. norvegicus	Cyba	cytochrome b-245 alpha chain	GO:0003083 negative regulation of renal output by angiotensin;GO:0003106 negative regulation of glomerular filtration by angiotensin;GO:0014895 smooth muscle hypertrophy	1.0	1.0	1.0	0.0	0.0	1.0	1.0	0.0	1.0	0.0	1.0	1.0	0.0	0.0	0.0	0.0	0.0	1.0	0.0	0.0
Slc6a4	25553	symbol	R. norvegicus	25553	R. norvegicus	Slc6a4	solute carrier family 6 member 4	GO:0090067 regulation of thalamus size;GO:0021941 negative regulation of cerebellar granule cell precursor proliferation;GO:0014064 positive regulation of serotonin secretion	0.0	0.0	0.0	0.0	0.0	1.0	1.0	0.0	1.0	0.0	0.0	1.0	0.0	0.0	0.0	0.0	1.0	0.0	1.0	0.0
Htra3	360959	symbol	R. norvegicus	360959	R. norvegicus	Htra3	HtrA serine peptidase 3	GO:0030514 negative regulation of BMP signaling pathway;GO:0030512 negative regulation of transforming growth factor beta receptor signaling pathway;GO:0030510 regulation of BMP signaling pathway	0.0	0.0	0.0	0.0	0.0	0.0	0.0	0.0	0.0	0.0	0.0	0.0	0.0	0.0	0.0	0.0	0.0	0.0	0.0	0.0
Nat8f5	114020	symbol	R. norvegicus	114020	R. norvegicus	Nat8f5	N-acetyltransferase 8 (GCN5-related) family member 5	GO:0001702 gastrulation with mouth forming second;GO:0007368 determination of left/right symmetry;GO:0009855 determination of bilateral symmetry	0.0	0.0	0.0	0.0	0.0	0.0	0.0	0.0	0.0	0.0	0.0	0.0	0.0	0.0	0.0	0.0	0.0	0.0	0.0	0.0
RGD1305713	293059	symbol	R. norvegicus	293059	R. norvegicus	RGD1305713	similar to RIKEN cDNA 3110040N11		0.0	0.0	0.0	0.0	0.0	0.0	0.0	0.0	0.0	0.0	0.0	0.0	0.0	0.0	0.0	0.0	0.0	0.0	0.0	0.0
Kcnj12	117052	symbol	R. norvegicus	117052	R. norvegicus	Kcnj12	potassium inwardly-rectifying channel, subfamily J, member 12	GO:1990573 potassium ion import across plasma membrane;GO:0051289 protein homotetramerization;GO:0051262 protein tetramerization	0.0	0.0	0.0	0.0	0.0	1.0	0.0	0.0	0.0	0.0	0.0	0.0	0.0	0.0	0.0	0.0	0.0	0.0	0.0	0.0
Basp1	64160	symbol	R. norvegicus	64160	R. norvegicus	Basp1	brain abundant, membrane attached signal protein 1	GO:0061318 renal filtration cell differentiation;GO:0072112 glomerular visceral epithelial cell differentiation;GO:0072311 glomerular epithelial cell differentiation	0.0	0.0	0.0	0.0	0.0	0.0	0.0	0.0	0.0	0.0	0.0	0.0	0.0	0.0	0.0	0.0	0.0	0.0	0.0	0.0
Gabra4	140675	symbol	R. norvegicus	140675	R. norvegicus	Gabra4	gamma-aminobutyric acid type A receptor subunit alpha 4	GO:0007214 gamma-aminobutyric acid signaling pathway;GO:0051932 synaptic transmission, GABAergic;GO:1902476 chloride transmembrane transport	0.0	0.0	0.0	0.0	0.0	0.0	0.0	0.0	0.0	0.0	0.0	0.0	0.0	0.0	0.0	0.0	0.0	0.0	0.0	0.0
F2	29251	symbol	R. norvegicus	29251	R. norvegicus	F2	coagulation factor II	GO:1905225 response to thyrotropin-releasing hormone;GO:1900738 positive regulation of phospholipase C-activating G protein-coupled receptor signaling pathway;GO:1900736 regulation of phospholipase C-activating G protein-coupled receptor signaling pathway	0.0	1.0	0.0	0.0	0.0	1.0	0.0	0.0	0.0	0.0	0.0	1.0	0.0	0.0	0.0	0.0	0.0	1.0	0.0	0.0
Bscl2	361722	symbol	R. norvegicus	361722	R. norvegicus	Bscl2	BSCL2 lipid droplet biogenesis associated, seipin	GO:0061725 cytosolic lipolysis;GO:1905693 regulation of phosphatidic acid biosynthetic process;GO:0014852 regulation of skeletal muscle contraction by neural stimulation via neuromuscular junction	0.0	0.0	0.0	1.0	0.0	1.0	0.0	0.0	0.0	0.0	0.0	0.0	0.0	0.0	0.0	1.0	0.0	0.0	0.0	0.0
[truncated: 153 more rows]

## Sheet: 6mo_Li_Ctl_decreaseEnrichment
GroupID	Category	Term	Description	LogP	Log(q-value)	InTerm_InList	Genes	Symbols
[truncated: 164 more rows]

## Sheet: 6mo_LiAM_Li_increaseAnnotation
MyList	Gene ID	Type	Tax ID	Homologene Gene ID	Homologene Gene Tax ID	Gene Symbol	Description	Biological Process (GO)	GO:0006814 sodium ion transport	ko04960 Aldosterone-regulated sodium r	WP3882 Thick Ascending Limb Transport	R-RNO-437239 Recycling pathway of L1	GO:0071320 cellular response to cAMP	GO:0006883 cellular sodium ion homeostasi	GO:0030004 cellular monovalent inorganic	R-RNO-5578775 Ion homeostasis	GO:0090027 negative regulation of monocyt	GO:0002028 regulation of sodium ion trans	GO:0001656 metanephros development	R-RNO-1483249 Inositol phosphate metabolism	GO:0035136 forelimb morphogenesis	GO:0034115 negative regulation of heterot	GO:0072205 metanephric collecting duct de	GO:0071901 negative regulation of protein	WP5 EGFR1 Signaling Pathway	GO:0009415 response to water	GO:0032272 negative regulation of protein	GO:0010038 response to metal ion
[truncated: 283 more rows]

[truncated: 7 more sheets: 6mo_LiAM_Li_increaseEnrichment, 6mo_LiAM_Li_decreaseAnnotation, 6mo_LiAM_Li_decreaseEnrichment, 6mo_LiAM_Ctr_increaseAnnotation, 6mo_LiAM_Ctr_increaseEnrichment, 6mo_LiAM_Ctr_decreaseAnnotation, 6mo_LiAM_Ctr_decreaseEnrichment]
