# Supplementary material for: Reduction of lithium induced interstitial fibrosis on co-administration with amiloride
Source: Sci Rep. 2022 Aug 26;12:14598. doi: 10.1038/s41598-022-18825-1 (PMC9418221; doi:10.1038/s41598-022-18825-1)
Supplement: Supplementary file 4 — Supplementary Information 4. [file 41598_2022_18825_MOESM4_ESM.xlsx]

## Sheet: 14dy_Li_Ctl_increaseAnnotation
MyList	Gene ID	Type	Tax ID	Homologene Gene ID	Homologene Gene Tax ID	Gene Symbol	Description	Biological Process (GO)	GO:0046649 lymphocyte activation	GO:0050776 regulation of immune response	GO:0006954 inflammatory response	GO:0019221 cytokine-mediated signaling pa	GO:0045087 innate immune response	GO:0002253 activation of immune response	GO:0002831 regulation of response to biot	GO:0002366 leukocyte activation involved	GO:0043408 regulation of MAPK cascade	GO:0040017 positive regulation of locomot	GO:0050900 leukocyte migration	ko04514 Cell adhesion molecules (CAMs)	GO:0042060 wound healing	ko04640 Hematopoietic cell lineage	GO:0002237 response to molecule of bacter	GO:0009991 response to extracellular stim	GO:0001906 cell killing	GO:0010942 positive regulation of cell de	GO:0006909 phagocytosis	GO:0030855 epithelial cell differentiatio
Krt17	287702	symbol	R. norvegicus	287702	R. norvegicus	Krt17	keratin 17	GO:0051798 positive regulation of hair follicle development;GO:0051797 regulation of hair follicle development;GO:0031424 keratinization	0.0	0.0	0.0	0.0	0.0	0.0	0.0	0.0	0.0	0.0	0.0	0.0	0.0	0.0	0.0	0.0	0.0	0.0	0.0	1.0
Bpifc	299685	symbol	R. norvegicus	299685	R. norvegicus	Bpifc	BPI fold containing family C		0.0	0.0	0.0	0.0	0.0	0.0	0.0	0.0	0.0	0.0	0.0	0.0	0.0	0.0	0.0	0.0	0.0	0.0	0.0	0.0
Ano3	311287	symbol	R. norvegicus	311287	R. norvegicus	Ano3	anoctamin 3	GO:0061588 calcium activated phospholipid scrambling;GO:0061590 calcium activated phosphatidylcholine scrambling;GO:0061591 calcium activated galactosylceramide scrambling	0.0	0.0	0.0	0.0	0.0	0.0	0.0	0.0	0.0	0.0	0.0	0.0	0.0	0.0	0.0	0.0	0.0	0.0	0.0	0.0
Epgn	289515	symbol	R. norvegicus	289515	R. norvegicus	Epgn	epithelial mitogen	GO:0045741 positive regulation of epidermal growth factor-activated receptor activity;GO:0007176 regulation of epidermal growth factor-activated receptor activity;GO:0045742 positive regulation of epidermal growth factor receptor signaling pathway	0.0	0.0	0.0	0.0	0.0	0.0	0.0	0.0	1.0	0.0	0.0	0.0	0.0	0.0	0.0	0.0	0.0	0.0	0.0	0.0
Mab21l4	501185	symbol	R. norvegicus	501185	R. norvegicus	Mab21l4	mab-21 like 4		0.0	0.0	0.0	0.0	0.0	0.0	0.0	0.0	0.0	0.0	0.0	0.0	0.0	0.0	0.0	0.0	0.0	0.0	0.0	0.0
Dhrs9	170635	symbol	R. norvegicus	170635	R. norvegicus	Dhrs9	dehydrogenase/reductase 9	GO:0042904 9-cis-retinoic acid biosynthetic process;GO:0042905 9-cis-retinoic acid metabolic process;GO:0002138 retinoic acid biosynthetic process	0.0	0.0	0.0	0.0	0.0	0.0	0.0	0.0	0.0	0.0	0.0	0.0	0.0	0.0	0.0	0.0	0.0	0.0	0.0	0.0
Atg9b	499973	symbol	R. norvegicus	499973	R. norvegicus	Atg9b	autophagy related 9B	GO:0044805 late nucleophagy;GO:0034497 protein localization to phagophore assembly site;GO:0044804 autophagy of nucleus	0.0	0.0	0.0	0.0	0.0	0.0	0.0	0.0	0.0	0.0	0.0	0.0	0.0	0.0	0.0	0.0	0.0	0.0	0.0	0.0
Vwa5b1	313653	symbol	R. norvegicus	313653	R. norvegicus	Vwa5b1	von Willebrand factor A domain containing 5B1		0.0	0.0	0.0	0.0	0.0	0.0	0.0	0.0	0.0	0.0	0.0	0.0	0.0	0.0	0.0	0.0	0.0	0.0	0.0	0.0
LOC688459	688459	Gene_ID	R. norvegicus	688459	R. norvegicus	LOC688459	hypothetical protein LOC688459	GO:0001835 blastocyst hatching;GO:0035188 hatching;GO:0071684 organism emergence from protective structure	0.0	0.0	0.0	0.0	0.0	0.0	0.0	0.0	0.0	0.0	0.0	0.0	0.0	0.0	0.0	0.0	0.0	0.0	0.0	0.0
Syt8	60566	symbol	R. norvegicus	60566	R. norvegicus	Syt8	synaptotagmin 8	GO:0048791 calcium ion-regulated exocytosis of neurotransmitter;GO:0007340 acrosome reaction;GO:0014046 dopamine secretion	0.0	0.0	0.0	0.0	0.0	0.0	0.0	0.0	0.0	0.0	0.0	0.0	0.0	0.0	0.0	0.0	0.0	0.0	1.0	0.0
Svop	171442	symbol	R. norvegicus	171442	R. norvegicus	Svop	SV2 related protein	GO:0055085 transmembrane transport;GO:0006810 transport;GO:0051234 establishment of localization	0.0	0.0	0.0	0.0	0.0	0.0	0.0	0.0	0.0	0.0	0.0	0.0	0.0	0.0	0.0	0.0	0.0	0.0	0.0	0.0
Tmem40	680858	symbol	R. norvegicus	680858	R. norvegicus	Tmem40	transmembrane protein 40		0.0	0.0	0.0	0.0	0.0	0.0	0.0	0.0	0.0	0.0	0.0	0.0	0.0	0.0	0.0	0.0	0.0	0.0	0.0	0.0
Ccl20	29538	symbol	R. norvegicus	29538	R. norvegicus	Ccl20	C-C motif chemokine ligand 20	GO:0072679 thymocyte migration;GO:0032730 positive regulation of interleukin-1 alpha production;GO:0032610 interleukin-1 alpha production	1.0	1.0	1.0	1.0	1.0	0.0	0.0	1.0	1.0	1.0	1.0	0.0	1.0	0.0	1.0	0.0	1.0	0.0	0.0	0.0
Abcg5	114628	symbol	R. norvegicus	114628	R. norvegicus	Abcg5	ATP binding cassette subfamily G member 5	GO:0010949 negative regulation of intestinal phytosterol absorption;GO:0060752 intestinal phytosterol absorption;GO:1904730 negative regulation of intestinal lipid absorption	0.0	0.0	0.0	0.0	0.0	0.0	0.0	0.0	0.0	0.0	0.0	0.0	0.0	0.0	0.0	1.0	0.0	0.0	0.0	0.0
Dbndd1	361437	symbol	R. norvegicus	361437	R. norvegicus	Dbndd1	dysbindin domain containing 1	GO:0006469 negative regulation of protein kinase activity;GO:0033673 negative regulation of kinase activity;GO:0051348 negative regulation of transferase activity	0.0	0.0	0.0	0.0	0.0	0.0	0.0	0.0	1.0	0.0	0.0	0.0	0.0	0.0	0.0	0.0	0.0	0.0	0.0	0.0
Lypd2	300017	symbol	R. norvegicus	300017	R. norvegicus	Lypd2	Ly6/Plaur domain containing 2		0.0	0.0	0.0	0.0	0.0	0.0	0.0	0.0	0.0	0.0	0.0	0.0	0.0	0.0	0.0	0.0	0.0	0.0	0.0	0.0
Wnt10b	315294	symbol	R. norvegicus	315294	R. norvegicus	Wnt10b	Wnt family member 10B	GO:0051885 positive regulation of timing of anagen;GO:0042640 anagen;GO:0051884 regulation of timing of anagen	1.0	0.0	0.0	0.0	0.0	0.0	0.0	0.0	0.0	0.0	0.0	0.0	0.0	0.0	0.0	1.0	0.0	1.0	0.0	1.0
Cyp4f39	299566	symbol	R. norvegicus	299566	R. norvegicus	Cyp4f39	cytochrome P450, family 4, subfamily f, polypeptide 39	GO:0046513 ceramide biosynthetic process;GO:0030148 sphingolipid biosynthetic process;GO:0006672 ceramide metabolic process	0.0	0.0	0.0	0.0	0.0	0.0	0.0	0.0	0.0	0.0	0.0	0.0	0.0	0.0	0.0	0.0	0.0	0.0	0.0	0.0
Trpv6	114246	symbol	R. norvegicus	114246	R. norvegicus	Trpv6	transient receptor potential cation channel, subfamily V, member 6	GO:0035898 parathyroid hormone secretion;GO:0098703 calcium ion import across plasma membrane;GO:1902656 calcium ion import into cytosol	0.0	0.0	0.0	0.0	0.0	0.0	0.0	0.0	0.0	0.0	0.0	0.0	0.0	0.0	0.0	0.0	0.0	0.0	0.0	0.0
Csrp3	117505	symbol	R. norvegicus	117505	R. norvegicus	Csrp3	cysteine and glycine rich protein 3	GO:1903920 positive regulation of actin filament severing;GO:1903918 regulation of actin filament severing;GO:1903919 negative regulation of actin filament severing	0.0	0.0	1.0	0.0	0.0	0.0	0.0	0.0	0.0	0.0	0.0	0.0	0.0	0.0	0.0	0.0	0.0	0.0	0.0	0.0
Cdkn2b	25164	symbol	R. norvegicus	25164	R. norvegicus	Cdkn2b	cyclin-dependent kinase inhibitor 2B	GO:0070316 regulation of G0 to G1 transition;GO:0045023 G0 to G1 transition;GO:0060253 negative regulation of glial cell proliferation	1.0	0.0	0.0	0.0	0.0	0.0	0.0	0.0	1.0	0.0	0.0	0.0	0.0	0.0	0.0	1.0	0.0	0.0	0.0	1.0
Pinlyp	308429	symbol	R. norvegicus	308429	R. norvegicus	Pinlyp	phospholipase A2 inhibitor and LY6/PLAUR domain containing	GO:0043086 negative regulation of catalytic activity;GO:0044092 negative regulation of molecular function;GO:0050790 regulation of catalytic activity	0.0	0.0	0.0	0.0	0.0	0.0	0.0	0.0	0.0	0.0	0.0	0.0	0.0	0.0	0.0	0.0	0.0	0.0	0.0	0.0
Clca2	308016	symbol	R. norvegicus	308016	R. norvegicus	Clca2	chloride channel accessory 2	GO:1902476 chloride transmembrane transport;GO:0006821 chloride transport;GO:0098661 inorganic anion transmembrane transport	0.0	0.0	0.0	0.0	0.0	0.0	0.0	0.0	0.0	0.0	0.0	0.0	0.0	0.0	0.0	0.0	0.0	0.0	0.0	0.0
S100a5	295211	symbol	R. norvegicus	295211	R. norvegicus	S100a5	S100 calcium binding protein A5		0.0	0.0	0.0	0.0	0.0	0.0	0.0	0.0	0.0	0.0	0.0	0.0	0.0	0.0	0.0	0.0	0.0	0.0	0.0	0.0
Il24	170819	symbol	R. norvegicus	170819	R. norvegicus	Il24	interleukin 24	GO:0042501 serine phosphorylation of STAT protein;GO:0071353 cellular response to interleukin-4;GO:0070670 response to interleukin-4	1.0	0.0	0.0	0.0	0.0	0.0	0.0	0.0	0.0	0.0	0.0	0.0	1.0	0.0	1.0	0.0	0.0	1.0	0.0	0.0
Tubb4a	29213	symbol	R. norvegicus	29213	R. norvegicus	Tubb4a	tubulin, beta 4A class IVa	GO:0031115 negative regulation of microtubule polymerization;GO:0031111 negative regulation of microtubule polymerization or depolymerization;GO:0031113 regulation of microtubule polymerization	0.0	0.0	0.0	0.0	0.0	0.0	0.0	0.0	0.0	0.0	0.0	1.0	0.0	0.0	0.0	0.0	0.0	0.0	0.0	0.0
Sprr1a	499660	symbol	R. norvegicus	499660	R. norvegicus	Sprr1a	small proline-rich protein 1A	GO:0031424 keratinization;GO:0018149 peptide cross-linking;GO:0030216 keratinocyte differentiation	0.0	0.0	0.0	0.0	0.0	0.0	0.0	0.0	0.0	0.0	0.0	0.0	0.0	0.0	0.0	0.0	0.0	0.0	0.0	1.0
Dio3	29475	symbol	R. norvegicus	29475	R. norvegicus	Dio3	iodothyronine deiodinase 3	GO:0097474 retinal cone cell apoptotic process;GO:0042404 thyroid hormone catabolic process;GO:0070342 brown fat cell proliferation	0.0	0.0	0.0	0.0	0.0	0.0	0.0	0.0	0.0	0.0	0.0	0.0	0.0	0.0	0.0	0.0	0.0	0.0	0.0	0.0
Acta1	29437	symbol	R. norvegicus	29437	R. norvegicus	Acta1	actin, alpha 1, skeletal muscle	GO:0043503 skeletal muscle fiber adaptation;GO:0090131 mesenchyme migration;GO:0030240 skeletal muscle thin filament assembly	0.0	0.0	0.0	0.0	0.0	0.0	0.0	0.0	0.0	0.0	0.0	0.0	0.0	0.0	0.0	1.0	0.0	0.0	0.0	0.0
LOC680875	680875	Gene_ID	R. norvegicus	680875	R. norvegicus	LOC680875	similar to dystonin isoform 1	GO:0045104 intermediate filament cytoskeleton organization;GO:0045103 intermediate filament-based process;GO:0051893 regulation of focal adhesion assembly	1.0	0.0	0.0	0.0	0.0	0.0	0.0	0.0	0.0	0.0	0.0	0.0	1.0	0.0	0.0	0.0	0.0	0.0	0.0	0.0
Krt18	294853	symbol	R. norvegicus	294853	R. norvegicus	Krt18	keratin 18	GO:0043000 Golgi to plasma membrane CFTR protein transport;GO:1902488 cholangiocyte apoptotic process;GO:0072497 mesenchymal stem cell differentiation	0.0	0.0	0.0	1.0	0.0	0.0	0.0	0.0	0.0	0.0	0.0	0.0	0.0	0.0	0.0	1.0	0.0	0.0	0.0	1.0
A2ml1	362442	symbol	R. norvegicus	362442	R. norvegicus	A2ml1	alpha-2-macroglobulin-like 1	GO:0010951 negative regulation of endopeptidase activity;GO:0010466 negative regulation of peptidase activity;GO:0045861 negative regulation of proteolysis	0.0	0.0	0.0	0.0	0.0	0.0	0.0	0.0	0.0	0.0	0.0	0.0	0.0	0.0	0.0	0.0	0.0	0.0	0.0	0.0
Kcnn3	54263	symbol	R. norvegicus	54263	R. norvegicus	Kcnn3	potassium calcium-activated channel subfamily N member 3	GO:0071805 potassium ion transmembrane transport;GO:0006813 potassium ion transport;GO:0098662 inorganic cation transmembrane transport	0.0	0.0	0.0	0.0	0.0	0.0	0.0	0.0	0.0	0.0	0.0	0.0	0.0	0.0	0.0	0.0	0.0	0.0	0.0	0.0
Aoc1	65029	symbol	R. norvegicus	65029	R. norvegicus	Aoc1	amine oxidase, copper containing 1	GO:0015898 amiloride transport;GO:0035874 cellular response to copper ion starvation;GO:0120126 response to copper ion starvation	0.0	0.0	0.0	0.0	0.0	0.0	0.0	0.0	0.0	0.0	0.0	0.0	0.0	0.0	0.0	1.0	0.0	0.0	0.0	0.0
Marchf11	499558	symbol	R. norvegicus	499558	R. norvegicus	Marchf11	membrane associated ring-CH-type finger 11	GO:0016567 protein ubiquitination;GO:0032446 protein modification by small protein conjugation;GO:0070647 protein modification by small protein conjugation or removal	0.0	0.0	0.0	0.0	0.0	0.0	0.0	0.0	0.0	0.0	0.0	0.0	0.0	0.0	0.0	0.0	0.0	0.0	0.0	0.0
Lamc2	192362	symbol	R. norvegicus	192362	R. norvegicus	Lamc2	laminin subunit gamma 2	GO:0008045 motor neuron axon guidance;GO:0007411 axon guidance;GO:0097485 neuron projection guidance	0.0	0.0	0.0	0.0	0.0	0.0	0.0	0.0	0.0	1.0	1.0	0.0	0.0	0.0	0.0	0.0	0.0	0.0	0.0	0.0
Cps1	497840	symbol	R. norvegicus	497840	R. norvegicus	Cps1	carbamoyl-phosphate synthase 1	GO:0070408 carbamoyl phosphate metabolic process;GO:0070409 carbamoyl phosphate biosynthetic process;GO:0071400 cellular response to oleic acid	0.0	0.0	0.0	0.0	0.0	0.0	0.0	0.0	0.0	0.0	0.0	0.0	0.0	0.0	1.0	1.0	0.0	0.0	0.0	1.0
Tppp3	291966	symbol	R. norvegicus	291966	R. norvegicus	Tppp3	tubulin polymerization-promoting protein family member 3	GO:0046697 decidualization;GO:0001893 maternal placenta development;GO:0007566 embryo implantation	0.0	0.0	0.0	0.0	0.0	0.0	0.0	0.0	0.0	0.0	0.0	0.0	0.0	0.0	0.0	0.0	0.0	0.0	0.0	0.0
Cdkn1a	114851	symbol	R. norvegicus	114851	R. norvegicus	Cdkn1a	cyclin-dependent kinase inhibitor 1A	GO:1905178 regulation of cardiac muscle tissue regeneration;GO:1905179 negative regulation of cardiac muscle tissue regeneration;GO:0060574 intestinal epithelial cell maturation	1.0	0.0	0.0	0.0	0.0	0.0	0.0	0.0	1.0	0.0	0.0	0.0	1.0	0.0	0.0	1.0	0.0	1.0	0.0	1.0
Alox15b	266604	symbol	R. norvegicus	266604	R. norvegicus	Alox15b	arachidonate 15-lipoxygenase, type B	GO:1901696 cannabinoid biosynthetic process;GO:2001303 lipoxin A4 biosynthetic process;GO:2001301 lipoxin biosynthetic process	1.0	1.0	0.0	0.0	0.0	0.0	0.0	0.0	0.0	0.0	0.0	0.0	0.0	0.0	0.0	0.0	0.0	0.0	0.0	1.0
RGD1564534	501576	symbol	R. norvegicus	501576	R. norvegicus	RGD1564534	similar to CHCHD4 protein		0.0	0.0	0.0	0.0	0.0	0.0	0.0	0.0	0.0	0.0	0.0	0.0	0.0	0.0	0.0	0.0	0.0	0.0	0.0	0.0
Bmp8b	679119	symbol	R. norvegicus	679119	R. norvegicus	Bmp8b	bone morphogenetic protein 8b	GO:0002024 diet induced thermogenesis;GO:0002021 response to dietary excess;GO:0097009 energy homeostasis	0.0	0.0	0.0	0.0	0.0	0.0	0.0	0.0	1.0	0.0	0.0	0.0	0.0	0.0	0.0	1.0	0.0	0.0	0.0	0.0
Zcchc18	102555659	symbol	R. norvegicus	102555659	R. norvegicus	Zcchc18	zinc finger, CCHC domain containing 18		0.0	0.0	0.0	0.0	0.0	0.0	0.0	0.0	0.0	0.0	0.0	0.0	0.0	0.0	0.0	0.0	0.0	0.0	0.0	0.0
Eda2r	296872	symbol	R. norvegicus	296872	R. norvegicus	Eda2r	ectodysplasin A2 receptor	GO:0072332 intrinsic apoptotic signaling pathway by p53 class mediator;GO:0033209 tumor necrosis factor-mediated signaling pathway;GO:0046330 positive regulation of JNK cascade	0.0	0.0	0.0	1.0	0.0	0.0	0.0	0.0	1.0	0.0	0.0	0.0	0.0	0.0	0.0	0.0	0.0	0.0	0.0	0.0
Prr32	683753	symbol	R. norvegicus	683753	R. norvegicus	Prr32	proline rich 32		0.0	0.0	0.0	0.0	0.0	0.0	0.0	0.0	0.0	0.0	0.0	0.0	0.0	0.0	0.0	0.0	0.0	0.0	0.0	0.0
Fgfbp1	64535	symbol	R. norvegicus	64535	R. norvegicus	Fgfbp1	fibroblast growth factor binding protein 1	GO:1903589 positive regulation of blood vessel endothelial cell proliferation involved in sprouting angiogenesis;GO:0045743 positive regulation of fibroblast growth factor receptor signaling pathway;GO:1903587 regulation of blood vessel endothelial cell proliferation involved in sprouting angiogenesis	0.0	0.0	0.0	0.0	0.0	0.0	0.0	0.0	0.0	1.0	0.0	0.0	0.0	0.0	0.0	0.0	0.0	0.0	0.0	0.0
Fosl1	25445	symbol	R. norvegicus	25445	R. norvegicus	Fosl1	FOS like 1, AP-1 transcription factor subunit	GO:0007296 vitellogenesis;GO:0007028 cytoplasm organization;GO:0009629 response to gravity	1.0	0.0	0.0	0.0	0.0	0.0	0.0	0.0	0.0	0.0	0.0	0.0	0.0	0.0	0.0	1.0	0.0	1.0	0.0	0.0
Bves	365603	symbol	R. norvegicus	365603	R. norvegicus	Bves	blood vessel epicardial substance	GO:0060931 sinoatrial node cell development;GO:0003163 sinoatrial node development;GO:0060921 sinoatrial node cell differentiation	0.0	0.0	0.0	0.0	0.0	0.0	0.0	0.0	0.0	1.0	0.0	0.0	0.0	0.0	0.0	0.0	0.0	0.0	1.0	0.0
Ttll6	287646	symbol	R. norvegicus	287646	R. norvegicus	Ttll6	tubulin tyrosine ligase like 6	GO:0051013 microtubule severing;GO:0018095 protein polyglutamylation;GO:0003353 positive regulation of cilium movement	0.0	0.0	0.0	0.0	0.0	0.0	0.0	0.0	0.0	1.0	0.0	0.0	0.0	0.0	0.0	0.0	0.0	0.0	0.0	0.0
Kremen2	287102	symbol	R. norvegicus	287102	R. norvegicus	Kremen2	kringle containing transmembrane protein 2	GO:0030279 negative regulation of ossification;GO:0030278 regulation of ossification;GO:0048736 appendage development	0.0	0.0	0.0	0.0	0.0	0.0	0.0	0.0	0.0	0.0	0.0	0.0	0.0	0.0	0.0	0.0	0.0	0.0	0.0	0.0
Ctrb1	24291	symbol	R. norvegicus	24291	R. norvegicus	Ctrb1	chymotrypsinogen B1	GO:0032094 response to food;GO:0007586 digestion;GO:0009636 response to toxic substance	0.0	0.0	0.0	0.0	0.0	0.0	0.0	0.0	0.0	0.0	0.0	0.0	0.0	0.0	0.0	1.0	0.0	1.0	0.0	0.0
Wnt10a	316527	symbol	R. norvegicus	316527	R. norvegicus	Wnt10a	Wnt family member 10A	GO:0048733 sebaceous gland development;GO:0042487 regulation of odontogenesis of dentin-containing tooth;GO:0042481 regulation of odontogenesis	0.0	0.0	0.0	0.0	0.0	0.0	0.0	0.0	0.0	0.0	0.0	0.0	0.0	0.0	0.0	0.0	0.0	0.0	0.0	0.0
Glycam1	25258	symbol	R. norvegicus	25258	R. norvegicus	Glycam1	glycosylation dependent cell adhesion molecule 1	GO:0007155 cell adhesion;GO:0022610 biological adhesion;GO:0009987 cellular process	0.0	0.0	0.0	0.0	0.0	0.0	0.0	0.0	0.0	0.0	0.0	1.0	0.0	0.0	0.0	0.0	0.0	0.0	0.0	0.0
Rpl39l	497860	symbol	R. norvegicus	497860	R. norvegicus	Rpl39l	ribosomal protein L39-like	GO:0007283 spermatogenesis;GO:0048232 male gamete generation;GO:0006412 translation	0.0	0.0	0.0	0.0	0.0	0.0	0.0	0.0	0.0	0.0	0.0	0.0	0.0	0.0	0.0	0.0	0.0	0.0	0.0	0.0
Cyp11b2	24294	symbol	R. norvegicus	24294	R. norvegicus	Cyp11b2	cytochrome P450, family 11, subfamily b, polypeptide 2	GO:0051365 cellular response to potassium ion starvation;GO:0034651 cortisol biosynthetic process;GO:1902645 tertiary alcohol biosynthetic process	0.0	0.0	0.0	0.0	0.0	0.0	0.0	0.0	0.0	0.0	0.0	0.0	0.0	0.0	0.0	1.0	0.0	0.0	0.0	0.0
Spag17	690746	symbol	R. norvegicus	690746	R. norvegicus	Spag17	sperm associated antigen 17	GO:1904158 axonemal central apparatus assembly;GO:0003351 epithelial cilium movement involved in extracellular fluid movement;GO:0006858 extracellular transport	0.0	0.0	0.0	0.0	0.0	0.0	0.0	0.0	0.0	0.0	0.0	0.0	0.0	0.0	0.0	0.0	0.0	0.0	0.0	0.0
Tmem59l	306349	symbol	R. norvegicus	306349	R. norvegicus	Tmem59l	transmembrane protein 59-like		0.0	0.0	0.0	0.0	0.0	0.0	0.0	0.0	0.0	0.0	0.0	0.0	0.0	0.0	0.0	0.0	0.0	0.0	0.0	0.0
Fut1	81919	symbol	R. norvegicus	81919	R. norvegicus	Fut1	fucosyltransferase 1	GO:1904906 positive regulation of endothelial cell-matrix adhesion via fibronectin;GO:0090674 endothelial cell-matrix adhesion via fibronectin;GO:1904904 regulation of endothelial cell-matrix adhesion via fibronectin	1.0	0.0	0.0	0.0	0.0	0.0	0.0	0.0	0.0	1.0	0.0	0.0	0.0	0.0	0.0	0.0	0.0	0.0	0.0	0.0
LOC100911725	54283	Gene_ID	R. norvegicus	54283	R. norvegicus	Pfkfb4	6-phosphofructo-2-kinase/fructose-2,6-biphosphatase 4	GO:0006003 fructose 2,6-bisphosphate metabolic process;GO:0006000 fructose metabolic process;GO:0046835 carbohydrate phosphorylation	0.0	0.0	0.0	0.0	0.0	0.0	0.0	0.0	0.0	0.0	0.0	0.0	0.0	0.0	0.0	0.0	0.0	0.0	0.0	0.0
Atp8b3	299616	symbol	R. norvegicus	299616	R. norvegicus	Atp8b3	ATPase phospholipid transporting 8B3	GO:0007339 binding of sperm to zona pellucida;GO:0045332 phospholipid translocation;GO:0035036 sperm-egg recognition	0.0	0.0	0.0	0.0	0.0	0.0	0.0	0.0	0.0	0.0	0.0	0.0	0.0	0.0	0.0	0.0	0.0	0.0	0.0	0.0
Serpina1	24648	symbol	R. norvegicus	24648	R. norvegicus	Serpina1	serpin family A member 1	GO:0033986 response to methanol;GO:0046687 response to chromate;GO:0034014 response to triglyceride	0.0	0.0	1.0	0.0	0.0	0.0	0.0	0.0	0.0	0.0	0.0	0.0	0.0	0.0	1.0	0.0	0.0	0.0	0.0	0.0
Slitrk2	309349	symbol	R. norvegicus	309349	R. norvegicus	Slitrk2	SLIT and NTRK-like family, member 2	GO:0099560 synaptic membrane adhesion;GO:1905606 regulation of presynapse assembly;GO:0099174 regulation of presynapse organization	0.0	0.0	0.0	0.0	0.0	0.0	0.0	0.0	0.0	0.0	0.0	0.0	0.0	0.0	0.0	0.0	0.0	0.0	0.0	0.0
Pgbd5	292098	symbol	R. norvegicus	292098	R. norvegicus	Pgbd5	piggyBac transposable element derived 5	GO:0006313 transposition, DNA-mediated;GO:0098038 non-replicative transposition, DNA-mediated;GO:0032196 transposition	0.0	0.0	0.0	0.0	0.0	0.0	0.0	0.0	0.0	0.0	0.0	0.0	0.0	0.0	0.0	0.0	0.0	0.0	0.0	0.0
B3gnt5	116740	symbol	R. norvegicus	116740	R. norvegicus	B3gnt5	UDP-GlcNAc:betaGal beta-1,3-N-acetylglucosaminyltransferase 5	GO:0006486 protein glycosylation;GO:0043413 macromolecule glycosylation;GO:0070085 glycosylation	0.0	0.0	0.0	0.0	0.0	0.0	0.0	0.0	0.0	0.0	0.0	0.0	0.0	0.0	0.0	0.0	0.0	0.0	0.0	0.0
Krt16	303530	symbol	R. norvegicus	303530	R. norvegicus	Krt16	keratin 16	GO:0051546 keratinocyte migration;GO:0031424 keratinization;GO:0061436 establishment of skin barrier	0.0	0.0	1.0	0.0	1.0	0.0	0.0	0.0	0.0	0.0	0.0	0.0	1.0	0.0	0.0	0.0	0.0	0.0	0.0	1.0
Fam167a	498533	symbol	R. norvegicus	498533	R. norvegicus	Fam167a	family with sequence similarity 167, member A		0.0	0.0	0.0	0.0	0.0	0.0	0.0	0.0	0.0	0.0	0.0	0.0	0.0	0.0	0.0	0.0	0.0	0.0	0.0	0.0
Scart1	293591	symbol	R. norvegicus	293591	R. norvegicus	Scart1	scavenger receptor family member expressed on T-cells 1	GO:0006897 endocytosis;GO:0016192 vesicle-mediated transport;GO:0006810 transport	0.0	0.0	0.0	0.0	0.0	0.0	0.0	0.0	0.0	0.0	0.0	0.0	0.0	0.0	0.0	0.0	0.0	0.0	0.0	0.0
Mt3	117038	symbol	R. norvegicus	117038	R. norvegicus	Mt3	metallothionein 3	GO:2000296 negative regulation of hydrogen peroxide catabolic process;GO:0097214 positive regulation of lysosomal membrane permeability;GO:2000376 positive regulation of oxygen metabolic process	0.0	0.0	0.0	1.0	0.0	0.0	0.0	0.0	1.0	0.0	0.0	0.0	0.0	0.0	0.0	1.0	0.0	1.0	0.0	0.0
Tcp11	309641	symbol	R. norvegicus	309641	R. norvegicus	Tcp11	t-complex 11	GO:1902490 regulation of sperm capacitation;GO:0048240 sperm capacitation;GO:0045920 negative regulation of exocytosis	0.0	0.0	0.0	0.0	0.0	0.0	0.0	0.0	0.0	0.0	0.0	0.0	0.0	0.0	0.0	0.0	0.0	0.0	1.0	0.0
Foxa1	25098	symbol	R. norvegicus	25098	R. norvegicus	Foxa1	forkhead box A1	GO:1902691 respiratory basal cell differentiation;GO:0060738 epithelial-mesenchymal signaling involved in prostate gland development;GO:0061144 alveolar secondary septum development	0.0	0.0	0.0	0.0	0.0	0.0	0.0	0.0	0.0	0.0	0.0	0.0	0.0	0.0	1.0	1.0	0.0	1.0	0.0	1.0
Tent5b	313019	symbol	R. norvegicus	313019	R. norvegicus	Tent5b	terminal nucleotidyltransferase 5B	GO:0048255 mRNA stabilization;GO:1902373 negative regulation of mRNA catabolic process;GO:0043489 RNA stabilization	0.0	0.0	0.0	0.0	0.0	0.0	0.0	0.0	0.0	0.0	0.0	0.0	0.0	0.0	0.0	0.0	0.0	0.0	0.0	0.0
RGD1560394	289728	symbol	R. norvegicus	289728	R. norvegicus	RGD1560394	RGD1560394		0.0	0.0	0.0	0.0	0.0	0.0	0.0	0.0	0.0	0.0	0.0	0.0	0.0	0.0	0.0	0.0	0.0	0.0	0.0	0.0
Gjb3	29585	symbol	R. norvegicus	29585	R. norvegicus	Gjb3	gap junction protein, beta 3	GO:0071300 cellular response to retinoic acid;GO:0032526 response to retinoic acid;GO:0001890 placenta development	0.0	0.0	0.0	0.0	0.0	0.0	0.0	0.0	0.0	0.0	0.0	0.0	0.0	0.0	1.0	0.0	0.0	0.0	0.0	0.0
Trim66	361623	symbol	R. norvegicus	361623	R. norvegicus	Trim66	tripartite motif-containing 66	GO:0045892 negative regulation of transcription, DNA-templated;GO:1903507 negative regulation of nucleic acid-templated transcription;GO:1902679 negative regulation of RNA biosynthetic process	0.0	0.0	0.0	0.0	0.0	0.0	0.0	0.0	0.0	0.0	0.0	0.0	0.0	0.0	0.0	0.0	0.0	0.0	0.0	0.0
Pdcd5	292814	symbol	R. norvegicus	292814	R. norvegicus	Pdcd5	programmed cell death 5	GO:1903636 regulation of protein insertion into mitochondrial outer membrane;GO:1903638 positive regulation of protein insertion into mitochondrial outer membrane;GO:1903645 negative regulation of chaperone-mediated protein folding	1.0	0.0	0.0	0.0	0.0	0.0	0.0	0.0	0.0	0.0	0.0	0.0	0.0	0.0	0.0	0.0	0.0	1.0	0.0	0.0
Dnah5	294854	symbol	R. norvegicus	294854	R. norvegicus	Dnah5	dynein, axonemal, heavy chain 5	GO:0021670 lateral ventricle development;GO:0036158 outer dynein arm assembly;GO:0070286 axonemal dynein complex assembly	0.0	0.0	0.0	0.0	0.0	0.0	0.0	0.0	0.0	0.0	0.0	0.0	0.0	0.0	0.0	0.0	0.0	0.0	0.0	0.0
Mapk8ip2	315220	symbol	R. norvegicus	315220	R. norvegicus	Mapk8ip2	mitogen-activated protein kinase 8 interacting protein 2	GO:0046958 nonassociative learning;GO:2000311 regulation of AMPA receptor activity;GO:0007617 mating behavior	0.0	0.0	0.0	0.0	0.0	0.0	0.0	0.0	1.0	0.0	0.0	0.0	0.0	0.0	0.0	0.0	0.0	0.0	0.0	0.0
Fos	314322	symbol	R. norvegicus	314322	R. norvegicus	Fos	Fos proto-oncogene, AP-1 transcription factor subunit	GO:0001661 conditioned taste aversion;GO:0009629 response to gravity;GO:0035994 response to muscle stretch	1.0	0.0	0.0	0.0	0.0	0.0	0.0	0.0	0.0	0.0	0.0	0.0	0.0	0.0	1.0	1.0	0.0	1.0	0.0	0.0
Abcg8	155192	symbol	R. norvegicus	155192	R. norvegicus	Abcg8	ATP binding cassette subfamily G member 8	GO:0010949 negative regulation of intestinal phytosterol absorption;GO:0060752 intestinal phytosterol absorption;GO:1904730 negative regulation of intestinal lipid absorption	0.0	0.0	0.0	0.0	0.0	0.0	0.0	0.0	0.0	0.0	0.0	0.0	0.0	0.0	0.0	1.0	0.0	0.0	0.0	0.0
Cd207	502852	symbol	R. norvegicus	502852	R. norvegicus	Cd207	CD207 molecule	GO:0051607 defense response to virus;GO:0140546 defense response to symbiont;GO:0009615 response to virus	0.0	1.0	0.0	0.0	0.0	0.0	0.0	0.0	0.0	0.0	0.0	1.0	0.0	0.0	0.0	0.0	0.0	0.0	0.0	0.0
Serpina3n	24795	symbol	R. norvegicus	24795	R. norvegicus	Serpina3n	serine (or cysteine) peptidase inhibitor, clade A, member 3N	GO:0034516 response to vitamin B6;GO:0071354 cellular response to interleukin-6;GO:0070741 response to interleukin-6	0.0	0.0	1.0	0.0	1.0	0.0	0.0	0.0	0.0	0.0	0.0	0.0	0.0	0.0	1.0	1.0	0.0	0.0	0.0	0.0
LOC100912538	170895	Gene_ID	R. norvegicus	170895	R. norvegicus	Cetn3	centrin 3		0.0	0.0	0.0	0.0	0.0	0.0	0.0	0.0	0.0	0.0	0.0	0.0	0.0	0.0	0.0	0.0	0.0	0.0	0.0	0.0
Ptprh	171125	symbol	R. norvegicus	171125	R. norvegicus	Ptprh	protein tyrosine phosphatase, receptor type, H	GO:1990264 peptidyl-tyrosine dephosphorylation involved in inactivation of protein kinase activity;GO:0035335 peptidyl-tyrosine dephosphorylation;GO:0006469 negative regulation of protein kinase activity	0.0	0.0	0.0	0.0	0.0	0.0	0.0	0.0	1.0	0.0	0.0	0.0	0.0	0.0	0.0	0.0	0.0	0.0	0.0	0.0
Kcnv1	60326	symbol	R. norvegicus	60326	R. norvegicus	Kcnv1	potassium voltage-gated channel modifier subfamily V member 1	GO:0051260 protein homooligomerization;GO:0071805 potassium ion transmembrane transport;GO:0051259 protein complex oligomerization	0.0	0.0	0.0	0.0	0.0	0.0	0.0	0.0	0.0	0.0	0.0	0.0	0.0	0.0	0.0	0.0	0.0	0.0	0.0	0.0
Wfdc16	685201	symbol	R. norvegicus	685201	R. norvegicus	Wfdc16	WAP four-disulfide core domain 16	GO:0019731 antibacterial humoral response;GO:0019730 antimicrobial humoral response;GO:0006959 humoral immune response	0.0	0.0	0.0	0.0	1.0	0.0	0.0	0.0	0.0	0.0	0.0	0.0	0.0	0.0	0.0	0.0	0.0	0.0	0.0	0.0
Il19	681145	symbol	R. norvegicus	681145	R. norvegicus	Il19	interleukin 19	GO:0010989 negative regulation of low-density lipoprotein particle clearance;GO:0010985 negative regulation of lipoprotein particle clearance;GO:0010988 regulation of low-density lipoprotein particle clearance	0.0	0.0	0.0	0.0	0.0	0.0	0.0	0.0	0.0	0.0	0.0	0.0	0.0	0.0	0.0	0.0	0.0	1.0	0.0	0.0
Ranbp2	294429	symbol	R. norvegicus	294429	R. norvegicus	Ranbp2	RAN binding protein 2	GO:0033133 positive regulation of glucokinase activity;GO:1903301 positive regulation of hexokinase activity;GO:0033131 regulation of glucokinase activity	0.0	0.0	0.0	0.0	0.0	0.0	0.0	0.0	1.0	0.0	0.0	0.0	0.0	0.0	0.0	0.0	0.0	0.0	0.0	0.0
Lamb3	305078	symbol	R. norvegicus	305078	R. norvegicus	Lamb3	laminin subunit beta 3	GO:0070831 basement membrane assembly;GO:0071711 basement membrane organization;GO:0085029 extracellular matrix assembly	0.0	0.0	0.0	0.0	0.0	0.0	0.0	0.0	0.0	0.0	0.0	0.0	0.0	0.0	0.0	0.0	0.0	0.0	0.0	0.0
Cldn4	304407	symbol	R. norvegicus	304407	R. norvegicus	Cldn4	claudin 4	GO:1905050 positive regulation of metallopeptidase activity;GO:1905048 regulation of metallopeptidase activity;GO:0070293 renal absorption	0.0	0.0	0.0	0.0	0.0	0.0	0.0	0.0	0.0	1.0	0.0	1.0	1.0	0.0	0.0	0.0	0.0	0.0	0.0	0.0
Fgg	24367	symbol	R. norvegicus	24367	R. norvegicus	Fgg	fibrinogen gamma chain	GO:0036345 platelet maturation;GO:0072378 blood coagulation, fibrin clot formation;GO:0090331 negative regulation of platelet aggregation	1.0	0.0	1.0	0.0	0.0	0.0	0.0	0.0	1.0	0.0	0.0	0.0	1.0	0.0	0.0	0.0	0.0	0.0	1.0	0.0
Tnnt2	24837	symbol	R. norvegicus	24837	R. norvegicus	Tnnt2	troponin T2, cardiac type	GO:0032972 regulation of muscle filament sliding speed;GO:0032971 regulation of muscle filament sliding;GO:0055009 atrial cardiac muscle tissue morphogenesis	0.0	0.0	0.0	0.0	0.0	0.0	0.0	0.0	0.0	0.0	0.0	0.0	0.0	0.0	0.0	0.0	0.0	0.0	0.0	0.0
LOC683404	683404	Gene_ID	R. norvegicus	683404	R. norvegicus	Rp1l1	RP1 like 1	GO:0045494 photoreceptor cell maintenance;GO:0042461 photoreceptor cell development;GO:0035082 axoneme assembly	0.0	0.0	0.0	0.0	0.0	0.0	0.0	0.0	0.0	0.0	0.0	0.0	0.0	0.0	0.0	0.0	0.0	0.0	0.0	0.0
Guca2a	25656	symbol	R. norvegicus	25656	R. norvegicus	Guca2a	guanylate cyclase activator 2A	GO:0031284 positive regulation of guanylate cyclase activity;GO:0031282 regulation of guanylate cyclase activity;GO:0031281 positive regulation of cyclase activity	0.0	0.0	0.0	0.0	0.0	0.0	0.0	0.0	0.0	0.0	0.0	0.0	0.0	0.0	0.0	0.0	0.0	0.0	0.0	0.0
Eddm3b	290032	symbol	R. norvegicus	290032	R. norvegicus	Eddm3b	epididymal protein 3B		0.0	0.0	0.0	0.0	0.0	0.0	0.0	0.0	0.0	0.0	0.0	0.0	0.0	0.0	0.0	0.0	0.0	0.0	0.0	0.0
LOC100912042	619345	Gene_ID	R. norvegicus	619345	R. norvegicus	Surf2	surfeit 2		0.0	0.0	0.0	0.0	0.0	0.0	0.0	0.0	0.0	0.0	0.0	0.0	0.0	0.0	0.0	0.0	0.0	0.0	0.0	0.0
Erfe	681056	symbol	R. norvegicus	681056	R. norvegicus	Erfe	erythroferrone	GO:0045721 negative regulation of gluconeogenesis;GO:0046628 positive regulation of insulin receptor signaling pathway;GO:1900078 positive regulation of cellular response to insulin stimulus	0.0	0.0	0.0	0.0	0.0	0.0	0.0	0.0	0.0	0.0	0.0	0.0	0.0	0.0	0.0	0.0	0.0	0.0	0.0	0.0
RGD1560020_predicted						None	None	None	nan	nan	nan	nan	nan	nan	nan	nan	nan	nan	nan	nan	nan	nan	nan	nan	nan	nan	nan	nan
Sctr	81779	symbol	R. norvegicus	81779	R. norvegicus	Sctr	secretin receptor	GO:0070295 renal water absorption;GO:0009992 cellular water homeostasis;GO:0003097 renal water transport	0.0	0.0	0.0	1.0	0.0	0.0	0.0	0.0	0.0	0.0	0.0	0.0	1.0	0.0	0.0	1.0	0.0	0.0	0.0	0.0
Clec2dl1	689790	symbol	R. norvegicus	689790	R. norvegicus	Clec2dl1	C-type lectin domain family 2 member D-like 1	GO:0032623 interleukin-2 production;GO:0032663 regulation of interleukin-2 production;GO:0043113 receptor clustering	1.0	1.0	0.0	0.0	0.0	1.0	0.0	0.0	0.0	0.0	0.0	0.0	0.0	0.0	0.0	0.0	0.0	0.0	0.0	0.0
Ppp2r2c	117256	symbol	R. norvegicus	117256	R. norvegicus	Ppp2r2c	protein phosphatase 2, regulatory subunit B, gamma	GO:0070262 peptidyl-serine dephosphorylation;GO:0043666 regulation of phosphoprotein phosphatase activity;GO:0035304 regulation of protein dephosphorylation	0.0	0.0	0.0	0.0	0.0	0.0	0.0	0.0	0.0	0.0	0.0	0.0	0.0	0.0	0.0	0.0	0.0	0.0	0.0	0.0
Nipal4	303070	symbol	R. norvegicus	303070	R. norvegicus	Nipal4	NIPA-like domain containing 4	GO:1903830 magnesium ion transmembrane transport;GO:0015693 magnesium ion transport;GO:0030001 metal ion transport	0.0	0.0	0.0	0.0	0.0	0.0	0.0	0.0	0.0	0.0	0.0	0.0	0.0	0.0	0.0	0.0	0.0	0.0	0.0	0.0
Fcer2	171075	symbol	R. norvegicus	171075	R. norvegicus	Fcer2	Fc fragment of IgE receptor II	GO:0002925 positive regulation of humoral immune response mediated by circulating immunoglobulin;GO:0051712 positive regulation of killing of cells of other organism;GO:0002923 regulation of humoral immune response mediated by circulating immunoglobulin	0.0	1.0	0.0	0.0	0.0	0.0	0.0	0.0	0.0	0.0	0.0	0.0	0.0	1.0	0.0	0.0	1.0	1.0	0.0	0.0
Wnt6	316526	symbol	R. norvegicus	316526	R. norvegicus	Wnt6	Wnt family member 6	GO:0060684 epithelial-mesenchymal cell signaling;GO:0070172 positive regulation of tooth mineralization;GO:0070170 regulation of tooth mineralization	0.0	0.0	0.0	0.0	0.0	0.0	0.0	0.0	0.0	0.0	0.0	0.0	0.0	0.0	0.0	0.0	0.0	0.0	0.0	0.0
C4bpa	24235	symbol	R. norvegicus	24235	R. norvegicus	C4bpa	complement component 4 binding protein, alpha	GO:0045959 negative regulation of complement activation, classical pathway;GO:1903027 regulation of opsonization;GO:0030450 regulation of complement activation, classical pathway	1.0	1.0	0.0	0.0	1.0	1.0	0.0	0.0	0.0	0.0	0.0	0.0	0.0	0.0	0.0	0.0	0.0	0.0	1.0	0.0
B4galnt3	500306	symbol	R. norvegicus	500306	R. norvegicus	B4galnt3	beta-1,4-N-acetyl-galactosaminyl transferase 3	GO:0018215 protein phosphopantetheinylation;GO:0006464 cellular protein modification process;GO:0036211 protein modification process	0.0	0.0	0.0	0.0	0.0	0.0	0.0	0.0	0.0	0.0	0.0	0.0	0.0	0.0	0.0	0.0	0.0	0.0	0.0	0.0
Havcr1	286934	symbol	R. norvegicus	286934	R. norvegicus	Havcr1	hepatitis A virus cellular receptor 1	GO:0010046 response to mycotoxin;GO:0033005 positive regulation of mast cell activation;GO:0033003 regulation of mast cell activation	1.0	0.0	0.0	0.0	0.0	0.0	0.0	0.0	0.0	0.0	0.0	0.0	1.0	0.0	1.0	1.0	0.0	0.0	1.0	0.0
Egr2	114090	symbol	R. norvegicus	114090	R. norvegicus	Egr2	early growth response 2	GO:0021595 rhombomere structural organization;GO:0021658 rhombomere 3 morphogenesis;GO:0021659 rhombomere 3 structural organization	0.0	0.0	0.0	0.0	0.0	0.0	0.0	0.0	0.0	0.0	1.0	0.0	0.0	0.0	0.0	0.0	0.0	0.0	0.0	0.0
Stmn4	79423	symbol	R. norvegicus	79423	R. norvegicus	Stmn4	stathmin 4	GO:0007019 microtubule depolymerization;GO:0031110 regulation of microtubule polymerization or depolymerization;GO:0031109 microtubule polymerization or depolymerization	0.0	0.0	0.0	0.0	0.0	0.0	0.0	0.0	0.0	0.0	0.0	0.0	0.0	0.0	0.0	0.0	0.0	0.0	0.0	0.0
Ccr8	301066	symbol	R. norvegicus	301066	R. norvegicus	Ccr8	C-C motif chemokine receptor 8	GO:0070098 chemokine-mediated signaling pathway;GO:1990868 response to chemokine;GO:1990869 cellular response to chemokine	0.0	0.0	0.0	1.0	0.0	0.0	0.0	0.0	0.0	0.0	1.0	0.0	0.0	0.0	0.0	0.0	0.0	0.0	0.0	0.0
Tmem270	288604	symbol	R. norvegicus	288604	R. norvegicus	Tmem270	transmembrane protein 270		0.0	0.0	0.0	0.0	0.0	0.0	0.0	0.0	0.0	0.0	0.0	0.0	0.0	0.0	0.0	0.0	0.0	0.0	0.0	0.0
Ltk	311337	symbol	R. norvegicus	311337	R. norvegicus	Ltk	leukocyte receptor tyrosine kinase	GO:0010666 positive regulation of cardiac muscle cell apoptotic process;GO:0010663 positive regulation of striated muscle cell apoptotic process;GO:0010661 positive regulation of muscle cell apoptotic process	0.0	0.0	0.0	0.0	0.0	0.0	0.0	0.0	1.0	0.0	0.0	0.0	0.0	0.0	1.0	0.0	0.0	1.0	0.0	0.0
Syt2	24805	symbol	R. norvegicus	24805	R. norvegicus	Syt2	synaptotagmin 2	GO:0099502 calcium-dependent activation of synaptic vesicle fusion;GO:0031632 positive regulation of synaptic vesicle fusion to presynaptic active zone membrane;GO:0031630 regulation of synaptic vesicle fusion to presynaptic active zone membrane	0.0	0.0	0.0	0.0	0.0	0.0	0.0	0.0	0.0	0.0	0.0	0.0	0.0	0.0	0.0	0.0	0.0	0.0	1.0	0.0
Dscaml1	315615	symbol	R. norvegicus	315615	R. norvegicus	Dscaml1	DS cell adhesion molecule-like 1	GO:0070593 dendrite self-avoidance;GO:0008038 neuron recognition;GO:0048704 embryonic skeletal system morphogenesis	1.0	0.0	0.0	0.0	0.0	0.0	0.0	0.0	0.0	0.0	1.0	0.0	0.0	0.0	0.0	0.0	0.0	0.0	0.0	0.0
Nrsn2	689978	symbol	R. norvegicus	689978	R. norvegicus	Nrsn2	neurensin 2	GO:0007399 nervous system development;GO:0048731 system development;GO:0007275 multicellular organism development	0.0	0.0	0.0	0.0	0.0	0.0	0.0	0.0	0.0	0.0	0.0	0.0	0.0	0.0	0.0	0.0	0.0	0.0	0.0	0.0
Sele	25544	symbol	R. norvegicus	25544	R. norvegicus	Sele	selectin E	GO:1903238 positive regulation of leukocyte tethering or rolling;GO:1903236 regulation of leukocyte tethering or rolling;GO:0007202 activation of phospholipase C activity	1.0	0.0	1.0	0.0	0.0	0.0	0.0	0.0	0.0	1.0	1.0	1.0	0.0	0.0	0.0	0.0	0.0	0.0	1.0	0.0
Krt19	360626	symbol	R. norvegicus	360626	R. norvegicus	Krt19	keratin 19	GO:0060706 cell differentiation involved in embryonic placenta development;GO:0045214 sarcomere organization;GO:0030239 myofibril assembly	0.0	0.0	0.0	0.0	0.0	0.0	0.0	0.0	0.0	0.0	0.0	0.0	0.0	0.0	0.0	0.0	0.0	0.0	0.0	0.0
Cfap77	499765	symbol	R. norvegicus	499765	R. norvegicus	Cfap77	cilia and flagella associated protein 77		0.0	0.0	0.0	0.0	0.0	0.0	0.0	0.0	0.0	0.0	0.0	0.0	0.0	0.0	0.0	0.0	0.0	0.0	0.0	0.0
Zfp474	307310	symbol	R. norvegicus	307310	R. norvegicus	Zfp474	zinc finger protein 474		0.0	0.0	0.0	0.0	0.0	0.0	0.0	0.0	0.0	0.0	0.0	0.0	0.0	0.0	0.0	0.0	0.0	0.0	0.0	0.0
Opn4	192223	symbol	R. norvegicus	192223	R. norvegicus	Opn4	opsin 4	GO:0043052 thermotaxis;GO:0007634 optokinetic behavior;GO:0050960 detection of temperature stimulus involved in thermoception	0.0	0.0	0.0	1.0	0.0	0.0	0.0	0.0	0.0	0.0	1.0	0.0	0.0	0.0	0.0	0.0	0.0	0.0	0.0	0.0
Clic6	304081	symbol	R. norvegicus	304081	R. norvegicus	Clic6	chloride intracellular channel 6	GO:1902476 chloride transmembrane transport;GO:0006821 chloride transport;GO:0098661 inorganic anion transmembrane transport	0.0	0.0	0.0	0.0	0.0	0.0	0.0	0.0	0.0	0.0	0.0	0.0	0.0	0.0	0.0	0.0	0.0	0.0	0.0	0.0
Noxo1	302976	symbol	R. norvegicus	302976	R. norvegicus	Noxo1	NADPH oxidase organizer 1	GO:0022617 extracellular matrix disassembly;GO:0006801 superoxide metabolic process;GO:0072593 reactive oxygen species metabolic process	0.0	0.0	0.0	0.0	0.0	0.0	0.0	0.0	0.0	0.0	0.0	0.0	0.0	0.0	0.0	0.0	0.0	0.0	0.0	0.0
Prss16	364719	symbol	R. norvegicus	364719	R. norvegicus	Prss16	serine protease 16	GO:0006508 proteolysis;GO:0019538 protein metabolic process;GO:1901564 organonitrogen compound metabolic process	0.0	0.0	0.0	0.0	0.0	0.0	0.0	0.0	0.0	0.0	0.0	0.0	0.0	0.0	0.0	0.0	0.0	0.0	0.0	0.0
Capn8	170808	symbol	R. norvegicus	170808	R. norvegicus	Capn8	calpain 8	GO:1990092 calcium-dependent self proteolysis;GO:0097264 self proteolysis;GO:0007586 digestion	0.0	0.0	0.0	0.0	0.0	0.0	0.0	0.0	0.0	0.0	0.0	0.0	0.0	0.0	0.0	0.0	0.0	0.0	0.0	0.0
Ccr4	171054	symbol	R. norvegicus	171054	R. norvegicus	Ccr4	C-C motif chemokine receptor 4	GO:0050927 positive regulation of positive chemotaxis;GO:0050926 regulation of positive chemotaxis;GO:0002507 tolerance induction	0.0	0.0	1.0	1.0	0.0	0.0	1.0	0.0	0.0	1.0	1.0	0.0	0.0	0.0	0.0	0.0	0.0	0.0	0.0	0.0
Ephb6	312275	symbol	R. norvegicus	312275	R. norvegicus	Ephb6	Eph receptor B6	GO:2000525 positive regulation of T cell costimulation;GO:0001806 type IV hypersensitivity;GO:2000523 regulation of T cell costimulation	1.0	1.0	1.0	0.0	0.0	0.0	0.0	0.0	1.0	0.0	1.0	0.0	0.0	0.0	0.0	0.0	0.0	0.0	0.0	0.0
Plch2	313756	symbol	R. norvegicus	313756	R. norvegicus	Plch2	phospholipase C, eta 2	GO:0046488 phosphatidylinositol metabolic process;GO:0048015 phosphatidylinositol-mediated signaling;GO:0048017 inositol lipid-mediated signaling	0.0	0.0	0.0	0.0	0.0	0.0	0.0	0.0	0.0	0.0	0.0	0.0	0.0	0.0	0.0	0.0	0.0	0.0	0.0	0.0
Efna3	170901	symbol	R. norvegicus	170901	R. norvegicus	Efna3	ephrin A3	GO:1902961 positive regulation of aspartic-type endopeptidase activity involved in amyloid precursor protein catabolic process;GO:1905247 positive regulation of aspartic-type peptidase activity;GO:1902959 regulation of aspartic-type endopeptidase activity involved in amyloid precursor protein catabolic process	0.0	0.0	0.0	0.0	0.0	0.0	0.0	0.0	0.0	0.0	1.0	0.0	0.0	0.0	0.0	0.0	0.0	0.0	0.0	0.0
Zfp541	308108	symbol	R. norvegicus	308108	R. norvegicus	Zfp541	zinc finger protein 541	GO:0016575 histone deacetylation;GO:0006476 protein deacetylation;GO:0035601 protein deacylation	0.0	0.0	0.0	0.0	0.0	0.0	0.0	0.0	0.0	0.0	0.0	0.0	0.0	0.0	0.0	0.0	0.0	0.0	0.0	0.0
Pglyrp2	299567	symbol	R. norvegicus	299567	R. norvegicus	Pglyrp2	peptidoglycan recognition protein 2	GO:0032824 negative regulation of natural killer cell differentiation;GO:0032827 negative regulation of natural killer cell differentiation involved in immune response;GO:0002325 natural killer cell differentiation involved in immune response	1.0	1.0	1.0	0.0	0.0	0.0	0.0	1.0	0.0	0.0	0.0	0.0	0.0	0.0	0.0	0.0	0.0	0.0	0.0	0.0
Guca2b	64055	symbol	R. norvegicus	64055	R. norvegicus	Guca2b	guanylate cyclase activator 2B	GO:0031284 positive regulation of guanylate cyclase activity;GO:0031282 regulation of guanylate cyclase activity;GO:0031281 positive regulation of cyclase activity	0.0	0.0	0.0	0.0	0.0	0.0	0.0	0.0	0.0	0.0	0.0	0.0	1.0	0.0	0.0	0.0	0.0	0.0	0.0	0.0
Mlf1	310483	symbol	R. norvegicus	310483	R. norvegicus	Mlf1	myeloid leukemia factor 1	GO:0002318 myeloid progenitor cell differentiation;GO:0007050 cell cycle arrest;GO:0002244 hematopoietic progenitor cell differentiation	0.0	0.0	0.0	0.0	0.0	0.0	0.0	0.0	0.0	0.0	0.0	0.0	0.0	0.0	0.0	0.0	0.0	0.0	0.0	0.0
LOC499240	499240	Gene_ID	R. norvegicus	499240	R. norvegicus	LOC499240	similar to predicted gene ICRFP703B1614Q5.5		0.0	0.0	0.0	0.0	0.0	0.0	0.0	0.0	0.0	0.0	0.0	0.0	0.0	0.0	0.0	0.0	0.0	0.0	0.0	0.0
Gdf15	29455	symbol	R. norvegicus	29455	R. norvegicus	Gdf15	growth differentiation factor 15	GO:0060400 negative regulation of growth hormone receptor signaling pathway;GO:0060398 regulation of growth hormone receptor signaling pathway;GO:0002023 reduction of food intake in response to dietary excess	0.0	0.0	0.0	0.0	0.0	0.0	0.0	0.0	1.0	0.0	0.0	0.0	0.0	0.0	0.0	1.0	0.0	0.0	0.0	0.0
Meltf	288038	symbol	R. norvegicus	288038	R. norvegicus	Meltf	melanotransferrin	GO:0010756 positive regulation of plasminogen activation;GO:0090091 positive regulation of extracellular matrix disassembly;GO:0010755 regulation of plasminogen activation	1.0	0.0	0.0	0.0	0.0	0.0	0.0	0.0	0.0	0.0	0.0	0.0	0.0	0.0	0.0	0.0	0.0	0.0	0.0	0.0
Bcat1	29592	symbol	R. norvegicus	29592	R. norvegicus	Bcat1	branched chain amino acid transaminase 1	GO:0009098 leucine biosynthetic process;GO:0009099 valine biosynthetic process;GO:0009082 branched-chain amino acid biosynthetic process	0.0	0.0	0.0	0.0	0.0	0.0	0.0	0.0	0.0	0.0	0.0	0.0	0.0	0.0	0.0	0.0	0.0	0.0	0.0	0.0
Tnni2	29389	symbol	R. norvegicus	29389	R. norvegicus	Tnni2	troponin I2, fast skeletal type	GO:0003009 skeletal muscle contraction;GO:0050879 multicellular organismal movement;GO:0050881 musculoskeletal movement	0.0	0.0	0.0	0.0	0.0	0.0	0.0	0.0	0.0	0.0	0.0	0.0	0.0	0.0	0.0	0.0	0.0	0.0	0.0	0.0
Pkib	24678	symbol	R. norvegicus	24678	R. norvegicus	Pkib	cAMP-dependent protein kinase inhibitor beta	GO:2000480 negative regulation of cAMP-dependent protein kinase activity;GO:1904355 positive regulation of telomere capping;GO:2000479 regulation of cAMP-dependent protein kinase activity	0.0	0.0	0.0	0.0	0.0	0.0	0.0	0.0	1.0	0.0	0.0	0.0	0.0	0.0	0.0	0.0	0.0	0.0	0.0	0.0
Prss22	302971	symbol	R. norvegicus	302971	R. norvegicus	Prss22	serine protease 22	GO:0010952 positive regulation of peptidase activity;GO:0045862 positive regulation of proteolysis;GO:0052547 regulation of peptidase activity	0.0	0.0	0.0	0.0	0.0	0.0	0.0	0.0	0.0	0.0	0.0	0.0	0.0	0.0	0.0	0.0	0.0	0.0	0.0	0.0
Tspear	365546	symbol	R. norvegicus	365546	R. norvegicus	Tspear	thrombospondin-type laminin G domain and EAR repeats	GO:0034505 tooth mineralization;GO:0008593 regulation of Notch signaling pathway;GO:0022404 molting cycle process	0.0	0.0	0.0	0.0	0.0	0.0	0.0	0.0	0.0	0.0	0.0	0.0	0.0	0.0	0.0	0.0	0.0	0.0	0.0	0.0
Bmp2	29373	symbol	R. norvegicus	29373	R. norvegicus	Bmp2	bone morphogenetic protein 2	GO:0051042 negative regulation of calcium-independent cell-cell adhesion;GO:0060804 positive regulation of Wnt signaling pathway by BMP signaling pathway;GO:0003210 cardiac atrium formation	1.0	0.0	1.0	1.0	0.0	0.0	0.0	0.0	1.0	1.0	0.0	0.0	0.0	0.0	0.0	1.0	0.0	1.0	0.0	1.0
Lvrn	502160	symbol	R. norvegicus	502160	R. norvegicus	Lvrn	laeverin	GO:0043171 peptide catabolic process;GO:0008217 regulation of blood pressure;GO:0008015 blood circulation	0.0	0.0	0.0	0.0	0.0	0.0	0.0	0.0	0.0	0.0	0.0	0.0	0.0	0.0	0.0	0.0	0.0	0.0	0.0	0.0
Cpne9	297516	symbol	R. norvegicus	297516	R. norvegicus	Cpne9	copine family member 9	GO:1903861 positive regulation of dendrite extension;GO:1903859 regulation of dendrite extension;GO:0097484 dendrite extension	0.0	0.0	0.0	0.0	0.0	0.0	0.0	0.0	0.0	0.0	0.0	0.0	0.0	0.0	0.0	0.0	0.0	0.0	0.0	0.0
Alox5	25290	symbol	R. norvegicus	25290	R. norvegicus	Alox5	arachidonate 5-lipoxygenase	GO:1901753 leukotriene A4 biosynthetic process;GO:1904999 positive regulation of leukocyte adhesion to arterial endothelial cell;GO:1901751 leukotriene A4 metabolic process	1.0	1.0	1.0	0.0	0.0	0.0	0.0	0.0	0.0	0.0	1.0	0.0	1.0	0.0	0.0	1.0	0.0	0.0	0.0	0.0
Ccl22	117551	symbol	R. norvegicus	117551	R. norvegicus	Ccl22	C-C motif chemokine ligand 22	GO:0048247 lymphocyte chemotaxis;GO:0002548 monocyte chemotaxis;GO:0070098 chemokine-mediated signaling pathway	0.0	0.0	1.0	1.0	1.0	0.0	0.0	0.0	1.0	0.0	1.0	0.0	0.0	0.0	0.0	0.0	1.0	0.0	0.0	0.0
LOC103692514	103692514	Gene_ID	R. norvegicus	103692514	R. norvegicus	LOC103692514	uncharacterized LOC103692514		0.0	0.0	0.0	0.0	0.0	0.0	0.0	0.0	0.0	0.0	0.0	0.0	0.0	0.0	0.0	0.0	0.0	0.0	0.0	0.0
Stc2	63878	symbol	R. norvegicus	63878	R. norvegicus	Stc2	stanniocalcin 2	GO:0040015 negative regulation of multicellular organism growth;GO:2001256 regulation of store-operated calcium entry;GO:0002115 store-operated calcium entry	0.0	0.0	0.0	0.0	0.0	0.0	0.0	0.0	0.0	0.0	0.0	0.0	0.0	0.0	0.0	1.0	0.0	0.0	0.0	0.0
Cyp27b1	114700	symbol	R. norvegicus	114700	R. norvegicus	Cyp27b1	cytochrome P450, family 27, subfamily b, polypeptide 1	GO:0010956 negative regulation of calcidiol 1-monooxygenase activity;GO:0010979 regulation of vitamin D 24-hydroxylase activity;GO:0010980 positive regulation of vitamin D 24-hydroxylase activity	1.0	0.0	0.0	0.0	1.0	0.0	0.0	0.0	0.0	0.0	0.0	0.0	1.0	0.0	1.0	1.0	0.0	0.0	0.0	1.0
Fosb	100360880	symbol	R. norvegicus	100360880	R. norvegicus	Fosb	FosB proto-oncogene, AP-1 transcription factor subunit	GO:0051412 response to corticosterone;GO:0043278 response to morphine;GO:0014072 response to isoquinoline alkaloid	0.0	0.0	0.0	0.0	0.0	0.0	0.0	0.0	0.0	0.0	0.0	0.0	0.0	0.0	0.0	1.0	0.0	0.0	0.0	0.0
Lix1	292381	symbol	R. norvegicus	292381	R. norvegicus	Lix1	limb and CNS expressed 1	GO:0097352 autophagosome maturation;GO:0016236 macroautophagy;GO:0032984 protein-containing complex disassembly	0.0	0.0	0.0	0.0	0.0	0.0	0.0	0.0	0.0	0.0	0.0	0.0	0.0	0.0	0.0	0.0	0.0	0.0	0.0	0.0
Tbx4	303399	symbol	R. norvegicus	303399	R. norvegicus	Tbx4	T-box transcription factor 4	GO:1990401 embryonic lung development;GO:0035116 embryonic hindlimb morphogenesis;GO:0035137 hindlimb morphogenesis	0.0	0.0	0.0	0.0	0.0	0.0	0.0	0.0	0.0	0.0	0.0	0.0	0.0	0.0	0.0	0.0	0.0	0.0	0.0	0.0
Krt23	287678	symbol	R. norvegicus	287678	R. norvegicus	Krt23	keratin 23		0.0	0.0	0.0	0.0	0.0	0.0	0.0	0.0	0.0	0.0	0.0	0.0	0.0	0.0	0.0	0.0	0.0	0.0	0.0	0.0
Tekt4	302991	symbol	R. norvegicus	302991	R. norvegicus	Tekt4	tektin 4	GO:0060378 regulation of brood size;GO:0060294 cilium movement involved in cell motility;GO:0001539 cilium or flagellum-dependent cell motility	0.0	0.0	0.0	0.0	0.0	0.0	0.0	0.0	0.0	0.0	0.0	0.0	0.0	0.0	0.0	0.0	0.0	0.0	0.0	0.0
Ccn3	81526	symbol	R. norvegicus	81526	R. norvegicus	Ccn3	cellular communication network factor 3	GO:0071603 endothelial cell-cell adhesion;GO:1902731 negative regulation of chondrocyte proliferation;GO:1904057 negative regulation of sensory perception of pain	1.0	0.0	1.0	0.0	0.0	0.0	0.0	0.0	0.0	0.0	1.0	0.0	0.0	0.0	0.0	0.0	0.0	0.0	0.0	0.0
Sptbn4	308458	symbol	R. norvegicus	308458	R. norvegicus	Sptbn4	spectrin, beta, non-erythrocytic 4	GO:0045162 clustering of voltage-gated sodium channels;GO:0010459 negative regulation of heart rate;GO:0045161 neuronal ion channel clustering	0.0	0.0	0.0	0.0	0.0	0.0	0.0	0.0	0.0	0.0	0.0	0.0	0.0	0.0	0.0	0.0	0.0	0.0	0.0	0.0
Lgals3	83781	symbol	R. norvegicus	83781	R. norvegicus	Lgals3	galectin 3	GO:1903769 negative regulation of cell proliferation in bone marrow;GO:2000521 negative regulation of immunological synapse formation;GO:2001189 negative regulation of T cell activation via T cell receptor contact with antigen bound to MHC molecule on antigen presenting cell	1.0	1.0	0.0	0.0	1.0	1.0	0.0	1.0	0.0	1.0	1.0	0.0	0.0	0.0	0.0	0.0	1.0	0.0	1.0	1.0
Kif1a	363288	symbol	R. norvegicus	363288	R. norvegicus	Kif1a	kinesin family member 1A	GO:1990049 retrograde neuronal dense core vesicle transport;GO:1990048 anterograde neuronal dense core vesicle transport;GO:0022027 interkinetic nuclear migration	0.0	0.0	0.0	0.0	0.0	0.0	0.0	0.0	0.0	0.0	0.0	1.0	0.0	0.0	0.0	0.0	0.0	0.0	0.0	0.0
Dpf1	50545	symbol	R. norvegicus	50545	R. norvegicus	Dpf1	double PHD fingers 1	GO:0045944 positive regulation of transcription by RNA polymerase II;GO:0045892 negative regulation of transcription, DNA-templated;GO:1903507 negative regulation of nucleic acid-templated transcription	0.0	0.0	0.0	0.0	0.0	0.0	0.0	0.0	0.0	0.0	0.0	0.0	0.0	0.0	0.0	0.0	0.0	0.0	0.0	0.0
Nfasc	116690	symbol	R. norvegicus	116690	R. norvegicus	Nfasc	neurofascin	GO:0002175 protein localization to paranode region of axon;GO:0071205 protein localization to juxtaparanode region of axon;GO:0045162 clustering of voltage-gated sodium channels	0.0	0.0	0.0	0.0	0.0	0.0	0.0	0.0	0.0	0.0	1.0	1.0	0.0	0.0	0.0	0.0	0.0	0.0	0.0	0.0
Tnnc2	296369	symbol	R. norvegicus	296369	R. norvegicus	Tnnc2	troponin C2, fast skeletal type	GO:0003009 skeletal muscle contraction;GO:0050879 multicellular organismal movement;GO:0050881 musculoskeletal movement	0.0	0.0	0.0	0.0	0.0	0.0	0.0	0.0	0.0	0.0	0.0	0.0	0.0	0.0	0.0	0.0	0.0	0.0	0.0	0.0
Socs3	89829	symbol	R. norvegicus	89829	R. norvegicus	Socs3	suppressor of cytokine signaling 3	GO:0060708 spongiotrophoblast differentiation;GO:0042532 negative regulation of tyrosine phosphorylation of STAT protein;GO:0060670 branching involved in labyrinthine layer morphogenesis	0.0	0.0	1.0	0.0	0.0	0.0	0.0	0.0	0.0	0.0	0.0	1.0	0.0	0.0	1.0	1.0	0.0	0.0	0.0	0.0
Aqp4	25293	symbol	R. norvegicus	25293	R. norvegicus	Aqp4	aquaporin 4	GO:0060354 negative regulation of cell adhesion molecule production;GO:0033326 cerebrospinal fluid secretion;GO:0015670 carbon dioxide transport	0.0	1.0	0.0	0.0	1.0	0.0	0.0	0.0	0.0	0.0	0.0	0.0	1.0	0.0	1.0	1.0	0.0	0.0	0.0	0.0
Fbxo17	292757	symbol	R. norvegicus	292757	R. norvegicus	Fbxo17	F-box protein 17	GO:0006516 glycoprotein catabolic process;GO:0031146 SCF-dependent proteasomal ubiquitin-dependent protein catabolic process;GO:0030433 ubiquitin-dependent ERAD pathway	0.0	0.0	0.0	0.0	0.0	0.0	0.0	0.0	0.0	0.0	0.0	1.0	0.0	0.0	0.0	0.0	0.0	0.0	0.0	0.0
Bdnf	24225	symbol	R. norvegicus	24225	R. norvegicus	Bdnf	brain-derived neurotrophic factor	GO:0099083 retrograde trans-synaptic signaling by neuropeptide, modulating synaptic transmission;GO:0061193 taste bud development;GO:0099082 retrograde trans-synaptic signaling by neuropeptide	1.0	0.0	1.0	0.0	0.0	0.0	0.0	0.0	0.0	0.0	1.0	0.0	0.0	0.0	1.0	1.0	0.0	0.0	0.0	0.0
Spata31d1	498693	symbol	R. norvegicus	498693	R. norvegicus	Spata31d1	SPATA31 subfamily D member 1		0.0	0.0	0.0	0.0	0.0	0.0	0.0	0.0	0.0	0.0	0.0	0.0	0.0	0.0	0.0	0.0	0.0	0.0	0.0	0.0
Adam8	499285	symbol	R. norvegicus	499285	R. norvegicus	Adam8	ADAM metallopeptidase domain 8	GO:0072680 extracellular matrix-dependent thymocyte migration;GO:0072681 fibronectin-dependent thymocyte migration;GO:2000413 regulation of fibronectin-dependent thymocyte migration	1.0	1.0	1.0	0.0	1.0	0.0	1.0	0.0	1.0	1.0	1.0	0.0	0.0	0.0	0.0	0.0	0.0	1.0	0.0	0.0
Hspa1a	24472	symbol	R. norvegicus	24472	R. norvegicus	Hspa1a	heat shock protein family A (Hsp70) member 1A	GO:1902380 positive regulation of endoribonuclease activity;GO:0060699 regulation of endoribonuclease activity;GO:0070370 cellular heat acclimation	1.0	1.0	0.0	1.0	0.0	0.0	0.0	0.0	0.0	0.0	0.0	0.0	0.0	0.0	0.0	0.0	0.0	0.0	0.0	0.0
Muc4	303887	symbol	R. norvegicus	303887	R. norvegicus	Muc4	mucin 4, cell surface associated	GO:0002841 negative regulation of T cell mediated immune response to tumor cell;GO:0002853 negative regulation of T cell mediated cytotoxicity directed against tumor cell target;GO:0002419 T cell mediated cytotoxicity directed against tumor cell target	1.0	1.0	0.0	0.0	0.0	0.0	1.0	0.0	0.0	0.0	0.0	0.0	1.0	0.0	0.0	1.0	1.0	0.0	0.0	0.0
Il1rl2	171106	symbol	R. norvegicus	171106	R. norvegicus	Il1rl2	interleukin 1 receptor-like 2	GO:0045582 positive regulation of T cell differentiation;GO:0032755 positive regulation of interleukin-6 production;GO:0045621 positive regulation of lymphocyte differentiation	1.0	1.0	1.0	1.0	0.0	0.0	0.0	0.0	0.0	0.0	0.0	0.0	0.0	0.0	0.0	0.0	0.0	0.0	0.0	0.0
Rasal1	360814	symbol	R. norvegicus	360814	R. norvegicus	Rasal1	RAS protein activator like 1	GO:1903861 positive regulation of dendrite extension;GO:1903859 regulation of dendrite extension;GO:0097484 dendrite extension	0.0	0.0	0.0	0.0	0.0	0.0	0.0	0.0	0.0	0.0	0.0	0.0	0.0	0.0	0.0	0.0	0.0	0.0	0.0	0.0
Ccdc40	287867	symbol	R. norvegicus	287867	R. norvegicus	Ccdc40	coiled-coil domain containing 40	GO:0035469 determination of pancreatic left/right asymmetry;GO:0071910 determination of liver left/right asymmetry;GO:0071907 determination of digestive tract left/right asymmetry	0.0	0.0	0.0	0.0	0.0	0.0	0.0	0.0	0.0	0.0	0.0	0.0	0.0	0.0	0.0	0.0	0.0	0.0	0.0	0.0
Mir1249	100526607	symbol	R. norvegicus	100526607	R. norvegicus	Mir1249	microRNA 1249		0.0	0.0	0.0	0.0	0.0	0.0	0.0	0.0	0.0	0.0	0.0	0.0	0.0	0.0	0.0	0.0	0.0	0.0	0.0	0.0
Clec2d	113937	symbol	R. norvegicus	113937	R. norvegicus	Clec2d	C-type lectin domain family 2, member D	GO:0042270 protection from natural killer cell mediated cytotoxicity;GO:0045953 negative regulation of natural killer cell mediated cytotoxicity;GO:0002716 negative regulation of natural killer cell mediated immunity	1.0	1.0	1.0	0.0	1.0	0.0	1.0	0.0	0.0	0.0	0.0	0.0	0.0	0.0	0.0	0.0	1.0	0.0	0.0	0.0
Tnfsf8	683163	symbol	R. norvegicus	683163	R. norvegicus	Tnfsf8	TNF superfamily member 8	GO:0043374 CD8-positive, alpha-beta T cell differentiation;GO:0036037 CD8-positive, alpha-beta T cell activation;GO:0050830 defense response to Gram-positive bacterium	1.0	0.0	0.0	1.0	0.0	0.0	0.0	1.0	0.0	0.0	0.0	0.0	0.0	0.0	0.0	0.0	0.0	0.0	0.0	0.0
Trim15	100910806	symbol	R. norvegicus	100910806	R. norvegicus	Trim15	tripartite motif containing 15	GO:1901253 negative regulation of intracellular transport of viral material;GO:1901252 regulation of intracellular transport of viral material;GO:0075733 intracellular transport of virus	0.0	1.0	0.0	0.0	1.0	0.0	1.0	0.0	0.0	0.0	0.0	0.0	0.0	0.0	0.0	0.0	0.0	0.0	0.0	0.0
Npw	259224	symbol	R. norvegicus	259224	R. norvegicus	Npw	neuropeptide W	GO:0007218 neuropeptide signaling pathway;GO:0007631 feeding behavior;GO:0007610 behavior	0.0	0.0	0.0	1.0	0.0	0.0	0.0	0.0	0.0	0.0	0.0	0.0	0.0	0.0	0.0	0.0	0.0	0.0	0.0	0.0
Inka2	310764	symbol	R. norvegicus	310764	R. norvegicus	Inka2	inka box actin regulator 2	GO:0071901 negative regulation of protein serine/threonine kinase activity;GO:0006469 negative regulation of protein kinase activity;GO:0033673 negative regulation of kinase activity	0.0	0.0	0.0	0.0	0.0	0.0	0.0	0.0	1.0	0.0	0.0	0.0	0.0	0.0	0.0	0.0	0.0	0.0	0.0	0.0
Styk1	500340	symbol	R. norvegicus	500340	R. norvegicus	Styk1	serine/threonine/tyrosine kinase 1	GO:0007169 transmembrane receptor protein tyrosine kinase signaling pathway;GO:0045087 innate immune response;GO:0098542 defense response to other organism	0.0	0.0	0.0	0.0	1.0	0.0	0.0	0.0	0.0	0.0	0.0	0.0	0.0	0.0	0.0	0.0	0.0	0.0	0.0	0.0
RGD1308742	362120	symbol	R. norvegicus	362120	R. norvegicus	RGD1308742	similar to Complement C5 precursor		0.0	0.0	0.0	0.0	0.0	0.0	0.0	0.0	0.0	0.0	0.0	0.0	0.0	0.0	0.0	0.0	0.0	0.0	0.0	0.0
Etv4	360635	symbol	R. norvegicus	360635	R. norvegicus	Etv4	ETS variant transcription factor 4	GO:0033600 negative regulation of mammary gland epithelial cell proliferation;GO:0045618 positive regulation of keratinocyte differentiation;GO:0033599 regulation of mammary gland epithelial cell proliferation	1.0	0.0	0.0	0.0	0.0	0.0	0.0	0.0	0.0	0.0	1.0	0.0	0.0	0.0	0.0	0.0	0.0	0.0	0.0	1.0
Vtcn1	295322	symbol	R. norvegicus	295322	R. norvegicus	Vtcn1	V-set domain containing T cell activation inhibitor 1	GO:0001562 response to protozoan;GO:0032743 positive regulation of interleukin-2 production;GO:0032623 interleukin-2 production	1.0	1.0	0.0	0.0	0.0	1.0	0.0	0.0	0.0	0.0	0.0	1.0	0.0	0.0	0.0	0.0	0.0	0.0	0.0	0.0
Htr1b	25075	symbol	R. norvegicus	25075	R. norvegicus	Htr1b	5-hydroxytryptamine receptor 1B	GO:0071502 cellular response to temperature stimulus;GO:0014053 negative regulation of gamma-aminobutyric acid secretion;GO:0014063 negative regulation of serotonin secretion	0.0	0.0	0.0	1.0	0.0	0.0	0.0	0.0	0.0	0.0	0.0	0.0	0.0	0.0	0.0	1.0	0.0	0.0	1.0	0.0
Lif	60584	symbol	R. norvegicus	60584	R. norvegicus	Lif	LIF, interleukin 6 family cytokine	GO:1901676 positive regulation of histone H3-K27 acetylation;GO:0043974 histone H3-K27 acetylation;GO:1901674 regulation of histone H3-K27 acetylation	1.0	0.0	0.0	1.0	0.0	0.0	0.0	0.0	1.0	0.0	0.0	0.0	0.0	0.0	0.0	0.0	0.0	0.0	0.0	1.0
Cd44	25406	symbol	R. norvegicus	25406	R. norvegicus	Cd44	CD44 molecule (Indian blood group)	GO:1900623 regulation of monocyte aggregation;GO:1900625 positive regulation of monocyte aggregation;GO:0002901 mature B cell apoptotic process	1.0	0.0	1.0	1.0	0.0	0.0	0.0	1.0	1.0	0.0	0.0	0.0	1.0	1.0	0.0	1.0	0.0	1.0	0.0	0.0
Postn	361945	symbol	R. norvegicus	361945	R. norvegicus	Postn	periostin	GO:0071307 cellular response to vitamin K;GO:1990523 bone regeneration;GO:0032571 response to vitamin K	1.0	1.0	0.0	0.0	0.0	0.0	0.0	0.0	0.0	1.0	0.0	0.0	1.0	0.0	0.0	1.0	0.0	0.0	0.0	0.0
Ccr6	308163	symbol	R. norvegicus	308163	R. norvegicus	Ccr6	C-C motif chemokine receptor 6	GO:1904155 DN2 thymocyte differentiation;GO:1904156 DN3 thymocyte differentiation;GO:0060474 positive regulation of flagellated sperm motility involved in capacitation	1.0	1.0	1.0	1.0	0.0	0.0	1.0	1.0	0.0	1.0	1.0	0.0	0.0	0.0	0.0	0.0	0.0	0.0	0.0	0.0
Pou3f1	192110	symbol	R. norvegicus	192110	R. norvegicus	Pou3f1	POU class 3 homeobox 1	GO:0022011 myelination in peripheral nervous system;GO:0032292 peripheral nervous system axon ensheathment;GO:0014044 Schwann cell development	0.0	0.0	0.0	0.0	0.0	0.0	0.0	0.0	0.0	0.0	0.0	0.0	0.0	0.0	0.0	0.0	0.0	0.0	0.0	1.0
Tgm1	60335	symbol	R. norvegicus	60335	R. norvegicus	Tgm1	transglutaminase 1	GO:0010838 positive regulation of keratinocyte proliferation;GO:0031424 keratinization;GO:0018149 peptide cross-linking	0.0	0.0	0.0	0.0	0.0	0.0	0.0	0.0	0.0	0.0	0.0	0.0	0.0	0.0	0.0	0.0	0.0	0.0	0.0	1.0
Kndc1	361672	symbol	R. norvegicus	361672	R. norvegicus	Kndc1	kinase non-catalytic C-lobe domain containing 1	GO:0021684 cerebellar granular layer formation;GO:0021707 cerebellar granule cell differentiation;GO:0021683 cerebellar granular layer morphogenesis	0.0	0.0	0.0	0.0	0.0	0.0	0.0	0.0	0.0	0.0	0.0	0.0	0.0	0.0	0.0	0.0	0.0	0.0	0.0	0.0
Cd40lg	84349	symbol	R. norvegicus	84349	R. norvegicus	Cd40lg	CD40 ligand	GO:0033590 response to cobalamin;GO:2001200 positive regulation of dendritic cell differentiation;GO:2001198 regulation of dendritic cell differentiation	1.0	1.0	1.0	1.0	0.0	0.0	1.0	1.0	1.0	0.0	0.0	1.0	1.0	0.0	0.0	1.0	1.0	1.0	0.0	0.0
Scel	361086	symbol	R. norvegicus	361086	R. norvegicus	Scel	sciellin	GO:0090263 positive regulation of canonical Wnt signaling pathway;GO:0030216 keratinocyte differentiation;GO:0030177 positive regulation of Wnt signaling pathway	0.0	0.0	0.0	0.0	0.0	0.0	0.0	0.0	0.0	0.0	0.0	0.0	0.0	0.0	0.0	0.0	0.0	0.0	0.0	1.0
Lypd3	60378	symbol	R. norvegicus	60378	R. norvegicus	Lypd3	Ly6/Plaur domain containing 3	GO:0007160 cell-matrix adhesion;GO:0031589 cell-substrate adhesion;GO:0007155 cell adhesion	0.0	0.0	0.0	0.0	0.0	0.0	0.0	0.0	0.0	0.0	0.0	0.0	0.0	0.0	0.0	0.0	0.0	0.0	0.0	0.0
Gprc5a	312790	symbol	R. norvegicus	312790	R. norvegicus	Gprc5a	G protein-coupled receptor, class C, group 5, member A	GO:0007175 negative regulation of epidermal growth factor-activated receptor activity;GO:0042059 negative regulation of epidermal growth factor receptor signaling pathway;GO:0007176 regulation of epidermal growth factor-activated receptor activity	0.0	0.0	0.0	0.0	0.0	0.0	0.0	0.0	1.0	0.0	0.0	0.0	0.0	0.0	0.0	0.0	0.0	0.0	0.0	0.0
Gabrp	81658	symbol	R. norvegicus	81658	R. norvegicus	Gabrp	gamma-aminobutyric acid type A receptor subunit pi	GO:1902476 chloride transmembrane transport;GO:0006821 chloride transport;GO:0098661 inorganic anion transmembrane transport	0.0	0.0	0.0	0.0	0.0	0.0	0.0	0.0	0.0	0.0	0.0	0.0	0.0	0.0	0.0	0.0	0.0	0.0	0.0	0.0
Atf3	25389	symbol	R. norvegicus	25389	R. norvegicus	Atf3	activating transcription factor 3	GO:1903984 positive regulation of TRAIL-activated apoptotic signaling pathway;GO:1903121 regulation of TRAIL-activated apoptotic signaling pathway;GO:0036462 TRAIL-activated apoptotic signaling pathway	0.0	0.0	0.0	0.0	0.0	0.0	0.0	0.0	1.0	0.0	0.0	0.0	0.0	0.0	0.0	1.0	0.0	1.0	0.0	0.0
Sfn	313017	symbol	R. norvegicus	313017	R. norvegicus	Sfn	stratifin	GO:0010481 epidermal cell division;GO:0010482 regulation of epidermal cell division;GO:0010839 negative regulation of keratinocyte proliferation	1.0	0.0	0.0	0.0	0.0	0.0	0.0	0.0	1.0	0.0	0.0	0.0	1.0	0.0	0.0	0.0	0.0	0.0	0.0	1.0
Scara5	305974	symbol	R. norvegicus	305974	R. norvegicus	Scara5	scavenger receptor class A, member 5	GO:0070207 protein homotrimerization;GO:0070206 protein trimerization;GO:0034755 iron ion transmembrane transport	0.0	0.0	0.0	0.0	0.0	0.0	0.0	0.0	0.0	0.0	0.0	0.0	0.0	0.0	0.0	0.0	0.0	0.0	0.0	0.0
Pcsk9	298296	symbol	R. norvegicus	298296	R. norvegicus	Pcsk9	proprotein convertase subtilisin/kexin type 9	GO:1905596 negative regulation of low-density lipoprotein particle receptor binding;GO:1905595 regulation of low-density lipoprotein particle receptor binding;GO:0032378 negative regulation of intracellular lipid transport	0.0	0.0	0.0	0.0	0.0	0.0	0.0	0.0	0.0	0.0	0.0	0.0	0.0	0.0	0.0	1.0	0.0	1.0	1.0	0.0
Pycr1	287877	symbol	R. norvegicus	287877	R. norvegicus	Pycr1	pyrroline-5-carboxylate reductase 1	GO:0006561 proline biosynthetic process;GO:0055129 L-proline biosynthetic process;GO:0006560 proline metabolic process	0.0	0.0	0.0	0.0	0.0	0.0	0.0	0.0	0.0	0.0	0.0	0.0	0.0	0.0	0.0	0.0	0.0	0.0	0.0	0.0
Slc35g1	294072	symbol	R. norvegicus	294072	R. norvegicus	Slc35g1	solute carrier family 35, member G1	GO:1990034 calcium ion export across plasma membrane;GO:1901660 calcium ion export;GO:0070839 metal ion export	0.0	0.0	0.0	0.0	0.0	0.0	0.0	0.0	0.0	0.0	0.0	0.0	0.0	0.0	0.0	0.0	0.0	0.0	0.0	0.0
Fam89a	361441	symbol	R. norvegicus	361441	R. norvegicus	Fam89a	family with sequence similarity 89, member A		0.0	0.0	0.0	0.0	0.0	0.0	0.0	0.0	0.0	0.0	0.0	0.0	0.0	0.0	0.0	0.0	0.0	0.0	0.0	0.0
Cd80	25408	symbol	R. norvegicus	25408	R. norvegicus	Cd80	Cd80 molecule	GO:0046641 positive regulation of alpha-beta T cell proliferation;GO:0031295 T cell costimulation;GO:0031294 lymphocyte costimulation	1.0	0.0	0.0	0.0	0.0	0.0	0.0	1.0	0.0	0.0	0.0	1.0	0.0	0.0	1.0	0.0	0.0	0.0	0.0	0.0
Armh4	361032	symbol	R. norvegicus	361032	R. norvegicus	Armh4	armadillo-like helical domain containing 4		0.0	0.0	0.0	0.0	0.0	0.0	0.0	0.0	0.0	0.0	0.0	0.0	0.0	0.0	0.0	0.0	0.0	0.0	0.0	0.0
Arl4a	29308	symbol	R. norvegicus	29308	R. norvegicus	Arl4a	ADP-ribosylation factor like GTPase 4A	GO:0050873 brown fat cell differentiation;GO:0045444 fat cell differentiation;GO:0006886 intracellular protein transport	0.0	0.0	0.0	0.0	0.0	0.0	0.0	0.0	0.0	0.0	0.0	0.0	0.0	0.0	0.0	0.0	0.0	0.0	0.0	0.0
Sdcbp2	311532	symbol	R. norvegicus	311532	R. norvegicus	Sdcbp2	syndecan binding protein 2	GO:0008283 cell population proliferation;GO:0009987 cellular process	0.0	0.0	0.0	0.0	0.0	0.0	0.0	0.0	0.0	0.0	0.0	0.0	0.0	0.0	0.0	0.0	0.0	0.0	0.0	0.0
Gtse1	300126	symbol	R. norvegicus	300126	R. norvegicus	Gtse1	G-2 and S-phase expressed 1		0.0	0.0	0.0	0.0	0.0	0.0	0.0	0.0	0.0	0.0	0.0	0.0	0.0	0.0	0.0	0.0	0.0	0.0	0.0	0.0
Adra1d	29413	symbol	R. norvegicus	29413	R. norvegicus	Adra1d	adrenoceptor alpha 1D	GO:0001986 negative regulation of the force of heart contraction involved in baroreceptor response to increased systemic arterial blood pressure;GO:0001983 baroreceptor response to increased systemic arterial blood pressure;GO:0001994 norepinephrine-epinephrine vasoconstriction involved in regulation of systemic arterial blood pressure	0.0	0.0	0.0	1.0	0.0	0.0	0.0	0.0	1.0	0.0	0.0	0.0	0.0	0.0	0.0	0.0	0.0	0.0	0.0	0.0
Cxcr2	29385	symbol	R. norvegicus	29385	R. norvegicus	Cxcr2	C-X-C motif chemokine receptor 2	GO:0038112 interleukin-8-mediated signaling pathway;GO:0098758 response to interleukin-8;GO:0098759 cellular response to interleukin-8	0.0	0.0	1.0	1.0	0.0	0.0	1.0	0.0	0.0	1.0	1.0	0.0	0.0	0.0	0.0	0.0	0.0	1.0	0.0	0.0
Wnt7b	315196	symbol	R. norvegicus	315196	R. norvegicus	Wnt7b	Wnt family member 7B	GO:0036516 chemoattraction of dopaminergic neuron axon;GO:0072060 outer medullary collecting duct development;GO:0072054 renal outer medulla development	0.0	0.0	0.0	0.0	0.0	0.0	0.0	0.0	1.0	0.0	1.0	0.0	0.0	0.0	1.0	0.0	0.0	0.0	0.0	1.0
Kng2	24903	symbol	R. norvegicus	24903	R. norvegicus	Kng2	kininogen 2	GO:0002542 Factor XII activation;GO:0002254 kinin cascade;GO:0002353 plasma kallikrein-kinin cascade	1.0	0.0	1.0	0.0	0.0	0.0	0.0	0.0	1.0	0.0	0.0	0.0	1.0	0.0	0.0	0.0	1.0	0.0	0.0	0.0
Bex1	501625	symbol	R. norvegicus	501625	R. norvegicus	Bex1	brain expressed, X-linked 1	GO:0002052 positive regulation of neuroblast proliferation;GO:0048011 neurotrophin TRK receptor signaling pathway;GO:1902692 regulation of neuroblast proliferation	0.0	0.0	0.0	0.0	0.0	0.0	0.0	0.0	0.0	0.0	0.0	0.0	0.0	0.0	0.0	0.0	0.0	0.0	0.0	0.0
Cd69	29187	symbol	R. norvegicus	29187	R. norvegicus	Cd69	Cd69 molecule	GO:0001867 complement activation, lectin pathway;GO:0006956 complement activation;GO:0035690 cellular response to drug	0.0	1.0	0.0	0.0	1.0	1.0	0.0	0.0	0.0	0.0	0.0	0.0	0.0	0.0	0.0	1.0	0.0	0.0	0.0	0.0
Gdf6	252834	symbol	R. norvegicus	252834	R. norvegicus	Gdf6	growth differentiation factor 6	GO:0035788 cell migration involved in metanephros development;GO:1990009 retinal cell apoptotic process;GO:0035787 cell migration involved in kidney development	0.0	0.0	0.0	0.0	0.0	0.0	0.0	0.0	1.0	0.0	0.0	0.0	0.0	0.0	0.0	0.0	0.0	0.0	0.0	0.0
Slc25a25	246771	symbol	R. norvegicus	246771	R. norvegicus	Slc25a25	solute carrier family 25 member 25	GO:0015867 ATP transport;GO:0051503 adenine nucleotide transport;GO:0015868 purine ribonucleotide transport	0.0	0.0	0.0	0.0	0.0	0.0	0.0	0.0	0.0	0.0	0.0	0.0	0.0	0.0	0.0	1.0	0.0	0.0	0.0	0.0
Wfdc10	685216	gene_synonym	R. norvegicus	685216	R. norvegicus	Wfdc10a	WAP four-disulfide core domain 10A	GO:0019731 antibacterial humoral response;GO:0019730 antimicrobial humoral response;GO:0006959 humoral immune response	0.0	0.0	0.0	0.0	1.0	0.0	0.0	0.0	0.0	0.0	0.0	0.0	0.0	0.0	0.0	0.0	0.0	0.0	0.0	0.0
Hcn4	59266	symbol	R. norvegicus	59266	R. norvegicus	Hcn4	hyperpolarization activated cyclic nucleotide-gated potassium channel 4	GO:0086046 membrane depolarization during SA node cell action potential;GO:0098909 regulation of cardiac muscle cell action potential involved in regulation of contraction;GO:0071321 cellular response to cGMP	0.0	0.0	0.0	0.0	0.0	0.0	0.0	0.0	0.0	0.0	0.0	0.0	0.0	0.0	1.0	1.0	0.0	0.0	0.0	0.0
Serpinb5	116589	symbol	R. norvegicus	116589	R. norvegicus	Serpinb5	serpin family B member 5	GO:0060512 prostate gland morphogenesis;GO:0030850 prostate gland development;GO:0022612 gland morphogenesis	0.0	0.0	0.0	0.0	0.0	0.0	0.0	0.0	0.0	0.0	0.0	0.0	0.0	0.0	0.0	0.0	0.0	0.0	0.0	0.0
Morn3	687615	symbol	R. norvegicus	687615	R. norvegicus	Morn3	MORN repeat containing 3		0.0	0.0	0.0	0.0	0.0	0.0	0.0	0.0	0.0	0.0	0.0	0.0	0.0	0.0	0.0	0.0	0.0	0.0	0.0	0.0
Chac1	362196	symbol	R. norvegicus	362196	R. norvegicus	Chac1	ChaC glutathione-specific gamma-glutamylcyclotransferase 1	GO:0006751 glutathione catabolic process;GO:0044273 sulfur compound catabolic process;GO:0042219 cellular modified amino acid catabolic process	0.0	0.0	0.0	0.0	0.0	0.0	0.0	0.0	0.0	0.0	0.0	0.0	0.0	0.0	0.0	0.0	0.0	0.0	0.0	0.0
Srpk3	293854	symbol	R. norvegicus	293854	R. norvegicus	Srpk3	SRSF protein kinase 3	GO:0007519 skeletal muscle tissue development;GO:0060538 skeletal muscle organ development;GO:0007517 muscle organ development	0.0	0.0	0.0	0.0	0.0	0.0	0.0	0.0	0.0	0.0	0.0	0.0	0.0	0.0	0.0	0.0	0.0	0.0	0.0	0.0
Micalcl	293180	symbol	R. norvegicus	293180	R. norvegicus	Micalcl	MICAL C-terminal like	GO:0007283 spermatogenesis;GO:0048232 male gamete generation;GO:0030036 actin cytoskeleton organization	0.0	0.0	0.0	0.0	0.0	0.0	0.0	0.0	0.0	0.0	0.0	0.0	0.0	0.0	0.0	0.0	0.0	0.0	0.0	0.0
Ankrd29	498823	symbol	R. norvegicus	498823	R. norvegicus	Ankrd29	ankyrin repeat domain 29		0.0	0.0	0.0	0.0	0.0	0.0	0.0	0.0	0.0	0.0	0.0	0.0	0.0	0.0	0.0	0.0	0.0	0.0	0.0	0.0
Cblc	292699	symbol	R. norvegicus	292699	R. norvegicus	Cblc	Cbl proto-oncogene C	GO:0007175 negative regulation of epidermal growth factor-activated receptor activity;GO:0042059 negative regulation of epidermal growth factor receptor signaling pathway;GO:0007176 regulation of epidermal growth factor-activated receptor activity	0.0	0.0	0.0	0.0	0.0	0.0	0.0	0.0	1.0	0.0	0.0	0.0	0.0	0.0	0.0	0.0	0.0	0.0	0.0	0.0
Nkpd1	680440	symbol	R. norvegicus	680440	R. norvegicus	Nkpd1	NTPase, KAP family P-loop domain containing 1		0.0	0.0	0.0	0.0	0.0	0.0	0.0	0.0	0.0	0.0	0.0	0.0	0.0	0.0	0.0	0.0	0.0	0.0	0.0	0.0
Rgs16	360857	symbol	R. norvegicus	360857	R. norvegicus	Rgs16	regulator of G-protein signaling 16	GO:0043547 positive regulation of GTPase activity;GO:0043087 regulation of GTPase activity;GO:0051345 positive regulation of hydrolase activity	0.0	0.0	0.0	0.0	0.0	0.0	0.0	0.0	0.0	0.0	0.0	0.0	0.0	0.0	0.0	0.0	0.0	0.0	0.0	0.0
Micall2	288515	symbol	R. norvegicus	288515	R. norvegicus	Micall2	MICAL-like 2	GO:1903955 positive regulation of protein targeting to mitochondrion;GO:1903749 positive regulation of establishment of protein localization to mitochondrion;GO:1903214 regulation of protein targeting to mitochondrion	0.0	0.0	0.0	0.0	0.0	0.0	0.0	0.0	0.0	0.0	0.0	0.0	0.0	0.0	0.0	0.0	0.0	0.0	0.0	0.0
Chst5	307859	symbol	R. norvegicus	307859	R. norvegicus	Chst5	carbohydrate sulfotransferase 5	GO:0018146 keratan sulfate biosynthetic process;GO:0042339 keratan sulfate metabolic process;GO:0006044 N-acetylglucosamine metabolic process	0.0	0.0	0.0	0.0	0.0	0.0	0.0	0.0	0.0	0.0	0.0	0.0	0.0	0.0	0.0	0.0	0.0	0.0	0.0	0.0
Foxp3	317382	symbol	R. norvegicus	317382	R. norvegicus	Foxp3	forkhead box P3	GO:0002849 regulation of peripheral T cell tolerance induction;GO:0002851 positive regulation of peripheral T cell tolerance induction;GO:0002458 peripheral T cell tolerance induction	1.0	1.0	1.0	0.0	0.0	1.0	1.0	1.0	0.0	0.0	0.0	0.0	0.0	0.0	1.0	0.0	0.0	0.0	0.0	1.0
Selp	25651	symbol	R. norvegicus	25651	R. norvegicus	Selp	selectin P	GO:0010572 positive regulation of platelet activation;GO:1903238 positive regulation of leukocyte tethering or rolling;GO:1903236 regulation of leukocyte tethering or rolling	1.0	0.0	1.0	0.0	0.0	0.0	0.0	0.0	0.0	1.0	1.0	1.0	1.0	0.0	1.0	0.0	0.0	0.0	0.0	0.0
Mmp12	117033	symbol	R. norvegicus	117033	R. norvegicus	Mmp12	matrix metallopeptidase 12	GO:1904905 negative regulation of endothelial cell-matrix adhesion via fibronectin;GO:0060309 elastin catabolic process;GO:0060435 bronchiole development	1.0	1.0	1.0	1.0	1.0	0.0	1.0	0.0	0.0	0.0	0.0	0.0	1.0	0.0	0.0	1.0	0.0	0.0	0.0	0.0
Clcn1	25688	symbol	R. norvegicus	25688	R. norvegicus	Clcn1	chloride voltage-gated channel 1	GO:0019227 neuronal action potential propagation;GO:0098870 action potential propagation;GO:0019226 transmission of nerve impulse	0.0	0.0	0.0	0.0	0.0	0.0	0.0	0.0	0.0	0.0	0.0	0.0	0.0	0.0	0.0	0.0	0.0	0.0	0.0	0.0
B4galnt4	309105	symbol	R. norvegicus	309105	R. norvegicus	B4galnt4	beta-1,4-N-acetyl-galactosaminyl transferase 4	GO:0018215 protein phosphopantetheinylation;GO:0006464 cellular protein modification process;GO:0036211 protein modification process	0.0	0.0	0.0	0.0	0.0	0.0	0.0	0.0	0.0	0.0	0.0	0.0	0.0	0.0	0.0	0.0	0.0	0.0	0.0	0.0
Crlf1	290655	symbol	R. norvegicus	290655	R. norvegicus	Crlf1	cytokine receptor-like factor 1	GO:2000672 negative regulation of motor neuron apoptotic process;GO:2000671 regulation of motor neuron apoptotic process;GO:0097049 motor neuron apoptotic process	0.0	0.0	0.0	1.0	0.0	0.0	0.0	0.0	0.0	0.0	0.0	0.0	0.0	0.0	0.0	0.0	0.0	0.0	0.0	0.0
Klf5	84410	symbol	R. norvegicus	84410	R. norvegicus	Klf5	Kruppel-like factor 5	GO:0061586 positive regulation of transcription by transcription factor localization;GO:0099156 cell-cell signaling via exosome;GO:2000723 negative regulation of cardiac vascular smooth muscle cell differentiation	0.0	0.0	0.0	0.0	0.0	0.0	0.0	0.0	0.0	0.0	0.0	0.0	0.0	0.0	0.0	1.0	0.0	0.0	0.0	1.0
Spink3	24833	gene_synonym	R. norvegicus	24833	R. norvegicus	Spink1	serine peptidase inhibitor, Kazal type 1	GO:0090187 positive regulation of pancreatic juice secretion;GO:0010751 negative regulation of nitric oxide mediated signal transduction;GO:1900004 negative regulation of serine-type endopeptidase activity	0.0	0.0	0.0	0.0	0.0	0.0	0.0	0.0	0.0	0.0	0.0	0.0	1.0	0.0	0.0	1.0	0.0	0.0	0.0	0.0
Capg	297339	symbol	R. norvegicus	297339	R. norvegicus	Capg	capping actin protein, gelsolin like	GO:0071803 positive regulation of podosome assembly;GO:0051014 actin filament severing;GO:0071801 regulation of podosome assembly	0.0	0.0	0.0	0.0	1.0	0.0	0.0	0.0	0.0	0.0	0.0	0.0	0.0	0.0	0.0	0.0	0.0	0.0	0.0	0.0
Egr3	25148	symbol	R. norvegicus	25148	R. norvegicus	Egr3	early growth response 3	GO:0033089 positive regulation of T cell differentiation in thymus;GO:0045586 regulation of gamma-delta T cell differentiation;GO:0046643 regulation of gamma-delta T cell activation	1.0	0.0	0.0	0.0	0.0	0.0	0.0	0.0	0.0	0.0	1.0	0.0	0.0	0.0	0.0	0.0	0.0	0.0	0.0	0.0
Pmaip1	492821	symbol	R. norvegicus	492821	R. norvegicus	Pmaip1	phorbol-12-myristate-13-acetate-induced protein 1	GO:1900739 regulation of protein insertion into mitochondrial membrane involved in apoptotic signaling pathway;GO:1900740 positive regulation of protein insertion into mitochondrial membrane involved in apoptotic signaling pathway;GO:0001844 protein insertion into mitochondrial membrane involved in apoptotic signaling pathway	1.0	1.0	0.0	0.0	0.0	0.0	0.0	0.0	0.0	0.0	0.0	0.0	0.0	0.0	0.0	1.0	0.0	1.0	0.0	0.0
Cd3d	25710	symbol	R. norvegicus	25710	R. norvegicus	Cd3d	CD3d molecule	GO:0045059 positive thymic T cell selection;GO:0045061 thymic T cell selection;GO:0043368 positive T cell selection	1.0	1.0	0.0	0.0	0.0	0.0	0.0	0.0	0.0	0.0	0.0	1.0	0.0	1.0	0.0	0.0	0.0	0.0	0.0	0.0
Trib3	246273	symbol	R. norvegicus	246273	R. norvegicus	Trib3	tribbles pseudokinase 3	GO:0045717 negative regulation of fatty acid biosynthetic process;GO:0051443 positive regulation of ubiquitin-protein transferase activity;GO:0045922 negative regulation of fatty acid metabolic process	0.0	0.0	0.0	0.0	0.0	0.0	0.0	0.0	1.0	0.0	0.0	1.0	0.0	0.0	0.0	0.0	0.0	0.0	0.0	0.0
Cyp11a1	29680	symbol	R. norvegicus	29680	R. norvegicus	Cyp11a1	cytochrome P450, family 11, subfamily a, polypeptide 1	GO:0060014 granulosa cell differentiation;GO:0018963 phthalate metabolic process;GO:0033595 response to genistein	0.0	0.0	0.0	0.0	0.0	0.0	0.0	0.0	0.0	0.0	0.0	0.0	0.0	0.0	1.0	1.0	0.0	0.0	0.0	1.0
Itga2	170921	symbol	R. norvegicus	170921	R. norvegicus	Itga2	integrin subunit alpha 2	GO:0033343 positive regulation of collagen binding;GO:0033341 regulation of collagen binding;GO:0010694 positive regulation of alkaline phosphatase activity	1.0	0.0	1.0	0.0	0.0	0.0	1.0	0.0	0.0	1.0	1.0	0.0	1.0	1.0	1.0	1.0	0.0	0.0	1.0	1.0
Itgb4	25724	symbol	R. norvegicus	25724	R. norvegicus	Itgb4	integrin subunit beta 4	GO:0032290 peripheral nervous system myelin formation;GO:0031581 hemidesmosome assembly;GO:0035878 nail development	0.0	0.0	0.0	0.0	0.0	0.0	0.0	0.0	0.0	0.0	0.0	0.0	1.0	0.0	0.0	0.0	0.0	0.0	0.0	0.0
Epdr1	291180	symbol	R. norvegicus	291180	R. norvegicus	Epdr1	ependymin related 1	GO:1990764 myofibroblast contraction;GO:0070252 actin-mediated cell contraction;GO:0030048 actin filament-based movement	0.0	0.0	0.0	0.0	0.0	0.0	0.0	0.0	0.0	0.0	0.0	0.0	0.0	0.0	0.0	0.0	0.0	0.0	0.0	0.0
Rundc3a	303569	symbol	R. norvegicus	303569	R. norvegicus	Rundc3a	RUN domain containing 3A	GO:0010753 positive regulation of cGMP-mediated signaling;GO:0010752 regulation of cGMP-mediated signaling;GO:0019934 cGMP-mediated signaling	0.0	0.0	0.0	0.0	0.0	0.0	0.0	0.0	0.0	0.0	0.0	0.0	0.0	0.0	0.0	0.0	0.0	0.0	0.0	0.0
Rtn4rl2	311169	symbol	R. norvegicus	311169	R. norvegicus	Rtn4rl2	reticulon 4 receptor-like 2	GO:0022038 corpus callosum development;GO:0010977 negative regulation of neuron projection development;GO:0031345 negative regulation of cell projection organization	0.0	0.0	0.0	0.0	0.0	0.0	0.0	0.0	0.0	0.0	0.0	0.0	0.0	0.0	0.0	0.0	0.0	0.0	0.0	0.0
Upk3bl1	367994	symbol	R. norvegicus	367994	R. norvegicus	Upk3bl1	uroplakin 3B like 1		0.0	0.0	0.0	0.0	0.0	0.0	0.0	0.0	0.0	0.0	0.0	0.0	0.0	0.0	0.0	0.0	0.0	0.0	0.0	0.0
Wnt7a	114850	symbol	R. norvegicus	114850	R. norvegicus	Wnt7a	Wnt family member 7A	GO:0045167 asymmetric protein localization involved in cell fate determination;GO:1904891 positive regulation of excitatory synapse assembly;GO:0014834 skeletal muscle satellite cell maintenance involved in skeletal muscle regeneration	0.0	0.0	0.0	0.0	0.0	0.0	0.0	0.0	1.0	1.0	0.0	0.0	1.0	0.0	0.0	0.0	0.0	0.0	1.0	1.0
Phlda3	363989	symbol	R. norvegicus	363989	R. norvegicus	Phlda3	pleckstrin homology-like domain, family A, member 3	GO:0042771 intrinsic apoptotic signaling pathway in response to DNA damage by p53 class mediator;GO:0051898 negative regulation of protein kinase B signaling;GO:0072332 intrinsic apoptotic signaling pathway by p53 class mediator	0.0	0.0	0.0	0.0	0.0	0.0	0.0	0.0	0.0	0.0	0.0	0.0	0.0	0.0	0.0	0.0	0.0	1.0	0.0	0.0
Cd101	310727	symbol	R. norvegicus	310727	R. norvegicus	Cd101	CD101 molecule	GO:0002763 positive regulation of myeloid leukocyte differentiation;GO:0045639 positive regulation of myeloid cell differentiation;GO:0002761 regulation of myeloid leukocyte differentiation	1.0	0.0	0.0	0.0	0.0	0.0	0.0	0.0	0.0	0.0	0.0	1.0	0.0	0.0	0.0	0.0	0.0	0.0	0.0	0.0
Ctcfl	100360757	symbol	R. norvegicus	100360757	R. norvegicus	Ctcfl	CCCTC-binding factor like	GO:0006349 regulation of gene expression by genetic imprinting;GO:0043046 DNA methylation involved in gamete generation;GO:0051569 regulation of histone H3-K4 methylation	0.0	0.0	0.0	0.0	0.0	0.0	0.0	0.0	0.0	0.0	0.0	0.0	0.0	0.0	0.0	0.0	0.0	0.0	0.0	0.0
Gjb5	29586	symbol	R. norvegicus	29586	R. norvegicus	Gjb5	gap junction protein, beta 5	GO:0060708 spongiotrophoblast differentiation;GO:1905867 epididymis development;GO:0060712 spongiotrophoblast layer development	0.0	0.0	0.0	0.0	0.0	0.0	0.0	0.0	0.0	0.0	0.0	0.0	0.0	0.0	0.0	0.0	0.0	0.0	0.0	0.0
Disp2	311324	symbol	R. norvegicus	311324	R. norvegicus	Disp2	dispatched RND transporter family member 2		0.0	0.0	0.0	0.0	0.0	0.0	0.0	0.0	0.0	0.0	0.0	0.0	0.0	0.0	0.0	0.0	0.0	0.0	0.0	0.0
Slco4a1	171144	symbol	R. norvegicus	171144	R. norvegicus	Slco4a1	solute carrier organic anion transporter family, member 4a1	GO:0070327 thyroid hormone transport;GO:0043252 sodium-independent organic anion transport;GO:0042403 thyroid hormone metabolic process	0.0	0.0	0.0	0.0	0.0	0.0	0.0	0.0	0.0	0.0	0.0	0.0	0.0	0.0	0.0	0.0	0.0	0.0	0.0	0.0
Lcn2	170496	symbol	R. norvegicus	170496	R. norvegicus	Lcn2	lipocalin 2	GO:0015891 siderophore transport;GO:0010046 response to mycotoxin;GO:0097577 sequestering of iron ion	0.0	0.0	0.0	0.0	1.0	0.0	0.0	0.0	0.0	0.0	0.0	0.0	0.0	0.0	1.0	1.0	0.0	0.0	0.0	0.0
Inhbb	25196	symbol	R. norvegicus	25196	R. norvegicus	Inhbb	inhibin subunit beta B	GO:0032605 hepatocyte growth factor production;GO:0032646 regulation of hepatocyte growth factor production;GO:0032686 negative regulation of hepatocyte growth factor production	0.0	1.0	0.0	0.0	0.0	0.0	0.0	0.0	0.0	0.0	0.0	0.0	1.0	0.0	1.0	1.0	0.0	1.0	0.0	0.0
Nags	303563	symbol	R. norvegicus	303563	R. norvegicus	Nags	N-acetylglutamate synthase	GO:0006526 arginine biosynthetic process;GO:0009084 glutamine family amino acid biosynthetic process;GO:0006525 arginine metabolic process	0.0	0.0	0.0	0.0	0.0	0.0	0.0	0.0	0.0	0.0	0.0	0.0	0.0	0.0	0.0	0.0	0.0	0.0	0.0	0.0
Cbarp	314622	symbol	R. norvegicus	314622	R. norvegicus	Cbarp	CACN subunit beta associated regulatory protein	GO:0045955 negative regulation of calcium ion-dependent exocytosis;GO:1901386 negative regulation of voltage-gated calcium channel activity;GO:1903306 negative regulation of regulated secretory pathway	0.0	0.0	0.0	0.0	0.0	0.0	0.0	0.0	0.0	0.0	0.0	0.0	0.0	0.0	0.0	0.0	0.0	0.0	1.0	0.0
Thegl	498350	symbol	R. norvegicus	498350	R. norvegicus	Thegl	theg spermatid protein-like		0.0	0.0	0.0	0.0	0.0	0.0	0.0	0.0	0.0	0.0	0.0	0.0	0.0	0.0	0.0	0.0	0.0	0.0	0.0	0.0
Tmie	501061	symbol	R. norvegicus	501061	R. norvegicus	Tmie	transmembrane inner ear	GO:0042472 inner ear morphogenesis;GO:0042471 ear morphogenesis;GO:0007605 sensory perception of sound	0.0	0.0	0.0	0.0	0.0	0.0	0.0	0.0	0.0	0.0	0.0	0.0	0.0	0.0	0.0	0.0	0.0	0.0	0.0	0.0
Icos	64545	symbol	R. norvegicus	64545	R. norvegicus	Icos	inducible T-cell co-stimulator	GO:0002517 T cell tolerance induction;GO:0002507 tolerance induction;GO:0031295 T cell costimulation	1.0	0.0	0.0	0.0	0.0	0.0	0.0	0.0	0.0	0.0	0.0	1.0	0.0	0.0	0.0	0.0	0.0	0.0	0.0	0.0
Shisal1	500913	symbol	R. norvegicus	500913	R. norvegicus	Shisal1	shisa like 1		0.0	0.0	0.0	0.0	0.0	0.0	0.0	0.0	0.0	0.0	0.0	0.0	0.0	0.0	0.0	0.0	0.0	0.0	0.0	0.0
Syt12	191595	symbol	R. norvegicus	191595	R. norvegicus	Syt12	synaptotagmin 12	GO:0048792 spontaneous exocytosis of neurotransmitter;GO:0014046 dopamine secretion;GO:0014059 regulation of dopamine secretion	0.0	0.0	0.0	0.0	0.0	0.0	0.0	0.0	0.0	0.0	0.0	0.0	0.0	0.0	0.0	0.0	0.0	0.0	1.0	0.0
C4b	406161	symbol	R. norvegicus	406161	R. norvegicus	C4b	complement C4B (Chido blood group)	GO:2000427 positive regulation of apoptotic cell clearance;GO:2000425 regulation of apoptotic cell clearance;GO:0032490 detection of molecule of bacterial origin	0.0	1.0	1.0	0.0	1.0	1.0	0.0	0.0	0.0	0.0	0.0	0.0	0.0	0.0	1.0	0.0	0.0	0.0	1.0	0.0
Ppl	302934	symbol	R. norvegicus	302934	R. norvegicus	Ppl	periplakin	GO:0045104 intermediate filament cytoskeleton organization;GO:0045103 intermediate filament-based process;GO:0009612 response to mechanical stimulus	0.0	0.0	0.0	0.0	0.0	0.0	0.0	0.0	0.0	0.0	0.0	0.0	1.0	0.0	0.0	0.0	0.0	0.0	0.0	0.0
Tnfrsf12a	302965	symbol	R. norvegicus	302965	R. norvegicus	Tnfrsf12a	TNF receptor superfamily member 12A	GO:0006931 substrate-dependent cell migration, cell attachment to substrate;GO:0006929 substrate-dependent cell migration;GO:0045773 positive regulation of axon extension	0.0	0.0	0.0	1.0	0.0	0.0	0.0	0.0	0.0	0.0	0.0	0.0	1.0	0.0	0.0	0.0	0.0	1.0	0.0	0.0
Cdh17	117048	symbol	R. norvegicus	117048	R. norvegicus	Cdh17	cadherin 17	GO:0033626 positive regulation of integrin activation by cell surface receptor linked signal transduction;GO:0002314 germinal center B cell differentiation;GO:0002315 marginal zone B cell differentiation	1.0	1.0	0.0	0.0	0.0	0.0	0.0	1.0	0.0	0.0	0.0	0.0	0.0	0.0	0.0	0.0	0.0	0.0	0.0	0.0
Clcnka	79425	symbol	R. norvegicus	79425	R. norvegicus	Clcnka	chloride voltage-gated channel Ka	GO:0072053 renal inner medulla development;GO:0009414 response to water deprivation;GO:0009415 response to water	0.0	0.0	0.0	0.0	0.0	0.0	0.0	0.0	0.0	0.0	0.0	0.0	1.0	0.0	0.0	0.0	0.0	0.0	0.0	0.0
Rrad	83521	symbol	R. norvegicus	83521	R. norvegicus	Rrad	RRAD, Ras related glycolysis inhibitor and calcium channel regulator	GO:1901842 negative regulation of high voltage-gated calcium channel activity;GO:1901841 regulation of high voltage-gated calcium channel activity;GO:1901386 negative regulation of voltage-gated calcium channel activity	0.0	0.0	0.0	0.0	0.0	0.0	0.0	0.0	0.0	0.0	0.0	0.0	0.0	0.0	0.0	0.0	0.0	0.0	0.0	0.0
Pcsk1	25204	symbol	R. norvegicus	25204	R. norvegicus	Pcsk1	proprotein convertase subtilisin/kexin type 1	GO:0010157 response to chlorate;GO:0016486 peptide hormone processing;GO:0140448 signaling receptor ligand precursor processing	0.0	0.0	0.0	0.0	0.0	0.0	0.0	0.0	0.0	0.0	0.0	0.0	1.0	0.0	1.0	1.0	0.0	0.0	0.0	0.0
Rhov	171581	symbol	R. norvegicus	171581	R. norvegicus	Rhov	ras homolog family member V	GO:0032488 Cdc42 protein signal transduction;GO:0007266 Rho protein signal transduction;GO:0007265 Ras protein signal transduction	0.0	0.0	0.0	0.0	0.0	0.0	0.0	0.0	0.0	0.0	0.0	0.0	0.0	0.0	0.0	0.0	0.0	0.0	0.0	0.0
Camkv	79011	symbol	R. norvegicus	79011	R. norvegicus	Camkv	CaM kinase-like vesicle-associated	GO:0099159 regulation of modification of postsynaptic structure;GO:1905244 regulation of modification of synaptic structure;GO:0099010 modification of postsynaptic structure	0.0	0.0	0.0	0.0	0.0	0.0	0.0	0.0	0.0	0.0	0.0	0.0	0.0	0.0	0.0	0.0	0.0	0.0	0.0	0.0
Cacnb3	25297	symbol	R. norvegicus	25297	R. norvegicus	Cacnb3	calcium voltage-gated channel auxiliary subunit beta 3	GO:1905787 regulation of detection of mechanical stimulus involved in sensory perception of touch;GO:1905788 negative regulation of detection of mechanical stimulus involved in sensory perception of touch;GO:0050976 detection of mechanical stimulus involved in sensory perception of touch	0.0	1.0	1.0	0.0	0.0	1.0	0.0	0.0	0.0	0.0	0.0	0.0	0.0	0.0	0.0	1.0	0.0	0.0	0.0	0.0
Enkur	291354	symbol	R. norvegicus	291354	R. norvegicus	Enkur	enkurin, TRPC channel interacting protein	GO:0061966 establishment of left/right asymmetry;GO:0030317 flagellated sperm motility;GO:0097722 sperm motility	0.0	0.0	0.0	0.0	0.0	0.0	0.0	0.0	0.0	0.0	0.0	0.0	0.0	0.0	0.0	0.0	0.0	0.0	0.0	0.0
Dnaaf3	100359753	symbol	R. norvegicus	100359753	R. norvegicus	Dnaaf3	dynein, axonemal, assembly factor 3	GO:0044458 motile cilium assembly;GO:0070286 axonemal dynein complex assembly;GO:0035082 axoneme assembly	0.0	0.0	0.0	0.0	0.0	0.0	0.0	0.0	0.0	0.0	0.0	0.0	0.0	0.0	0.0	0.0	0.0	0.0	0.0	0.0
Scimp	691993	symbol	R. norvegicus	691993	R. norvegicus	Scimp	SLP adaptor and CSK interacting membrane protein	GO:0038123 toll-like receptor TLR1:TLR2 signaling pathway;GO:0071226 cellular response to molecule of fungal origin;GO:0002238 response to molecule of fungal origin	0.0	1.0	0.0	0.0	0.0	0.0	1.0	0.0	1.0	0.0	0.0	0.0	0.0	0.0	1.0	0.0	0.0	0.0	0.0	0.0
Cdcp1	301082	symbol	R. norvegicus	301082	R. norvegicus	Cdcp1	CUB domain containing protein 1		0.0	0.0	0.0	0.0	0.0	0.0	0.0	0.0	0.0	0.0	0.0	0.0	0.0	0.0	0.0	0.0	0.0	0.0	0.0	0.0
Wnt11	140584	symbol	R. norvegicus	140584	R. norvegicus	Wnt11	Wnt family member 11	GO:0060031 mediolateral intercalation;GO:0060775 planar cell polarity pathway involved in gastrula mediolateral intercalation;GO:0032915 positive regulation of transforming growth factor beta2 production	1.0	1.0	0.0	0.0	0.0	0.0	0.0	0.0	1.0	1.0	0.0	0.0	0.0	0.0	0.0	1.0	0.0	1.0	0.0	1.0
Grem1	50566	symbol	R. norvegicus	50566	R. norvegicus	Grem1	gremlin 1, DAN family BMP antagonist	GO:0090291 negative regulation of osteoclast proliferation;GO:1900154 regulation of bone trabecula formation;GO:1900155 negative regulation of bone trabecula formation	1.0	0.0	1.0	0.0	0.0	0.0	0.0	0.0	1.0	0.0	1.0	0.0	0.0	0.0	0.0	0.0	0.0	0.0	1.0	1.0
Cfap45	304984	symbol	R. norvegicus	304984	R. norvegicus	Cfap45	cilia and flagella associated protein 45		0.0	0.0	0.0	0.0	0.0	0.0	0.0	0.0	0.0	0.0	0.0	0.0	0.0	0.0	0.0	0.0	0.0	0.0	0.0	0.0
Krt8	25626	symbol	R. norvegicus	25626	R. norvegicus	Krt8	keratin 8	GO:0051599 response to hydrostatic pressure;GO:0097284 hepatocyte apoptotic process;GO:0060706 cell differentiation involved in embryonic placenta development	0.0	0.0	0.0	1.0	0.0	0.0	0.0	0.0	0.0	0.0	0.0	0.0	0.0	0.0	0.0	0.0	0.0	0.0	0.0	0.0
Tubb3	246118	symbol	R. norvegicus	246118	R. norvegicus	Tubb3	tubulin, beta 3 class III	GO:1990791 dorsal root ganglion development;GO:0038007 netrin-activated signaling pathway;GO:0061548 ganglion development	0.0	0.0	0.0	0.0	0.0	0.0	0.0	0.0	0.0	0.0	1.0	1.0	0.0	0.0	0.0	0.0	0.0	0.0	0.0	0.0
Islr2	100910729	symbol	R. norvegicus	100910729	R. norvegicus	Islr2	immunoglobulin superfamily containing leucine-rich repeat 2	GO:0045773 positive regulation of axon extension;GO:0050772 positive regulation of axonogenesis;GO:0030516 regulation of axon extension	0.0	0.0	0.0	0.0	0.0	0.0	0.0	0.0	0.0	0.0	0.0	0.0	0.0	0.0	0.0	0.0	0.0	0.0	0.0	0.0
Gpnmb	113955	symbol	R. norvegicus	113955	R. norvegicus	Gpnmb	glycoprotein nmb	GO:0031954 positive regulation of protein autophosphorylation;GO:0031952 regulation of protein autophosphorylation;GO:2000134 negative regulation of G1/S transition of mitotic cell cycle	1.0	1.0	0.0	0.0	0.0	0.0	0.0	0.0	1.0	1.0	0.0	0.0	0.0	0.0	0.0	0.0	0.0	0.0	0.0	0.0
Egr1	24330	symbol	R. norvegicus	24330	R. norvegicus	Egr1	early growth response 1	GO:0072303 positive regulation of glomerular metanephric mesangial cell proliferation;GO:0071505 response to mycophenolic acid;GO:0071506 cellular response to mycophenolic acid	1.0	1.0	0.0	1.0	0.0	0.0	0.0	0.0	1.0	1.0	0.0	0.0	1.0	0.0	1.0	1.0	0.0	1.0	0.0	0.0
Tubb2b	291081	symbol	R. norvegicus	291081	R. norvegicus	Tubb2b	tubulin, beta 2B class IIb	GO:1902669 positive regulation of axon guidance;GO:1902667 regulation of axon guidance;GO:1990403 embryonic brain development	0.0	0.0	0.0	0.0	0.0	0.0	0.0	0.0	0.0	1.0	1.0	1.0	0.0	0.0	0.0	0.0	0.0	0.0	0.0	0.0
P4htm	301008	symbol	R. norvegicus	301008	R. norvegicus	P4htm	prolyl 4-hydroxylase, transmembrane	GO:0018401 peptidyl-proline hydroxylation to 4-hydroxy-L-proline;GO:0019511 peptidyl-proline hydroxylation;GO:0018126 protein hydroxylation	1.0	0.0	0.0	0.0	0.0	0.0	0.0	0.0	0.0	0.0	0.0	0.0	0.0	0.0	0.0	0.0	0.0	0.0	0.0	0.0
Rhbdl2	298512	symbol	R. norvegicus	298512	R. norvegicus	Rhbdl2	rhomboid like 2	GO:0006508 proteolysis;GO:0019538 protein metabolic process;GO:1901564 organonitrogen compound metabolic process	0.0	0.0	0.0	0.0	0.0	0.0	0.0	0.0	0.0	0.0	0.0	0.0	0.0	0.0	0.0	0.0	0.0	0.0	0.0	0.0
Fam189a2	309415	symbol	R. norvegicus	309415	R. norvegicus	Fam189a2	family with sequence similarity 189, member A2		0.0	0.0	0.0	0.0	0.0	0.0	0.0	0.0	0.0	0.0	0.0	0.0	0.0	0.0	0.0	0.0	0.0	0.0	0.0	0.0
Drc1	362712	symbol	R. norvegicus	362712	R. norvegicus	Drc1	dynein regulatory complex subunit 1	GO:0070286 axonemal dynein complex assembly;GO:0003352 regulation of cilium movement;GO:0060632 regulation of microtubule-based movement	0.0	0.0	0.0	0.0	0.0	0.0	0.0	0.0	0.0	0.0	0.0	0.0	0.0	0.0	0.0	0.0	0.0	0.0	0.0	0.0
Dkk3	171548	symbol	R. norvegicus	171548	R. norvegicus	Dkk3	dickkopf WNT signaling pathway inhibitor 3	GO:0032345 negative regulation of aldosterone metabolic process;GO:0032348 negative regulation of aldosterone biosynthetic process;GO:2000065 negative regulation of cortisol biosynthetic process	0.0	0.0	0.0	0.0	0.0	0.0	0.0	0.0	0.0	0.0	0.0	0.0	0.0	0.0	0.0	0.0	0.0	0.0	0.0	0.0
Plcd4	140693	symbol	R. norvegicus	140693	R. norvegicus	Plcd4	phospholipase C, delta 4	GO:0007340 acrosome reaction;GO:0007338 single fertilization;GO:0046488 phosphatidylinositol metabolic process	0.0	0.0	0.0	0.0	0.0	0.0	0.0	0.0	0.0	0.0	0.0	0.0	0.0	0.0	0.0	0.0	0.0	0.0	0.0	0.0
Pvr	25066	symbol	R. norvegicus	25066	R. norvegicus	Pvr	PVR cell adhesion molecule	GO:0060370 susceptibility to T cell mediated cytotoxicity;GO:0042271 susceptibility to natural killer cell mediated cytotoxicity;GO:0002860 positive regulation of natural killer cell mediated cytotoxicity directed against tumor cell target	0.0	1.0	1.0	0.0	1.0	0.0	1.0	0.0	0.0	0.0	0.0	1.0	0.0	0.0	0.0	0.0	1.0	0.0	0.0	0.0
Popdc3	641520	symbol	R. norvegicus	641520	R. norvegicus	Popdc3	popeye domain containing 3	GO:0007519 skeletal muscle tissue development;GO:0060538 skeletal muscle organ development;GO:0051146 striated muscle cell differentiation	0.0	0.0	0.0	0.0	0.0	0.0	0.0	0.0	0.0	0.0	0.0	0.0	0.0	0.0	0.0	0.0	0.0	0.0	0.0	0.0
Pla2g2c	29387	symbol	R. norvegicus	29387	R. norvegicus	Pla2g2c	phospholipase A2, group IIC	GO:0050482 arachidonic acid secretion;GO:1903963 arachidonate transport;GO:0032309 icosanoid secretion	0.0	0.0	0.0	0.0	0.0	0.0	0.0	0.0	0.0	0.0	0.0	0.0	0.0	0.0	0.0	0.0	0.0	0.0	0.0	0.0
Adamtsl5	314626	symbol	R. norvegicus	314626	R. norvegicus	Adamtsl5	ADAMTS-like 5	GO:0030198 extracellular matrix organization;GO:0043062 extracellular structure organization;GO:0045229 external encapsulating structure organization	0.0	0.0	0.0	0.0	0.0	0.0	0.0	0.0	0.0	0.0	0.0	0.0	0.0	0.0	0.0	0.0	0.0	0.0	0.0	0.0
Wfikkn2	287631	symbol	R. norvegicus	287631	R. norvegicus	Wfikkn2	WAP, follistatin/kazal, immunoglobulin, kunitz and netrin domain containing 2	GO:2000272 negative regulation of signaling receptor activity;GO:0043392 negative regulation of DNA binding;GO:0048747 muscle fiber development	0.0	0.0	0.0	0.0	0.0	0.0	0.0	0.0	0.0	0.0	0.0	0.0	0.0	0.0	0.0	0.0	0.0	0.0	0.0	0.0
Ccn5	29576	symbol	R. norvegicus	29576	R. norvegicus	Ccn5	cellular communication network factor 5	GO:0001558 regulation of cell growth;GO:0016049 cell growth;GO:0040008 regulation of growth	1.0	0.0	0.0	0.0	0.0	0.0	0.0	0.0	0.0	0.0	0.0	0.0	0.0	0.0	0.0	0.0	0.0	0.0	0.0	0.0
Slc13a5	266998	symbol	R. norvegicus	266998	R. norvegicus	Slc13a5	solute carrier family 13 member 5	GO:0035674 tricarboxylic acid transmembrane transport;GO:0006842 tricarboxylic acid transport;GO:0015746 citrate transport	0.0	0.0	0.0	0.0	0.0	0.0	0.0	0.0	0.0	0.0	0.0	0.0	0.0	0.0	0.0	0.0	0.0	0.0	0.0	0.0
Trim72	365377	symbol	R. norvegicus	365377	R. norvegicus	Trim72	tripartite motif containing 72	GO:0043569 negative regulation of insulin-like growth factor receptor signaling pathway;GO:0001778 plasma membrane repair;GO:0010832 negative regulation of myotube differentiation	0.0	0.0	0.0	0.0	0.0	0.0	0.0	0.0	0.0	0.0	0.0	0.0	1.0	0.0	0.0	0.0	0.0	0.0	0.0	0.0
Mia	81510	symbol	R. norvegicus	81510	R. norvegicus	Mia	MIA SH3 domain containing	GO:0007160 cell-matrix adhesion;GO:0030198 extracellular matrix organization;GO:0043062 extracellular structure organization	0.0	0.0	0.0	0.0	0.0	0.0	0.0	0.0	0.0	0.0	0.0	0.0	0.0	0.0	0.0	0.0	0.0	0.0	0.0	0.0
Fcho1	290639	symbol	R. norvegicus	290639	R. norvegicus	Fcho1	FCH and mu domain containing endocytic adaptor 1	GO:0048268 clathrin coat assembly;GO:0072583 clathrin-dependent endocytosis;GO:0006898 receptor-mediated endocytosis	0.0	0.0	0.0	0.0	0.0	0.0	0.0	0.0	0.0	0.0	0.0	0.0	0.0	0.0	0.0	0.0	0.0	0.0	0.0	0.0
Pfkfb3	117276	symbol	R. norvegicus	117276	R. norvegicus	Pfkfb3	6-phosphofructo-2-kinase/fructose-2,6-biphosphatase 3	GO:0006003 fructose 2,6-bisphosphate metabolic process;GO:0006000 fructose metabolic process;GO:0046835 carbohydrate phosphorylation	0.0	0.0	0.0	0.0	0.0	0.0	0.0	0.0	0.0	0.0	0.0	0.0	0.0	0.0	0.0	0.0	0.0	0.0	0.0	0.0
Stc1	81801	symbol	R. norvegicus	81801	R. norvegicus	Stc1	stanniocalcin 1	GO:0003421 growth plate cartilage axis specification;GO:0044722 renal phosphate excretion;GO:1903402 regulation of renal phosphate excretion	0.0	0.0	0.0	0.0	0.0	0.0	0.0	0.0	0.0	0.0	0.0	0.0	0.0	0.0	1.0	1.0	0.0	0.0	0.0	1.0
Mak	25677	symbol	R. norvegicus	25677	R. norvegicus	Mak	male germ cell-associated kinase	GO:1902856 negative regulation of non-motile cilium assembly;GO:1902018 negative regulation of cilium assembly;GO:1902855 regulation of non-motile cilium assembly	0.0	0.0	0.0	0.0	0.0	0.0	0.0	0.0	0.0	0.0	0.0	0.0	0.0	0.0	0.0	0.0	0.0	0.0	0.0	0.0
Tubb6	307351	symbol	R. norvegicus	307351	R. norvegicus	Tubb6	tubulin, beta 6 class V	GO:0000226 microtubule cytoskeleton organization;GO:0000278 mitotic cell cycle;GO:0007017 microtubule-based process	0.0	0.0	0.0	0.0	0.0	0.0	0.0	0.0	0.0	0.0	0.0	1.0	0.0	0.0	0.0	0.0	0.0	0.0	0.0	0.0
Macc1	314539	symbol	R. norvegicus	314539	R. norvegicus	Macc1	MET transcriptional regulator MACC1	GO:0045944 positive regulation of transcription by RNA polymerase II;GO:0045893 positive regulation of transcription, DNA-templated;GO:1903508 positive regulation of nucleic acid-templated transcription	0.0	0.0	0.0	0.0	0.0	0.0	0.0	0.0	0.0	0.0	0.0	0.0	0.0	0.0	0.0	0.0	0.0	0.0	0.0	0.0
S100a6	85247	symbol	R. norvegicus	85247	R. norvegicus	S100a6	S100 calcium binding protein A6	GO:0098586 cellular response to virus;GO:0009615 response to virus;GO:0034220 ion transmembrane transport	0.0	0.0	0.0	0.0	0.0	0.0	0.0	0.0	0.0	0.0	0.0	0.0	0.0	0.0	0.0	0.0	0.0	0.0	0.0	0.0
Cd3e	315609	symbol	R. norvegicus	315609	R. norvegicus	Cd3e	CD3e molecule	GO:0002669 positive regulation of T cell anergy;GO:0002913 positive regulation of lymphocyte anergy;GO:0033634 positive regulation of cell-cell adhesion mediated by integrin	1.0	1.0	0.0	0.0	0.0	1.0	0.0	1.0	0.0	0.0	0.0	1.0	0.0	1.0	0.0	1.0	0.0	0.0	0.0	0.0
Plk5	314627	symbol	R. norvegicus	314627	R. norvegicus	Plk5	polo-like kinase 5	GO:0002357 defense response to tumor cell;GO:0090166 Golgi disassembly;GO:0048308 organelle inheritance	1.0	0.0	0.0	0.0	0.0	0.0	0.0	0.0	0.0	0.0	0.0	0.0	0.0	0.0	0.0	0.0	1.0	0.0	0.0	0.0
Crip1	691657	symbol	R. norvegicus	691657	R. norvegicus	Crip1	cysteine rich protein 1	GO:0060741 prostate gland stromal morphogenesis;GO:0071493 cellular response to UV-B;GO:0010224 response to UV-B	0.0	0.0	0.0	0.0	0.0	0.0	0.0	0.0	0.0	0.0	0.0	0.0	0.0	0.0	0.0	0.0	0.0	0.0	0.0	0.0
Map3k6	313022	symbol	R. norvegicus	313022	R. norvegicus	Map3k6	mitogen-activated protein kinase kinase kinase 6	GO:0000186 activation of MAPKK activity;GO:0032147 activation of protein kinase activity;GO:0045860 positive regulation of protein kinase activity	0.0	0.0	0.0	0.0	0.0	0.0	0.0	0.0	1.0	0.0	0.0	0.0	0.0	0.0	0.0	0.0	0.0	0.0	0.0	0.0
Pck1	362282	symbol	R. norvegicus	362282	R. norvegicus	Pck1	phosphoenolpyruvate carboxykinase 1	GO:0019543 propionate catabolic process;GO:0046327 glycerol biosynthetic process from pyruvate;GO:0061402 positive regulation of transcription from RNA polymerase II promoter in response to acidic pH	1.0	1.0	0.0	0.0	0.0	0.0	0.0	1.0	0.0	0.0	0.0	0.0	0.0	0.0	1.0	1.0	0.0	0.0	0.0	1.0
Ervfrd-1	288602	symbol	R. norvegicus	288602	R. norvegicus	Ervfrd-1	endogenous retrovirus group FRD member 1, envelope	GO:0007520 myoblast fusion;GO:0060711 labyrinthine layer development;GO:0000768 syncytium formation by plasma membrane fusion	0.0	0.0	0.0	0.0	0.0	0.0	0.0	0.0	0.0	0.0	0.0	0.0	0.0	0.0	0.0	0.0	0.0	0.0	0.0	0.0
Mapk15	286997	symbol	R. norvegicus	286997	R. norvegicus	Mapk15	mitogen-activated protein kinase 15	GO:1902104 positive regulation of metaphase/anaphase transition of meiotic cell cycle;GO:1905134 positive regulation of meiotic chromosome separation;GO:1905186 regulation of metaphase/anaphase transition of meiosis I	0.0	0.0	0.0	0.0	0.0	0.0	0.0	0.0	1.0	0.0	0.0	0.0	0.0	0.0	0.0	0.0	0.0	0.0	1.0	0.0
Arl4c	103693239	symbol	R. norvegicus	103693239	R. norvegicus	Arl4c	ADP ribosylation factor like GTPase 4C	GO:0032456 endocytic recycling;GO:0016197 endosomal transport;GO:0046907 intracellular transport	0.0	0.0	0.0	0.0	0.0	0.0	0.0	0.0	0.0	0.0	0.0	0.0	0.0	0.0	0.0	0.0	0.0	0.0	0.0	0.0
Fbxl2	363156	symbol	R. norvegicus	363156	R. norvegicus	Fbxl2	F-box and leucine-rich repeat protein 2	GO:0044830 modulation by host of viral RNA genome replication;GO:0044827 modulation by host of viral genome replication;GO:0039694 viral RNA genome replication	0.0	0.0	0.0	0.0	0.0	0.0	0.0	0.0	0.0	0.0	0.0	0.0	0.0	0.0	0.0	0.0	0.0	0.0	0.0	0.0
Slc26a9	304784	symbol	R. norvegicus	304784	R. norvegicus	Slc26a9	solute carrier family 26 member 9	GO:0019532 oxalate transport;GO:1902358 sulfate transmembrane transport;GO:0008272 sulfate transport	0.0	0.0	0.0	0.0	0.0	0.0	0.0	0.0	0.0	0.0	0.0	0.0	0.0	0.0	0.0	0.0	0.0	0.0	0.0	0.0
Plk2	83722	symbol	R. norvegicus	83722	R. norvegicus	Plk2	polo-like kinase 2	GO:0071865 regulation of apoptotic process in bone marrow cell;GO:0071866 negative regulation of apoptotic process in bone marrow cell;GO:0071839 apoptotic process in bone marrow cell	0.0	0.0	0.0	0.0	0.0	0.0	0.0	0.0	0.0	1.0	0.0	0.0	0.0	0.0	0.0	0.0	0.0	0.0	0.0	0.0
Fpr3	292413	symbol	R. norvegicus	292413	R. norvegicus	Fpr3	formyl peptide receptor 3	GO:0002430 complement receptor mediated signaling pathway;GO:0007200 phospholipase C-activating G protein-coupled receptor signaling pathway;GO:0002429 immune response-activating cell surface receptor signaling pathway	0.0	1.0	1.0	1.0	0.0	1.0	0.0	0.0	0.0	0.0	0.0	0.0	0.0	0.0	0.0	0.0	0.0	0.0	0.0	0.0
Ccl7	287561	symbol	R. norvegicus	287561	R. norvegicus	Ccl7	C-C motif chemokine ligand 7	GO:2000503 positive regulation of natural killer cell chemotaxis;GO:0035747 natural killer cell chemotaxis;GO:2000501 regulation of natural killer cell chemotaxis	0.0	0.0	1.0	1.0	1.0	0.0	1.0	0.0	1.0	1.0	1.0	0.0	0.0	0.0	0.0	0.0	0.0	0.0	0.0	0.0
Itgb7	25713	symbol	R. norvegicus	25713	R. norvegicus	Itgb7	integrin subunit beta 7	GO:0003366 cell-matrix adhesion involved in ameboidal cell migration;GO:0050901 leukocyte tethering or rolling;GO:0061756 leukocyte adhesion to vascular endothelial cell	1.0	0.0	0.0	0.0	0.0	0.0	0.0	0.0	0.0	0.0	1.0	1.0	0.0	0.0	0.0	0.0	0.0	0.0	0.0	0.0
Camk4	25050	symbol	R. norvegicus	25050	R. norvegicus	Camk4	calcium/calmodulin-dependent protein kinase IV	GO:0007270 neuron-neuron synaptic transmission;GO:0099527 postsynapse to nucleus signaling pathway;GO:0046827 positive regulation of protein export from nucleus	1.0	1.0	1.0	1.0	0.0	0.0	0.0	0.0	0.0	0.0	0.0	0.0	0.0	0.0	0.0	0.0	0.0	0.0	0.0	0.0
Spp1	25353	symbol	R. norvegicus	25353	R. norvegicus	Spp1	secreted phosphoprotein 1	GO:0048685 negative regulation of collateral sprouting of intact axon in response to injury;GO:0048673 collateral sprouting of intact axon in response to injury;GO:0048683 regulation of collateral sprouting of intact axon in response to injury	1.0	0.0	1.0	0.0	0.0	0.0	0.0	0.0	0.0	0.0	1.0	0.0	1.0	0.0	1.0	1.0	0.0	0.0	0.0	0.0
Cldn6	287098	symbol	R. norvegicus	287098	R. norvegicus	Cldn6	claudin 6	GO:0070830 bicellular tight junction assembly;GO:0120192 tight junction assembly;GO:0043297 apical junction assembly	0.0	0.0	0.0	0.0	0.0	0.0	0.0	0.0	0.0	0.0	0.0	1.0	0.0	0.0	0.0	0.0	0.0	0.0	0.0	0.0
Rasd1	64455	symbol	R. norvegicus	64455	R. norvegicus	Rasd1	ras related dexamethasone induced 1	GO:0007263 nitric oxide mediated signal transduction;GO:0019932 second-messenger-mediated signaling;GO:0045892 negative regulation of transcription, DNA-templated	0.0	0.0	0.0	0.0	0.0	0.0	0.0	0.0	0.0	0.0	0.0	0.0	0.0	0.0	0.0	0.0	0.0	0.0	0.0	0.0
Dynlrb2	361415	symbol	R. norvegicus	361415	R. norvegicus	Dynlrb2	dynein light chain roadblock-type 2	GO:0007018 microtubule-based movement;GO:0007017 microtubule-based process;GO:0006928 movement of cell or subcellular component	0.0	0.0	0.0	0.0	0.0	0.0	0.0	0.0	0.0	0.0	0.0	0.0	0.0	0.0	0.0	0.0	0.0	0.0	0.0	0.0
Cyp1b1	25426	symbol	R. norvegicus	25426	R. norvegicus	Cyp1b1	cytochrome P450, family 1, subfamily b, polypeptide 1	GO:0071387 cellular response to cortisol stimulus;GO:0002930 trabecular meshwork development;GO:0071603 endothelial cell-cell adhesion	1.0	1.0	0.0	0.0	0.0	0.0	0.0	0.0	0.0	1.0	0.0	0.0	0.0	0.0	1.0	1.0	0.0	1.0	0.0	0.0
Spib	499146	symbol	R. norvegicus	499146	R. norvegicus	Spib	Spi-B transcription factor	GO:0030225 macrophage differentiation;GO:0002573 myeloid leukocyte differentiation;GO:0030099 myeloid cell differentiation	1.0	0.0	0.0	0.0	0.0	0.0	0.0	0.0	0.0	0.0	0.0	0.0	0.0	0.0	0.0	0.0	0.0	0.0	0.0	0.0
Tekt2	298532	symbol	R. norvegicus	298532	R. norvegicus	Tekt2	tektin 2	GO:0036159 inner dynein arm assembly;GO:0070286 axonemal dynein complex assembly;GO:0035082 axoneme assembly	0.0	0.0	0.0	0.0	0.0	0.0	0.0	0.0	0.0	0.0	0.0	0.0	0.0	0.0	0.0	0.0	0.0	0.0	0.0	0.0
Ccdc136	362331	symbol	R. norvegicus	362331	R. norvegicus	Ccdc136	coiled-coil domain containing 136	GO:0001675 acrosome assembly;GO:0033363 secretory granule organization;GO:0010927 cellular component assembly involved in morphogenesis	0.0	0.0	0.0	0.0	0.0	0.0	0.0	0.0	0.0	0.0	0.0	0.0	0.0	0.0	0.0	0.0	0.0	0.0	0.0	0.0
Mlana	293890	symbol	R. norvegicus	293890	R. norvegicus	Mlana	melan-A		0.0	0.0	0.0	0.0	0.0	0.0	0.0	0.0	0.0	0.0	0.0	0.0	0.0	0.0	0.0	0.0	0.0	0.0	0.0	0.0
Dyrk3	304775	symbol	R. norvegicus	304775	R. norvegicus	Dyrk3	dual specificity tyrosine phosphorylation regulated kinase 3	GO:0035063 nuclear speck organization;GO:0035617 stress granule disassembly;GO:0032988 ribonucleoprotein complex disassembly	0.0	0.0	0.0	0.0	0.0	0.0	0.0	0.0	0.0	0.0	0.0	0.0	0.0	0.0	0.0	0.0	0.0	0.0	0.0	0.0
Cldn17	304125	symbol	R. norvegicus	304125	R. norvegicus	Cldn17	claudin 17	GO:0070830 bicellular tight junction assembly;GO:0120192 tight junction assembly;GO:0043297 apical junction assembly	0.0	0.0	0.0	0.0	0.0	0.0	0.0	0.0	0.0	0.0	0.0	1.0	0.0	0.0	0.0	0.0	0.0	0.0	0.0	0.0
Gdpd5	499211	symbol	R. norvegicus	499211	R. norvegicus	Gdpd5	glycerophosphodiester phosphodiesterase domain containing 5	GO:0048505 regulation of timing of cell differentiation;GO:0040034 regulation of development, heterochronic;GO:0021895 cerebral cortex neuron differentiation	0.0	0.0	0.0	0.0	0.0	0.0	0.0	0.0	0.0	0.0	0.0	0.0	0.0	0.0	0.0	0.0	0.0	0.0	0.0	0.0
Mat1a	25331	symbol	R. norvegicus	25331	R. norvegicus	Mat1a	methionine adenosyltransferase 1A	GO:0009087 methionine catabolic process;GO:0006556 S-adenosylmethionine biosynthetic process;GO:0000098 sulfur amino acid catabolic process	0.0	0.0	0.0	0.0	0.0	0.0	0.0	0.0	0.0	0.0	0.0	0.0	0.0	0.0	0.0	0.0	0.0	0.0	0.0	0.0
Pdlim1	54133	symbol	R. norvegicus	54133	R. norvegicus	Pdlim1	PDZ and LIM domain 1	GO:0030950 establishment or maintenance of actin cytoskeleton polarity;GO:0030952 establishment or maintenance of cytoskeleton polarity;GO:0030011 maintenance of cell polarity	0.0	0.0	0.0	0.0	0.0	0.0	0.0	0.0	0.0	0.0	0.0	0.0	0.0	0.0	0.0	0.0	0.0	0.0	0.0	0.0
Slc43a3	311170	symbol	R. norvegicus	311170	R. norvegicus	Slc43a3	solute carrier family 43, member 3	GO:0055085 transmembrane transport;GO:0006810 transport;GO:0051234 establishment of localization	0.0	0.0	0.0	0.0	0.0	0.0	0.0	0.0	0.0	0.0	0.0	0.0	0.0	0.0	0.0	0.0	0.0	0.0	0.0	0.0
S100a11	445415	symbol	R. norvegicus	445415	R. norvegicus	S100a11	S100 calcium binding protein A11	GO:0014911 positive regulation of smooth muscle cell migration;GO:0014910 regulation of smooth muscle cell migration;GO:0014909 smooth muscle cell migration	0.0	0.0	0.0	0.0	0.0	0.0	0.0	0.0	0.0	1.0	0.0	0.0	0.0	0.0	0.0	0.0	0.0	0.0	0.0	0.0
Cd3g	300678	symbol	R. norvegicus	300678	R. norvegicus	Cd3g	CD3g molecule	GO:0045059 positive thymic T cell selection;GO:0045061 thymic T cell selection;GO:0043368 positive T cell selection	1.0	1.0	0.0	0.0	0.0	0.0	0.0	0.0	0.0	0.0	0.0	1.0	0.0	1.0	0.0	0.0	0.0	0.0	0.0	0.0
Def6	309642	symbol	R. norvegicus	309642	R. norvegicus	Def6	DEF6 guanine nucleotide exchange factor		0.0	0.0	0.0	0.0	0.0	0.0	0.0	0.0	0.0	0.0	0.0	0.0	0.0	0.0	0.0	0.0	0.0	0.0	0.0	0.0
Gpr37l1	252939	symbol	R. norvegicus	252939	R. norvegicus	Gpr37l1	G protein-coupled receptor 37-like 1	GO:0021940 positive regulation of cerebellar granule cell precursor proliferation;GO:0021936 regulation of cerebellar granule cell precursor proliferation;GO:0021924 cell proliferation in external granule layer	0.0	0.0	0.0	1.0	0.0	0.0	0.0	0.0	1.0	0.0	0.0	0.0	0.0	0.0	0.0	0.0	0.0	0.0	0.0	0.0
Rimbp3	303785	symbol	R. norvegicus	303785	R. norvegicus	Rimbp3	RIMS binding protein 3	GO:0007274 neuromuscular synaptic transmission;GO:0009566 fertilization;GO:0007286 spermatid development	0.0	0.0	0.0	0.0	0.0	0.0	0.0	0.0	0.0	0.0	0.0	0.0	0.0	0.0	0.0	0.0	0.0	0.0	0.0	0.0
Ppfia3	140591	symbol	R. norvegicus	140591	R. norvegicus	Ppfia3	PTPRF interacting protein alpha 3	GO:0016081 synaptic vesicle docking;GO:0048172 regulation of short-term neuronal synaptic plasticity;GO:0006904 vesicle docking involved in exocytosis	0.0	0.0	0.0	0.0	0.0	0.0	0.0	0.0	0.0	0.0	0.0	0.0	0.0	0.0	0.0	0.0	0.0	0.0	0.0	0.0
Pdzd4	293856	symbol	R. norvegicus	293856	R. norvegicus	Pdzd4	PDZ domain containing 4		0.0	0.0	0.0	0.0	0.0	0.0	0.0	0.0	0.0	0.0	0.0	0.0	0.0	0.0	0.0	0.0	0.0	0.0	0.0	0.0
Cfi	79126	symbol	R. norvegicus	79126	R. norvegicus	Cfi	complement factor I	GO:0006958 complement activation, classical pathway;GO:0071354 cellular response to interleukin-6;GO:0002455 humoral immune response mediated by circulating immunoglobulin	0.0	1.0	0.0	0.0	1.0	1.0	0.0	0.0	0.0	0.0	0.0	0.0	0.0	0.0	0.0	0.0	0.0	0.0	0.0	0.0
Clec9a	502901	symbol	R. norvegicus	502901	R. norvegicus	Clec9a	C-type lectin domain containing 9A	GO:0006898 receptor-mediated endocytosis;GO:0001819 positive regulation of cytokine production;GO:0006897 endocytosis	0.0	1.0	0.0	0.0	0.0	0.0	0.0	0.0	0.0	0.0	0.0	0.0	0.0	0.0	0.0	0.0	0.0	0.0	0.0	0.0
Rdh12	314264	symbol	R. norvegicus	314264	R. norvegicus	Rdh12	retinol dehydrogenase 12	GO:0110095 cellular detoxification of aldehyde;GO:0110096 cellular response to aldehyde;GO:0042572 retinol metabolic process	0.0	0.0	0.0	0.0	0.0	0.0	0.0	0.0	0.0	0.0	0.0	0.0	0.0	0.0	0.0	0.0	0.0	0.0	0.0	0.0
Tacstd2	494343	symbol	R. norvegicus	494343	R. norvegicus	Tacstd2	tumor-associated calcium signal transducer 2	GO:0090191 negative regulation of branching involved in ureteric bud morphogenesis;GO:1900028 negative regulation of ruffle assembly;GO:1905331 negative regulation of morphogenesis of an epithelium	1.0	0.0	0.0	0.0	0.0	0.0	0.0	0.0	0.0	0.0	0.0	0.0	0.0	0.0	0.0	0.0	0.0	0.0	0.0	0.0
Mtus2	498136	symbol	R. norvegicus	498136	R. norvegicus	Mtus2	microtubule associated scaffold protein 2		0.0	0.0	0.0	0.0	0.0	0.0	0.0	0.0	0.0	0.0	0.0	0.0	0.0	0.0	0.0	0.0	0.0	0.0	0.0	0.0
Arhgef4	301334	symbol	R. norvegicus	301334	R. norvegicus	Arhgef4	Rho guanine nucleotide exchange factor 4	GO:0046847 filopodium assembly;GO:0030032 lamellipodium assembly;GO:0097581 lamellipodium organization	0.0	0.0	0.0	0.0	0.0	0.0	0.0	0.0	0.0	0.0	0.0	0.0	0.0	0.0	0.0	0.0	0.0	0.0	0.0	0.0
Cxcl10	245920	symbol	R. norvegicus	245920	R. norvegicus	Cxcl10	C-X-C motif chemokine ligand 10	GO:1901740 negative regulation of myoblast fusion;GO:0034242 negative regulation of syncytium formation by plasma membrane fusion;GO:1901509 regulation of endothelial tube morphogenesis	0.0	1.0	1.0	1.0	0.0	0.0	1.0	0.0	0.0	1.0	1.0	0.0	0.0	0.0	1.0	1.0	1.0	0.0	0.0	1.0
Rab7b	501854	symbol	R. norvegicus	501854	R. norvegicus	Rab7b	Rab7b, member RAS oncogene family	GO:0034164 negative regulation of toll-like receptor 9 signaling pathway;GO:0034499 late endosome to Golgi transport;GO:0034144 negative regulation of toll-like receptor 4 signaling pathway	1.0	1.0	0.0	0.0	1.0	0.0	0.0	0.0	0.0	0.0	0.0	0.0	0.0	0.0	0.0	0.0	0.0	0.0	1.0	0.0
Trat1	498075	symbol	R. norvegicus	498075	R. norvegicus	Trat1	T cell receptor associated transmembrane adaptor 1	GO:0001920 negative regulation of receptor recycling;GO:0050862 positive regulation of T cell receptor signaling pathway;GO:0050857 positive regulation of antigen receptor-mediated signaling pathway	0.0	1.0	0.0	0.0	0.0	1.0	0.0	0.0	0.0	0.0	0.0	1.0	0.0	0.0	0.0	0.0	0.0	0.0	0.0	0.0
Tnfsf15	252878	symbol	R. norvegicus	252878	R. norvegicus	Tnfsf15	TNF superfamily member 15	GO:0007250 activation of NF-kappaB-inducing kinase activity;GO:0006919 activation of cysteine-type endopeptidase activity involved in apoptotic process;GO:0038061 NIK/NF-kappaB signaling	0.0	1.0	0.0	1.0	0.0	0.0	0.0	0.0	1.0	0.0	0.0	0.0	0.0	0.0	0.0	0.0	0.0	0.0	0.0	0.0
Shisa4	360848	symbol	R. norvegicus	360848	R. norvegicus	Shisa4	shisa family member 4		0.0	0.0	0.0	0.0	0.0	0.0	0.0	0.0	0.0	0.0	0.0	0.0	0.0	0.0	0.0	0.0	0.0	0.0	0.0	0.0
Cysltr1	114099	symbol	R. norvegicus	114099	R. norvegicus	Cysltr1	cysteinyl leukotriene receptor 1	GO:0061737 leukotriene signaling pathway;GO:0045907 positive regulation of vasoconstriction;GO:0002437 inflammatory response to antigenic stimulus	0.0	0.0	1.0	1.0	0.0	0.0	0.0	0.0	0.0	0.0	1.0	0.0	0.0	0.0	0.0	0.0	0.0	0.0	0.0	0.0
Cldn7	65132	symbol	R. norvegicus	65132	R. norvegicus	Cldn7	claudin 7	GO:0016338 calcium-independent cell-cell adhesion via plasma membrane cell-adhesion molecules;GO:0070830 bicellular tight junction assembly;GO:0120192 tight junction assembly	1.0	0.0	0.0	0.0	0.0	0.0	0.0	0.0	0.0	1.0	0.0	1.0	0.0	0.0	0.0	0.0	0.0	0.0	0.0	0.0
Upp1	289801	symbol	R. norvegicus	289801	R. norvegicus	Upp1	uridine phosphorylase 1	GO:0006218 uridine catabolic process;GO:0046108 uridine metabolic process;GO:0046074 dTMP catabolic process	0.0	0.0	0.0	0.0	0.0	0.0	0.0	0.0	0.0	0.0	0.0	0.0	0.0	0.0	0.0	1.0	0.0	0.0	0.0	0.0
Pigr	25046	symbol	R. norvegicus	25046	R. norvegicus	Pigr	polymeric immunoglobulin receptor	GO:0002415 immunoglobulin transcytosis in epithelial cells mediated by polymeric immunoglobulin receptor;GO:0002414 immunoglobulin transcytosis in epithelial cells;GO:0038093 Fc receptor signaling pathway	0.0	1.0	0.0	0.0	0.0	1.0	0.0	0.0	0.0	0.0	0.0	0.0	0.0	0.0	0.0	0.0	0.0	0.0	0.0	0.0
Eef1akmt3	679247	symbol	R. norvegicus	679247	R. norvegicus	Eef1akmt3	EEF1A lysine methyltransferase 3	GO:0018022 peptidyl-lysine methylation;GO:0006479 protein methylation;GO:0008213 protein alkylation	0.0	0.0	0.0	0.0	0.0	0.0	0.0	0.0	0.0	0.0	0.0	0.0	0.0	0.0	0.0	0.0	0.0	0.0	0.0	0.0
Dcdc2	291130	symbol	R. norvegicus	291130	R. norvegicus	Dcdc2	doublecortin domain containing 2	GO:0045880 positive regulation of smoothened signaling pathway;GO:0019228 neuronal action potential;GO:0008542 visual learning	0.0	0.0	0.0	0.0	0.0	0.0	0.0	0.0	0.0	0.0	0.0	0.0	0.0	0.0	0.0	0.0	0.0	0.0	0.0	0.0
Rfx2	301121	symbol	R. norvegicus	301121	R. norvegicus	Rfx2	regulatory factor X2	GO:0001675 acrosome assembly;GO:0033363 secretory granule organization;GO:0010927 cellular component assembly involved in morphogenesis	0.0	0.0	0.0	0.0	0.0	0.0	0.0	0.0	0.0	0.0	0.0	0.0	0.0	0.0	0.0	0.0	0.0	0.0	0.0	0.0
Dnah2	303242	symbol	R. norvegicus	303242	R. norvegicus	Dnah2	dynein, axonemal, heavy chain 2		0.0	0.0	0.0	0.0	0.0	0.0	0.0	0.0	0.0	0.0	0.0	0.0	0.0	0.0	0.0	0.0	0.0	0.0	0.0	0.0
Slamf7	364049	symbol	R. norvegicus	364049	R. norvegicus	Slamf7	SLAM family member 7	GO:0032814 regulation of natural killer cell activation;GO:0030101 natural killer cell activation;GO:0051249 regulation of lymphocyte activation	1.0	0.0	0.0	0.0	0.0	0.0	0.0	0.0	0.0	0.0	0.0	1.0	0.0	0.0	0.0	0.0	0.0	0.0	0.0	0.0
Kcne3	63883	symbol	R. norvegicus	63883	R. norvegicus	Kcne3	potassium voltage-gated channel subfamily E regulatory subunit 3	GO:1905025 negative regulation of membrane repolarization during ventricular cardiac muscle cell action potential;GO:1905032 negative regulation of membrane repolarization during cardiac muscle cell action potential;GO:1905024 regulation of membrane repolarization during ventricular cardiac muscle cell action potential	0.0	0.0	0.0	0.0	0.0	0.0	0.0	0.0	0.0	0.0	0.0	0.0	0.0	0.0	0.0	0.0	0.0	0.0	0.0	0.0
Gpr68	314386	symbol	R. norvegicus	314386	R. norvegicus	Gpr68	G protein-coupled receptor 68	GO:2001206 positive regulation of osteoclast development;GO:0045656 negative regulation of monocyte differentiation;GO:2001204 regulation of osteoclast development	1.0	0.0	0.0	1.0	0.0	0.0	0.0	0.0	0.0	0.0	0.0	0.0	0.0	0.0	0.0	0.0	0.0	0.0	0.0	0.0
Rab36	690407	symbol	R. norvegicus	690407	R. norvegicus	Rab36	RAB36, member RAS oncogene family		0.0	0.0	0.0	0.0	0.0	0.0	0.0	0.0	0.0	0.0	0.0	0.0	0.0	0.0	0.0	0.0	0.0	0.0	0.0	0.0
Igfbp1	25685	symbol	R. norvegicus	25685	R. norvegicus	Igfbp1	insulin-like growth factor binding protein 1	GO:0043567 regulation of insulin-like growth factor receptor signaling pathway;GO:0048009 insulin-like growth factor receptor signaling pathway;GO:0042246 tissue regeneration	0.0	0.0	0.0	0.0	0.0	0.0	0.0	0.0	0.0	0.0	0.0	0.0	0.0	0.0	0.0	0.0	0.0	0.0	0.0	0.0
Pla1a	85311	symbol	R. norvegicus	85311	R. norvegicus	Pla1a	phospholipase A1 member A	GO:0016042 lipid catabolic process;GO:0006629 lipid metabolic process;GO:1901575 organic substance catabolic process	0.0	0.0	0.0	0.0	0.0	0.0	0.0	0.0	0.0	0.0	0.0	0.0	0.0	0.0	0.0	0.0	0.0	0.0	0.0	0.0
Fcgr2b	289211	symbol	R. norvegicus	289211	R. norvegicus	Fcgr2b	Fc fragment of IgG receptor IIb	GO:0001811 negative regulation of type I hypersensitivity;GO:0002884 negative regulation of hypersensitivity;GO:0033030 negative regulation of neutrophil apoptotic process	1.0	1.0	1.0	0.0	0.0	1.0	0.0	0.0	1.0	0.0	0.0	1.0	0.0	0.0	1.0	0.0	0.0	1.0	1.0	0.0
Dnm3	171574	symbol	R. norvegicus	171574	R. norvegicus	Dnm3	dynamin 3	GO:0042713 sperm ejaculation;GO:0003373 dynamin family protein polymerization involved in membrane fission;GO:0003374 dynamin family protein polymerization involved in mitochondrial fission	0.0	0.0	0.0	0.0	0.0	0.0	0.0	0.0	0.0	0.0	0.0	1.0	0.0	0.0	0.0	0.0	0.0	0.0	0.0	0.0
Plekhd1	500685	symbol	R. norvegicus	500685	R. norvegicus	Plekhd1	pleckstrin homology and coiled-coil domain containing D1		0.0	0.0	0.0	0.0	0.0	0.0	0.0	0.0	0.0	0.0	0.0	0.0	0.0	0.0	0.0	0.0	0.0	0.0	0.0	0.0
Slc2a6	296600	symbol	R. norvegicus	296600	R. norvegicus	Slc2a6	solute carrier family 2 member 6	GO:0006110 regulation of glycolytic process;GO:0043470 regulation of carbohydrate catabolic process;GO:1900542 regulation of purine nucleotide metabolic process	0.0	0.0	0.0	0.0	0.0	0.0	0.0	0.0	0.0	0.0	0.0	0.0	0.0	0.0	0.0	0.0	0.0	0.0	0.0	0.0
Adgrg5	307645	symbol	R. norvegicus	307645	R. norvegicus	Adgrg5	adhesion G protein-coupled receptor G5	GO:0007189 adenylate cyclase-activating G protein-coupled receptor signaling pathway;GO:0007188 adenylate cyclase-modulating G protein-coupled receptor signaling pathway;GO:0007186 G protein-coupled receptor signaling pathway	0.0	0.0	0.0	0.0	0.0	0.0	0.0	0.0	0.0	0.0	0.0	0.0	0.0	0.0	0.0	0.0	0.0	0.0	0.0	0.0
Hapln3	308773	symbol	R. norvegicus	308773	R. norvegicus	Hapln3	hyaluronan and proteoglycan link protein 3	GO:0001501 skeletal system development;GO:0007417 central nervous system development;GO:0007155 cell adhesion	0.0	0.0	0.0	0.0	0.0	0.0	0.0	0.0	0.0	0.0	0.0	0.0	0.0	0.0	0.0	0.0	0.0	0.0	0.0	0.0
Crmp1	25415	symbol	R. norvegicus	25415	R. norvegicus	Crmp1	collapsin response mediator protein 1	GO:1904530 negative regulation of actin filament binding;GO:1904617 negative regulation of actin binding;GO:1904529 regulation of actin filament binding	0.0	0.0	0.0	0.0	0.0	0.0	0.0	0.0	0.0	0.0	1.0	0.0	0.0	0.0	0.0	0.0	0.0	0.0	0.0	0.0
Plekhg6	100362241	symbol	R. norvegicus	100362241	R. norvegicus	Plekhg6	pleckstrin homology and RhoGEF domain containing G6	GO:0043547 positive regulation of GTPase activity;GO:0043087 regulation of GTPase activity;GO:0051345 positive regulation of hydrolase activity	0.0	0.0	0.0	0.0	0.0	0.0	0.0	0.0	0.0	0.0	0.0	0.0	0.0	0.0	0.0	0.0	0.0	0.0	0.0	0.0
Btg2	29619	symbol	R. norvegicus	29619	R. norvegicus	Btg2	BTG anti-proliferation factor 2	GO:0060213 positive regulation of nuclear-transcribed mRNA poly(A) tail shortening;GO:0060211 regulation of nuclear-transcribed mRNA poly(A) tail shortening;GO:0021542 dentate gyrus development	1.0	0.0	0.0	0.0	0.0	0.0	0.0	0.0	0.0	0.0	0.0	0.0	0.0	0.0	0.0	0.0	0.0	0.0	0.0	0.0
Adra2a	25083	symbol	R. norvegicus	25083	R. norvegicus	Adra2a	adrenoceptor alpha 2A	GO:0071882 phospholipase C-activating adrenergic receptor signaling pathway;GO:0070473 negative regulation of uterine smooth muscle contraction;GO:0071881 adenylate cyclase-inhibiting adrenergic receptor signaling pathway	0.0	1.0	1.0	1.0	0.0	0.0	0.0	0.0	1.0	1.0	0.0	0.0	1.0	0.0	0.0	0.0	0.0	0.0	1.0	0.0
Epor	24336	symbol	R. norvegicus	24336	R. norvegicus	Epor	erythropoietin receptor	GO:1904374 cellular response to kainic acid;GO:0038162 erythropoietin-mediated signaling pathway;GO:1904373 response to kainic acid	0.0	0.0	0.0	1.0	0.0	0.0	0.0	0.0	1.0	0.0	0.0	0.0	0.0	1.0	0.0	1.0	0.0	0.0	0.0	0.0
Sh2d2a	310688	symbol	R. norvegicus	310688	R. norvegicus	Sh2d2a	SH2 domain containing 2A	GO:0008283 cell population proliferation;GO:0009987 cellular process	0.0	0.0	0.0	0.0	0.0	0.0	0.0	0.0	0.0	0.0	0.0	0.0	0.0	0.0	0.0	0.0	0.0	0.0	0.0	0.0
Prr7	498704	symbol	R. norvegicus	498704	R. norvegicus	Prr7	proline rich 7 (synaptic)	GO:2001269 positive regulation of cysteine-type endopeptidase activity involved in apoptotic signaling pathway;GO:2001267 regulation of cysteine-type endopeptidase activity involved in apoptotic signaling pathway;GO:0099527 postsynapse to nucleus signaling pathway	1.0	1.0	0.0	0.0	0.0	0.0	0.0	1.0	0.0	0.0	0.0	0.0	0.0	0.0	0.0	0.0	0.0	1.0	0.0	0.0
Fblim1	362650	symbol	R. norvegicus	362650	R. norvegicus	Fblim1	filamin binding LIM protein 1	GO:0033623 regulation of integrin activation;GO:0033622 integrin activation;GO:0000381 regulation of alternative mRNA splicing, via spliceosome	0.0	0.0	0.0	0.0	0.0	0.0	0.0	0.0	0.0	0.0	0.0	0.0	0.0	0.0	0.0	0.0	0.0	0.0	0.0	0.0
Vwa3a	293449	symbol	R. norvegicus	293449	R. norvegicus	Vwa3a	von Willebrand factor A domain containing 3A		0.0	0.0	0.0	0.0	0.0	0.0	0.0	0.0	0.0	0.0	0.0	0.0	0.0	0.0	0.0	0.0	0.0	0.0	0.0	0.0
Klrg2	689885	symbol	R. norvegicus	689885	R. norvegicus	Klrg2	killer cell lectin like receptor G2		0.0	0.0	0.0	0.0	0.0	0.0	0.0	0.0	0.0	0.0	0.0	0.0	0.0	0.0	0.0	0.0	0.0	0.0	0.0	0.0
RGD1561916	500441	symbol	R. norvegicus	500441	R. norvegicus	RGD1561916	similar to testes development-related NYD-SP22 isoform 1	GO:0034622 cellular protein-containing complex assembly;GO:0065003 protein-containing complex assembly;GO:0043933 protein-containing complex subunit organization	0.0	0.0	0.0	0.0	0.0	0.0	0.0	0.0	0.0	0.0	0.0	0.0	0.0	0.0	0.0	0.0	0.0	0.0	0.0	0.0
Nefh	24587	symbol	R. norvegicus	24587	R. norvegicus	Nefh	neurofilament heavy chain	GO:0099185 postsynaptic intermediate filament cytoskeleton organization;GO:0033693 neurofilament bundle assembly;GO:1903937 response to acrylamide	0.0	0.0	0.0	0.0	0.0	0.0	0.0	0.0	0.0	0.0	0.0	0.0	1.0	0.0	1.0	1.0	0.0	0.0	0.0	0.0
Flt3	140635	symbol	R. norvegicus	140635	R. norvegicus	Flt3	Fms related receptor tyrosine kinase 3	GO:0036145 dendritic cell homeostasis;GO:0002572 pro-T cell differentiation;GO:0045578 negative regulation of B cell differentiation	1.0	1.0	0.0	1.0	0.0	0.0	0.0	0.0	1.0	0.0	0.0	0.0	0.0	1.0	1.0	1.0	0.0	0.0	0.0	0.0
Mmp2	81686	symbol	R. norvegicus	81686	R. norvegicus	Mmp2	matrix metallopeptidase 2	GO:0001957 intramembranous ossification;GO:0036072 direct ossification;GO:0001955 blood vessel maturation	1.0	1.0	1.0	0.0	1.0	0.0	1.0	0.0	0.0	1.0	0.0	0.0	1.0	0.0	1.0	1.0	0.0	1.0	0.0	0.0
Esrp1	500409	symbol	R. norvegicus	500409	R. norvegicus	Esrp1	epithelial splicing regulatory protein 1	GO:0042669 regulation of inner ear auditory receptor cell fate specification;GO:0042667 auditory receptor cell fate specification;GO:0009912 auditory receptor cell fate commitment	0.0	0.0	0.0	0.0	0.0	0.0	0.0	0.0	0.0	0.0	0.0	0.0	0.0	0.0	0.0	0.0	0.0	0.0	0.0	1.0
RGD1560281						None	None	None	nan	nan	nan	nan	nan	nan	nan	nan	nan	nan	nan	nan	nan	nan	nan	nan	nan	nan	nan	nan
Cd226	307199	symbol	R. norvegicus	307199	R. norvegicus	Cd226	CD226 molecule	GO:0060369 positive regulation of Fc receptor mediated stimulatory signaling pathway;GO:0002729 positive regulation of natural killer cell cytokine production;GO:0002860 positive regulation of natural killer cell mediated cytotoxicity directed against tumor cell target	1.0	1.0	1.0	0.0	1.0	1.0	1.0	0.0	0.0	0.0	0.0	1.0	0.0	0.0	0.0	0.0	1.0	0.0	0.0	0.0
Akr1c15	361267	symbol	R. norvegicus	361267	R. norvegicus	Akr1c15	aldo-keto reductase family 1, member C15	GO:0008202 steroid metabolic process;GO:0006629 lipid metabolic process;GO:1901360 organic cyclic compound metabolic process	0.0	0.0	0.0	0.0	0.0	0.0	0.0	0.0	0.0	0.0	0.0	0.0	0.0	0.0	0.0	0.0	0.0	0.0	0.0	0.0
Il22ra2	444986	symbol	R. norvegicus	444986	R. norvegicus	Il22ra2	interleukin 22 receptor subunit alpha 2	GO:0042509 regulation of tyrosine phosphorylation of STAT protein;GO:0007260 tyrosine phosphorylation of STAT protein;GO:0050728 negative regulation of inflammatory response	0.0	0.0	1.0	1.0	0.0	0.0	0.0	0.0	0.0	0.0	0.0	0.0	0.0	0.0	0.0	0.0	0.0	0.0	0.0	0.0
Cntn3	54279	symbol	R. norvegicus	54279	R. norvegicus	Cntn3	contactin 3	GO:0098609 cell-cell adhesion;GO:0007155 cell adhesion;GO:0022610 biological adhesion	0.0	0.0	0.0	0.0	0.0	0.0	0.0	0.0	0.0	0.0	0.0	0.0	0.0	0.0	0.0	0.0	0.0	0.0	0.0	0.0
Lrfn4	688721	symbol	R. norvegicus	688721	R. norvegicus	Lrfn4	leucine rich repeat and fibronectin type III domain containing 4	GO:0099151 regulation of postsynaptic density assembly;GO:1904889 regulation of excitatory synapse assembly;GO:0099150 regulation of postsynaptic specialization assembly	0.0	0.0	0.0	0.0	0.0	0.0	0.0	0.0	0.0	0.0	0.0	0.0	0.0	0.0	0.0	0.0	0.0	0.0	0.0	0.0
Pkd1l1	289796	symbol	R. norvegicus	289796	R. norvegicus	Pkd1l1	polycystin 1 like 1, transient receptor potential channel interacting	GO:0003127 detection of nodal flow;GO:0009726 detection of endogenous stimulus;GO:0070986 left/right axis specification	0.0	0.0	0.0	0.0	0.0	0.0	0.0	0.0	0.0	0.0	0.0	0.0	0.0	0.0	0.0	0.0	0.0	0.0	0.0	0.0
Slamf6	498287	symbol	R. norvegicus	498287	R. norvegicus	Slamf6	SLAM family member 6	GO:0072540 T-helper 17 cell lineage commitment;GO:0001787 natural killer cell proliferation;GO:0002295 T-helper cell lineage commitment	1.0	1.0	1.0	0.0	1.0	0.0	1.0	1.0	0.0	0.0	0.0	1.0	0.0	0.0	0.0	0.0	1.0	0.0	0.0	0.0
Ankrd13d	361699	symbol	R. norvegicus	361699	R. norvegicus	Ankrd13d	ankyrin repeat domain 13D	GO:0002091 negative regulation of receptor internalization;GO:0048261 negative regulation of receptor-mediated endocytosis;GO:0045806 negative regulation of endocytosis	0.0	0.0	0.0	0.0	0.0	0.0	0.0	0.0	0.0	0.0	0.0	0.0	0.0	0.0	0.0	0.0	0.0	0.0	1.0	0.0
Thbs3	681309	symbol	R. norvegicus	681309	R. norvegicus	Thbs3	thrombospondin 3	GO:0060346 bone trabecula formation;GO:0061430 bone trabecula morphogenesis;GO:0043931 ossification involved in bone maturation	0.0	0.0	0.0	0.0	0.0	0.0	0.0	0.0	0.0	0.0	0.0	0.0	0.0	0.0	0.0	0.0	0.0	0.0	0.0	0.0
Bdkrb2	25245	symbol	R. norvegicus	25245	R. norvegicus	Bdkrb2	bradykinin receptor B2	GO:1902238 regulation of intrinsic apoptotic signaling pathway in response to osmotic stress by p53 class mediator;GO:1902239 negative regulation of intrinsic apoptotic signaling pathway in response to osmotic stress by p53 class mediator;GO:1990127 intrinsic apoptotic signaling pathway in response to osmotic stress by p53 class mediator	1.0	0.0	1.0	1.0	0.0	0.0	0.0	0.0	0.0	0.0	0.0	0.0	0.0	0.0	0.0	1.0	0.0	0.0	0.0	0.0
Angptl4	362850	symbol	R. norvegicus	362850	R. norvegicus	Angptl4	angiopoietin-like 4	GO:0043335 protein unfolding;GO:0051005 negative regulation of lipoprotein lipase activity;GO:0051004 regulation of lipoprotein lipase activity	0.0	0.0	0.0	0.0	0.0	0.0	0.0	0.0	0.0	0.0	0.0	0.0	0.0	0.0	0.0	0.0	0.0	0.0	0.0	0.0
Zap70	301348	symbol	R. norvegicus	301348	R. norvegicus	Zap70	zeta chain of T cell receptor associated protein kinase 70	GO:0043366 beta selection;GO:0045060 negative thymic T cell selection;GO:0043383 negative T cell selection	1.0	1.0	0.0	0.0	1.0	1.0	0.0	1.0	0.0	0.0	0.0	1.0	0.0	0.0	0.0	0.0	0.0	0.0	0.0	0.0
Tram1l1	310846	symbol	R. norvegicus	310846	R. norvegicus	Tram1l1	translocation associated membrane protein 1-like 1	GO:0006616 SRP-dependent cotranslational protein targeting to membrane, translocation;GO:0006614 SRP-dependent cotranslational protein targeting to membrane;GO:0006613 cotranslational protein targeting to membrane	0.0	0.0	0.0	0.0	0.0	0.0	0.0	0.0	0.0	0.0	0.0	0.0	0.0	0.0	0.0	0.0	0.0	0.0	0.0	0.0
Tekt1	85270	symbol	R. norvegicus	85270	R. norvegicus	Tekt1	tektin 1	GO:0060294 cilium movement involved in cell motility;GO:0001539 cilium or flagellum-dependent cell motility;GO:0060285 cilium-dependent cell motility	0.0	0.0	0.0	0.0	0.0	0.0	0.0	0.0	0.0	0.0	0.0	0.0	0.0	0.0	0.0	0.0	0.0	0.0	0.0	0.0
Lilrc2	690906	symbol	R. norvegicus	690906	R. norvegicus	Lilrc2	leukocyte immunoglobulin-like receptor, subfamily C, member 2		0.0	0.0	0.0	0.0	0.0	0.0	0.0	0.0	0.0	0.0	0.0	0.0	0.0	0.0	0.0	0.0	0.0	0.0	0.0	0.0
Elf3	304815	symbol	R. norvegicus	304815	R. norvegicus	Elf3	E74 like ETS transcription factor 3	GO:0060056 mammary gland involution;GO:0060443 mammary gland morphogenesis;GO:0001824 blastocyst development	0.0	0.0	1.0	0.0	0.0	0.0	0.0	0.0	0.0	0.0	0.0	0.0	0.0	0.0	0.0	0.0	0.0	0.0	0.0	1.0
Kif6	171291	symbol	R. norvegicus	171291	R. norvegicus	Kif6	kinesin family member 6	GO:0007286 spermatid development;GO:0048515 spermatid differentiation;GO:0007281 germ cell development	0.0	0.0	0.0	0.0	0.0	0.0	0.0	0.0	0.0	0.0	0.0	0.0	0.0	0.0	0.0	0.0	0.0	0.0	0.0	0.0
Enc1	294674	symbol	R. norvegicus	294674	R. norvegicus	Enc1	ectodermal-neural cortex 1	GO:0010499 proteasomal ubiquitin-independent protein catabolic process;GO:0017148 negative regulation of translation;GO:0034249 negative regulation of cellular amide metabolic process	0.0	0.0	0.0	0.0	0.0	0.0	0.0	0.0	0.0	0.0	0.0	0.0	0.0	0.0	0.0	0.0	0.0	0.0	0.0	0.0
Map7d2	317508	symbol	R. norvegicus	317508	R. norvegicus	Map7d2	MAP7 domain containing 2	GO:0000226 microtubule cytoskeleton organization;GO:0007017 microtubule-based process;GO:0007010 cytoskeleton organization	0.0	0.0	0.0	0.0	0.0	0.0	0.0	0.0	0.0	0.0	0.0	0.0	0.0	0.0	0.0	0.0	0.0	0.0	0.0	0.0
Tead2	308582	symbol	R. norvegicus	308582	R. norvegicus	Tead2	TEA domain transcription factor 2	GO:0048368 lateral mesoderm development;GO:0048339 paraxial mesoderm development;GO:0030903 notochord development	0.0	0.0	0.0	0.0	0.0	0.0	0.0	0.0	0.0	0.0	0.0	0.0	0.0	0.0	1.0	0.0	0.0	0.0	0.0	0.0
Bik	114496	symbol	R. norvegicus	114496	R. norvegicus	Bik	BCL2-interacting killer	GO:0090200 positive regulation of release of cytochrome c from mitochondria;GO:0090199 regulation of release of cytochrome c from mitochondria;GO:0001836 release of cytochrome c from mitochondria	0.0	0.0	0.0	0.0	0.0	0.0	0.0	0.0	0.0	0.0	0.0	0.0	0.0	0.0	0.0	0.0	0.0	0.0	0.0	0.0
Dnase1l3	116687	symbol	R. norvegicus	116687	R. norvegicus	Dnase1l3	deoxyribonuclease 1-like 3	GO:0070948 regulation of neutrophil mediated cytotoxicity;GO:0070942 neutrophil mediated cytotoxicity;GO:0010623 programmed cell death involved in cell development	0.0	1.0	1.0	0.0	0.0	0.0	0.0	1.0	0.0	0.0	0.0	0.0	0.0	0.0	0.0	0.0	1.0	0.0	0.0	0.0
Il18rap	373540	symbol	R. norvegicus	373540	R. norvegicus	Il18rap	interleukin 18 receptor accessory protein	GO:0035655 interleukin-18-mediated signaling pathway;GO:0071351 cellular response to interleukin-18;GO:0070673 response to interleukin-18	0.0	1.0	1.0	1.0	1.0	0.0	1.0	0.0	0.0	0.0	0.0	0.0	0.0	0.0	0.0	0.0	1.0	0.0	0.0	0.0
Sp6	363672	symbol	R. norvegicus	363672	R. norvegicus	Sp6	Sp6 transcription factor	GO:0042481 regulation of odontogenesis;GO:2000027 regulation of animal organ morphogenesis;GO:0042476 odontogenesis	0.0	0.0	0.0	0.0	0.0	0.0	0.0	0.0	0.0	0.0	0.0	0.0	0.0	0.0	0.0	0.0	0.0	0.0	0.0	0.0
Arl5c	497990	symbol	R. norvegicus	497990	R. norvegicus	Arl5c	ADP-ribosylation factor like GTPase 5C	GO:1903292 protein localization to Golgi membrane;GO:0034067 protein localization to Golgi apparatus;GO:0072657 protein localization to membrane	0.0	0.0	0.0	0.0	0.0	0.0	0.0	0.0	0.0	0.0	0.0	0.0	0.0	0.0	0.0	0.0	0.0	0.0	0.0	0.0
Tmem171	293634	symbol	R. norvegicus	293634	R. norvegicus	Tmem171	transmembrane protein 171		0.0	0.0	0.0	0.0	0.0	0.0	0.0	0.0	0.0	0.0	0.0	0.0	0.0	0.0	0.0	0.0	0.0	0.0	0.0	0.0
Asmt	246281	symbol	R. norvegicus	246281	R. norvegicus	Asmt	acetylserotonin O-methyltransferase	GO:0030187 melatonin biosynthetic process;GO:2000019 negative regulation of male gonad development;GO:0030186 melatonin metabolic process	0.0	0.0	0.0	0.0	0.0	0.0	0.0	0.0	0.0	0.0	0.0	0.0	0.0	0.0	0.0	0.0	0.0	0.0	0.0	0.0
Ddx43	682138	symbol	R. norvegicus	682138	R. norvegicus	Ddx43	DEAD-box helicase 43		0.0	0.0	0.0	0.0	0.0	0.0	0.0	0.0	0.0	0.0	0.0	0.0	0.0	0.0	0.0	0.0	0.0	0.0	0.0	0.0
Slc7a1	25648	symbol	R. norvegicus	25648	R. norvegicus	Slc7a1	solute carrier family 7 member 1	GO:1903810 L-histidine import across plasma membrane;GO:0015819 lysine transport;GO:0089709 L-histidine transmembrane transport	1.0	0.0	0.0	0.0	0.0	0.0	0.0	0.0	0.0	0.0	0.0	0.0	0.0	0.0	0.0	0.0	0.0	0.0	0.0	0.0
Mthfd2l	305248	symbol	R. norvegicus	305248	R. norvegicus	Mthfd2l	methylenetetrahydrofolate dehydrogenase (NADP+ dependent) 2-like	GO:0000105 histidine biosynthetic process;GO:0009256 10-formyltetrahydrofolate metabolic process;GO:0006547 histidine metabolic process	0.0	0.0	0.0	0.0	0.0	0.0	0.0	0.0	0.0	0.0	0.0	0.0	0.0	0.0	0.0	0.0	0.0	0.0	0.0	0.0
Il1rn	60582	symbol	R. norvegicus	60582	R. norvegicus	Il1rn	interleukin 1 receptor antagonist	GO:0071874 cellular response to norepinephrine stimulus;GO:2000660 negative regulation of interleukin-1-mediated signaling pathway;GO:0002439 chronic inflammatory response to antigenic stimulus	1.0	0.0	1.0	1.0	0.0	0.0	0.0	0.0	1.0	0.0	0.0	0.0	0.0	0.0	1.0	1.0	0.0	0.0	0.0	0.0
Znf660	108351806	symbol	R. norvegicus	108351806	R. norvegicus	Znf660	zinc finger protein 660		0.0	0.0	0.0	0.0	0.0	0.0	0.0	0.0	0.0	0.0	0.0	0.0	0.0	0.0	0.0	0.0	0.0	0.0	0.0	0.0
Cd5	54236	symbol	R. norvegicus	54236	R. norvegicus	Cd5	Cd5 molecule	GO:0031295 T cell costimulation;GO:0031294 lymphocyte costimulation;GO:0050870 positive regulation of T cell activation	1.0	0.0	0.0	0.0	0.0	0.0	0.0	0.0	0.0	0.0	0.0	0.0	0.0	1.0	0.0	0.0	0.0	0.0	0.0	0.0
Tnc	116640	symbol	R. norvegicus	116640	R. norvegicus	Tnc	tenascin C	GO:0060739 mesenchymal-epithelial cell signaling involved in prostate gland development;GO:0060447 bud outgrowth involved in lung branching;GO:0071798 response to prostaglandin D	1.0	0.0	0.0	0.0	0.0	0.0	0.0	0.0	0.0	0.0	0.0	0.0	1.0	0.0	1.0	1.0	0.0	0.0	0.0	0.0
Slc27a3	295219	symbol	R. norvegicus	295219	R. norvegicus	Slc27a3	solute carrier family 27 member 3	GO:0015909 long-chain fatty acid transport;GO:0001676 long-chain fatty acid metabolic process;GO:0015908 fatty acid transport	0.0	0.0	0.0	0.0	0.0	0.0	0.0	0.0	0.0	0.0	0.0	0.0	0.0	0.0	0.0	0.0	0.0	0.0	0.0	0.0
Ms4a6a	361735	symbol	R. norvegicus	361735	R. norvegicus	Ms4a6a	membrane spanning 4-domains A6A		0.0	0.0	0.0	0.0	0.0	0.0	0.0	0.0	0.0	0.0	0.0	0.0	0.0	0.0	0.0	0.0	0.0	0.0	0.0	0.0
Fscn3	296947	symbol	R. norvegicus	296947	R. norvegicus	Fscn3	fascin actin-bundling protein 3	GO:0051017 actin filament bundle assembly;GO:0061572 actin filament bundle organization;GO:0007286 spermatid development	0.0	0.0	0.0	0.0	0.0	0.0	0.0	0.0	0.0	0.0	0.0	0.0	0.0	0.0	0.0	0.0	0.0	0.0	0.0	0.0
Cd2	497761	symbol	R. norvegicus	497761	R. norvegicus	Cd2	Cd2 molecule	GO:0032757 positive regulation of interleukin-8 production;GO:0034113 heterotypic cell-cell adhesion;GO:0032677 regulation of interleukin-8 production	1.0	1.0	0.0	0.0	0.0	0.0	0.0	0.0	0.0	0.0	0.0	1.0	0.0	1.0	0.0	0.0	0.0	0.0	0.0	0.0
Cxcl9	246759	symbol	R. norvegicus	246759	R. norvegicus	Cxcl9	C-X-C motif chemokine ligand 9	GO:0050930 induction of positive chemotaxis;GO:1901741 positive regulation of myoblast fusion;GO:1901739 regulation of myoblast fusion	0.0	1.0	1.0	1.0	0.0	0.0	1.0	0.0	0.0	1.0	1.0	0.0	0.0	0.0	1.0	0.0	1.0	0.0	0.0	0.0
Lama3	307582	symbol	R. norvegicus	307582	R. norvegicus	Lama3	laminin subunit alpha 3	GO:0031581 hemidesmosome assembly;GO:0035987 endodermal cell differentiation;GO:0001706 endoderm formation	1.0	0.0	0.0	0.0	0.0	0.0	0.0	0.0	0.0	0.0	0.0	0.0	0.0	0.0	0.0	0.0	0.0	0.0	0.0	0.0
Pspn	25525	symbol	R. norvegicus	25525	R. norvegicus	Pspn	persephin	GO:0001658 branching involved in ureteric bud morphogenesis;GO:0060675 ureteric bud morphogenesis;GO:0072171 mesonephric tubule morphogenesis	0.0	0.0	0.0	0.0	0.0	0.0	0.0	0.0	0.0	0.0	0.0	0.0	0.0	0.0	0.0	0.0	0.0	0.0	0.0	0.0
Dll1	84010	symbol	R. norvegicus	84010	R. norvegicus	Dll1	delta like canonical Notch ligand 1	GO:0021688 cerebellar molecular layer formation;GO:0060853 Notch signaling pathway involved in arterial endothelial cell fate commitment;GO:0097102 endothelial tip cell fate specification	1.0	1.0	0.0	0.0	0.0	0.0	0.0	1.0	0.0	0.0	0.0	0.0	0.0	0.0	0.0	0.0	0.0	0.0	1.0	1.0
Kiaa0895l	688736	gene_synonym	R. norvegicus	688736	R. norvegicus	MGC116202	LOC688736		0.0	0.0	0.0	0.0	0.0	0.0	0.0	0.0	0.0	0.0	0.0	0.0	0.0	0.0	0.0	0.0	0.0	0.0	0.0	0.0
Ddias	499204	symbol	R. norvegicus	499204	R. norvegicus	Ddias	DNA damage-induced apoptosis suppressor	GO:0097752 regulation of DNA stability;GO:2000270 negative regulation of fibroblast apoptotic process;GO:0071447 cellular response to hydroperoxide	0.0	0.0	0.0	0.0	0.0	0.0	0.0	0.0	0.0	0.0	0.0	0.0	0.0	0.0	0.0	0.0	0.0	0.0	0.0	0.0
Gpr174	302373	symbol	R. norvegicus	302373	R. norvegicus	Gpr174	G protein-coupled receptor 174	GO:0035025 positive regulation of Rho protein signal transduction;GO:0051482 positive regulation of cytosolic calcium ion concentration involved in phospholipase C-activating G protein-coupled signaling pathway;GO:0043029 T cell homeostasis	0.0	0.0	0.0	1.0	0.0	0.0	0.0	0.0	0.0	0.0	0.0	0.0	0.0	0.0	0.0	0.0	0.0	0.0	0.0	0.0
Chi3l1	89824	symbol	R. norvegicus	89824	R. norvegicus	Chi3l1	chitinase 3 like 1	GO:0006030 chitin metabolic process;GO:0006032 chitin catabolic process;GO:1901072 glucosamine-containing compound catabolic process	0.0	0.0	1.0	0.0	0.0	0.0	0.0	0.0	1.0	0.0	0.0	0.0	0.0	0.0	0.0	0.0	0.0	0.0	0.0	0.0
Upk1a	365227	symbol	R. norvegicus	365227	R. norvegicus	Upk1a	uroplakin 1A	GO:0030855 epithelial cell differentiation;GO:0060429 epithelium development;GO:0009888 tissue development	0.0	0.0	0.0	0.0	0.0	0.0	0.0	0.0	0.0	0.0	0.0	0.0	0.0	0.0	0.0	0.0	0.0	0.0	0.0	1.0
Milr1	59105	symbol	R. norvegicus	59105	R. norvegicus	Milr1	mast cell immunoglobulin-like receptor 1	GO:0033004 negative regulation of mast cell activation;GO:0033003 regulation of mast cell activation;GO:0043303 mast cell degranulation	1.0	1.0	0.0	0.0	0.0	0.0	0.0	1.0	0.0	0.0	0.0	0.0	0.0	0.0	0.0	0.0	0.0	0.0	0.0	0.0
Birc3	78971	symbol	R. norvegicus	78971	R. norvegicus	Birc3	baculoviral IAP repeat-containing 3	GO:1902916 positive regulation of protein polyubiquitination;GO:0060546 negative regulation of necroptotic process;GO:0062099 negative regulation of programmed necrotic cell death	0.0	0.0	0.0	0.0	0.0	0.0	0.0	0.0	0.0	0.0	0.0	0.0	0.0	0.0	0.0	0.0	0.0	0.0	0.0	0.0
Havcr2	363578	symbol	R. norvegicus	363578	R. norvegicus	Havcr2	hepatitis A virus cellular receptor 2	GO:0032712 negative regulation of interleukin-3 production;GO:0071656 negative regulation of granulocyte colony-stimulating factor production;GO:1901257 negative regulation of macrophage colony-stimulating factor production	1.0	1.0	1.0	0.0	1.0	0.0	1.0	1.0	1.0	0.0	0.0	0.0	0.0	0.0	1.0	0.0	1.0	0.0	0.0	0.0
Xcr1	301086	symbol	R. norvegicus	301086	R. norvegicus	Xcr1	X-C motif chemokine receptor 1	GO:0070098 chemokine-mediated signaling pathway;GO:1990868 response to chemokine;GO:1990869 cellular response to chemokine	0.0	0.0	0.0	1.0	0.0	0.0	0.0	0.0	0.0	0.0	1.0	0.0	0.0	0.0	0.0	0.0	0.0	0.0	0.0	0.0
Prp2l1	287750	symbol	R. norvegicus	287750	R. norvegicus	Prp2l1	proline rich protein 2-like 1		0.0	0.0	0.0	0.0	0.0	0.0	0.0	0.0	0.0	0.0	0.0	0.0	0.0	0.0	0.0	0.0	0.0	0.0	0.0	0.0
Ucp2	54315	symbol	R. norvegicus	54315	R. norvegicus	Ucp2	uncoupling protein 2	GO:0061179 negative regulation of insulin secretion involved in cellular response to glucose stimulus;GO:0000303 response to superoxide;GO:0000305 response to oxygen radical	0.0	0.0	0.0	0.0	0.0	0.0	0.0	0.0	0.0	0.0	0.0	0.0	0.0	0.0	0.0	1.0	0.0	1.0	0.0	0.0
Star	25557	symbol	R. norvegicus	25557	R. norvegicus	Star	steroidogenic acute regulatory protein	GO:0070859 positive regulation of bile acid biosynthetic process;GO:1904253 positive regulation of bile acid metabolic process;GO:0017143 insecticide metabolic process	0.0	0.0	0.0	0.0	1.0	0.0	0.0	0.0	0.0	0.0	0.0	0.0	0.0	0.0	1.0	1.0	0.0	0.0	0.0	0.0
Fbln1	315191	symbol	R. norvegicus	315191	R. norvegicus	Fbln1	fibulin 1	GO:1904187 regulation of transformation of host cell by virus;GO:1904188 negative regulation of transformation of host cell by virus;GO:1904235 regulation of substrate-dependent cell migration, cell attachment to substrate	1.0	1.0	0.0	0.0	0.0	0.0	0.0	0.0	1.0	1.0	0.0	0.0	1.0	0.0	0.0	0.0	0.0	0.0	0.0	0.0
Gpx2	29326	symbol	R. norvegicus	29326	R. norvegicus	Gpx2	glutathione peroxidase 2	GO:0009608 response to symbiont;GO:0009609 response to symbiotic bacterium;GO:0002862 negative regulation of inflammatory response to antigenic stimulus	1.0	1.0	1.0	0.0	0.0	0.0	0.0	0.0	0.0	0.0	0.0	0.0	0.0	0.0	0.0	0.0	0.0	0.0	0.0	0.0
Vsig1	315920	symbol	R. norvegicus	315920	R. norvegicus	Vsig1	V-set and immunoglobulin domain containing 1	GO:0030277 maintenance of gastrointestinal epithelium;GO:0010669 epithelial structure maintenance;GO:0003382 epithelial cell morphogenesis	0.0	0.0	0.0	0.0	0.0	0.0	0.0	0.0	0.0	0.0	0.0	0.0	0.0	0.0	0.0	0.0	0.0	0.0	0.0	1.0
Tspan32	365390	symbol	R. norvegicus	365390	R. norvegicus	Tspan32	tetraspanin 32	GO:0030886 negative regulation of myeloid dendritic cell activation;GO:0030885 regulation of myeloid dendritic cell activation;GO:0042832 defense response to protozoan	1.0	1.0	1.0	0.0	0.0	0.0	1.0	0.0	0.0	0.0	0.0	0.0	1.0	0.0	0.0	0.0	0.0	0.0	0.0	0.0
Fgl2	84586	symbol	R. norvegicus	84586	R. norvegicus	Fgl2	fibrinogen-like 2	GO:0002472 macrophage antigen processing and presentation;GO:0002616 regulation of macrophage antigen processing and presentation;GO:0002617 negative regulation of macrophage antigen processing and presentation	1.0	1.0	1.0	0.0	0.0	0.0	1.0	1.0	0.0	0.0	0.0	0.0	0.0	0.0	0.0	0.0	0.0	0.0	0.0	0.0
Mslnl	363554	symbol	R. norvegicus	363554	R. norvegicus	Mslnl	mesothelin-like	GO:0007160 cell-matrix adhesion;GO:0031589 cell-substrate adhesion;GO:0007155 cell adhesion	0.0	0.0	0.0	0.0	0.0	0.0	0.0	0.0	0.0	0.0	0.0	0.0	0.0	0.0	0.0	0.0	0.0	0.0	0.0	0.0
Lgi4	361549	symbol	R. norvegicus	361549	R. norvegicus	Lgi4	leucine-rich repeat LGI family, member 4	GO:0022011 myelination in peripheral nervous system;GO:0032292 peripheral nervous system axon ensheathment;GO:0014044 Schwann cell development	0.0	0.0	0.0	0.0	0.0	0.0	0.0	0.0	0.0	0.0	0.0	0.0	0.0	0.0	0.0	0.0	0.0	0.0	0.0	0.0
Slc38a1	170567	symbol	R. norvegicus	170567	R. norvegicus	Slc38a1	solute carrier family 38, member 1	GO:0006868 glutamine transport;GO:0015804 neutral amino acid transport;GO:1902475 L-alpha-amino acid transmembrane transport	0.0	0.0	0.0	0.0	0.0	0.0	0.0	0.0	0.0	0.0	0.0	0.0	0.0	0.0	0.0	0.0	0.0	0.0	0.0	0.0
S100a4	24615	symbol	R. norvegicus	24615	R. norvegicus	S100a4	S100 calcium-binding protein A4	GO:0043123 positive regulation of I-kappaB kinase/NF-kappaB signaling;GO:0043122 regulation of I-kappaB kinase/NF-kappaB signaling;GO:0007249 I-kappaB kinase/NF-kappaB signaling	0.0	0.0	0.0	0.0	0.0	0.0	0.0	0.0	0.0	0.0	0.0	0.0	0.0	0.0	0.0	0.0	0.0	0.0	0.0	0.0
Orc1	313479	symbol	R. norvegicus	313479	R. norvegicus	Orc1	origin recognition complex, subunit 1	GO:0070318 positive regulation of G0 to G1 transition;GO:0033314 mitotic DNA replication checkpoint;GO:0070316 regulation of G0 to G1 transition	0.0	0.0	0.0	0.0	0.0	0.0	0.0	0.0	0.0	0.0	0.0	0.0	0.0	0.0	0.0	0.0	0.0	0.0	0.0	0.0
Ptprcap	499300	symbol	R. norvegicus	499300	R. norvegicus	Ptprcap	protein tyrosine phosphatase, receptor type, C-associated protein		0.0	0.0	0.0	0.0	0.0	0.0	0.0	0.0	0.0	0.0	0.0	0.0	0.0	0.0	0.0	0.0	0.0	0.0	0.0	0.0
Il23a	155140	symbol	R. norvegicus	155140	R. norvegicus	Il23a	interleukin 23 subunit alpha	GO:2000330 positive regulation of T-helper 17 cell lineage commitment;GO:0051142 positive regulation of NK T cell proliferation;GO:2000328 regulation of T-helper 17 cell lineage commitment	1.0	1.0	1.0	1.0	1.0	0.0	1.0	1.0	1.0	1.0	1.0	0.0	0.0	0.0	0.0	0.0	1.0	0.0	0.0	0.0
Padi2	29511	symbol	R. norvegicus	29511	R. norvegicus	Padi2	peptidyl arginine deiminase 2	GO:0010848 regulation of chromatin disassembly;GO:0036413 histone H3-R26 citrullination;GO:1901624 negative regulation of lymphocyte chemotaxis	1.0	0.0	1.0	1.0	0.0	0.0	0.0	0.0	0.0	0.0	1.0	0.0	0.0	0.0	1.0	1.0	0.0	0.0	0.0	0.0
Mex3a	310631	symbol	R. norvegicus	310631	R. norvegicus	Mex3a	mex-3 RNA binding family member A		0.0	0.0	0.0	0.0	0.0	0.0	0.0	0.0	0.0	0.0	0.0	0.0	0.0	0.0	0.0	0.0	0.0	0.0	0.0	0.0
Trpm5	365391	symbol	R. norvegicus	365391	R. norvegicus	Trpm5	transient receptor potential cation channel, subfamily M, member 5	GO:0050909 sensory perception of taste;GO:0035725 sodium ion transmembrane transport;GO:0019722 calcium-mediated signaling	0.0	0.0	0.0	0.0	0.0	0.0	0.0	0.0	0.0	0.0	0.0	0.0	0.0	0.0	0.0	0.0	0.0	0.0	0.0	0.0
Lrrc34	499589	symbol	R. norvegicus	499589	R. norvegicus	Lrrc34	leucine rich repeat containing 34	GO:0030154 cell differentiation;GO:0048869 cellular developmental process;GO:0032502 developmental process	0.0	0.0	0.0	0.0	0.0	0.0	0.0	0.0	0.0	0.0	0.0	0.0	0.0	0.0	0.0	0.0	0.0	0.0	0.0	0.0
Grik2	54257	symbol	R. norvegicus	54257	R. norvegicus	Grik2	glutamate ionotropic receptor kainate type subunit 2	GO:0062035 sensory perception of cold stimulus;GO:0120169 detection of cold stimulus involved in thermoception;GO:0050960 detection of temperature stimulus involved in thermoception	0.0	0.0	0.0	0.0	0.0	0.0	0.0	0.0	1.0	0.0	0.0	0.0	0.0	0.0	0.0	0.0	0.0	1.0	0.0	0.0
Slpi	84386	symbol	R. norvegicus	84386	R. norvegicus	Slpi	secretory leukocyte peptidase inhibitor	GO:0045071 negative regulation of viral genome replication;GO:0019731 antibacterial humoral response;GO:0045069 regulation of viral genome replication	0.0	0.0	1.0	0.0	1.0	0.0	0.0	0.0	0.0	0.0	0.0	0.0	0.0	0.0	1.0	0.0	0.0	0.0	0.0	0.0
Cxcr3	84475	symbol	R. norvegicus	84475	R. norvegicus	Cxcr3	C-X-C motif chemokine receptor 3	GO:1900119 positive regulation of execution phase of apoptosis;GO:1900118 negative regulation of execution phase of apoptosis;GO:1900117 regulation of execution phase of apoptosis	1.0	0.0	1.0	1.0	0.0	0.0	1.0	0.0	0.0	1.0	1.0	0.0	0.0	0.0	0.0	0.0	0.0	1.0	0.0	0.0
Lax1	498232	symbol	R. norvegicus	498232	R. norvegicus	Lax1	lymphocyte transmembrane adaptor 1	GO:0000188 inactivation of MAPK activity;GO:0043407 negative regulation of MAP kinase activity;GO:0050868 negative regulation of T cell activation	1.0	1.0	0.0	0.0	0.0	1.0	0.0	0.0	1.0	0.0	0.0	0.0	0.0	0.0	0.0	0.0	0.0	0.0	0.0	0.0
Acap1	287443	symbol	R. norvegicus	287443	R. norvegicus	Acap1	ArfGAP with coiled-coil, ankyrin repeat and PH domains 1	GO:0043547 positive regulation of GTPase activity;GO:0043087 regulation of GTPase activity;GO:0051345 positive regulation of hydrolase activity	0.0	0.0	0.0	0.0	0.0	0.0	0.0	0.0	0.0	0.0	0.0	0.0	0.0	0.0	0.0	0.0	0.0	0.0	0.0	0.0
Krt80	315318	symbol	R. norvegicus	315318	R. norvegicus	Krt80	keratin 80		0.0	0.0	0.0	0.0	0.0	0.0	0.0	0.0	0.0	0.0	0.0	0.0	0.0	0.0	0.0	0.0	0.0	0.0	0.0	0.0
Flnc	362332	symbol	R. norvegicus	362332	R. norvegicus	Flnc	filamin C	GO:0048747 muscle fiber development;GO:0055002 striated muscle cell development;GO:0055001 muscle cell development	0.0	0.0	0.0	0.0	0.0	0.0	0.0	0.0	0.0	0.0	0.0	0.0	0.0	0.0	0.0	0.0	0.0	0.0	0.0	0.0
Hvcn1	304485	symbol	R. norvegicus	304485	R. norvegicus	Hvcn1	hydrogen voltage-gated channel 1	GO:0071294 cellular response to zinc ion;GO:0032930 positive regulation of superoxide anion generation;GO:0071467 cellular response to pH	0.0	0.0	0.0	0.0	0.0	0.0	0.0	0.0	0.0	0.0	0.0	0.0	0.0	0.0	0.0	0.0	0.0	0.0	0.0	0.0
Clec4a2	297584	symbol	R. norvegicus	297584	R. norvegicus	Clec4a2	C-type lectin domain family 4, member A2		0.0	0.0	0.0	0.0	0.0	0.0	0.0	0.0	0.0	0.0	0.0	0.0	0.0	0.0	0.0	0.0	0.0	0.0	0.0	0.0
Lox	24914	symbol	R. norvegicus	24914	R. norvegicus	Lox	lysyl oxidase	GO:0035906 descending aorta development;GO:0018057 peptidyl-lysine oxidation;GO:0035905 ascending aorta development	1.0	0.0	0.0	1.0	0.0	0.0	0.0	0.0	0.0	0.0	1.0	0.0	1.0	0.0	0.0	1.0	0.0	0.0	0.0	0.0
Dbn1	81653	symbol	R. norvegicus	81653	R. norvegicus	Dbn1	drebrin 1	GO:1904113 negative regulation of muscle filament sliding;GO:1904621 regulation of actin-dependent ATPase activity;GO:1904622 negative regulation of actin-dependent ATPase activity	1.0	0.0	1.0	0.0	0.0	0.0	0.0	0.0	0.0	0.0	0.0	0.0	0.0	0.0	0.0	1.0	0.0	0.0	0.0	0.0
Sytl5	302538	symbol	R. norvegicus	302538	R. norvegicus	Sytl5	synaptotagmin-like 5	GO:0006887 exocytosis;GO:0032940 secretion by cell;GO:0006886 intracellular protein transport	0.0	0.0	0.0	0.0	0.0	0.0	0.0	0.0	0.0	0.0	0.0	0.0	0.0	0.0	0.0	0.0	0.0	0.0	0.0	0.0
Ciart	365871	symbol	R. norvegicus	365871	R. norvegicus	Ciart	circadian associated repressor of transcription	GO:0045475 locomotor rhythm;GO:0048512 circadian behavior;GO:0032922 circadian regulation of gene expression	0.0	0.0	0.0	0.0	0.0	0.0	0.0	0.0	0.0	0.0	0.0	0.0	0.0	0.0	0.0	0.0	0.0	0.0	0.0	0.0
Cd27	500318	symbol	R. norvegicus	500318	R. norvegicus	Cd27	CD27 molecule	GO:0045579 positive regulation of B cell differentiation;GO:0070233 negative regulation of T cell apoptotic process;GO:0045577 regulation of B cell differentiation	1.0	0.0	0.0	1.0	0.0	0.0	0.0	0.0	1.0	0.0	0.0	0.0	0.0	0.0	0.0	0.0	0.0	0.0	0.0	0.0
LOC685680	685680	Gene_ID	R. norvegicus	685680	R. norvegicus	LOC685680	similar to TPA-induced transmembrane protein		0.0	0.0	0.0	0.0	0.0	0.0	0.0	0.0	0.0	0.0	0.0	0.0	0.0	0.0	0.0	0.0	0.0	0.0	0.0	0.0
Ms4a1	309217	symbol	R. norvegicus	309217	R. norvegicus	Ms4a1	membrane spanning 4-domains A1	GO:0002115 store-operated calcium entry;GO:1902656 calcium ion import into cytosol;GO:0050853 B cell receptor signaling pathway	1.0	1.0	0.0	0.0	0.0	1.0	0.0	0.0	0.0	0.0	0.0	0.0	0.0	1.0	0.0	0.0	0.0	0.0	0.0	0.0
Fcnb	114091	symbol	R. norvegicus	114091	R. norvegicus	Fcnb	ficolin B	GO:0002752 cell surface pattern recognition receptor signaling pathway;GO:0043654 recognition of apoptotic cell;GO:0002220 innate immune response activating cell surface receptor signaling pathway	0.0	1.0	1.0	0.0	1.0	1.0	1.0	0.0	0.0	0.0	0.0	0.0	0.0	0.0	0.0	0.0	0.0	0.0	1.0	0.0
Cd22	308501	symbol	R. norvegicus	308501	R. norvegicus	Cd22	CD22 molecule	GO:0050859 negative regulation of B cell receptor signaling pathway;GO:0002638 negative regulation of immunoglobulin production;GO:0050855 regulation of B cell receptor signaling pathway	1.0	1.0	0.0	0.0	0.0	1.0	0.0	0.0	0.0	0.0	0.0	1.0	0.0	1.0	0.0	0.0	0.0	0.0	1.0	0.0
Ramp1	58965	symbol	R. norvegicus	58965	R. norvegicus	Ramp1	receptor activity modifying protein 1	GO:1990408 calcitonin gene-related peptide receptor signaling pathway;GO:0097647 amylin receptor signaling pathway;GO:0097646 calcitonin family receptor signaling pathway	0.0	0.0	0.0	1.0	0.0	0.0	0.0	0.0	0.0	0.0	0.0	0.0	0.0	0.0	0.0	0.0	0.0	0.0	0.0	0.0
Mthfd1l	361472	symbol	R. norvegicus	361472	R. norvegicus	Mthfd1l	methylenetetrahydrofolate dehydrogenase (NADP+ dependent) 1-like	GO:0009257 10-formyltetrahydrofolate biosynthetic process;GO:0015942 formate metabolic process;GO:0009256 10-formyltetrahydrofolate metabolic process	0.0	0.0	0.0	0.0	0.0	0.0	0.0	0.0	0.0	0.0	0.0	0.0	0.0	0.0	0.0	0.0	0.0	0.0	0.0	0.0
Stx11	292483	symbol	R. norvegicus	292483	R. norvegicus	Stx11	syntaxin 11	GO:0043316 cytotoxic T cell degranulation;GO:0043320 natural killer cell degranulation;GO:0043312 neutrophil degranulation	1.0	1.0	0.0	0.0	1.0	0.0	0.0	1.0	0.0	0.0	0.0	0.0	0.0	0.0	0.0	0.0	1.0	0.0	0.0	0.0
Insyn2a	100233213	symbol	R. norvegicus	100233213	R. norvegicus	Insyn2a	inhibitory synaptic factor 2A	GO:0060080 inhibitory postsynaptic potential;GO:0099565 chemical synaptic transmission, postsynaptic;GO:0060078 regulation of postsynaptic membrane potential	0.0	0.0	0.0	0.0	0.0	0.0	0.0	0.0	0.0	0.0	0.0	0.0	0.0	0.0	0.0	0.0	0.0	0.0	0.0	0.0
RT1-CE3	414793	symbol	R. norvegicus	414793	R. norvegicus	RT1-CE3	RT1 class I, locus CE3	GO:0002486 antigen processing and presentation of endogenous peptide antigen via MHC class I via ER pathway, TAP-independent;GO:0002476 antigen processing and presentation of endogenous peptide antigen via MHC class Ib;GO:0002484 antigen processing and presentation of endogenous peptide antigen via MHC class I via ER pathway	0.0	1.0	0.0	0.0	0.0	0.0	0.0	0.0	0.0	0.0	0.0	1.0	0.0	0.0	0.0	0.0	1.0	0.0	0.0	0.0
Gfra4	66023	symbol	R. norvegicus	66023	R. norvegicus	Gfra4	GDNF family receptor alpha 4	GO:0035860 glial cell-derived neurotrophic factor receptor signaling pathway;GO:0030279 negative regulation of ossification;GO:0030278 regulation of ossification	0.0	0.0	0.0	0.0	0.0	0.0	0.0	0.0	0.0	0.0	0.0	0.0	0.0	0.0	0.0	0.0	0.0	0.0	0.0	0.0
Il9r	24500	symbol	R. norvegicus	24500	R. norvegicus	Il9r	interleukin 9 receptor	GO:0038113 interleukin-9-mediated signaling pathway;GO:0071355 cellular response to interleukin-9;GO:0071104 response to interleukin-9	0.0	0.0	0.0	1.0	0.0	0.0	0.0	0.0	0.0	0.0	0.0	0.0	0.0	1.0	0.0	0.0	0.0	0.0	0.0	0.0
Arid5a	316327	symbol	R. norvegicus	316327	R. norvegicus	Arid5a	AT-rich interaction domain 5A	GO:0035744 T-helper 1 cell cytokine production;GO:2000554 regulation of T-helper 1 cell cytokine production;GO:2000556 positive regulation of T-helper 1 cell cytokine production	0.0	1.0	0.0	0.0	0.0	0.0	0.0	1.0	0.0	0.0	0.0	0.0	0.0	0.0	1.0	0.0	0.0	0.0	0.0	0.0
Tns4	303517	symbol	R. norvegicus	303517	R. norvegicus	Tns4	tensin 4	GO:0006915 apoptotic process;GO:0012501 programmed cell death;GO:0008219 cell death	0.0	0.0	0.0	0.0	0.0	0.0	0.0	0.0	0.0	0.0	0.0	0.0	0.0	0.0	0.0	0.0	0.0	0.0	0.0	0.0
Atp2c2	171496	symbol	R. norvegicus	171496	R. norvegicus	Atp2c2	ATPase secretory pathway Ca2+ transporting 2	GO:0071421 manganese ion transmembrane transport;GO:0006828 manganese ion transport;GO:0090280 positive regulation of calcium ion import	0.0	0.0	0.0	0.0	0.0	0.0	0.0	0.0	0.0	0.0	0.0	0.0	0.0	0.0	0.0	0.0	0.0	0.0	0.0	0.0
Slc25a24	310791	symbol	R. norvegicus	310791	R. norvegicus	Slc25a24	solute carrier family 25 member 24	GO:0015867 ATP transport;GO:0051503 adenine nucleotide transport;GO:0015868 purine ribonucleotide transport	0.0	0.0	0.0	0.0	0.0	0.0	0.0	0.0	0.0	0.0	0.0	0.0	0.0	0.0	0.0	0.0	0.0	0.0	0.0	0.0
Cd300le	360655	symbol	R. norvegicus	360655	R. norvegicus	Cd300le	Cd300 molecule-like family member E		0.0	0.0	0.0	0.0	0.0	0.0	0.0	0.0	0.0	0.0	0.0	0.0	0.0	0.0	0.0	0.0	0.0	0.0	0.0	0.0
P2ry10	317219	symbol	R. norvegicus	317219	R. norvegicus	P2ry10	P2Y receptor family member 10	GO:0035589 G protein-coupled purinergic nucleotide receptor signaling pathway;GO:0035590 purinergic nucleotide receptor signaling pathway;GO:0035025 positive regulation of Rho protein signal transduction	0.0	0.0	0.0	1.0	0.0	0.0	0.0	0.0	0.0	0.0	0.0	0.0	0.0	0.0	0.0	0.0	0.0	0.0	0.0	0.0
Tcea2	29575	symbol	R. norvegicus	29575	R. norvegicus	Tcea2	transcription elongation factor A2	GO:0045944 positive regulation of transcription by RNA polymerase II;GO:0045893 positive regulation of transcription, DNA-templated;GO:1903508 positive regulation of nucleic acid-templated transcription	0.0	0.0	0.0	0.0	0.0	0.0	0.0	0.0	0.0	0.0	0.0	0.0	0.0	0.0	0.0	0.0	0.0	0.0	0.0	0.0
Cdca7	311742	symbol	R. norvegicus	311742	R. norvegicus	Cdca7	cell division cycle associated 7	GO:0042127 regulation of cell population proliferation;GO:0006915 apoptotic process;GO:0012501 programmed cell death	0.0	0.0	0.0	0.0	0.0	0.0	0.0	0.0	0.0	0.0	0.0	0.0	0.0	0.0	0.0	0.0	0.0	0.0	0.0	0.0
Siglec1	311426	symbol	R. norvegicus	311426	R. norvegicus	Siglec1	sialic acid binding Ig like lectin 1	GO:0075512 clathrin-dependent endocytosis of virus by host cell;GO:0019065 receptor-mediated endocytosis of virus by host cell;GO:0075509 endocytosis involved in viral entry into host cell	0.0	0.0	0.0	0.0	0.0	0.0	0.0	0.0	0.0	0.0	0.0	1.0	0.0	0.0	0.0	0.0	0.0	1.0	1.0	0.0
Cxcl1	81503	symbol	R. norvegicus	81503	R. norvegicus	Cxcl1	C-X-C motif chemokine ligand 1	GO:0070953 regulation of neutrophil mediated killing of fungus;GO:0070965 positive regulation of neutrophil mediated killing of fungus;GO:0070960 positive regulation of neutrophil mediated cytotoxicity	0.0	1.0	1.0	1.0	0.0	0.0	1.0	0.0	0.0	0.0	1.0	0.0	0.0	0.0	1.0	0.0	1.0	1.0	0.0	0.0
Fas	246097	symbol	R. norvegicus	246097	R. norvegicus	Fas	Fas cell surface death receptor	GO:1900148 negative regulation of Schwann cell migration;GO:0031104 dendrite regeneration;GO:0001552 ovarian follicle atresia	1.0	1.0	0.0	1.0	1.0	0.0	0.0	0.0	1.0	0.0	0.0	0.0	0.0	0.0	1.0	1.0	0.0	1.0	0.0	0.0
Ndrg4	64457	symbol	R. norvegicus	64457	R. norvegicus	Ndrg4	NDRG family member 4	GO:2001135 regulation of endocytic recycling;GO:0010642 negative regulation of platelet-derived growth factor receptor signaling pathway;GO:0060973 cell migration involved in heart development	1.0	0.0	0.0	0.0	0.0	0.0	0.0	0.0	1.0	0.0	0.0	0.0	0.0	0.0	0.0	0.0	0.0	0.0	1.0	0.0
Ptpn7	246781	symbol	R. norvegicus	246781	R. norvegicus	Ptpn7	protein tyrosine phosphatase, non-receptor type 7	GO:0035335 peptidyl-tyrosine dephosphorylation;GO:0006470 protein dephosphorylation;GO:0016311 dephosphorylation	0.0	0.0	0.0	0.0	0.0	0.0	0.0	0.0	0.0	0.0	0.0	0.0	0.0	0.0	0.0	0.0	0.0	0.0	0.0	0.0
Erich2	499806	symbol	R. norvegicus	499806	R. norvegicus	Erich2	glutamate-rich 2		0.0	0.0	0.0	0.0	0.0	0.0	0.0	0.0	0.0	0.0	0.0	0.0	0.0	0.0	0.0	0.0	0.0	0.0	0.0	0.0
Cgas	682147	symbol	R. norvegicus	682147	R. norvegicus	Cgas	cyclic GMP-AMP synthase	GO:0038001 paracrine signaling;GO:0010753 positive regulation of cGMP-mediated signaling;GO:2000774 positive regulation of cellular senescence	1.0	1.0	1.0	0.0	1.0	1.0	1.0	0.0	0.0	0.0	0.0	0.0	0.0	0.0	0.0	1.0	0.0	0.0	0.0	0.0
Chaf1b	288242	symbol	R. norvegicus	288242	R. norvegicus	Chaf1b	chromatin assembly factor 1 subunit B	GO:0006335 DNA replication-dependent nucleosome assembly;GO:0034723 DNA replication-dependent nucleosome organization;GO:0006334 nucleosome assembly	0.0	0.0	0.0	0.0	0.0	0.0	0.0	0.0	0.0	0.0	0.0	0.0	0.0	0.0	0.0	0.0	0.0	0.0	0.0	0.0
Ctsd	171293	symbol	R. norvegicus	171293	R. norvegicus	Ctsd	cathepsin D	GO:0042159 lipoprotein catabolic process;GO:0060441 epithelial tube branching involved in lung morphogenesis;GO:0060425 lung morphogenesis	0.0	0.0	0.0	0.0	0.0	0.0	0.0	0.0	0.0	0.0	0.0	0.0	0.0	0.0	0.0	1.0	0.0	1.0	0.0	0.0
Efs	290212	symbol	R. norvegicus	290212	R. norvegicus	Efs	embryonal Fyn-associated substrate	GO:0090527 actin filament reorganization;GO:0031532 actin cytoskeleton reorganization;GO:0007015 actin filament organization	0.0	0.0	0.0	0.0	0.0	0.0	0.0	0.0	0.0	0.0	0.0	0.0	0.0	0.0	0.0	0.0	0.0	0.0	0.0	0.0
Tuba1a	64158	symbol	R. norvegicus	64158	R. norvegicus	Tuba1a	tubulin, alpha 1A	GO:0050807 regulation of synapse organization;GO:0050803 regulation of synapse structure or activity;GO:0050808 synapse organization	0.0	0.0	0.0	0.0	0.0	0.0	0.0	0.0	0.0	0.0	0.0	1.0	0.0	0.0	0.0	0.0	0.0	0.0	0.0	0.0
Tmsb15b2	286978	symbol	R. norvegicus	286978	R. norvegicus	Tmsb15b2	thymosin beta 15B2	GO:0042989 sequestering of actin monomers;GO:0051497 negative regulation of stress fiber assembly;GO:0032232 negative regulation of actin filament bundle assembly	0.0	0.0	0.0	0.0	0.0	0.0	0.0	0.0	0.0	1.0	0.0	0.0	0.0	0.0	0.0	0.0	0.0	0.0	0.0	0.0
LOC103694491	103694491	Gene_ID	R. norvegicus	103694491	R. norvegicus	LOC103694491	uncharacterized protein MGC39606 homolog		0.0	0.0	0.0	0.0	0.0	0.0	0.0	0.0	0.0	0.0	0.0	0.0	0.0	0.0	0.0	0.0	0.0	0.0	0.0	0.0
Rad18	362412	symbol	R. norvegicus	362412	R. norvegicus	Rad18	RAD18 E3 ubiquitin protein ligase	GO:0051984 positive regulation of chromosome segregation;GO:0006301 postreplication repair;GO:0045910 negative regulation of DNA recombination	0.0	0.0	0.0	0.0	0.0	0.0	0.0	0.0	0.0	0.0	0.0	0.0	0.0	0.0	0.0	0.0	0.0	0.0	0.0	0.0
Il18r1	301365	symbol	R. norvegicus	301365	R. norvegicus	Il18r1	interleukin 18 receptor 1	GO:0035655 interleukin-18-mediated signaling pathway;GO:0035744 T-helper 1 cell cytokine production;GO:2000554 regulation of T-helper 1 cell cytokine production	1.0	1.0	0.0	1.0	0.0	0.0	0.0	1.0	0.0	0.0	0.0	0.0	0.0	0.0	0.0	0.0	0.0	0.0	0.0	0.0
Nr4a3	58853	symbol	R. norvegicus	58853	R. norvegicus	Nr4a3	nuclear receptor subfamily 4, group A, member 3	GO:0009444 pyruvate oxidation;GO:0038097 positive regulation of mast cell activation by Fc-epsilon receptor signaling pathway;GO:0032765 positive regulation of mast cell cytokine production	1.0	1.0	0.0	0.0	0.0	1.0	0.0	1.0	0.0	1.0	1.0	0.0	0.0	0.0	0.0	1.0	0.0	1.0	0.0	0.0
Wsb1	303336	symbol	R. norvegicus	303336	R. norvegicus	Wsb1	WD repeat and SOCS box-containing 1	GO:0016567 protein ubiquitination;GO:0032446 protein modification by small protein conjugation;GO:0070647 protein modification by small protein conjugation or removal	0.0	0.0	0.0	0.0	0.0	0.0	0.0	0.0	0.0	0.0	0.0	1.0	0.0	0.0	0.0	0.0	0.0	0.0	0.0	0.0
Adgrv1	100362255	symbol	R. norvegicus	100362255	R. norvegicus	Adgrv1	adhesion G protein-coupled receptor V1	GO:0048496 maintenance of animal organ identity;GO:0097264 self proteolysis;GO:0090037 positive regulation of protein kinase C signaling	0.0	0.0	0.0	0.0	0.0	0.0	0.0	0.0	0.0	0.0	0.0	0.0	0.0	0.0	0.0	0.0	0.0	0.0	0.0	0.0
Cldn9	287099	symbol	R. norvegicus	287099	R. norvegicus	Cldn9	claudin 9	GO:0070830 bicellular tight junction assembly;GO:0120192 tight junction assembly;GO:0043297 apical junction assembly	0.0	0.0	0.0	0.0	0.0	0.0	0.0	0.0	0.0	0.0	0.0	1.0	0.0	0.0	0.0	0.0	0.0	0.0	0.0	0.0
Rab15	299156	symbol	R. norvegicus	299156	R. norvegicus	Rab15	RAB15, member RAS oncogene family	GO:0032482 Rab protein signal transduction;GO:0006904 vesicle docking involved in exocytosis;GO:0048278 vesicle docking	0.0	0.0	0.0	0.0	0.0	0.0	0.0	0.0	0.0	0.0	0.0	0.0	0.0	0.0	0.0	0.0	0.0	0.0	1.0	0.0
Lmo1	245979	symbol	R. norvegicus	245979	R. norvegicus	Lmo1	LIM domain only 1	GO:0046013 regulation of T cell homeostatic proliferation;GO:0001777 T cell homeostatic proliferation;GO:0043029 T cell homeostasis	1.0	0.0	0.0	0.0	0.0	0.0	0.0	0.0	0.0	0.0	0.0	0.0	0.0	0.0	0.0	0.0	0.0	0.0	0.0	0.0
Uchl1	29545	symbol	R. norvegicus	29545	R. norvegicus	Uchl1	ubiquitin C-terminal hydrolase L1	GO:0007412 axon target recognition;GO:0019896 axonal transport of mitochondrion;GO:0034643 establishment of mitochondrion localization, microtubule-mediated	0.0	0.0	0.0	0.0	0.0	0.0	0.0	0.0	1.0	0.0	0.0	0.0	0.0	0.0	0.0	1.0	0.0	0.0	0.0	0.0
LOC690097	690097	Gene_ID	R. norvegicus	690097	R. norvegicus	LOC690097	killer cell lectin-like receptor 6-like		0.0	0.0	0.0	0.0	0.0	0.0	0.0	0.0	0.0	0.0	0.0	0.0	0.0	0.0	0.0	0.0	0.0	0.0	0.0	0.0
Cux2	288665	symbol	R. norvegicus	288665	R. norvegicus	Cux2	cut-like homeobox 2	GO:0007614 short-term memory;GO:0061003 positive regulation of dendritic spine morphogenesis;GO:2000463 positive regulation of excitatory postsynaptic potential	0.0	0.0	0.0	0.0	0.0	0.0	0.0	0.0	0.0	0.0	0.0	0.0	0.0	0.0	0.0	0.0	0.0	0.0	0.0	0.0
RGD1311946	309145	symbol	R. norvegicus	309145	R. norvegicus	RGD1311946	similar to RIKEN cDNA 1810055G02		0.0	0.0	0.0	0.0	0.0	0.0	0.0	0.0	0.0	0.0	0.0	0.0	0.0	0.0	0.0	0.0	0.0	0.0	0.0	0.0
Extl1	313610	symbol	R. norvegicus	313610	R. norvegicus	Extl1	exostosin-like glycosyltransferase 1	GO:0006486 protein glycosylation;GO:0043413 macromolecule glycosylation;GO:0070085 glycosylation	0.0	0.0	0.0	0.0	0.0	0.0	0.0	0.0	0.0	0.0	0.0	0.0	0.0	0.0	0.0	0.0	0.0	0.0	0.0	0.0
Ccr7	287673	symbol	R. norvegicus	287673	R. norvegicus	Ccr7	C-C motif chemokine receptor 7	GO:0038115 chemokine (C-C motif) ligand 19 signaling pathway;GO:2000522 positive regulation of immunological synapse formation;GO:2000526 positive regulation of glycoprotein biosynthetic process involved in immunological synapse formation	1.0	1.0	1.0	1.0	0.0	1.0	1.0	0.0	0.0	1.0	1.0	0.0	0.0	0.0	1.0	0.0	0.0	0.0	0.0	0.0
Tle6	299637	symbol	R. norvegicus	299637	R. norvegicus	Tle6	TLE family member 6, subcortical maternal complex member	GO:0007284 spermatogonial cell division;GO:0060136 embryonic process involved in female pregnancy;GO:0051643 endoplasmic reticulum localization	0.0	0.0	0.0	0.0	0.0	0.0	0.0	0.0	0.0	0.0	0.0	0.0	0.0	0.0	0.0	0.0	0.0	0.0	0.0	0.0
Apobec3	315137	symbol	R. norvegicus	315137	R. norvegicus	Apobec3	apolipoprotein B mRNA editing enzyme catalytic subunit 3	GO:0070383 DNA cytosine deamination;GO:0006216 cytidine catabolic process;GO:0009972 cytidine deamination	0.0	1.0	1.0	0.0	1.0	0.0	1.0	0.0	0.0	0.0	0.0	0.0	0.0	0.0	0.0	0.0	0.0	0.0	0.0	0.0
Itpr3	25679	symbol	R. norvegicus	25679	R. norvegicus	Itpr3	inositol 1,4,5-trisphosphate receptor, type 3	GO:0050916 sensory perception of sweet taste;GO:0050917 sensory perception of umami taste;GO:0050913 sensory perception of bitter taste	0.0	0.0	0.0	1.0	0.0	0.0	0.0	0.0	0.0	0.0	0.0	1.0	0.0	0.0	0.0	1.0	0.0	0.0	0.0	0.0
Reep1	362384	symbol	R. norvegicus	362384	R. norvegicus	Reep1	receptor accessory protein 1	GO:0071786 endoplasmic reticulum tubular network organization;GO:0051205 protein insertion into membrane;GO:0007029 endoplasmic reticulum organization	0.0	0.0	0.0	0.0	0.0	0.0	0.0	0.0	0.0	0.0	0.0	0.0	0.0	0.0	0.0	0.0	0.0	0.0	0.0	0.0
Jaml	315610	symbol	R. norvegicus	315610	R. norvegicus	Jaml	junction adhesion molecule like	GO:0060054 positive regulation of epithelial cell proliferation involved in wound healing;GO:0035696 monocyte extravasation;GO:0072672 neutrophil extravasation	1.0	0.0	0.0	0.0	0.0	0.0	0.0	0.0	0.0	0.0	1.0	1.0	1.0	0.0	0.0	0.0	0.0	0.0	0.0	0.0
Fam131c	690880	symbol	R. norvegicus	690880	R. norvegicus	Fam131c	family with sequence similarity 131, member C		0.0	0.0	0.0	0.0	0.0	0.0	0.0	0.0	0.0	0.0	0.0	0.0	0.0	0.0	0.0	0.0	0.0	0.0	0.0	0.0
Cpt1c	308579	symbol	R. norvegicus	308579	R. norvegicus	Cpt1c	carnitine palmitoyltransferase 1c	GO:0009437 carnitine metabolic process;GO:0006577 amino-acid betaine metabolic process;GO:0006635 fatty acid beta-oxidation	0.0	0.0	0.0	0.0	0.0	0.0	0.0	0.0	0.0	0.0	0.0	0.0	0.0	0.0	0.0	0.0	0.0	0.0	0.0	0.0
Tlcd3a	100360533	symbol	R. norvegicus	100360533	R. norvegicus	Tlcd3a	TLC domain containing 3A	GO:0055088 lipid homeostasis;GO:0048878 chemical homeostasis;GO:0042592 homeostatic process	0.0	0.0	0.0	0.0	0.0	0.0	0.0	0.0	0.0	0.0	0.0	0.0	0.0	0.0	0.0	0.0	0.0	0.0	0.0	0.0
Fgb	24366	symbol	R. norvegicus	24366	R. norvegicus	Fgb	fibrinogen beta chain	GO:0043152 induction of bacterial agglutination;GO:0072378 blood coagulation, fibrin clot formation;GO:0072376 protein activation cascade	1.0	1.0	1.0	0.0	1.0	0.0	0.0	0.0	1.0	0.0	0.0	0.0	1.0	0.0	0.0	0.0	0.0	0.0	1.0	0.0
LOC361559	361559	Gene_ID	R. norvegicus	361559	R. norvegicus	LOC361559	limkain b1 pseudogene		0.0	0.0	0.0	0.0	0.0	0.0	0.0	0.0	0.0	0.0	0.0	0.0	0.0	0.0	0.0	0.0	0.0	0.0	0.0	0.0
Trim36	291597	symbol	R. norvegicus	291597	R. norvegicus	Trim36	tripartite motif-containing 36	GO:0007340 acrosome reaction;GO:0000281 mitotic cytokinesis;GO:0061640 cytoskeleton-dependent cytokinesis	0.0	0.0	0.0	0.0	0.0	0.0	0.0	0.0	0.0	0.0	0.0	1.0	0.0	0.0	0.0	0.0	0.0	0.0	0.0	0.0
Anxa2	56611	symbol	R. norvegicus	56611	R. norvegicus	Anxa2	annexin A2	GO:0044115 development of symbiont involved in interaction with host;GO:0044145 modulation of development of symbiont involved in interaction with host;GO:0044147 negative regulation of development of symbiont involved in interaction with host	1.0	0.0	1.0	0.0	0.0	0.0	0.0	0.0	0.0	0.0	0.0	0.0	1.0	0.0	0.0	0.0	0.0	0.0	1.0	0.0
Tbc1d10c	361697	symbol	R. norvegicus	361697	R. norvegicus	Tbc1d10c	TBC1 domain family, member 10C	GO:0070885 negative regulation of calcineurin-NFAT signaling cascade;GO:0106057 negative regulation of calcineurin-mediated signaling;GO:0050849 negative regulation of calcium-mediated signaling	1.0	0.0	0.0	0.0	0.0	0.0	0.0	0.0	1.0	0.0	0.0	0.0	0.0	0.0	0.0	0.0	0.0	0.0	0.0	0.0
Ccl19	362506	symbol	R. norvegicus	362506	R. norvegicus	Ccl19	C-C motif chemokine ligand 19	GO:2000549 positive regulation of dendritic cell dendrite assembly;GO:2000547 regulation of dendritic cell dendrite assembly;GO:0097026 dendritic cell dendrite assembly	1.0	1.0	1.0	1.0	1.0	0.0	1.0	1.0	1.0	1.0	1.0	0.0	0.0	0.0	0.0	0.0	1.0	0.0	1.0	0.0
Slc1a5	292657	symbol	R. norvegicus	292657	R. norvegicus	Slc1a5	solute carrier family 1 member 5	GO:0010585 glutamine secretion;GO:1903803 L-glutamine import across plasma membrane;GO:0140009 L-aspartate import across plasma membrane	0.0	0.0	0.0	0.0	0.0	0.0	0.0	0.0	0.0	0.0	0.0	0.0	0.0	0.0	0.0	0.0	0.0	0.0	0.0	0.0
Cd8b	24931	symbol	R. norvegicus	24931	R. norvegicus	Cd8b	CD8b molecule	GO:0002250 adaptive immune response;GO:0050776 regulation of immune response;GO:0002682 regulation of immune system process	0.0	1.0	0.0	0.0	0.0	0.0	0.0	0.0	0.0	0.0	0.0	1.0	0.0	1.0	0.0	0.0	0.0	0.0	0.0	0.0
Lag3	297596	symbol	R. norvegicus	297596	R. norvegicus	Lag3	lymphocyte activating 3	GO:0002270 plasmacytoid dendritic cell activation;GO:0045590 negative regulation of regulatory T cell differentiation;GO:0032703 negative regulation of interleukin-2 production	1.0	1.0	1.0	0.0	1.0	0.0	1.0	0.0	0.0	0.0	0.0	1.0	0.0	0.0	0.0	0.0	1.0	0.0	0.0	0.0
Hoxb9	287647	symbol	R. norvegicus	287647	R. norvegicus	Hoxb9	homeo box B9	GO:0009954 proximal/distal pattern formation;GO:0048704 embryonic skeletal system morphogenesis;GO:0048706 embryonic skeletal system development	0.0	0.0	0.0	0.0	0.0	0.0	0.0	0.0	0.0	0.0	1.0	0.0	0.0	0.0	0.0	0.0	0.0	0.0	0.0	0.0
Trem2	301227	symbol	R. norvegicus	301227	R. norvegicus	Trem2	triggering receptor expressed on myeloid cells 2	GO:0070392 detection of lipoteichoic acid;GO:1901980 positive regulation of inward rectifier potassium channel activity;GO:0038118 C-C chemokine receptor CCR7 signaling pathway	1.0	1.0	1.0	1.0	1.0	0.0	1.0	1.0	1.0	1.0	1.0	1.0	0.0	0.0	1.0	0.0	0.0	0.0	1.0	0.0
LOC24906	24906	Gene_ID	R. norvegicus	24906	R. norvegicus	LOC24906	RoBo-1	GO:0046849 bone remodeling;GO:0048771 tissue remodeling;GO:0032501 multicellular organismal process	0.0	0.0	0.0	0.0	0.0	0.0	0.0	0.0	0.0	0.0	0.0	0.0	0.0	0.0	0.0	0.0	0.0	0.0	0.0	0.0
Psrc1	691380	symbol	R. norvegicus	691380	R. norvegicus	Psrc1	proline and serine rich coiled-coil 1	GO:0031116 positive regulation of microtubule polymerization;GO:0045737 positive regulation of cyclin-dependent protein serine/threonine kinase activity;GO:0031112 positive regulation of microtubule polymerization or depolymerization	0.0	0.0	0.0	0.0	0.0	0.0	0.0	0.0	1.0	0.0	0.0	0.0	0.0	0.0	0.0	0.0	0.0	0.0	0.0	0.0
Krt7	300242	symbol	R. norvegicus	300242	R. norvegicus	Krt7	keratin 7		0.0	0.0	0.0	0.0	0.0	0.0	0.0	0.0	0.0	0.0	0.0	0.0	0.0	0.0	0.0	0.0	0.0	0.0	0.0	0.0
Osmr	310132	symbol	R. norvegicus	310132	R. norvegicus	Osmr	oncostatin M receptor	GO:0038165 oncostatin-M-mediated signaling pathway;GO:0048861 leukemia inhibitory factor signaling pathway;GO:0019221 cytokine-mediated signaling pathway	0.0	0.0	0.0	1.0	0.0	0.0	0.0	0.0	0.0	0.0	0.0	0.0	0.0	0.0	0.0	0.0	0.0	0.0	0.0	0.0
Nfkbie	316241	symbol	R. norvegicus	316241	R. norvegicus	Nfkbie	NFKB inhibitor epsilon	GO:0042942 D-serine transport;GO:0042940 D-amino acid transport;GO:0032329 serine transport	0.0	0.0	0.0	0.0	0.0	0.0	0.0	0.0	0.0	0.0	0.0	1.0	0.0	0.0	0.0	0.0	0.0	0.0	0.0	0.0
Myo1g	289785	symbol	R. norvegicus	289785	R. norvegicus	Myo1g	myosin IG	GO:0071976 cell gliding;GO:0120117 T cell meandering migration;GO:0002433 immune response-regulating cell surface receptor signaling pathway involved in phagocytosis	0.0	1.0	0.0	0.0	0.0	1.0	0.0	0.0	0.0	0.0	1.0	0.0	0.0	0.0	0.0	0.0	0.0	0.0	1.0	0.0
Serpine1	24617	symbol	R. norvegicus	24617	R. norvegicus	Serpine1	serpin family E member 1	GO:0035490 regulation of leukotriene production involved in inflammatory response;GO:0035491 positive regulation of leukotriene production involved in inflammatory response;GO:1901331 positive regulation of odontoblast differentiation	1.0	1.0	1.0	0.0	0.0	0.0	1.0	0.0	0.0	1.0	1.0	0.0	1.0	0.0	1.0	1.0	0.0	0.0	1.0	1.0
Hspb7	50565	symbol	R. norvegicus	50565	R. norvegicus	Hspb7	heat shock protein family B (small) member 7	GO:0009408 response to heat;GO:0009266 response to temperature stimulus;GO:0007507 heart development	0.0	0.0	0.0	0.0	0.0	0.0	0.0	0.0	0.0	0.0	0.0	0.0	0.0	0.0	0.0	0.0	0.0	0.0	0.0	0.0
Rap2b	170923	symbol	R. norvegicus	170923	R. norvegicus	Rap2b	RAP2B, member of RAS oncogene family	GO:0032486 Rap protein signal transduction;GO:0090557 establishment of endothelial intestinal barrier;GO:0030033 microvillus assembly	0.0	0.0	0.0	0.0	0.0	0.0	0.0	0.0	1.0	0.0	0.0	0.0	1.0	0.0	0.0	0.0	0.0	0.0	0.0	1.0
Asns	25612	symbol	R. norvegicus	25612	R. norvegicus	Asns	asparagine synthetase (glutamine-hydrolyzing)	GO:0070981 L-asparagine biosynthetic process;GO:0006529 asparagine biosynthetic process;GO:0070982 L-asparagine metabolic process	0.0	0.0	0.0	0.0	0.0	0.0	0.0	0.0	0.0	0.0	0.0	0.0	0.0	0.0	0.0	1.0	0.0	0.0	0.0	0.0
Atp1a3	24213	symbol	R. norvegicus	24213	R. norvegicus	Atp1a3	ATPase Na+/K+ transporting subunit alpha 3	GO:0086036 regulation of cardiac muscle cell membrane potential;GO:1990535 neuron projection maintenance;GO:0010248 establishment or maintenance of transmembrane electrochemical gradient	0.0	0.0	0.0	0.0	0.0	0.0	0.0	0.0	0.0	0.0	0.0	0.0	0.0	0.0	1.0	1.0	0.0	0.0	0.0	0.0
Col20a1	311716	symbol	R. norvegicus	311716	R. norvegicus	Col20a1	collagen type XX alpha 1 chain		0.0	0.0	0.0	0.0	0.0	0.0	0.0	0.0	0.0	0.0	0.0	0.0	0.0	0.0	0.0	0.0	0.0	0.0	0.0	0.0
Galnt12	313233	symbol	R. norvegicus	313233	R. norvegicus	Galnt12	polypeptide N-acetylgalactosaminyltransferase 12	GO:0006486 protein glycosylation;GO:0043413 macromolecule glycosylation;GO:0070085 glycosylation	0.0	0.0	0.0	0.0	0.0	0.0	0.0	0.0	0.0	0.0	0.0	0.0	0.0	0.0	0.0	0.0	0.0	0.0	0.0	0.0
Procr	362248	symbol	R. norvegicus	362248	R. norvegicus	Procr	protein C receptor	GO:0050819 negative regulation of coagulation;GO:0050818 regulation of coagulation;GO:0007596 blood coagulation	0.0	0.0	0.0	0.0	0.0	0.0	0.0	0.0	0.0	0.0	0.0	0.0	1.0	0.0	0.0	0.0	0.0	0.0	0.0	0.0
Lrguk	296968	symbol	R. norvegicus	296968	R. norvegicus	Lrguk	leucine-rich repeats and guanylate kinase domain containing	GO:0046710 GDP metabolic process;GO:0046037 GMP metabolic process;GO:0009167 purine ribonucleoside monophosphate metabolic process	0.0	0.0	0.0	0.0	0.0	0.0	0.0	0.0	0.0	0.0	0.0	0.0	0.0	0.0	0.0	0.0	0.0	0.0	0.0	0.0
Atp12a	171028	symbol	R. norvegicus	171028	R. norvegicus	Atp12a	ATPase H+/K+ transporting non-gastric alpha2 subunit	GO:0010248 establishment or maintenance of transmembrane electrochemical gradient;GO:0030007 cellular potassium ion homeostasis;GO:0036376 sodium ion export across plasma membrane	0.0	0.0	0.0	0.0	0.0	0.0	0.0	0.0	0.0	0.0	0.0	0.0	0.0	0.0	0.0	0.0	0.0	0.0	0.0	0.0
Nim1k	310376	symbol	R. norvegicus	310376	R. norvegicus	Nim1k	NIM1 serine/threonine protein kinase	GO:0042149 cellular response to glucose starvation;GO:0009267 cellular response to starvation;GO:0042594 response to starvation	0.0	0.0	0.0	0.0	0.0	0.0	0.0	0.0	0.0	0.0	0.0	0.0	0.0	0.0	0.0	1.0	0.0	0.0	0.0	0.0
Susd4	289335	symbol	R. norvegicus	289335	R. norvegicus	Susd4	sushi domain containing 4	GO:0030451 regulation of complement activation, alternative pathway;GO:0045957 negative regulation of complement activation, alternative pathway;GO:0045959 negative regulation of complement activation, classical pathway	1.0	1.0	1.0	0.0	1.0	1.0	1.0	0.0	0.0	0.0	0.0	0.0	0.0	0.0	0.0	0.0	0.0	0.0	0.0	0.0
Mrc1	291327	symbol	R. norvegicus	291327	R. norvegicus	Mrc1	mannose receptor, C type 1	GO:0071353 cellular response to interleukin-4;GO:0070670 response to interleukin-4;GO:0071346 cellular response to interferon-gamma	0.0	0.0	0.0	0.0	1.0	0.0	0.0	0.0	0.0	0.0	0.0	1.0	0.0	0.0	1.0	0.0	0.0	0.0	0.0	0.0
Myc	24577	symbol	R. norvegicus	24577	R. norvegicus	Myc	MYC proto-oncogene, bHLH transcription factor	GO:0046722 lactic acid secretion;GO:0010383 cell wall polysaccharide metabolic process;GO:0071852 fungal-type cell wall organization or biogenesis	1.0	0.0	0.0	0.0	1.0	0.0	0.0	0.0	1.0	1.0	0.0	0.0	1.0	0.0	1.0	1.0	0.0	1.0	0.0	0.0
Ly49si1	494206	symbol	R. norvegicus	494206	R. norvegicus	Ly49si1	immunoreceptor Ly49si1		0.0	0.0	0.0	0.0	0.0	0.0	0.0	0.0	0.0	0.0	0.0	0.0	0.0	0.0	0.0	0.0	0.0	0.0	0.0	0.0
Timp1	116510	symbol	R. norvegicus	116510	R. norvegicus	Timp1	TIMP metallopeptidase inhibitor 1	GO:1901164 negative regulation of trophoblast cell migration;GO:0002248 connective tissue replacement involved in inflammatory response wound healing;GO:1905049 negative regulation of metallopeptidase activity	0.0	0.0	1.0	0.0	0.0	0.0	0.0	0.0	0.0	0.0	0.0	0.0	1.0	0.0	0.0	0.0	0.0	0.0	0.0	0.0
Tagln	25123	symbol	R. norvegicus	25123	R. norvegicus	Tagln	transgelin	GO:0030855 epithelial cell differentiation;GO:0060429 epithelium development;GO:0007010 cytoskeleton organization	0.0	0.0	0.0	0.0	0.0	0.0	0.0	0.0	0.0	0.0	0.0	0.0	0.0	0.0	0.0	0.0	0.0	0.0	0.0	1.0
Ifnlr1	362628	symbol	R. norvegicus	362628	R. norvegicus	Ifnlr1	interferon, lambda receptor 1	GO:0050691 regulation of defense response to virus by host;GO:0002385 mucosal immune response;GO:0002251 organ or tissue specific immune response	0.0	1.0	1.0	1.0	0.0	0.0	1.0	0.0	0.0	0.0	0.0	0.0	0.0	0.0	0.0	0.0	0.0	0.0	0.0	0.0
Tnfaip2	299339	symbol	R. norvegicus	299339	R. norvegicus	Tnfaip2	TNF alpha induced protein 2	GO:0051601 exocyst localization;GO:0034629 cellular protein-containing complex localization;GO:0031503 protein-containing complex localization	0.0	0.0	0.0	0.0	0.0	0.0	0.0	0.0	0.0	0.0	0.0	0.0	0.0	0.0	0.0	0.0	0.0	0.0	0.0	0.0
Nbl1	50594	symbol	R. norvegicus	50594	R. norvegicus	Nbl1	NBL1, DAN family BMP antagonist	GO:0038098 sequestering of BMP from receptor via BMP binding;GO:0035582 sequestering of BMP in extracellular matrix;GO:0090027 negative regulation of monocyte chemotaxis	1.0	0.0	1.0	0.0	0.0	0.0	0.0	0.0	0.0	0.0	1.0	0.0	0.0	0.0	0.0	0.0	0.0	0.0	0.0	0.0
Slc4a7	117955	symbol	R. norvegicus	117955	R. norvegicus	Slc4a7	solute carrier family 4 member 7	GO:0021747 cochlear nucleus development;GO:0046666 retinal cell programmed cell death;GO:0061299 retina vasculature morphogenesis in camera-type eye	0.0	0.0	0.0	0.0	0.0	0.0	0.0	0.0	0.0	0.0	0.0	0.0	0.0	0.0	0.0	0.0	0.0	0.0	0.0	1.0
Serinc2	313057	symbol	R. norvegicus	313057	R. norvegicus	Serinc2	serine incorporator 2	GO:1904217 regulation of CDP-diacylglycerol-serine O-phosphatidyltransferase activity;GO:1904219 positive regulation of CDP-diacylglycerol-serine O-phosphatidyltransferase activity;GO:1904222 positive regulation of serine C-palmitoyltransferase activity	0.0	0.0	0.0	0.0	0.0	0.0	0.0	0.0	1.0	0.0	0.0	0.0	0.0	0.0	0.0	0.0	0.0	0.0	0.0	0.0
Mthfd2	680308	symbol	R. norvegicus	680308	R. norvegicus	Mthfd2	methylenetetrahydrofolate dehydrogenase (NADP+ dependent) 2, methenyltetrahydrofolate cyclohydrolase	GO:0035999 tetrahydrofolate interconversion;GO:0046653 tetrahydrofolate metabolic process;GO:0006760 folic acid-containing compound metabolic process	0.0	0.0	0.0	0.0	0.0	0.0	0.0	0.0	0.0	0.0	0.0	0.0	0.0	0.0	0.0	0.0	0.0	0.0	0.0	0.0
Folr2	293154	symbol	R. norvegicus	293154	R. norvegicus	Folr2	folate receptor beta	GO:0071231 cellular response to folic acid;GO:1904447 folate import across plasma membrane;GO:0098838 folate transmembrane transport	0.0	0.0	0.0	0.0	0.0	0.0	0.0	0.0	0.0	0.0	1.0	0.0	0.0	0.0	0.0	1.0	0.0	0.0	0.0	0.0
Ctse	25424	symbol	R. norvegicus	25424	R. norvegicus	Ctse	cathepsin E	GO:0019886 antigen processing and presentation of exogenous peptide antigen via MHC class II;GO:0002495 antigen processing and presentation of peptide antigen via MHC class II;GO:0002504 antigen processing and presentation of peptide or polysaccharide antigen via MHC class II	0.0	0.0	0.0	0.0	0.0	0.0	0.0	0.0	0.0	0.0	0.0	1.0	0.0	0.0	0.0	0.0	0.0	0.0	0.0	0.0
Dusp4	60587	symbol	R. norvegicus	60587	R. norvegicus	Dusp4	dual specificity phosphatase 4	GO:0035970 peptidyl-threonine dephosphorylation;GO:0000188 inactivation of MAPK activity;GO:0001706 endoderm formation	0.0	0.0	0.0	0.0	0.0	0.0	0.0	0.0	1.0	0.0	0.0	0.0	0.0	0.0	0.0	0.0	0.0	0.0	0.0	0.0
St14	114093	symbol	R. norvegicus	114093	R. norvegicus	St14	ST14 transmembrane serine protease matriptase	GO:0060671 epithelial cell differentiation involved in embryonic placenta development;GO:0060672 epithelial cell morphogenesis involved in placental branching;GO:0060670 branching involved in labyrinthine layer morphogenesis	0.0	0.0	0.0	0.0	0.0	0.0	0.0	0.0	0.0	0.0	0.0	0.0	0.0	0.0	0.0	0.0	0.0	0.0	0.0	1.0
Col24a1	499723	symbol	R. norvegicus	499723	R. norvegicus	Col24a1	collagen type XXIV alpha 1 chain	GO:0001886 endothelial cell morphogenesis;GO:0003382 epithelial cell morphogenesis;GO:0001885 endothelial cell development	0.0	0.0	0.0	0.0	0.0	0.0	0.0	0.0	0.0	0.0	0.0	0.0	0.0	0.0	0.0	0.0	0.0	0.0	0.0	1.0
Itgam	25021	symbol	R. norvegicus	25021	R. norvegicus	Itgam	integrin subunit alpha M	GO:0110090 positive regulation of hippocampal neuron apoptotic process;GO:2000361 regulation of prostaglandin-E synthase activity;GO:2000363 positive regulation of prostaglandin-E synthase activity	1.0	1.0	1.0	0.0	0.0	0.0	0.0	1.0	0.0	0.0	1.0	1.0	0.0	1.0	0.0	0.0	1.0	1.0	1.0	0.0
Bcl3	680611	symbol	R. norvegicus	680611	R. norvegicus	Bcl3	BCL3, transcription coactivator	GO:0002266 follicular dendritic cell activation;GO:0002268 follicular dendritic cell differentiation;GO:0002315 marginal zone B cell differentiation	1.0	1.0	0.0	0.0	0.0	0.0	0.0	1.0	0.0	0.0	0.0	0.0	0.0	0.0	0.0	0.0	0.0	0.0	0.0	0.0
Ctxn1	29145	symbol	R. norvegicus	29145	R. norvegicus	Ctxn1	cortexin 1	GO:0007417 central nervous system development;GO:0007399 nervous system development;GO:0048731 system development	0.0	0.0	0.0	0.0	0.0	0.0	0.0	0.0	0.0	0.0	0.0	0.0	0.0	0.0	0.0	0.0	0.0	0.0	0.0	0.0
Kcnk2	170899	symbol	R. norvegicus	170899	R. norvegicus	Kcnk2	potassium two pore domain channel subfamily K member 2	GO:1900039 positive regulation of cellular response to hypoxia;GO:0030322 stabilization of membrane potential;GO:1900037 regulation of cellular response to hypoxia	1.0	0.0	0.0	0.0	0.0	0.0	0.0	0.0	0.0	0.0	0.0	0.0	1.0	0.0	0.0	0.0	0.0	1.0	0.0	0.0
Cebpd	25695	symbol	R. norvegicus	25695	R. norvegicus	Cebpd	CCAAT/enhancer binding protein delta	GO:0045669 positive regulation of osteoblast differentiation;GO:0045667 regulation of osteoblast differentiation;GO:0002244 hematopoietic progenitor cell differentiation	0.0	0.0	0.0	0.0	0.0	0.0	0.0	0.0	0.0	0.0	0.0	0.0	0.0	0.0	0.0	0.0	0.0	0.0	0.0	0.0
Gspt2	501582	symbol	R. norvegicus	501582	R. norvegicus	Gspt2	G1 to S phase transition 2	GO:0002184 cytoplasmic translational termination;GO:0006415 translational termination;GO:0002181 cytoplasmic translation	0.0	0.0	0.0	0.0	0.0	0.0	0.0	0.0	0.0	0.0	0.0	0.0	0.0	0.0	0.0	0.0	0.0	0.0	0.0	0.0
Ccl21	298006	symbol	R. norvegicus	298006	R. norvegicus	Ccl21	C-C motif chemokine ligand 21	GO:2000527 regulation of myeloid dendritic cell chemotaxis;GO:2000529 positive regulation of myeloid dendritic cell chemotaxis;GO:2000548 negative regulation of dendritic cell dendrite assembly	1.0	0.0	1.0	1.0	1.0	0.0	1.0	0.0	1.0	1.0	1.0	0.0	0.0	0.0	0.0	0.0	1.0	0.0	1.0	0.0
Il17re	362417	symbol	R. norvegicus	362417	R. norvegicus	Il17re	interleukin 17 receptor E	GO:0019221 cytokine-mediated signaling pathway;GO:0006954 inflammatory response;GO:0071345 cellular response to cytokine stimulus	0.0	0.0	1.0	1.0	0.0	0.0	0.0	0.0	0.0	0.0	0.0	0.0	0.0	0.0	0.0	0.0	0.0	0.0	0.0	0.0
Pkhd1l1	314917	symbol	R. norvegicus	314917	R. norvegicus	Pkhd1l1	PKHD1 like 1	GO:0071526 semaphorin-plexin signaling pathway;GO:0007605 sensory perception of sound;GO:0050954 sensory perception of mechanical stimulus	0.0	0.0	0.0	0.0	0.0	0.0	0.0	0.0	0.0	0.0	0.0	0.0	0.0	0.0	0.0	0.0	0.0	0.0	0.0	0.0
Trim6	293294	symbol	R. norvegicus	293294	R. norvegicus	Trim6	tripartite motif containing 6	GO:0010994 free ubiquitin chain polymerization;GO:0010992 ubiquitin recycling;GO:0060340 positive regulation of type I interferon-mediated signaling pathway	0.0	1.0	1.0	1.0	1.0	0.0	1.0	0.0	0.0	0.0	0.0	0.0	0.0	0.0	1.0	0.0	0.0	0.0	0.0	0.0
Prodh1	680409	symbol	R. norvegicus	680409	R. norvegicus	Prodh1	proline dehydrogenase 1	GO:0010133 proline catabolic process to glutamate;GO:0006562 proline catabolic process;GO:0006560 proline metabolic process	0.0	0.0	0.0	0.0	0.0	0.0	0.0	0.0	0.0	0.0	0.0	0.0	0.0	0.0	0.0	0.0	0.0	1.0	0.0	0.0
Cd14	60350	symbol	R. norvegicus	60350	R. norvegicus	Cd14	CD14 molecule	GO:0071725 response to triacyl bacterial lipopeptide;GO:0071727 cellular response to triacyl bacterial lipopeptide;GO:0071724 response to diacyl bacterial lipopeptide	0.0	1.0	1.0	0.0	1.0	0.0	0.0	0.0	0.0	0.0	0.0	0.0	0.0	1.0	1.0	0.0	0.0	0.0	1.0	0.0
Fbxo39	303287	symbol	R. norvegicus	303287	R. norvegicus	Fbxo39	F-box protein 39	GO:0031146 SCF-dependent proteasomal ubiquitin-dependent protein catabolic process;GO:0043161 proteasome-mediated ubiquitin-dependent protein catabolic process;GO:0010498 proteasomal protein catabolic process	0.0	0.0	0.0	0.0	0.0	0.0	0.0	0.0	0.0	0.0	0.0	0.0	0.0	0.0	0.0	0.0	0.0	0.0	0.0	0.0
Lck	313050	symbol	R. norvegicus	313050	R. norvegicus	Lck	LCK proto-oncogene, Src family tyrosine kinase	GO:0070474 positive regulation of uterine smooth muscle contraction;GO:0045588 positive regulation of gamma-delta T cell differentiation;GO:0046645 positive regulation of gamma-delta T cell activation	1.0	1.0	0.0	0.0	1.0	1.0	0.0	0.0	0.0	0.0	0.0	1.0	0.0	0.0	0.0	1.0	0.0	1.0	0.0	0.0
Vopp1	362374	symbol	R. norvegicus	362374	R. norvegicus	Vopp1	VOPP1 WW domain binding protein		0.0	0.0	0.0	0.0	0.0	0.0	0.0	0.0	0.0	0.0	0.0	0.0	0.0	0.0	0.0	0.0	0.0	0.0	0.0	0.0
Cdhr1	93662	symbol	R. norvegicus	93662	R. norvegicus	Cdhr1	cadherin-related family member 1	GO:0008594 photoreceptor cell morphogenesis;GO:0035845 photoreceptor cell outer segment organization;GO:0045494 photoreceptor cell maintenance	0.0	0.0	0.0	0.0	0.0	0.0	0.0	0.0	0.0	0.0	0.0	0.0	0.0	0.0	0.0	0.0	0.0	0.0	0.0	0.0
Cpne8	362988	symbol	R. norvegicus	362988	R. norvegicus	Cpne8	copine 8	GO:0071277 cellular response to calcium ion;GO:0051592 response to calcium ion;GO:0071248 cellular response to metal ion	0.0	0.0	0.0	0.0	0.0	0.0	0.0	0.0	0.0	0.0	0.0	0.0	0.0	0.0	0.0	0.0	0.0	0.0	0.0	0.0
Lilrb4	292594	symbol	R. norvegicus	292594	R. norvegicus	Lilrb4	leukocyte immunoglobulin like receptor B4	GO:0045584 negative regulation of cytotoxic T cell differentiation;GO:0071659 negative regulation of IP-10 production;GO:0140105 interleukin-10-mediated signaling pathway	1.0	1.0	1.0	1.0	0.0	1.0	0.0	1.0	1.0	0.0	0.0	0.0	0.0	0.0	0.0	0.0	0.0	0.0	0.0	0.0
Medag	360757	symbol	R. norvegicus	360757	R. norvegicus	Medag	mesenteric estrogen-dependent adipogenesis	GO:0045600 positive regulation of fat cell differentiation;GO:0045598 regulation of fat cell differentiation;GO:0045444 fat cell differentiation	0.0	0.0	0.0	0.0	0.0	0.0	0.0	0.0	0.0	0.0	0.0	0.0	0.0	0.0	0.0	0.0	0.0	0.0	0.0	0.0
S1pr5	60399	symbol	R. norvegicus	60399	R. norvegicus	S1pr5	sphingosine-1-phosphate receptor 5	GO:0003376 sphingosine-1-phosphate receptor signaling pathway;GO:0090520 sphingolipid mediated signaling pathway;GO:0007189 adenylate cyclase-activating G protein-coupled receptor signaling pathway	0.0	0.0	0.0	1.0	0.0	0.0	0.0	0.0	0.0	0.0	0.0	0.0	0.0	0.0	0.0	0.0	0.0	0.0	0.0	0.0
Tpd52l1	689256	symbol	R. norvegicus	689256	R. norvegicus	Tpd52l1	TPD52 like 1	GO:0046330 positive regulation of JNK cascade;GO:0032874 positive regulation of stress-activated MAPK cascade;GO:0070304 positive regulation of stress-activated protein kinase signaling cascade	0.0	0.0	0.0	0.0	0.0	0.0	0.0	0.0	1.0	0.0	0.0	0.0	0.0	0.0	0.0	0.0	0.0	1.0	0.0	0.0
Garem2	362801	symbol	R. norvegicus	362801	R. norvegicus	Garem2	GRB2 associated regulator of MAPK1 subtype 2		0.0	0.0	0.0	0.0	0.0	0.0	0.0	0.0	0.0	0.0	0.0	0.0	0.0	0.0	0.0	0.0	0.0	0.0	0.0	0.0
En2	499964	symbol	R. norvegicus	499964	R. norvegicus	En2	engrailed homeobox 2	GO:1990403 embryonic brain development;GO:0030901 midbrain development;GO:0043524 negative regulation of neuron apoptotic process	0.0	0.0	0.0	0.0	0.0	0.0	0.0	0.0	0.0	0.0	0.0	0.0	0.0	0.0	0.0	0.0	0.0	0.0	0.0	0.0
Hpx	58917	symbol	R. norvegicus	58917	R. norvegicus	Hpx	hemopexin	GO:0060332 positive regulation of response to interferon-gamma;GO:0060335 positive regulation of interferon-gamma-mediated signaling pathway;GO:0002925 positive regulation of humoral immune response mediated by circulating immunoglobulin	0.0	1.0	1.0	1.0	1.0	0.0	1.0	0.0	0.0	0.0	0.0	0.0	0.0	0.0	0.0	0.0	0.0	0.0	0.0	0.0
Zbtb8b	500553	symbol	R. norvegicus	500553	R. norvegicus	Zbtb8b	zinc finger and BTB domain containing 8b	GO:0006357 regulation of transcription by RNA polymerase II;GO:0006366 transcription by RNA polymerase II;GO:0006355 regulation of transcription, DNA-templated	0.0	0.0	0.0	0.0	0.0	0.0	0.0	0.0	0.0	0.0	0.0	0.0	0.0	0.0	0.0	0.0	0.0	0.0	0.0	0.0
Bcl11b	314423	symbol	R. norvegicus	314423	R. norvegicus	Bcl11b	BAF chromatin remodeling complex subunit BCL11B	GO:0071678 olfactory bulb axon guidance;GO:0097534 lymphoid lineage cell migration;GO:0097535 lymphoid lineage cell migration into thymus	1.0	0.0	0.0	0.0	0.0	0.0	0.0	1.0	0.0	0.0	1.0	0.0	0.0	0.0	0.0	0.0	0.0	0.0	0.0	1.0
LOC100302372	100302372	Gene_ID	R. norvegicus	100302372	R. norvegicus	LOC100302372	hypothetical protein LOC100302372		0.0	0.0	0.0	0.0	0.0	0.0	0.0	0.0	0.0	0.0	0.0	0.0	0.0	0.0	0.0	0.0	0.0	0.0	0.0	0.0
Gem	297902	symbol	R. norvegicus	297902	R. norvegicus	Gem	GTP binding protein overexpressed in skeletal muscle	GO:0051310 metaphase plate congression;GO:0051303 establishment of chromosome localization;GO:0050000 chromosome localization	0.0	0.0	0.0	0.0	0.0	0.0	0.0	0.0	0.0	0.0	0.0	0.0	0.0	0.0	0.0	0.0	0.0	0.0	0.0	0.0
Tubb5	29214	symbol	R. norvegicus	29214	R. norvegicus	Tubb5	tubulin, beta 5 class I	GO:0051225 spindle assembly;GO:0007051 spindle organization;GO:0050807 regulation of synapse organization	0.0	0.0	0.0	0.0	0.0	0.0	0.0	0.0	0.0	0.0	0.0	0.0	0.0	0.0	0.0	0.0	0.0	0.0	0.0	0.0
Anxa5	25673	symbol	R. norvegicus	25673	R. norvegicus	Anxa5	annexin A5	GO:1902721 negative regulation of prolactin secretion;GO:0071284 cellular response to lead ion;GO:0070459 prolactin secretion	0.0	0.0	1.0	0.0	0.0	0.0	0.0	0.0	0.0	0.0	0.0	0.0	1.0	0.0	0.0	0.0	0.0	1.0	0.0	0.0
Cacng4	140725	symbol	R. norvegicus	140725	R. norvegicus	Cacng4	calcium voltage-gated channel auxiliary subunit gamma 4	GO:0098943 neurotransmitter receptor transport, postsynaptic endosome to lysosome;GO:2000969 positive regulation of AMPA receptor activity;GO:0098953 receptor diffusion trapping	0.0	0.0	0.0	0.0	0.0	0.0	0.0	0.0	0.0	0.0	0.0	0.0	0.0	0.0	0.0	0.0	0.0	0.0	0.0	0.0
Rhebl1	359959	symbol	R. norvegicus	359959	R. norvegicus	Rhebl1	RHEB like 1	GO:0031929 TOR signaling;GO:0051092 positive regulation of NF-kappaB transcription factor activity;GO:0051091 positive regulation of DNA-binding transcription factor activity	0.0	0.0	0.0	0.0	0.0	0.0	0.0	0.0	0.0	0.0	0.0	0.0	0.0	0.0	0.0	0.0	0.0	0.0	0.0	0.0
Il12rb1	171333	symbol	R. norvegicus	171333	R. norvegicus	Il12rb1	interleukin 12 receptor subunit beta 1	GO:0035722 interleukin-12-mediated signaling pathway;GO:0038155 interleukin-23-mediated signaling pathway;GO:0071349 cellular response to interleukin-12	1.0	1.0	1.0	1.0	1.0	0.0	1.0	0.0	0.0	0.0	0.0	0.0	0.0	0.0	0.0	0.0	0.0	0.0	0.0	0.0
Sting1	498840	symbol	R. norvegicus	498840	R. norvegicus	Sting1	stimulator of interferon response cGAMP interactor 1	GO:0061709 reticulophagy;GO:0071360 cellular response to exogenous dsRNA;GO:0071359 cellular response to dsRNA	0.0	1.0	1.0	0.0	1.0	1.0	1.0	0.0	0.0	0.0	0.0	0.0	0.0	0.0	0.0	1.0	0.0	0.0	0.0	0.0
Lepr	24536	symbol	R. norvegicus	24536	R. norvegicus	Lepr	leptin receptor	GO:1904060 negative regulation of locomotor rhythm;GO:1904059 regulation of locomotor rhythm;GO:1903999 negative regulation of eating behavior	1.0	0.0	0.0	1.0	0.0	0.0	0.0	0.0	1.0	0.0	0.0	0.0	1.0	0.0	0.0	1.0	0.0	0.0	1.0	0.0
Cenpm	315164	symbol	R. norvegicus	315164	R. norvegicus	Cenpm	centromere protein M		0.0	0.0	0.0	0.0	0.0	0.0	0.0	0.0	0.0	0.0	0.0	0.0	0.0	0.0	0.0	0.0	0.0	0.0	0.0	0.0
Klhl14	364823	symbol	R. norvegicus	364823	R. norvegicus	Klhl14	kelch-like family member 14		0.0	0.0	0.0	0.0	0.0	0.0	0.0	0.0	0.0	0.0	0.0	0.0	0.0	0.0	0.0	0.0	0.0	0.0	0.0	0.0
Dsc2	291760	symbol	R. norvegicus	291760	R. norvegicus	Dsc2	desmocollin 2	GO:0086073 bundle of His cell-Purkinje myocyte adhesion involved in cell communication;GO:0086042 cardiac muscle cell-cardiac muscle cell adhesion;GO:0098911 regulation of ventricular cardiac muscle cell action potential	0.0	0.0	0.0	0.0	0.0	0.0	0.0	0.0	0.0	0.0	0.0	0.0	1.0	0.0	0.0	1.0	0.0	0.0	0.0	0.0
Xaf1	679600	symbol	R. norvegicus	679600	R. norvegicus	Xaf1	XIAP associated factor 1	GO:0035456 response to interferon-beta;GO:0031333 negative regulation of protein-containing complex assembly;GO:0043254 regulation of protein-containing complex assembly	0.0	0.0	0.0	0.0	0.0	0.0	0.0	0.0	0.0	0.0	0.0	0.0	0.0	0.0	0.0	0.0	0.0	0.0	0.0	0.0
Adgre4	450235	symbol	R. norvegicus	450235	R. norvegicus	Adgre4	adhesion G protein-coupled receptor E4	GO:0007189 adenylate cyclase-activating G protein-coupled receptor signaling pathway;GO:0007188 adenylate cyclase-modulating G protein-coupled receptor signaling pathway;GO:0007186 G protein-coupled receptor signaling pathway	0.0	0.0	0.0	0.0	0.0	0.0	0.0	0.0	0.0	0.0	0.0	0.0	0.0	0.0	0.0	0.0	0.0	0.0	0.0	0.0
Sdc1	25216	symbol	R. norvegicus	25216	R. norvegicus	Sdc1	syndecan 1	GO:0048627 myoblast development;GO:1903553 positive regulation of extracellular exosome assembly;GO:1903551 regulation of extracellular exosome assembly	0.0	0.0	1.0	0.0	0.0	0.0	0.0	0.0	0.0	0.0	0.0	1.0	1.0	0.0	0.0	0.0	0.0	0.0	1.0	1.0
Slc4a11	311423	symbol	R. norvegicus	311423	R. norvegicus	Slc4a11	solute carrier family 4 member 11	GO:0035445 borate transmembrane transport;GO:0046713 borate transport;GO:0015701 bicarbonate transport	0.0	0.0	0.0	0.0	0.0	0.0	0.0	0.0	0.0	0.0	0.0	0.0	0.0	0.0	0.0	0.0	0.0	0.0	0.0	0.0
Cdt1	292071	symbol	R. norvegicus	292071	R. norvegicus	Cdt1	chromatin licensing and DNA replication factor 1	GO:1905341 negative regulation of protein localization to kinetochore;GO:1902595 regulation of DNA replication origin binding;GO:0090233 negative regulation of spindle checkpoint	0.0	0.0	0.0	0.0	0.0	0.0	0.0	0.0	0.0	0.0	0.0	0.0	0.0	0.0	0.0	0.0	0.0	0.0	0.0	0.0
Adora1	29290	symbol	R. norvegicus	29290	R. norvegicus	Adora1	adenosine A1 receptor	GO:0032242 regulation of nucleoside transport;GO:0032244 positive regulation of nucleoside transport;GO:0042323 negative regulation of circadian sleep/wake cycle, non-REM sleep	1.0	0.0	1.0	1.0	0.0	0.0	0.0	0.0	1.0	0.0	1.0	0.0	1.0	0.0	0.0	0.0	0.0	1.0	0.0	0.0
Cyp2e1	25086	symbol	R. norvegicus	25086	R. norvegicus	Cyp2e1	cytochrome P450, family 2, subfamily e, polypeptide 1	GO:0018960 4-nitrophenol metabolic process;GO:0016098 monoterpenoid metabolic process;GO:0002933 lipid hydroxylation	0.0	0.0	0.0	0.0	0.0	0.0	0.0	0.0	0.0	0.0	0.0	0.0	0.0	0.0	0.0	1.0	0.0	0.0	0.0	0.0
Ptgs1	24693	symbol	R. norvegicus	24693	R. norvegicus	Ptgs1	prostaglandin-endoperoxide synthase 1	GO:0019371 cyclooxygenase pathway;GO:0032811 negative regulation of epinephrine secretion;GO:0014060 regulation of epinephrine secretion	0.0	0.0	1.0	0.0	0.0	0.0	0.0	0.0	0.0	0.0	0.0	0.0	0.0	0.0	0.0	0.0	0.0	0.0	0.0	0.0
Dmrt2	309430	symbol	R. norvegicus	309430	R. norvegicus	Dmrt2	doublesex and mab-3 related transcription factor 2	GO:2000287 positive regulation of myotome development;GO:2000290 regulation of myotome development;GO:0061055 myotome development	0.0	0.0	0.0	0.0	0.0	0.0	0.0	0.0	0.0	0.0	0.0	0.0	0.0	0.0	0.0	0.0	0.0	0.0	0.0	0.0
Brsk1	499073	symbol	R. norvegicus	499073	R. norvegicus	Brsk1	BR serine/threonine kinase 1	GO:0090176 microtubule cytoskeleton organization involved in establishment of planar polarity;GO:0007095 mitotic G2 DNA damage checkpoint;GO:0031572 G2 DNA damage checkpoint	0.0	0.0	0.0	0.0	0.0	0.0	0.0	0.0	0.0	0.0	0.0	0.0	0.0	0.0	0.0	1.0	0.0	0.0	0.0	0.0
Plxnc1	362873	symbol	R. norvegicus	362873	R. norvegicus	Plxnc1	plexin C1	GO:1902287 semaphorin-plexin signaling pathway involved in axon guidance;GO:1902285 semaphorin-plexin signaling pathway involved in neuron projection guidance;GO:0071526 semaphorin-plexin signaling pathway	1.0	0.0	0.0	0.0	0.0	0.0	0.0	0.0	0.0	0.0	1.0	0.0	0.0	0.0	0.0	0.0	0.0	0.0	0.0	0.0
Hspb8	113906	symbol	R. norvegicus	113906	R. norvegicus	Hspb8	heat shock protein family B (small) member 8	GO:1905335 regulation of aggrephagy;GO:1905337 positive regulation of aggrephagy;GO:0035973 aggrephagy	0.0	0.0	0.0	0.0	0.0	0.0	0.0	0.0	0.0	0.0	0.0	0.0	0.0	0.0	0.0	0.0	0.0	0.0	0.0	0.0
Abca8a	303638	symbol	R. norvegicus	303638	R. norvegicus	Abca8a	ATP-binding cassette, subfamily A (ABC1), member 8a	GO:0006869 lipid transport;GO:0010876 lipid localization;GO:0055085 transmembrane transport	0.0	0.0	0.0	0.0	0.0	0.0	0.0	0.0	0.0	0.0	0.0	0.0	0.0	0.0	0.0	0.0	0.0	0.0	0.0	0.0
Fam110d	500563	symbol	R. norvegicus	500563	R. norvegicus	Fam110d	family with sequence similarity 110, member D		0.0	0.0	0.0	0.0	0.0	0.0	0.0	0.0	0.0	0.0	0.0	0.0	0.0	0.0	0.0	0.0	0.0	0.0	0.0	0.0
Loxl4	309380	symbol	R. norvegicus	309380	R. norvegicus	Loxl4	lysyl oxidase-like 4	GO:0018057 peptidyl-lysine oxidation;GO:0018158 protein oxidation;GO:0030199 collagen fibril organization	0.0	0.0	0.0	0.0	0.0	0.0	0.0	0.0	0.0	0.0	0.0	0.0	0.0	0.0	0.0	0.0	0.0	0.0	0.0	0.0
Kcnq5	259273	symbol	R. norvegicus	259273	R. norvegicus	Kcnq5	potassium voltage-gated channel subfamily Q member 5	GO:0071805 potassium ion transmembrane transport;GO:0006813 potassium ion transport;GO:0098662 inorganic cation transmembrane transport	0.0	0.0	0.0	0.0	0.0	0.0	0.0	0.0	0.0	0.0	0.0	0.0	0.0	0.0	0.0	0.0	0.0	0.0	0.0	0.0
Rasgrp1	29434	symbol	R. norvegicus	29434	R. norvegicus	Rasgrp1	RAS guanyl releasing protein 1	GO:0033089 positive regulation of T cell differentiation in thymus;GO:0032825 positive regulation of natural killer cell differentiation;GO:0032725 positive regulation of granulocyte macrophage colony-stimulating factor production	1.0	1.0	1.0	0.0	1.0	0.0	1.0	1.0	1.0	0.0	0.0	1.0	0.0	0.0	0.0	0.0	1.0	0.0	0.0	0.0
Kirrel3	315546	symbol	R. norvegicus	315546	R. norvegicus	Kirrel3	kirre like nephrin family adhesion molecule 3	GO:0021730 trigeminal sensory nucleus development;GO:0021740 principal sensory nucleus of trigeminal nerve development;GO:0002121 inter-male aggressive behavior	0.0	0.0	0.0	0.0	0.0	0.0	0.0	0.0	0.0	0.0	0.0	0.0	0.0	0.0	0.0	0.0	0.0	0.0	0.0	0.0
LOC102555023	102555023	Gene_ID	R. norvegicus	102555023	R. norvegicus	LOC102555023	uncharacterized LOC102555023		0.0	0.0	0.0	0.0	0.0	0.0	0.0	0.0	0.0	0.0	0.0	0.0	0.0	0.0	0.0	0.0	0.0	0.0	0.0	0.0
Runx1	50662	symbol	R. norvegicus	50662	R. norvegicus	Runx1	RUNX family transcription factor 1	GO:0071336 regulation of hair follicle cell proliferation;GO:0071335 hair follicle cell proliferation;GO:2000196 positive regulation of female gonad development	1.0	1.0	0.0	0.0	0.0	0.0	0.0	1.0	0.0	0.0	0.0	0.0	0.0	0.0	0.0	0.0	0.0	0.0	0.0	0.0
Bhmt	81508	symbol	R. norvegicus	81508	R. norvegicus	Bhmt	betaine-homocysteine S-methyltransferase	GO:0006579 amino-acid betaine catabolic process;GO:0043102 amino acid salvage;GO:0071265 L-methionine biosynthetic process	0.0	0.0	0.0	0.0	0.0	0.0	0.0	0.0	0.0	0.0	0.0	0.0	0.0	0.0	0.0	0.0	0.0	0.0	0.0	0.0
Sowahc	503306	symbol	R. norvegicus	503306	R. norvegicus	Sowahc	sosondowah ankyrin repeat domain family member C		0.0	0.0	0.0	0.0	0.0	0.0	0.0	0.0	0.0	0.0	0.0	0.0	0.0	0.0	0.0	0.0	0.0	0.0	0.0	0.0
Pdzd7	293996	symbol	R. norvegicus	293996	R. norvegicus	Pdzd7	PDZ domain containing 7	GO:0050910 detection of mechanical stimulus involved in sensory perception of sound;GO:0060088 auditory receptor cell stereocilium organization;GO:0002093 auditory receptor cell morphogenesis	0.0	0.0	0.0	0.0	0.0	0.0	0.0	0.0	0.0	0.0	0.0	0.0	0.0	0.0	0.0	0.0	0.0	0.0	0.0	1.0
Hbegf	25433	symbol	R. norvegicus	25433	R. norvegicus	Hbegf	heparin-binding EGF-like growth factor	GO:0051543 regulation of elastin biosynthetic process;GO:0051545 negative regulation of elastin biosynthetic process;GO:0051542 elastin biosynthetic process	0.0	0.0	0.0	1.0	0.0	0.0	0.0	0.0	1.0	1.0	1.0	0.0	1.0	0.0	0.0	0.0	0.0	0.0	0.0	0.0
Relb	100360982	symbol	R. norvegicus	100360982	R. norvegicus	Relb	RELB proto-oncogene, NF-kB subunit	GO:0032688 negative regulation of interferon-beta production;GO:0045063 T-helper 1 cell differentiation;GO:0032480 negative regulation of type I interferon production	1.0	1.0	1.0	0.0	1.0	0.0	0.0	1.0	0.0	0.0	0.0	0.0	0.0	0.0	0.0	0.0	0.0	0.0	0.0	0.0
Rnd1	362993	symbol	R. norvegicus	362993	R. norvegicus	Rnd1	Rho family GTPase 1	GO:0016322 neuron remodeling;GO:0030865 cortical cytoskeleton organization;GO:0042551 neuron maturation	1.0	0.0	0.0	0.0	0.0	0.0	0.0	0.0	0.0	0.0	0.0	0.0	0.0	0.0	0.0	0.0	0.0	0.0	0.0	0.0
Clu	24854	symbol	R. norvegicus	24854	R. norvegicus	Clu	clusterin	GO:1902847 regulation of neuronal signal transduction;GO:1905892 negative regulation of cellular response to thapsigargin;GO:1905895 negative regulation of cellular response to tunicamycin	1.0	1.0	0.0	0.0	0.0	0.0	0.0	0.0	1.0	0.0	0.0	0.0	1.0	0.0	1.0	1.0	0.0	1.0	1.0	0.0
Flna	293860	symbol	R. norvegicus	293860	R. norvegicus	Flna	filamin A	GO:1905031 regulation of membrane repolarization during cardiac muscle cell action potential;GO:0021943 formation of radial glial scaffolds;GO:0007195 adenylate cyclase-inhibiting dopamine receptor signaling pathway	1.0	0.0	0.0	0.0	0.0	0.0	1.0	0.0	0.0	1.0	0.0	0.0	1.0	0.0	0.0	1.0	0.0	0.0	0.0	1.0
Ube2ql1	679949	symbol	R. norvegicus	679949	R. norvegicus	Ube2ql1	ubiquitin-conjugating enzyme E2Q family-like 1	GO:0000209 protein polyubiquitination;GO:0016567 protein ubiquitination;GO:0032446 protein modification by small protein conjugation	0.0	0.0	0.0	0.0	0.0	0.0	0.0	0.0	0.0	0.0	0.0	0.0	0.0	0.0	0.0	0.0	0.0	0.0	0.0	0.0
Tslp	688621	symbol	R. norvegicus	688621	R. norvegicus	Tslp	thymic stromal lymphopoietin	GO:0071610 chemokine (C-C motif) ligand 1 production;GO:0071652 regulation of chemokine (C-C motif) ligand 1 production;GO:0071654 positive regulation of chemokine (C-C motif) ligand 1 production	1.0	1.0	1.0	1.0	0.0	0.0	1.0	0.0	0.0	0.0	0.0	0.0	0.0	0.0	0.0	0.0	0.0	0.0	0.0	0.0
Dstnl1	296197	symbol	R. norvegicus	296197	R. norvegicus	Dstnl1	destrin-like 1		0.0	0.0	0.0	0.0	0.0	0.0	0.0	0.0	0.0	0.0	0.0	0.0	0.0	0.0	0.0	0.0	0.0	0.0	0.0	0.0
Cldn23	290789	symbol	R. norvegicus	290789	R. norvegicus	Cldn23	claudin 23	GO:0070830 bicellular tight junction assembly;GO:0120192 tight junction assembly;GO:0043297 apical junction assembly	0.0	0.0	0.0	0.0	0.0	0.0	0.0	0.0	0.0	0.0	0.0	1.0	0.0	0.0	0.0	0.0	0.0	0.0	0.0	0.0
Lpcat2	100359680	symbol	R. norvegicus	100359680	R. norvegicus	Lpcat2	lysophosphatidylcholine acyltransferase 2	GO:0006663 platelet activating factor biosynthetic process;GO:0046469 platelet activating factor metabolic process;GO:0008611 ether lipid biosynthetic process	0.0	0.0	0.0	0.0	0.0	0.0	0.0	0.0	0.0	0.0	0.0	0.0	0.0	0.0	0.0	0.0	0.0	0.0	0.0	0.0
Matn4	296358	symbol	R. norvegicus	296358	R. norvegicus	Matn4	matrilin 4	GO:0048678 response to axon injury;GO:0009611 response to wounding;GO:0006950 response to stress	0.0	0.0	0.0	0.0	0.0	0.0	0.0	0.0	0.0	0.0	0.0	0.0	1.0	0.0	0.0	0.0	0.0	0.0	0.0	0.0
Tcf7	363595	symbol	R. norvegicus	363595	R. norvegicus	Tcf7	transcription factor 7	GO:0044336 canonical Wnt signaling pathway involved in negative regulation of apoptotic process;GO:0030538 embryonic genitalia morphogenesis;GO:0002568 somatic diversification of T cell receptor genes	1.0	0.0	0.0	0.0	0.0	0.0	0.0	1.0	0.0	0.0	0.0	0.0	0.0	0.0	0.0	0.0	0.0	0.0	0.0	0.0
Trpv5	116469	symbol	R. norvegicus	116469	R. norvegicus	Trpv5	transient receptor potential cation channel, subfamily V, member 5	GO:0098703 calcium ion import across plasma membrane;GO:1902656 calcium ion import into cytosol;GO:0035809 regulation of urine volume	0.0	0.0	0.0	0.0	0.0	0.0	0.0	0.0	0.0	0.0	0.0	0.0	1.0	0.0	0.0	0.0	0.0	0.0	0.0	0.0
Mapk13	29513	symbol	R. norvegicus	29513	R. norvegicus	Mapk13	mitogen activated protein kinase 13	GO:0072740 cellular response to anisomycin;GO:0072739 response to anisomycin;GO:0072709 cellular response to sorbitol	0.0	1.0	0.0	0.0	0.0	0.0	0.0	0.0	0.0	0.0	0.0	0.0	0.0	0.0	0.0	0.0	0.0	0.0	0.0	0.0
Klf10	81813	symbol	R. norvegicus	81813	R. norvegicus	Klf10	Kruppel-like factor 10	GO:0045672 positive regulation of osteoclast differentiation;GO:0035019 somatic stem cell population maintenance;GO:0002763 positive regulation of myeloid leukocyte differentiation	1.0	0.0	0.0	0.0	0.0	0.0	0.0	0.0	0.0	0.0	0.0	0.0	0.0	0.0	0.0	1.0	0.0	0.0	0.0	0.0
Il21r	308977	symbol	R. norvegicus	308977	R. norvegicus	Il21r	interleukin 21 receptor	GO:0019221 cytokine-mediated signaling pathway;GO:0071345 cellular response to cytokine stimulus;GO:0034097 response to cytokine	0.0	0.0	0.0	1.0	0.0	0.0	0.0	0.0	0.0	0.0	0.0	0.0	0.0	0.0	0.0	0.0	0.0	0.0	0.0	0.0
Rhbdf2	303690	symbol	R. norvegicus	303690	R. norvegicus	Rhbdf2	rhomboid 5 homolog 2	GO:0042058 regulation of epidermal growth factor receptor signaling pathway;GO:1901184 regulation of ERBB signaling pathway;GO:0050709 negative regulation of protein secretion	0.0	0.0	0.0	0.0	0.0	0.0	0.0	0.0	0.0	0.0	0.0	0.0	0.0	0.0	0.0	0.0	0.0	0.0	0.0	0.0
Tmem273	498580	symbol	R. norvegicus	498580	R. norvegicus	Tmem273	transmembrane protein 273		0.0	0.0	0.0	0.0	0.0	0.0	0.0	0.0	0.0	0.0	0.0	0.0	0.0	0.0	0.0	0.0	0.0	0.0	0.0	0.0
Fcrla	304965	symbol	R. norvegicus	304965	R. norvegicus	Fcrla	Fc receptor-like A	GO:0007166 cell surface receptor signaling pathway;GO:0030154 cell differentiation;GO:0048869 cellular developmental process	0.0	0.0	0.0	0.0	0.0	0.0	0.0	0.0	0.0	0.0	0.0	0.0	0.0	0.0	0.0	0.0	0.0	0.0	0.0	0.0
Cd247	25300	symbol	R. norvegicus	25300	R. norvegicus	Cd247	Cd247 molecule	GO:2000010 positive regulation of protein localization to cell surface;GO:2000008 regulation of protein localization to cell surface;GO:0034394 protein localization to cell surface	0.0	1.0	0.0	0.0	0.0	1.0	0.0	0.0	0.0	0.0	0.0	1.0	0.0	0.0	0.0	0.0	0.0	0.0	0.0	0.0
Adcy7	84420	symbol	R. norvegicus	84420	R. norvegicus	Adcy7	adenylate cyclase 7	GO:0006171 cAMP biosynthetic process;GO:1900016 negative regulation of cytokine production involved in inflammatory response;GO:0046058 cAMP metabolic process	0.0	1.0	1.0	1.0	0.0	0.0	0.0	0.0	0.0	0.0	0.0	0.0	0.0	0.0	0.0	0.0	0.0	0.0	0.0	0.0
Slc9a7	317170	symbol	R. norvegicus	317170	R. norvegicus	Slc9a7	solute carrier family 9 member A7	GO:0061795 Golgi lumen acidification;GO:1905526 regulation of Golgi lumen acidification;GO:0032847 regulation of cellular pH reduction	0.0	0.0	0.0	0.0	0.0	0.0	0.0	0.0	0.0	0.0	0.0	0.0	0.0	0.0	0.0	0.0	0.0	0.0	0.0	0.0
Rab25	310632	symbol	R. norvegicus	310632	R. norvegicus	Rab25	RAB25, member RAS oncogene family	GO:0031268 pseudopodium organization;GO:0003382 epithelial cell morphogenesis;GO:0010634 positive regulation of epithelial cell migration	0.0	0.0	0.0	0.0	0.0	0.0	0.0	0.0	0.0	1.0	0.0	0.0	0.0	0.0	0.0	0.0	0.0	0.0	1.0	1.0
Tll1	678743	symbol	R. norvegicus	678743	R. norvegicus	Tll1	tolloid-like 1	GO:0006508 proteolysis;GO:0019538 protein metabolic process;GO:1901564 organonitrogen compound metabolic process	0.0	0.0	0.0	0.0	0.0	0.0	0.0	0.0	0.0	0.0	0.0	0.0	0.0	0.0	0.0	0.0	0.0	0.0	0.0	0.0
Clec10a	64195	symbol	R. norvegicus	64195	R. norvegicus	Clec10a	C-type lectin domain containing 10A	GO:0002248 connective tissue replacement involved in inflammatory response wound healing;GO:0002246 wound healing involved in inflammatory response;GO:0097709 connective tissue replacement	0.0	0.0	1.0	0.0	0.0	0.0	0.0	0.0	0.0	0.0	0.0	0.0	1.0	0.0	0.0	0.0	0.0	0.0	0.0	0.0
Tmem43	362401	symbol	R. norvegicus	362401	R. norvegicus	Tmem43	transmembrane protein 43	GO:0071763 nuclear membrane organization;GO:0006998 nuclear envelope organization;GO:0006997 nucleus organization	0.0	0.0	0.0	0.0	0.0	0.0	0.0	0.0	0.0	0.0	0.0	0.0	0.0	0.0	0.0	0.0	0.0	0.0	0.0	0.0
F2rl1	116677	symbol	R. norvegicus	116677	R. norvegicus	F2rl1	F2R like trypsin receptor 1	GO:0070962 positive regulation of neutrophil mediated killing of bacterium;GO:0070963 positive regulation of neutrophil mediated killing of gram-negative bacterium;GO:0070950 regulation of neutrophil mediated killing of bacterium	1.0	1.0	1.0	1.0	1.0	0.0	1.0	1.0	1.0	1.0	1.0	0.0	1.0	0.0	0.0	0.0	1.0	1.0	1.0	1.0
Hdgfl3	252941	symbol	R. norvegicus	252941	R. norvegicus	Hdgfl3	HDGF like 3	GO:0007026 negative regulation of microtubule depolymerization;GO:0031114 regulation of microtubule depolymerization;GO:0031111 negative regulation of microtubule polymerization or depolymerization	0.0	0.0	0.0	0.0	0.0	0.0	0.0	0.0	0.0	0.0	0.0	0.0	0.0	0.0	0.0	0.0	0.0	0.0	0.0	0.0
LOC103689965	24233	Gene_ID	R. norvegicus	24233	R. norvegicus	C4a	complement C4A	GO:2000427 positive regulation of apoptotic cell clearance;GO:2000425 regulation of apoptotic cell clearance;GO:0006958 complement activation, classical pathway	0.0	1.0	1.0	0.0	1.0	1.0	0.0	0.0	0.0	0.0	0.0	0.0	0.0	0.0	0.0	0.0	0.0	0.0	1.0	0.0
Tmsb10	50665	symbol	R. norvegicus	50665	R. norvegicus	Tmsb10	thymosin, beta 10	GO:0042989 sequestering of actin monomers;GO:0032507 maintenance of protein location in cell;GO:0030837 negative regulation of actin filament polymerization	0.0	0.0	0.0	0.0	0.0	0.0	0.0	0.0	0.0	0.0	0.0	0.0	0.0	0.0	0.0	0.0	0.0	0.0	0.0	0.0
Kcnab2	29738	symbol	R. norvegicus	29738	R. norvegicus	Kcnab2	potassium voltage-gated channel subfamily A regulatory beta subunit 2	GO:0070995 NADPH oxidation;GO:0006739 NADP metabolic process;GO:2000008 regulation of protein localization to cell surface	0.0	0.0	0.0	0.0	0.0	0.0	0.0	0.0	0.0	0.0	0.0	0.0	0.0	0.0	0.0	0.0	0.0	0.0	0.0	0.0
Grin2d	24412	symbol	R. norvegicus	24412	R. norvegicus	Grin2d	glutamate ionotropic receptor NMDA type subunit 2D	GO:0050966 detection of mechanical stimulus involved in sensory perception of pain;GO:0035235 ionotropic glutamate receptor signaling pathway;GO:0001964 startle response	0.0	0.0	0.0	0.0	0.0	0.0	0.0	0.0	0.0	0.0	0.0	0.0	0.0	0.0	0.0	0.0	0.0	0.0	0.0	0.0
Slc25a27	85262	symbol	R. norvegicus	85262	R. norvegicus	Slc25a27	solute carrier family 25, member 27	GO:0051562 negative regulation of mitochondrial calcium ion concentration;GO:0035356 cellular triglyceride homeostasis;GO:0010917 negative regulation of mitochondrial membrane potential	0.0	0.0	0.0	0.0	0.0	0.0	0.0	0.0	0.0	0.0	0.0	0.0	0.0	0.0	0.0	0.0	0.0	0.0	0.0	0.0
Junb	24517	symbol	R. norvegicus	24517	R. norvegicus	Junb	JunB proto-oncogene, AP-1 transcription factor subunit	GO:0060136 embryonic process involved in female pregnancy;GO:0001829 trophectodermal cell differentiation;GO:0060716 labyrinthine layer blood vessel development	1.0	0.0	0.0	0.0	0.0	0.0	0.0	0.0	0.0	0.0	0.0	0.0	0.0	0.0	0.0	1.0	0.0	0.0	0.0	0.0
Nudt10	367747	symbol	R. norvegicus	367747	R. norvegicus	Nudt10	nudix hydrolase 10	GO:0071543 diphosphoinositol polyphosphate metabolic process;GO:1901906 diadenosine pentaphosphate metabolic process;GO:1901907 diadenosine pentaphosphate catabolic process	0.0	0.0	0.0	0.0	0.0	0.0	0.0	0.0	0.0	0.0	0.0	0.0	0.0	0.0	0.0	0.0	0.0	0.0	0.0	0.0
Plcb2	85240	symbol	R. norvegicus	85240	R. norvegicus	Plcb2	phospholipase C, beta 2	GO:0001580 detection of chemical stimulus involved in sensory perception of bitter taste;GO:0050913 sensory perception of bitter taste;GO:0050912 detection of chemical stimulus involved in sensory perception of taste	0.0	0.0	0.0	1.0	0.0	0.0	0.0	0.0	0.0	0.0	0.0	0.0	0.0	0.0	0.0	0.0	0.0	0.0	0.0	0.0
Hsd17b2	79243	symbol	R. norvegicus	79243	R. norvegicus	Hsd17b2	hydroxysteroid (17-beta) dehydrogenase 2	GO:0006702 androgen biosynthetic process;GO:0006703 estrogen biosynthetic process;GO:0008209 androgen metabolic process	0.0	0.0	0.0	0.0	0.0	0.0	0.0	0.0	0.0	0.0	0.0	0.0	0.0	0.0	0.0	0.0	0.0	0.0	0.0	0.0
Hebp2	308632	symbol	R. norvegicus	308632	R. norvegicus	Hebp2	heme binding protein 2	GO:0010940 positive regulation of necrotic cell death;GO:0010917 negative regulation of mitochondrial membrane potential;GO:0045837 negative regulation of membrane potential	0.0	0.0	0.0	0.0	0.0	0.0	0.0	0.0	0.0	0.0	0.0	0.0	0.0	0.0	0.0	0.0	0.0	1.0	0.0	0.0
Rasa4	288589	symbol	R. norvegicus	288589	R. norvegicus	Rasa4	RAS p21 protein activator 4	GO:0046580 negative regulation of Ras protein signal transduction;GO:0051058 negative regulation of small GTPase mediated signal transduction;GO:0071277 cellular response to calcium ion	0.0	0.0	0.0	0.0	0.0	0.0	0.0	0.0	0.0	0.0	0.0	0.0	0.0	0.0	0.0	0.0	0.0	0.0	0.0	0.0
Nr4a1	79240	symbol	R. norvegicus	79240	R. norvegicus	Nr4a1	nuclear receptor subfamily 4, group A, member 1	GO:0043435 response to corticotropin-releasing hormone;GO:0071376 cellular response to corticotropin-releasing hormone stimulus;GO:0061469 regulation of type B pancreatic cell proliferation	0.0	0.0	0.0	0.0	0.0	0.0	0.0	0.0	0.0	0.0	1.0	0.0	0.0	0.0	1.0	0.0	0.0	1.0	0.0	0.0
Sash3	317578	symbol	R. norvegicus	317578	R. norvegicus	Sash3	SAM and SH3 domain containing 3	GO:0002726 positive regulation of T cell cytokine production;GO:0032753 positive regulation of interleukin-4 production;GO:0043372 positive regulation of CD4-positive, alpha-beta T cell differentiation	1.0	1.0	0.0	0.0	0.0	0.0	0.0	1.0	0.0	0.0	0.0	0.0	0.0	0.0	0.0	0.0	0.0	0.0	0.0	0.0
Qsox1	84491	symbol	R. norvegicus	84491	R. norvegicus	Qsox1	quiescin sulfhydryl oxidase 1	GO:0016242 negative regulation of macroautophagy;GO:0085029 extracellular matrix assembly;GO:0010507 negative regulation of autophagy	0.0	0.0	0.0	0.0	0.0	0.0	0.0	0.0	0.0	0.0	0.0	0.0	0.0	0.0	0.0	0.0	0.0	0.0	0.0	0.0
Rab19	500088	symbol	R. norvegicus	500088	R. norvegicus	Rab19	RAB19, member RAS oncogene family	GO:0000045 autophagosome assembly;GO:1905037 autophagosome organization;GO:0007033 vacuole organization	0.0	0.0	0.0	0.0	0.0	0.0	0.0	0.0	0.0	0.0	0.0	0.0	0.0	0.0	0.0	0.0	0.0	0.0	0.0	0.0
Tmtc2	299762	symbol	R. norvegicus	299762	R. norvegicus	Tmtc2	transmembrane O-mannosyltransferase targeting cadherins 2	GO:0035269 protein O-linked mannosylation;GO:0035268 protein mannosylation;GO:0097502 mannosylation	0.0	0.0	0.0	0.0	0.0	0.0	0.0	0.0	0.0	0.0	0.0	0.0	0.0	0.0	0.0	0.0	0.0	0.0	0.0	0.0
Clca5	362052	symbol	R. norvegicus	362052	R. norvegicus	Clca5	chloride channel accessory 5	GO:1902476 chloride transmembrane transport;GO:0006821 chloride transport;GO:0098661 inorganic anion transmembrane transport	0.0	0.0	0.0	0.0	0.0	0.0	0.0	0.0	0.0	0.0	0.0	0.0	0.0	0.0	0.0	0.0	0.0	0.0	0.0	0.0
Tpm1	24851	symbol	R. norvegicus	24851	R. norvegicus	Tpm1	tropomyosin 1	GO:0003065 positive regulation of heart rate by epinephrine;GO:0001996 positive regulation of heart rate by epinephrine-norepinephrine;GO:0003062 regulation of heart rate by chemical signal	1.0	0.0	0.0	0.0	0.0	0.0	0.0	0.0	0.0	0.0	0.0	0.0	1.0	0.0	0.0	0.0	0.0	0.0	0.0	0.0
Dusp10	63995	symbol	R. norvegicus	63995	R. norvegicus	Dusp10	dual specificity phosphatase 10	GO:1905042 negative regulation of epithelium regeneration;GO:1905041 regulation of epithelium regeneration;GO:1990399 epithelium regeneration	1.0	1.0	1.0	0.0	1.0	0.0	1.0	0.0	1.0	0.0	0.0	0.0	1.0	0.0	1.0	0.0	0.0	0.0	0.0	0.0
Dclk1	83825	symbol	R. norvegicus	83825	R. norvegicus	Dclk1	doublecortin-like kinase 1	GO:0021952 central nervous system projection neuron axonogenesis;GO:0021955 central nervous system neuron axonogenesis;GO:0021954 central nervous system neuron development	0.0	0.0	0.0	0.0	0.0	0.0	0.0	0.0	0.0	0.0	0.0	0.0	0.0	0.0	0.0	0.0	0.0	0.0	0.0	0.0
Map1a	25152	symbol	R. norvegicus	25152	R. norvegicus	Map1a	microtubule-associated protein 1A	GO:0099642 retrograde axonal protein transport;GO:1902816 regulation of protein localization to microtubule;GO:1902817 negative regulation of protein localization to microtubule	0.0	0.0	0.0	0.0	0.0	0.0	0.0	0.0	0.0	0.0	0.0	0.0	0.0	0.0	0.0	0.0	0.0	0.0	0.0	0.0
Bmp15	59302	symbol	R. norvegicus	59302	R. norvegicus	Bmp15	bone morphogenetic protein 15	GO:0060016 granulosa cell development;GO:0060014 granulosa cell differentiation;GO:0010862 positive regulation of pathway-restricted SMAD protein phosphorylation	0.0	0.0	0.0	0.0	0.0	0.0	0.0	0.0	0.0	0.0	0.0	0.0	0.0	0.0	0.0	0.0	0.0	0.0	0.0	1.0
Sema6b	84609	symbol	R. norvegicus	84609	R. norvegicus	Sema6b	semaphorin 6B	GO:0048843 negative regulation of axon extension involved in axon guidance;GO:0048841 regulation of axon extension involved in axon guidance;GO:0048846 axon extension involved in axon guidance	0.0	0.0	1.0	0.0	0.0	0.0	0.0	0.0	0.0	1.0	1.0	0.0	0.0	0.0	0.0	0.0	0.0	0.0	0.0	0.0
Sema4f	29745	symbol	R. norvegicus	29745	R. norvegicus	Sema4f	ssemaphorin 4F	GO:0031290 retinal ganglion cell axon guidance;GO:0048843 negative regulation of axon extension involved in axon guidance;GO:0048841 regulation of axon extension involved in axon guidance	0.0	0.0	1.0	0.0	0.0	0.0	0.0	0.0	0.0	1.0	1.0	0.0	0.0	0.0	0.0	0.0	0.0	0.0	0.0	0.0
Tes	500040	symbol	R. norvegicus	500040	R. norvegicus	Tes	testin LIM domain protein	GO:0008285 negative regulation of cell population proliferation;GO:0042127 regulation of cell population proliferation;GO:0008283 cell population proliferation	1.0	0.0	0.0	0.0	0.0	0.0	0.0	0.0	0.0	0.0	0.0	0.0	0.0	0.0	0.0	0.0	0.0	0.0	0.0	0.0
Fgfr2	25022	symbol	R. norvegicus	25022	R. norvegicus	Fgfr2	fibroblast growth factor receptor 2	GO:0035602 fibroblast growth factor receptor signaling pathway involved in negative regulation of apoptotic process in bone marrow cell;GO:0035603 fibroblast growth factor receptor signaling pathway involved in hemopoiesis;GO:0035604 fibroblast growth factor receptor signaling pathway involved in positive regulation of cell proliferation in bone marrow	1.0	0.0	0.0	0.0	0.0	0.0	0.0	0.0	1.0	0.0	0.0	0.0	1.0	0.0	1.0	0.0	0.0	0.0	0.0	1.0
P2ry4	63843	symbol	R. norvegicus	63843	R. norvegicus	P2ry4	pyrimidinergic receptor P2Y4	GO:0030321 transepithelial chloride transport;GO:0035589 G protein-coupled purinergic nucleotide receptor signaling pathway;GO:0071380 cellular response to prostaglandin E stimulus	0.0	0.0	0.0	1.0	0.0	0.0	0.0	0.0	0.0	0.0	0.0	0.0	0.0	0.0	0.0	0.0	0.0	0.0	1.0	0.0
S100a10	81778	symbol	R. norvegicus	81778	R. norvegicus	S100a10	S100 calcium binding protein A10	GO:0001765 membrane raft assembly;GO:0031579 membrane raft organization;GO:0051894 positive regulation of focal adhesion assembly	1.0	0.0	0.0	0.0	0.0	0.0	0.0	0.0	0.0	0.0	0.0	0.0	0.0	0.0	0.0	1.0	0.0	0.0	0.0	0.0
Wdfy4	498582	symbol	R. norvegicus	498582	R. norvegicus	Wdfy4	WDFY family member 4	GO:0036037 CD8-positive, alpha-beta T cell activation;GO:0098586 cellular response to virus;GO:0019882 antigen processing and presentation	1.0	0.0	0.0	0.0	0.0	0.0	0.0	1.0	0.0	0.0	0.0	0.0	0.0	0.0	0.0	0.0	0.0	0.0	0.0	0.0
Srpx2	317181	symbol	R. norvegicus	317181	R. norvegicus	Srpx2	sushi-repeat-containing protein, X-linked 2	GO:0071625 vocalization behavior;GO:0090050 positive regulation of cell migration involved in sprouting angiogenesis;GO:0090049 regulation of cell migration involved in sprouting angiogenesis	0.0	0.0	0.0	0.0	0.0	0.0	0.0	0.0	0.0	1.0	0.0	0.0	0.0	0.0	0.0	0.0	0.0	0.0	0.0	0.0
Ccnd1	58919	symbol	R. norvegicus	58919	R. norvegicus	Ccnd1	cyclin D1	GO:0000320 re-entry into mitotic cell cycle;GO:0033601 positive regulation of mammary gland epithelial cell proliferation;GO:0070141 response to UV-A	0.0	0.0	0.0	0.0	0.0	0.0	0.0	0.0	1.0	0.0	0.0	0.0	1.0	0.0	0.0	1.0	0.0	0.0	0.0	1.0
Adamts4	66015	symbol	R. norvegicus	66015	R. norvegicus	Adamts4	ADAM metallopeptidase with thrombospondin type 1 motif, 4	GO:0044691 tooth eruption;GO:0042476 odontogenesis;GO:0042742 defense response to bacterium	0.0	0.0	0.0	0.0	0.0	0.0	0.0	0.0	0.0	0.0	0.0	0.0	0.0	0.0	0.0	0.0	0.0	0.0	0.0	0.0
Trim69	311373	symbol	R. norvegicus	311373	R. norvegicus	Trim69	tripartite motif-containing 69	GO:0016567 protein ubiquitination;GO:0032446 protein modification by small protein conjugation;GO:0070647 protein modification by small protein conjugation or removal	0.0	0.0	0.0	0.0	0.0	0.0	0.0	0.0	0.0	0.0	0.0	1.0	0.0	0.0	0.0	0.0	0.0	0.0	0.0	0.0
Tuba8	500377	symbol	R. norvegicus	500377	R. norvegicus	Tuba8	tubulin, alpha 8	GO:0000226 microtubule cytoskeleton organization;GO:0000278 mitotic cell cycle;GO:0007017 microtubule-based process	0.0	0.0	0.0	0.0	0.0	0.0	0.0	0.0	0.0	0.0	0.0	1.0	0.0	0.0	0.0	0.0	0.0	0.0	0.0	0.0
Cd96	498079	symbol	R. norvegicus	498079	R. norvegicus	Cd96	CD96 molecule	GO:0002728 negative regulation of natural killer cell cytokine production;GO:0002370 natural killer cell cytokine production;GO:0002727 regulation of natural killer cell cytokine production	1.0	1.0	1.0	0.0	1.0	0.0	1.0	0.0	0.0	0.0	0.0	1.0	0.0	0.0	1.0	0.0	1.0	0.0	0.0	0.0
Spred3	308478	symbol	R. norvegicus	308478	R. norvegicus	Spred3	sprouty-related, EVH1 domain containing 3	GO:1902747 negative regulation of lens fiber cell differentiation;GO:1902746 regulation of lens fiber cell differentiation;GO:0043517 positive regulation of DNA damage response, signal transduction by p53 class mediator	0.0	0.0	0.0	0.0	0.0	0.0	0.0	0.0	1.0	0.0	0.0	0.0	0.0	0.0	0.0	0.0	0.0	0.0	0.0	1.0
Cxcl11	305236	symbol	R. norvegicus	305236	R. norvegicus	Cxcl11	C-X-C motif chemokine ligand 11	GO:0010818 T cell chemotaxis;GO:0051281 positive regulation of release of sequestered calcium ion into cytosol;GO:0048247 lymphocyte chemotaxis	0.0	0.0	1.0	1.0	0.0	0.0	0.0	0.0	0.0	0.0	1.0	0.0	0.0	0.0	1.0	0.0	1.0	0.0	0.0	0.0
Kcnk1	59324	symbol	R. norvegicus	59324	R. norvegicus	Kcnk1	potassium two pore domain channel subfamily K member 1	GO:0060075 regulation of resting membrane potential;GO:0030322 stabilization of membrane potential;GO:0035094 response to nicotine	0.0	0.0	0.0	0.0	0.0	0.0	0.0	0.0	0.0	0.0	0.0	0.0	0.0	0.0	0.0	0.0	0.0	0.0	0.0	0.0
Tmem132a	338474	symbol	R. norvegicus	338474	R. norvegicus	Tmem132a	transmembrane protein 132A	GO:0070301 cellular response to hydrogen peroxide;GO:0042542 response to hydrogen peroxide;GO:0034614 cellular response to reactive oxygen species	0.0	0.0	0.0	0.0	0.0	0.0	0.0	0.0	0.0	0.0	0.0	0.0	0.0	0.0	0.0	0.0	0.0	0.0	0.0	0.0
Gstm5	64352	symbol	R. norvegicus	64352	R. norvegicus	Gstm5	glutathione S-transferase, mu 5	GO:0018916 nitrobenzene metabolic process;GO:0051410 detoxification of nitrogen compound;GO:0070458 cellular detoxification of nitrogen compound	0.0	0.0	0.0	0.0	0.0	0.0	0.0	0.0	0.0	0.0	0.0	0.0	0.0	0.0	0.0	0.0	0.0	0.0	0.0	0.0
Nod2	291912	symbol	R. norvegicus	291912	R. norvegicus	Nod2	nucleotide-binding oligomerization domain containing 2	GO:0002805 regulation of antimicrobial peptide biosynthetic process;GO:0002807 positive regulation of antimicrobial peptide biosynthetic process;GO:0002808 regulation of antibacterial peptide biosynthetic process	1.0	1.0	1.0	0.0	1.0	1.0	1.0	0.0	1.0	0.0	1.0	0.0	0.0	0.0	1.0	1.0	0.0	0.0	1.0	0.0
RGD1559575	287231	symbol	R. norvegicus	287231	R. norvegicus	RGD1559575	similar to novel protein	GO:0035458 cellular response to interferon-beta;GO:0035456 response to interferon-beta;GO:0071345 cellular response to cytokine stimulus	0.0	0.0	0.0	0.0	0.0	0.0	0.0	0.0	0.0	0.0	0.0	0.0	0.0	0.0	0.0	0.0	0.0	0.0	0.0	0.0
Opn3	498289	symbol	R. norvegicus	498289	R. norvegicus	Opn3	opsin 3	GO:0009637 response to blue light;GO:0048022 negative regulation of melanin biosynthetic process;GO:1900377 negative regulation of secondary metabolite biosynthetic process	0.0	0.0	0.0	1.0	0.0	0.0	0.0	0.0	0.0	0.0	0.0	0.0	0.0	0.0	0.0	0.0	0.0	0.0	0.0	1.0
Nr1d1	252917	symbol	R. norvegicus	252917	R. norvegicus	Nr1d1	nuclear receptor subfamily 1, group D, member 1	GO:0061888 regulation of astrocyte activation;GO:0061889 negative regulation of astrocyte activation;GO:0060086 circadian temperature homeostasis	1.0	0.0	1.0	0.0	0.0	0.0	0.0	0.0	0.0	0.0	0.0	0.0	0.0	0.0	1.0	0.0	0.0	0.0	0.0	0.0
Tbc1d9	304645	symbol	R. norvegicus	304645	R. norvegicus	Tbc1d9	TBC1 domain family member 9	GO:0090630 activation of GTPase activity;GO:0043547 positive regulation of GTPase activity;GO:0043087 regulation of GTPase activity	0.0	0.0	0.0	0.0	0.0	0.0	0.0	0.0	0.0	0.0	0.0	0.0	0.0	0.0	0.0	0.0	0.0	0.0	0.0	0.0
Plet1	363060	symbol	R. norvegicus	363060	R. norvegicus	Plet1	placenta expressed transcript 1	GO:0035313 wound healing, spreading of epidermal cells;GO:0001953 negative regulation of cell-matrix adhesion;GO:0044319 wound healing, spreading of cells	1.0	0.0	0.0	0.0	0.0	0.0	0.0	0.0	0.0	1.0	0.0	0.0	1.0	0.0	0.0	0.0	0.0	0.0	0.0	0.0
LOC361016	361016	Gene_ID	R. norvegicus	361016	R. norvegicus	Cfap20dc	CFAP20 domain containing		0.0	0.0	0.0	0.0	0.0	0.0	0.0	0.0	0.0	0.0	0.0	0.0	0.0	0.0	0.0	0.0	0.0	0.0	0.0	0.0
Rgs1	54289	symbol	R. norvegicus	54289	R. norvegicus	Rgs1	regulator of G-protein signaling 1	GO:0061737 leukotriene signaling pathway;GO:0008277 regulation of G protein-coupled receptor signaling pathway;GO:0043547 positive regulation of GTPase activity	0.0	0.0	0.0	1.0	0.0	0.0	0.0	0.0	0.0	0.0	0.0	0.0	0.0	0.0	0.0	0.0	0.0	0.0	0.0	0.0
Zfp786	100158223	symbol	R. norvegicus	100158223	R. norvegicus	Zfp786	zinc finger protein 786	GO:0045944 positive regulation of transcription by RNA polymerase II;GO:0045893 positive regulation of transcription, DNA-templated;GO:1903508 positive regulation of nucleic acid-templated transcription	0.0	0.0	0.0	0.0	0.0	0.0	0.0	0.0	0.0	0.0	0.0	0.0	0.0	0.0	0.0	0.0	0.0	0.0	0.0	0.0
Gdap1	312890	symbol	R. norvegicus	312890	R. norvegicus	Gdap1	ganglioside-induced differentiation-associated-protein 1	GO:0071305 cellular response to vitamin D;GO:0008053 mitochondrial fusion;GO:0071295 cellular response to vitamin	0.0	0.0	0.0	0.0	0.0	0.0	0.0	0.0	0.0	0.0	0.0	0.0	0.0	0.0	1.0	1.0	0.0	0.0	0.0	0.0
Ifi27l2b	299269	symbol	R. norvegicus	299269	R. norvegicus	Ifi27l2b	interferon, alpha-inducible protein 27 like 2B	GO:0009615 response to virus;GO:0007568 aging;GO:0097190 apoptotic signaling pathway	0.0	0.0	0.0	0.0	0.0	0.0	0.0	0.0	0.0	0.0	0.0	0.0	0.0	0.0	0.0	0.0	0.0	0.0	0.0	0.0
Atp6v1g3	289407	symbol	R. norvegicus	289407	R. norvegicus	Atp6v1g3	ATPase H+ transporting V1 subunit G3	GO:1902600 proton transmembrane transport;GO:0098662 inorganic cation transmembrane transport;GO:0098660 inorganic ion transmembrane transport	0.0	0.0	0.0	0.0	0.0	0.0	0.0	0.0	0.0	0.0	0.0	0.0	0.0	0.0	0.0	0.0	0.0	0.0	0.0	0.0
Fgr	79113	symbol	R. norvegicus	79113	R. norvegicus	Fgr	FGR proto-oncogene, Src family tyrosine kinase	GO:0032815 negative regulation of natural killer cell activation;GO:0033008 positive regulation of mast cell activation involved in immune response;GO:0043306 positive regulation of mast cell degranulation	1.0	1.0	1.0	1.0	1.0	0.0	1.0	1.0	1.0	1.0	0.0	0.0	0.0	0.0	0.0	0.0	0.0	0.0	1.0	0.0
Lypd1	360838	symbol	R. norvegicus	360838	R. norvegicus	Lypd1	Ly6/Plaur domain containing 1	GO:0095500 acetylcholine receptor signaling pathway;GO:0007271 synaptic transmission, cholinergic;GO:1905144 response to acetylcholine	0.0	0.0	0.0	0.0	0.0	0.0	0.0	0.0	0.0	0.0	0.0	0.0	0.0	0.0	0.0	0.0	0.0	0.0	0.0	0.0
Klhl31	315833	symbol	R. norvegicus	315833	R. norvegicus	Klhl31	kelch-like family member 31	GO:0046329 negative regulation of JNK cascade;GO:0032873 negative regulation of stress-activated MAPK cascade;GO:0070303 negative regulation of stress-activated protein kinase signaling cascade	0.0	0.0	0.0	0.0	0.0	0.0	0.0	0.0	1.0	0.0	0.0	0.0	0.0	0.0	0.0	0.0	0.0	0.0	0.0	0.0
Adamts15	300474	symbol	R. norvegicus	300474	R. norvegicus	Adamts15	ADAM metallopeptidase with thrombospondin type 1 motif, 15	GO:0007229 integrin-mediated signaling pathway;GO:0030198 extracellular matrix organization;GO:0043062 extracellular structure organization	0.0	0.0	0.0	0.0	0.0	0.0	0.0	0.0	0.0	0.0	0.0	0.0	0.0	0.0	0.0	0.0	0.0	0.0	0.0	0.0
Kcnj5	29713	symbol	R. norvegicus	29713	R. norvegicus	Kcnj5	potassium inwardly-rectifying channel, subfamily J, member 5	GO:0098914 membrane repolarization during atrial cardiac muscle cell action potential;GO:0099624 atrial cardiac muscle cell membrane repolarization;GO:0086014 atrial cardiac muscle cell action potential	0.0	0.0	0.0	0.0	0.0	0.0	0.0	0.0	0.0	0.0	0.0	0.0	0.0	0.0	0.0	0.0	0.0	0.0	0.0	0.0
Carmil2	307797	symbol	R. norvegicus	307797	R. norvegicus	Carmil2	capping protein regulator and myosin 1 linker 2	GO:2000813 negative regulation of barbed-end actin filament capping;GO:2000812 regulation of barbed-end actin filament capping;GO:0090091 positive regulation of extracellular matrix disassembly	1.0	1.0	0.0	0.0	0.0	1.0	0.0	0.0	0.0	1.0	0.0	0.0	1.0	0.0	0.0	0.0	0.0	0.0	0.0	0.0
Tppp	361466	symbol	R. norvegicus	361466	R. norvegicus	Tppp	tubulin polymerization promoting protein	GO:0051418 microtubule nucleation by microtubule organizing center;GO:1904428 negative regulation of tubulin deacetylation;GO:0030953 astral microtubule organization	0.0	0.0	0.0	0.0	0.0	0.0	0.0	0.0	0.0	0.0	0.0	0.0	0.0	0.0	0.0	0.0	0.0	0.0	0.0	0.0
Cst7	296257	symbol	R. norvegicus	296257	R. norvegicus	Cst7	cystatin F	GO:0097340 inhibition of cysteine-type endopeptidase activity;GO:0097341 zymogen inhibition;GO:1903979 negative regulation of microglial cell activation	1.0	0.0	1.0	0.0	0.0	0.0	0.0	0.0	0.0	0.0	0.0	0.0	0.0	0.0	0.0	0.0	0.0	0.0	0.0	0.0
Gadd45b	299626	symbol	R. norvegicus	299626	R. norvegicus	Gadd45b	growth arrest and DNA-damage-inducible, beta	GO:0000185 activation of MAPKKK activity;GO:1900745 positive regulation of p38MAPK cascade;GO:1900744 regulation of p38MAPK cascade	0.0	0.0	0.0	0.0	0.0	0.0	0.0	0.0	1.0	0.0	0.0	0.0	0.0	0.0	0.0	0.0	0.0	1.0	0.0	0.0
St6galnac2	303692	symbol	R. norvegicus	303692	R. norvegicus	St6galnac2	ST6 N-acetylgalactosaminide alpha-2,6-sialyltransferase 2	GO:1990743 protein sialylation;GO:0097503 sialylation;GO:0006493 protein O-linked glycosylation	0.0	0.0	0.0	0.0	0.0	0.0	0.0	0.0	0.0	0.0	0.0	0.0	0.0	0.0	0.0	0.0	0.0	0.0	0.0	0.0
Abhd15	303343	symbol	R. norvegicus	303343	R. norvegicus	Abhd15	abhydrolase domain containing 15	GO:0044255 cellular lipid metabolic process;GO:0006629 lipid metabolic process;GO:0044238 primary metabolic process	0.0	0.0	0.0	0.0	0.0	0.0	0.0	0.0	0.0	0.0	0.0	0.0	0.0	0.0	0.0	0.0	0.0	0.0	0.0	0.0
Icam1	25464	symbol	R. norvegicus	25464	R. norvegicus	Icam1	intercellular adhesion molecule 1	GO:0010477 response to sulfur dioxide;GO:0046813 receptor-mediated virion attachment to host cell;GO:0022614 membrane to membrane docking	1.0	1.0	1.0	0.0	1.0	0.0	0.0	1.0	1.0	1.0	1.0	1.0	0.0	0.0	1.0	1.0	0.0	0.0	0.0	1.0
Glipr1	299783	symbol	R. norvegicus	299783	R. norvegicus	Glipr1	GLI pathogenesis-related 1		0.0	0.0	0.0	0.0	0.0	0.0	0.0	0.0	0.0	0.0	0.0	0.0	0.0	0.0	0.0	0.0	0.0	0.0	0.0	0.0
Ier3	294235	symbol	R. norvegicus	294235	R. norvegicus	Ier3	immediate early response 3	GO:1901029 negative regulation of mitochondrial outer membrane permeabilization involved in apoptotic signaling pathway;GO:0045820 negative regulation of glycolytic process;GO:1901028 regulation of mitochondrial outer membrane permeabilization involved in apoptotic signaling pathway	0.0	0.0	1.0	0.0	0.0	0.0	0.0	0.0	0.0	0.0	0.0	0.0	0.0	0.0	0.0	0.0	0.0	0.0	0.0	0.0
Rgs14	114705	symbol	R. norvegicus	114705	R. norvegicus	Rgs14	regulator of G-protein signaling 14	GO:0010070 zygote asymmetric cell division;GO:0031914 negative regulation of synaptic plasticity;GO:0008356 asymmetric cell division	0.0	0.0	0.0	1.0	0.0	0.0	0.0	0.0	1.0	0.0	0.0	0.0	0.0	0.0	0.0	0.0	0.0	0.0	0.0	0.0
Jam2	619374	symbol	R. norvegicus	619374	R. norvegicus	Jam2	junctional adhesion molecule 2	GO:0097241 hematopoietic stem cell migration to bone marrow;GO:0071593 lymphocyte aggregation;GO:0035701 hematopoietic stem cell migration	1.0	0.0	0.0	0.0	0.0	0.0	0.0	0.0	0.0	1.0	1.0	1.0	0.0	0.0	0.0	0.0	0.0	0.0	0.0	0.0
Bicdl2	302964	symbol	R. norvegicus	302964	R. norvegicus	Bicdl2	BICD family like cargo adaptor 2	GO:0055107 Golgi to secretory granule transport;GO:0047496 vesicle transport along microtubule;GO:0099518 vesicle cytoskeletal trafficking	0.0	0.0	0.0	0.0	0.0	0.0	0.0	0.0	0.0	0.0	0.0	0.0	0.0	0.0	0.0	0.0	0.0	0.0	0.0	0.0
Ctsw	293676	symbol	R. norvegicus	293676	R. norvegicus	Ctsw	cathepsin W	GO:0051603 proteolysis involved in cellular protein catabolic process;GO:0044257 cellular protein catabolic process;GO:0030163 protein catabolic process	0.0	0.0	0.0	0.0	0.0	0.0	0.0	0.0	0.0	0.0	0.0	0.0	0.0	0.0	0.0	0.0	0.0	0.0	0.0	0.0
Cxcr6	100124593	symbol	R. norvegicus	100124593	R. norvegicus	Cxcr6	C-X-C motif chemokine receptor 6	GO:0070098 chemokine-mediated signaling pathway;GO:1990868 response to chemokine;GO:1990869 cellular response to chemokine	0.0	0.0	1.0	1.0	0.0	0.0	0.0	0.0	0.0	0.0	1.0	0.0	0.0	0.0	0.0	0.0	0.0	0.0	0.0	0.0
Sulf2	311642	symbol	R. norvegicus	311642	R. norvegicus	Sulf2	sulfatase 2	GO:0014846 esophagus smooth muscle contraction;GO:0035860 glial cell-derived neurotrophic factor receptor signaling pathway;GO:0032836 glomerular basement membrane development	0.0	1.0	0.0	0.0	0.0	0.0	0.0	0.0	0.0	0.0	0.0	0.0	1.0	0.0	0.0	0.0	0.0	0.0	0.0	0.0
Foxq1	64826	symbol	R. norvegicus	64826	R. norvegicus	Foxq1	forkhead box Q1	GO:0031069 hair follicle morphogenesis;GO:0048730 epidermis morphogenesis;GO:0001942 hair follicle development	0.0	0.0	0.0	0.0	0.0	0.0	0.0	0.0	0.0	0.0	0.0	0.0	0.0	0.0	0.0	0.0	0.0	0.0	0.0	0.0
Gpr162	362436	symbol	R. norvegicus	362436	R. norvegicus	Gpr162	G protein-coupled receptor 162	GO:0007186 G protein-coupled receptor signaling pathway;GO:0007165 signal transduction;GO:0023052 signaling	0.0	0.0	0.0	0.0	0.0	0.0	0.0	0.0	0.0	0.0	0.0	0.0	0.0	0.0	0.0	0.0	0.0	0.0	0.0	0.0
Stra6	363071	symbol	R. norvegicus	363071	R. norvegicus	Stra6	signaling receptor and transporter of retinol STRA6	GO:0061143 alveolar primary septum development;GO:0043585 nose morphogenesis;GO:0034633 retinol transport	0.0	0.0	0.0	0.0	0.0	0.0	0.0	0.0	0.0	0.0	0.0	0.0	0.0	0.0	0.0	0.0	0.0	0.0	0.0	0.0
Tp73	362675	symbol	R. norvegicus	362675	R. norvegicus	Tp73	tumor protein p73	GO:1902167 positive regulation of intrinsic apoptotic signaling pathway in response to DNA damage by p53 class mediator;GO:0033326 cerebrospinal fluid secretion;GO:1902255 positive regulation of intrinsic apoptotic signaling pathway by p53 class mediator	1.0	0.0	1.0	0.0	0.0	0.0	0.0	0.0	1.0	0.0	0.0	0.0	1.0	0.0	0.0	1.0	0.0	1.0	0.0	0.0
Rtn2	308410	symbol	R. norvegicus	308410	R. norvegicus	Rtn2	reticulon 2	GO:1902430 negative regulation of amyloid-beta formation;GO:1902992 negative regulation of amyloid precursor protein catabolic process;GO:1902003 regulation of amyloid-beta formation	0.0	0.0	0.0	0.0	0.0	0.0	0.0	0.0	0.0	0.0	0.0	0.0	0.0	0.0	0.0	0.0	0.0	0.0	0.0	0.0
Sytl1	297872	symbol	R. norvegicus	297872	R. norvegicus	Sytl1	synaptotagmin-like 1	GO:0006887 exocytosis;GO:0032940 secretion by cell;GO:0006886 intracellular protein transport	0.0	0.0	0.0	0.0	0.0	0.0	0.0	0.0	0.0	0.0	0.0	0.0	0.0	0.0	0.0	0.0	0.0	0.0	0.0	0.0
C1s	192262	symbol	R. norvegicus	192262	R. norvegicus	C1s	complement C1s	GO:0006958 complement activation, classical pathway;GO:0002455 humoral immune response mediated by circulating immunoglobulin;GO:0006956 complement activation	0.0	1.0	0.0	0.0	1.0	1.0	0.0	0.0	0.0	0.0	0.0	0.0	0.0	0.0	0.0	0.0	0.0	0.0	0.0	0.0
Pdk4	89813	symbol	R. norvegicus	89813	R. norvegicus	Pdk4	pyruvate dehydrogenase kinase 4	GO:0010510 regulation of acetyl-CoA biosynthetic process from pyruvate;GO:0050812 regulation of acyl-CoA biosynthetic process;GO:0042762 regulation of sulfur metabolic process	0.0	0.0	0.0	0.0	0.0	0.0	0.0	0.0	0.0	0.0	0.0	0.0	0.0	0.0	1.0	1.0	0.0	0.0	0.0	0.0
Abcg1	85264	symbol	R. norvegicus	85264	R. norvegicus	Abcg1	ATP binding cassette subfamily G member 1	GO:1904409 regulation of secretory granule organization;GO:1904411 positive regulation of secretory granule organization;GO:0034436 glycoprotein transport	0.0	0.0	0.0	0.0	0.0	0.0	0.0	0.0	0.0	0.0	0.0	0.0	0.0	0.0	0.0	0.0	0.0	0.0	0.0	0.0
Rasl10a	364190	symbol	R. norvegicus	364190	R. norvegicus	Rasl10a	RAS-like, family 10, member A	GO:0007165 signal transduction;GO:0023052 signaling;GO:0007154 cell communication	0.0	0.0	0.0	0.0	0.0	0.0	0.0	0.0	0.0	0.0	0.0	0.0	0.0	0.0	0.0	0.0	0.0	0.0	0.0	0.0
Tmem63c	314332	symbol	R. norvegicus	314332	R. norvegicus	Tmem63c	transmembrane protein 63c	GO:0003094 glomerular filtration;GO:0097205 renal filtration;GO:0003014 renal system process	0.0	0.0	0.0	0.0	0.0	0.0	0.0	0.0	0.0	0.0	0.0	0.0	0.0	0.0	0.0	0.0	0.0	0.0	0.0	0.0
Vim	81818	symbol	R. norvegicus	81818	R. norvegicus	Vim	vimentin	GO:1900147 regulation of Schwann cell migration;GO:0036135 Schwann cell migration;GO:0071225 cellular response to muramyl dipeptide	0.0	0.0	0.0	0.0	1.0	0.0	0.0	0.0	0.0	0.0	0.0	0.0	0.0	0.0	1.0	1.0	0.0	0.0	0.0	1.0
Tor3a	304884	symbol	R. norvegicus	304884	R. norvegicus	Tor3a	torsin family 3, member A		0.0	0.0	0.0	0.0	0.0	0.0	0.0	0.0	0.0	0.0	0.0	0.0	0.0	0.0	0.0	0.0	0.0	0.0	0.0	0.0
Slc7a6	307811	symbol	R. norvegicus	307811	R. norvegicus	Slc7a6	solute carrier family 7 member 6	GO:0015822 ornithine transport;GO:1990822 basic amino acid transmembrane transport;GO:0015802 basic amino acid transport	0.0	0.0	0.0	0.0	0.0	0.0	0.0	0.0	0.0	0.0	0.0	0.0	0.0	0.0	0.0	0.0	0.0	0.0	0.0	0.0
Crip2	338401	symbol	R. norvegicus	338401	R. norvegicus	Crip2	cysteine-rich protein 2	GO:0030097 hemopoiesis;GO:0048534 hematopoietic or lymphoid organ development;GO:0008284 positive regulation of cell population proliferation	0.0	0.0	0.0	0.0	0.0	0.0	0.0	0.0	0.0	0.0	0.0	0.0	0.0	0.0	0.0	0.0	0.0	0.0	0.0	0.0
Itk	363577	symbol	R. norvegicus	363577	R. norvegicus	Itk	IL2-inducible T-cell kinase	GO:0001865 NK T cell differentiation;GO:0007202 activation of phospholipase C activity;GO:0046629 gamma-delta T cell activation	1.0	1.0	0.0	1.0	0.0	1.0	0.0	1.0	0.0	0.0	0.0	1.0	0.0	0.0	0.0	0.0	0.0	0.0	0.0	0.0
Camk1d	307124	symbol	R. norvegicus	307124	R. norvegicus	Camk1d	calcium/calmodulin-dependent protein kinase ID	GO:0060267 positive regulation of respiratory burst;GO:0060263 regulation of respiratory burst;GO:0032793 positive regulation of CREB transcription factor activity	0.0	0.0	0.0	0.0	0.0	0.0	1.0	0.0	0.0	1.0	1.0	0.0	0.0	0.0	0.0	0.0	0.0	1.0	1.0	0.0
Smtnl2	679629	symbol	R. norvegicus	679629	R. norvegicus	Smtnl2	smoothelin-like 2	GO:0045907 positive regulation of vasoconstriction;GO:0019229 regulation of vasoconstriction;GO:0042310 vasoconstriction	0.0	0.0	0.0	0.0	0.0	0.0	0.0	0.0	0.0	0.0	0.0	0.0	0.0	0.0	0.0	0.0	0.0	0.0	0.0	0.0
Ier5	498256	symbol	R. norvegicus	498256	R. norvegicus	Ier5	immediate early response 5	GO:1900036 positive regulation of cellular response to heat;GO:1900034 regulation of cellular response to heat;GO:0034605 cellular response to heat	0.0	0.0	0.0	0.0	0.0	0.0	0.0	0.0	0.0	0.0	0.0	0.0	0.0	0.0	0.0	0.0	0.0	0.0	0.0	0.0
Igfbp6	25641	symbol	R. norvegicus	25641	R. norvegicus	Igfbp6	insulin-like growth factor binding protein 6	GO:0043567 regulation of insulin-like growth factor receptor signaling pathway;GO:0048009 insulin-like growth factor receptor signaling pathway;GO:0000187 activation of MAPK activity	0.0	0.0	0.0	0.0	0.0	0.0	0.0	0.0	1.0	0.0	0.0	0.0	0.0	0.0	0.0	0.0	0.0	0.0	0.0	0.0
LOC102549726	102549726	Gene_ID	R. norvegicus	102549726	R. norvegicus	LOC102549726	uncharacterized LOC102549726		0.0	0.0	0.0	0.0	0.0	0.0	0.0	0.0	0.0	0.0	0.0	0.0	0.0	0.0	0.0	0.0	0.0	0.0	0.0	0.0
Pou2af1	690528	symbol	R. norvegicus	690528	R. norvegicus	Pou2af1	POU class 2 homeobox associating factor 1	GO:0002314 germinal center B cell differentiation;GO:0002313 mature B cell differentiation involved in immune response;GO:0002335 mature B cell differentiation	1.0	1.0	0.0	0.0	0.0	0.0	0.0	1.0	0.0	0.0	0.0	0.0	0.0	0.0	0.0	0.0	0.0	0.0	0.0	0.0
Hmgcs2	24450	symbol	R. norvegicus	24450	R. norvegicus	Hmgcs2	3-hydroxy-3-methylglutaryl-CoA synthase 2	GO:0010142 farnesyl diphosphate biosynthetic process, mevalonate pathway;GO:1902767 isoprenoid biosynthetic process via mevalonate;GO:0034696 response to prostaglandin F	0.0	0.0	0.0	0.0	0.0	0.0	0.0	0.0	0.0	0.0	0.0	0.0	0.0	0.0	1.0	1.0	0.0	0.0	0.0	0.0
Gcsam	685692	symbol	R. norvegicus	685692	R. norvegicus	Gcsam	germinal center-associated, signaling and motility	GO:2000402 negative regulation of lymphocyte migration;GO:0050855 regulation of B cell receptor signaling pathway;GO:0071676 negative regulation of mononuclear cell migration	1.0	1.0	0.0	0.0	0.0	1.0	0.0	0.0	0.0	0.0	1.0	0.0	0.0	0.0	0.0	0.0	0.0	0.0	0.0	0.0
Nradd	246143	symbol	R. norvegicus	246143	R. norvegicus	Nradd	neurotrophin receptor associated death domain	GO:0007266 Rho protein signal transduction;GO:0007265 Ras protein signal transduction;GO:0007264 small GTPase mediated signal transduction	0.0	0.0	0.0	0.0	0.0	0.0	0.0	0.0	0.0	0.0	0.0	0.0	0.0	0.0	0.0	0.0	0.0	1.0	0.0	0.0
Tap1	24811	symbol	R. norvegicus	24811	R. norvegicus	Tap1	transporter 1, ATP binding cassette subfamily B member	GO:0002479 antigen processing and presentation of exogenous peptide antigen via MHC class I, TAP-dependent;GO:0046968 peptide antigen transport;GO:0046967 cytosol to endoplasmic reticulum transport	1.0	1.0	1.0	0.0	1.0	0.0	1.0	0.0	0.0	0.0	0.0	0.0	0.0	0.0	0.0	0.0	1.0	0.0	0.0	0.0
Ptprc	24699	symbol	R. norvegicus	24699	R. norvegicus	Ptprc	protein tyrosine phosphatase, receptor type, C	GO:0044855 plasma membrane raft distribution;GO:0044856 plasma membrane raft localization;GO:2000471 regulation of hematopoietic stem cell migration	1.0	1.0	0.0	1.0	0.0	1.0	0.0	1.0	1.0	1.0	0.0	1.0	0.0	0.0	0.0	1.0	1.0	1.0	1.0	0.0
Mcm3	316273	symbol	R. norvegicus	316273	R. norvegicus	Mcm3	minichromosome maintenance complex component 3	GO:1902292 cell cycle DNA replication initiation;GO:1902315 nuclear cell cycle DNA replication initiation;GO:1902975 mitotic DNA replication initiation	0.0	0.0	0.0	0.0	0.0	0.0	0.0	0.0	0.0	0.0	0.0	0.0	0.0	0.0	0.0	0.0	0.0	0.0	0.0	0.0
Ncf4	500904	symbol	R. norvegicus	500904	R. norvegicus	Ncf4	neutrophil cytosolic factor 4	GO:0045730 respiratory burst;GO:0006801 superoxide metabolic process;GO:0006909 phagocytosis	0.0	0.0	0.0	0.0	0.0	0.0	0.0	0.0	0.0	0.0	0.0	1.0	0.0	0.0	0.0	0.0	0.0	0.0	1.0	0.0
Ciita	85483	symbol	R. norvegicus	85483	R. norvegicus	Ciita	class II, major histocompatibility complex, transactivator	GO:0045345 positive regulation of MHC class I biosynthetic process;GO:0045341 MHC class I biosynthetic process;GO:0045343 regulation of MHC class I biosynthetic process	0.0	0.0	1.0	0.0	1.0	0.0	0.0	0.0	0.0	0.0	0.0	0.0	0.0	0.0	0.0	1.0	0.0	0.0	0.0	0.0
Dtl	305073	symbol	R. norvegicus	305073	R. norvegicus	Dtl	denticleless E3 ubiquitin protein ligase homolog	GO:0072425 signal transduction involved in G2 DNA damage checkpoint;GO:0019985 translesion synthesis;GO:0006301 postreplication repair	0.0	0.0	0.0	0.0	0.0	0.0	0.0	0.0	0.0	0.0	0.0	0.0	0.0	0.0	0.0	0.0	0.0	0.0	0.0	0.0
Ranbp17	303029	symbol	R. norvegicus	303029	R. norvegicus	Ranbp17	RAN binding protein 17	GO:0006611 protein export from nucleus;GO:0051168 nuclear export;GO:0006913 nucleocytoplasmic transport	0.0	0.0	0.0	0.0	0.0	0.0	0.0	0.0	0.0	0.0	0.0	0.0	0.0	0.0	0.0	0.0	0.0	0.0	0.0	0.0
Rasl11b	305302	symbol	R. norvegicus	305302	R. norvegicus	Rasl11b	RAS-like family 11 member B	GO:0030512 negative regulation of transforming growth factor beta receptor signaling pathway;GO:0017015 regulation of transforming growth factor beta receptor signaling pathway;GO:1903844 regulation of cellular response to transforming growth factor beta stimulus	0.0	0.0	0.0	0.0	0.0	0.0	0.0	0.0	0.0	0.0	0.0	0.0	0.0	0.0	0.0	0.0	0.0	0.0	0.0	0.0
Tbx21	303496	symbol	R. norvegicus	303496	R. norvegicus	Tbx21	T-box transcription factor 21	GO:2000552 negative regulation of T-helper 2 cell cytokine production;GO:2000329 negative regulation of T-helper 17 cell lineage commitment;GO:2000328 regulation of T-helper 17 cell lineage commitment	1.0	1.0	0.0	0.0	0.0	0.0	0.0	1.0	0.0	0.0	1.0	0.0	0.0	0.0	0.0	0.0	0.0	0.0	0.0	0.0
Zfp365	499425	symbol	R. norvegicus	499425	R. norvegicus	Zfp365	zinc finger protein 365	GO:0110026 regulation of DNA strand resection involved in replication fork processing;GO:0021687 cerebellar molecular layer morphogenesis;GO:0021679 cerebellar molecular layer development	0.0	0.0	0.0	0.0	0.0	0.0	0.0	0.0	0.0	0.0	0.0	0.0	0.0	0.0	0.0	0.0	0.0	0.0	0.0	0.0
Arrdc2	306344	symbol	R. norvegicus	306344	R. norvegicus	Arrdc2	arrestin domain containing 2	GO:0015031 protein transport;GO:0015833 peptide transport;GO:0042886 amide transport	0.0	0.0	0.0	0.0	0.0	0.0	0.0	0.0	0.0	0.0	0.0	0.0	0.0	0.0	0.0	0.0	0.0	0.0	0.0	0.0
Slc25a34	298606	symbol	R. norvegicus	298606	R. norvegicus	Slc25a34	solute carrier family 25, member 34	GO:0001835 blastocyst hatching;GO:0035188 hatching;GO:0071684 organism emergence from protective structure	0.0	0.0	0.0	0.0	0.0	0.0	0.0	0.0	0.0	0.0	0.0	0.0	0.0	0.0	0.0	0.0	0.0	0.0	0.0	0.0
Zdhhc14	499014	symbol	R. norvegicus	499014	R. norvegicus	Zdhhc14	zinc finger DHHC-type palmitoyltransferase 14	GO:0018230 peptidyl-L-cysteine S-palmitoylation;GO:0018231 peptidyl-S-diacylglycerol-L-cysteine biosynthetic process from peptidyl-cysteine;GO:0018345 protein palmitoylation	0.0	0.0	0.0	0.0	0.0	0.0	0.0	0.0	0.0	0.0	0.0	0.0	0.0	0.0	0.0	0.0	0.0	0.0	0.0	0.0
Dnajb3	680216	symbol	R. norvegicus	680216	R. norvegicus	Dnajb3	DnaJ heat shock protein family (Hsp40) member B3		0.0	0.0	0.0	0.0	0.0	0.0	0.0	0.0	0.0	0.0	0.0	0.0	0.0	0.0	0.0	0.0	0.0	0.0	0.0	0.0
Btg3	54230	symbol	R. norvegicus	54230	R. norvegicus	Btg3	BTG anti-proliferation factor 3	GO:0045930 negative regulation of mitotic cell cycle;GO:0007346 regulation of mitotic cell cycle;GO:0045786 negative regulation of cell cycle	1.0	0.0	0.0	0.0	0.0	0.0	0.0	0.0	0.0	0.0	0.0	0.0	0.0	0.0	0.0	0.0	0.0	0.0	0.0	0.0
Tgfb2	81809	symbol	R. norvegicus	81809	R. norvegicus	Tgfb2	transforming growth factor, beta 2	GO:1903701 substantia propria of cornea development;GO:0062044 negative regulation of cardiac epithelial to mesenchymal transition;GO:1905006 negative regulation of epithelial to mesenchymal transition involved in endocardial cushion formation	1.0	1.0	0.0	1.0	0.0	0.0	0.0	0.0	1.0	1.0	1.0	0.0	1.0	0.0	0.0	1.0	1.0	1.0	0.0	0.0
Mroh7	298301	symbol	R. norvegicus	298301	R. norvegicus	Mroh7	maestro heat-like repeat family member 7		0.0	0.0	0.0	0.0	0.0	0.0	0.0	0.0	0.0	0.0	0.0	0.0	0.0	0.0	0.0	0.0	0.0	0.0	0.0	0.0
Gbp5	362050	symbol	R. norvegicus	362050	R. norvegicus	Gbp5	guanylate binding protein 5	GO:1900227 positive regulation of NLRP3 inflammasome complex assembly;GO:1900225 regulation of NLRP3 inflammasome complex assembly;GO:0044546 NLRP3 inflammasome complex assembly	0.0	1.0	1.0	0.0	1.0	0.0	1.0	0.0	0.0	0.0	0.0	0.0	0.0	0.0	0.0	0.0	0.0	0.0	0.0	0.0
Ggt7	156275	symbol	R. norvegicus	156275	R. norvegicus	Ggt7	gamma-glutamyltransferase 7	GO:0006751 glutathione catabolic process;GO:0006750 glutathione biosynthetic process;GO:0019184 nonribosomal peptide biosynthetic process	0.0	0.0	0.0	0.0	0.0	0.0	0.0	0.0	0.0	0.0	0.0	0.0	0.0	0.0	1.0	0.0	0.0	0.0	0.0	0.0
Ncf2	364018	symbol	R. norvegicus	364018	R. norvegicus	Ncf2	neutrophil cytosolic factor 2	GO:0034616 response to laminar fluid shear stress;GO:0045730 respiratory burst;GO:0042554 superoxide anion generation	0.0	0.0	0.0	0.0	0.0	0.0	0.0	0.0	0.0	0.0	0.0	1.0	0.0	0.0	1.0	1.0	0.0	1.0	1.0	0.0
Tgif1	316742	symbol	R. norvegicus	316742	R. norvegicus	Tgif1	TGFB-induced factor homeobox 1	GO:0048387 negative regulation of retinoic acid receptor signaling pathway;GO:0048385 regulation of retinoic acid receptor signaling pathway;GO:0038092 nodal signaling pathway	1.0	0.0	0.0	0.0	0.0	0.0	0.0	0.0	0.0	0.0	0.0	0.0	0.0	0.0	0.0	1.0	0.0	0.0	0.0	0.0
Sult1a1	83783	symbol	R. norvegicus	83783	R. norvegicus	Sult1a1	sulfotransferase family 1A member 1	GO:0018960 4-nitrophenol metabolic process;GO:0034035 purine ribonucleoside bisphosphate metabolic process;GO:0050427 3'-phosphoadenosine 5'-phosphosulfate metabolic process	0.0	0.0	0.0	0.0	0.0	0.0	0.0	0.0	0.0	0.0	0.0	0.0	0.0	0.0	0.0	0.0	0.0	0.0	0.0	0.0
Pla2r1	295631	symbol	R. norvegicus	295631	R. norvegicus	Pla2r1	phospholipase A2 receptor 1	GO:1900138 negative regulation of phospholipase A2 activity;GO:1900139 negative regulation of arachidonic acid secretion;GO:1904633 regulation of glomerular visceral epithelial cell apoptotic process	0.0	0.0	0.0	0.0	0.0	0.0	0.0	0.0	0.0	0.0	0.0	0.0	0.0	0.0	0.0	0.0	0.0	1.0	0.0	0.0
Trim16	303214	symbol	R. norvegicus	303214	R. norvegicus	Trim16	tripartite motif-containing 16	GO:0048386 positive regulation of retinoic acid receptor signaling pathway;GO:0045618 positive regulation of keratinocyte differentiation;GO:0048385 regulation of retinoic acid receptor signaling pathway	0.0	1.0	0.0	0.0	0.0	0.0	0.0	0.0	0.0	0.0	0.0	0.0	0.0	0.0	0.0	0.0	0.0	0.0	0.0	1.0
Psd4	311785	symbol	R. norvegicus	311785	R. norvegicus	Psd4	pleckstrin and Sec7 domain containing 4	GO:0032012 regulation of ARF protein signal transduction;GO:0032011 ARF protein signal transduction;GO:0046578 regulation of Ras protein signal transduction	0.0	0.0	0.0	0.0	0.0	0.0	0.0	0.0	0.0	0.0	0.0	0.0	0.0	0.0	0.0	0.0	0.0	0.0	0.0	0.0
Lrrfip1	367314	symbol	R. norvegicus	367314	R. norvegicus	Lrrfip1	LRR binding FLII interacting protein 1	GO:0051092 positive regulation of NF-kappaB transcription factor activity;GO:0051091 positive regulation of DNA-binding transcription factor activity;GO:0051090 regulation of DNA-binding transcription factor activity	0.0	0.0	0.0	0.0	0.0	0.0	0.0	0.0	0.0	0.0	0.0	0.0	0.0	0.0	0.0	0.0	0.0	0.0	0.0	0.0
Gpr182	29307	symbol	R. norvegicus	29307	R. norvegicus	Gpr182	G protein-coupled receptor 182	GO:0001666 response to hypoxia;GO:0036293 response to decreased oxygen levels;GO:0070482 response to oxygen levels	0.0	0.0	0.0	0.0	0.0	0.0	0.0	0.0	0.0	0.0	0.0	0.0	0.0	0.0	0.0	0.0	0.0	0.0	0.0	0.0
Abca1	313210	symbol	R. norvegicus	313210	R. norvegicus	Abca1	ATP binding cassette subfamily A member 1	GO:0090108 positive regulation of high-density lipoprotein particle assembly;GO:0090107 regulation of high-density lipoprotein particle assembly;GO:0038027 apolipoprotein A-I-mediated signaling pathway	0.0	0.0	0.0	0.0	0.0	0.0	0.0	0.0	0.0	0.0	0.0	0.0	0.0	0.0	1.0	1.0	0.0	0.0	1.0	0.0
Rprm	680110	symbol	R. norvegicus	680110	R. norvegicus	Rprm	reprimo, TP53 dependent G2 arrest mediator homolog	GO:0007050 cell cycle arrest;GO:0007346 regulation of mitotic cell cycle;GO:0045786 negative regulation of cell cycle	0.0	0.0	0.0	0.0	0.0	0.0	0.0	0.0	0.0	0.0	0.0	0.0	0.0	0.0	0.0	0.0	0.0	0.0	0.0	0.0
Kcnma1	83731	symbol	R. norvegicus	83731	R. norvegicus	Kcnma1	potassium calcium-activated channel subfamily M alpha 1	GO:0060082 eye blink reflex;GO:1904305 negative regulation of gastro-intestinal system smooth muscle contraction;GO:1904348 negative regulation of small intestine smooth muscle contraction	0.0	0.0	0.0	0.0	0.0	0.0	0.0	0.0	0.0	0.0	0.0	0.0	1.0	0.0	0.0	0.0	0.0	1.0	0.0	1.0
Id1	25261	symbol	R. norvegicus	25261	R. norvegicus	Id1	inhibitor of DNA binding 1, HLH protein	GO:0036164 cell-abiotic substrate adhesion;GO:0060426 lung vasculature development;GO:0045602 negative regulation of endothelial cell differentiation	0.0	0.0	0.0	0.0	0.0	0.0	0.0	0.0	1.0	0.0	0.0	0.0	0.0	0.0	0.0	1.0	0.0	0.0	0.0	1.0
Mrps6	100360017	symbol	R. norvegicus	100360017	R. norvegicus	Mrps6	mitochondrial ribosomal protein S6	GO:0006412 translation;GO:0043043 peptide biosynthetic process;GO:0043604 amide biosynthetic process	0.0	0.0	0.0	0.0	0.0	0.0	0.0	0.0	0.0	0.0	0.0	0.0	0.0	0.0	0.0	0.0	0.0	0.0	0.0	0.0
Rbpjl	362268	symbol	R. norvegicus	362268	R. norvegicus	Rbpjl	recombination signal binding protein for immunoglobulin kappa J region-like	GO:0045944 positive regulation of transcription by RNA polymerase II;GO:0045893 positive regulation of transcription, DNA-templated;GO:1903508 positive regulation of nucleic acid-templated transcription	0.0	0.0	0.0	0.0	0.0	0.0	0.0	0.0	0.0	0.0	0.0	0.0	0.0	0.0	0.0	0.0	0.0	0.0	0.0	0.0
Vgll3	498038	symbol	R. norvegicus	498038	R. norvegicus	Vgll3	vestigial-like family member 3	GO:0006357 regulation of transcription by RNA polymerase II;GO:0006366 transcription by RNA polymerase II;GO:0006355 regulation of transcription, DNA-templated	0.0	0.0	0.0	0.0	0.0	0.0	0.0	0.0	0.0	0.0	0.0	0.0	0.0	0.0	0.0	0.0	0.0	0.0	0.0	0.0
Kctd14	308836	symbol	R. norvegicus	308836	R. norvegicus	Kctd14	potassium channel tetramerization domain containing 14	GO:0051260 protein homooligomerization;GO:0051259 protein complex oligomerization;GO:0065003 protein-containing complex assembly	0.0	0.0	0.0	0.0	0.0	0.0	0.0	0.0	0.0	0.0	0.0	0.0	0.0	0.0	0.0	0.0	0.0	0.0	0.0	0.0
Axin2	29134	symbol	R. norvegicus	29134	R. norvegicus	Axin2	axin 2	GO:0044332 Wnt signaling pathway involved in dorsal/ventral axis specification;GO:2000053 regulation of Wnt signaling pathway involved in dorsal/ventral axis specification;GO:2000054 negative regulation of Wnt signaling pathway involved in dorsal/ventral axis specification	1.0	0.0	0.0	0.0	0.0	0.0	0.0	0.0	1.0	0.0	0.0	0.0	0.0	0.0	0.0	1.0	0.0	1.0	0.0	0.0
Srxn1	296271	symbol	R. norvegicus	296271	R. norvegicus	Srxn1	sulfiredoxin 1	GO:0098869 cellular oxidant detoxification;GO:1990748 cellular detoxification;GO:0097237 cellular response to toxic substance	0.0	0.0	0.0	0.0	0.0	0.0	0.0	0.0	0.0	0.0	0.0	0.0	0.0	0.0	0.0	0.0	0.0	0.0	0.0	0.0
Nfkbiz	304005	symbol	R. norvegicus	304005	R. norvegicus	Nfkbiz	NFKB inhibitor zeta	GO:2000321 positive regulation of T-helper 17 cell differentiation;GO:2000318 positive regulation of T-helper 17 type immune response;GO:0045624 positive regulation of T-helper cell differentiation	1.0	1.0	1.0	0.0	0.0	1.0	1.0	1.0	0.0	0.0	0.0	0.0	0.0	0.0	0.0	0.0	0.0	0.0	0.0	0.0
Plp2	302562	symbol	R. norvegicus	302562	R. norvegicus	Plp2	proteolipid protein 2		0.0	0.0	0.0	0.0	0.0	0.0	0.0	0.0	0.0	0.0	0.0	0.0	0.0	0.0	0.0	0.0	0.0	0.0	0.0	0.0
Fetub	83928	symbol	R. norvegicus	83928	R. norvegicus	Fetub	fetuin B	GO:0007339 binding of sperm to zona pellucida;GO:0035036 sperm-egg recognition;GO:0009988 cell-cell recognition	0.0	0.0	0.0	0.0	0.0	0.0	0.0	0.0	0.0	0.0	0.0	0.0	0.0	0.0	0.0	0.0	0.0	0.0	0.0	0.0
Dapp1	362046	symbol	R. norvegicus	362046	R. norvegicus	Dapp1	dual adaptor of phosphotyrosine and 3-phosphoinositides 1		0.0	0.0	0.0	0.0	0.0	0.0	0.0	0.0	0.0	0.0	0.0	1.0	0.0	0.0	0.0	0.0	0.0	0.0	0.0	0.0
Anxa1	25380	symbol	R. norvegicus	25380	R. norvegicus	Anxa1	annexin A1	GO:1900138 negative regulation of phospholipase A2 activity;GO:0014839 myoblast migration involved in skeletal muscle regeneration;GO:0045627 positive regulation of T-helper 1 cell differentiation	1.0	1.0	1.0	1.0	1.0	0.0	0.0	1.0	0.0	1.0	1.0	0.0	1.0	0.0	1.0	1.0	0.0	1.0	1.0	1.0
Adipoq	246253	symbol	R. norvegicus	246253	R. norvegicus	Adipoq	adiponectin, C1Q and collagen domain containing	GO:2000477 regulation of metanephric glomerular visceral epithelial cell development;GO:2000478 positive regulation of metanephric glomerular visceral epithelial cell development;GO:2000534 positive regulation of renal albumin absorption	1.0	1.0	1.0	1.0	0.0	0.0	0.0	0.0	1.0	0.0	0.0	0.0	0.0	0.0	0.0	1.0	0.0	1.0	1.0	1.0
Il7	25647	symbol	R. norvegicus	25647	R. norvegicus	Il7	interleukin 7	GO:0045579 positive regulation of B cell differentiation;GO:0002360 T cell lineage commitment;GO:0045577 regulation of B cell differentiation	1.0	1.0	0.0	1.0	0.0	0.0	0.0	0.0	0.0	0.0	0.0	0.0	0.0	1.0	0.0	0.0	0.0	0.0	0.0	0.0
Sh2d4a	306376	symbol	R. norvegicus	306376	R. norvegicus	Sh2d4a	SH2 domain containing 4A	GO:0010923 negative regulation of phosphatase activity;GO:0035305 negative regulation of dephosphorylation;GO:0010921 regulation of phosphatase activity	0.0	0.0	0.0	0.0	0.0	0.0	0.0	0.0	0.0	0.0	0.0	0.0	0.0	0.0	0.0	0.0	0.0	0.0	0.0	0.0
Shc2	314612	symbol	R. norvegicus	314612	R. norvegicus	Shc2	SHC adaptor protein 2	GO:0000187 activation of MAPK activity;GO:0043406 positive regulation of MAP kinase activity;GO:0032147 activation of protein kinase activity	0.0	0.0	0.0	1.0	0.0	0.0	0.0	0.0	1.0	0.0	0.0	0.0	0.0	0.0	0.0	0.0	0.0	0.0	0.0	0.0
Ch25h	309527	symbol	R. norvegicus	309527	R. norvegicus	Ch25h	cholesterol 25-hydroxylase	GO:0035754 B cell chemotaxis;GO:0048247 lymphocyte chemotaxis;GO:0016126 sterol biosynthetic process	0.0	0.0	0.0	0.0	0.0	0.0	0.0	0.0	0.0	0.0	1.0	0.0	0.0	0.0	0.0	0.0	0.0	0.0	0.0	0.0
Oasl	304545	symbol	R. norvegicus	304545	R. norvegicus	Oasl	2'-5'-oligoadenylate synthetase-like	GO:0060700 regulation of ribonuclease activity;GO:0032069 regulation of nuclease activity;GO:0045071 negative regulation of viral genome replication	0.0	1.0	0.0	0.0	1.0	0.0	0.0	0.0	0.0	0.0	0.0	0.0	0.0	0.0	0.0	0.0	0.0	0.0	0.0	0.0
Gata3	85471	symbol	R. norvegicus	85471	R. norvegicus	Gata3	GATA binding protein 3	GO:2000606 regulation of cell proliferation involved in mesonephros development;GO:2000607 negative regulation of cell proliferation involved in mesonephros development;GO:2000699 fibroblast growth factor receptor signaling pathway involved in ureteric bud formation	1.0	1.0	1.0	0.0	0.0	1.0	0.0	1.0	0.0	1.0	1.0	0.0	0.0	0.0	0.0	1.0	0.0	0.0	0.0	1.0
Rgs19	59293	symbol	R. norvegicus	59293	R. norvegicus	Rgs19	regulator of G-protein signaling 19	GO:0008277 regulation of G protein-coupled receptor signaling pathway;GO:0045471 response to ethanol;GO:0043547 positive regulation of GTPase activity	0.0	0.0	0.0	1.0	0.0	0.0	0.0	0.0	0.0	0.0	0.0	0.0	0.0	0.0	0.0	0.0	0.0	0.0	0.0	0.0
Cp	24268	symbol	R. norvegicus	24268	R. norvegicus	Cp	ceruloplasmin	GO:0015679 plasma membrane copper ion transport;GO:0035434 copper ion transmembrane transport;GO:0006825 copper ion transport	0.0	0.0	0.0	0.0	0.0	0.0	0.0	0.0	0.0	0.0	0.0	0.0	1.0	0.0	0.0	1.0	0.0	0.0	0.0	0.0
Tnnt3	24838	symbol	R. norvegicus	24838	R. norvegicus	Tnnt3	troponin T3, fast skeletal type	GO:1903612 positive regulation of calcium-dependent ATPase activity;GO:1903610 regulation of calcium-dependent ATPase activity;GO:0045214 sarcomere organization	0.0	0.0	0.0	0.0	0.0	0.0	0.0	0.0	0.0	0.0	0.0	0.0	0.0	0.0	0.0	0.0	0.0	0.0	0.0	0.0
Kcnn4	65206	symbol	R. norvegicus	65206	R. norvegicus	Kcnn4	potassium calcium-activated channel subfamily N member 4	GO:0050862 positive regulation of T cell receptor signaling pathway;GO:0046541 saliva secretion;GO:0030322 stabilization of membrane potential	0.0	1.0	0.0	0.0	0.0	1.0	0.0	0.0	0.0	0.0	0.0	0.0	1.0	0.0	0.0	0.0	0.0	0.0	0.0	0.0
Il1b	24494	symbol	R. norvegicus	24494	R. norvegicus	Il1b	interleukin 1 beta	GO:0035504 regulation of myosin light chain kinase activity;GO:0035505 positive regulation of myosin light chain kinase activity;GO:1903597 negative regulation of gap junction assembly	1.0	1.0	1.0	1.0	0.0	1.0	1.0	0.0	1.0	1.0	1.0	0.0	1.0	1.0	1.0	1.0	0.0	1.0	1.0	1.0
Tagln2	304983	symbol	R. norvegicus	304983	R. norvegicus	Tagln2	transgelin 2	GO:0030855 epithelial cell differentiation;GO:0060429 epithelium development;GO:0009888 tissue development	0.0	0.0	0.0	0.0	0.0	0.0	0.0	0.0	0.0	0.0	0.0	0.0	0.0	0.0	0.0	0.0	0.0	0.0	0.0	1.0
Eva1c	360695	symbol	R. norvegicus	360695	R. norvegicus	Eva1c	eva-1 homolog C		0.0	0.0	0.0	0.0	0.0	0.0	0.0	0.0	0.0	0.0	0.0	0.0	0.0	0.0	0.0	0.0	0.0	0.0	0.0	0.0
Acta2	81633	symbol	R. norvegicus	81633	R. norvegicus	Acta2	actin alpha 2, smooth muscle	GO:0061874 positive regulation of hepatic stellate cell contraction;GO:0061872 hepatic stellate cell contraction;GO:0061873 regulation of hepatic stellate cell contraction	1.0	0.0	0.0	0.0	0.0	0.0	0.0	0.0	1.0	1.0	0.0	0.0	1.0	0.0	0.0	0.0	0.0	0.0	0.0	1.0
Ccdc9b	311323	symbol	R. norvegicus	311323	R. norvegicus	Ccdc9b	coiled-coil domain containing 9B		0.0	0.0	0.0	0.0	0.0	0.0	0.0	0.0	0.0	0.0	0.0	0.0	0.0	0.0	0.0	0.0	0.0	0.0	0.0	0.0
Fga	361969	symbol	R. norvegicus	361969	R. norvegicus	Fga	fibrinogen alpha chain	GO:0035737 injection of substance in to other organism;GO:0035738 envenomation resulting in modulation of process in other organism;GO:0044468 envenomation resulting in modulation of blood coagulation in other organism	1.0	1.0	1.0	0.0	1.0	0.0	0.0	0.0	1.0	1.0	0.0	0.0	1.0	0.0	0.0	1.0	0.0	0.0	1.0	0.0
Impdh1	362329	symbol	R. norvegicus	362329	R. norvegicus	Impdh1	inosine monophosphate dehydrogenase 1	GO:0006177 GMP biosynthetic process;GO:0006183 GTP biosynthetic process;GO:1901070 guanosine-containing compound biosynthetic process	1.0	0.0	0.0	0.0	0.0	0.0	0.0	0.0	0.0	0.0	0.0	0.0	0.0	0.0	0.0	0.0	0.0	0.0	0.0	0.0
Vwa7	309611	symbol	R. norvegicus	309611	R. norvegicus	Vwa7	von Willebrand factor A domain containing 7		0.0	0.0	0.0	0.0	0.0	0.0	0.0	0.0	0.0	0.0	0.0	0.0	0.0	0.0	0.0	0.0	0.0	0.0	0.0	0.0
Ppp1r15a	171071	symbol	R. norvegicus	171071	R. norvegicus	Ppp1r15a	protein phosphatase 1, regulatory subunit 15A	GO:0036496 regulation of translational initiation by eIF2 alpha dephosphorylation;GO:0072732 cellular response to calcium ion starvation;GO:0036497 eIF2alpha dephosphorylation in response to endoplasmic reticulum stress	1.0	0.0	0.0	0.0	0.0	0.0	0.0	0.0	0.0	0.0	0.0	0.0	0.0	0.0	0.0	1.0	0.0	1.0	0.0	0.0
Mybl2	296344	symbol	R. norvegicus	296344	R. norvegicus	Mybl2	MYB proto-oncogene like 2	GO:0090307 mitotic spindle assembly;GO:0043525 positive regulation of neuron apoptotic process;GO:0051225 spindle assembly	0.0	0.0	0.0	0.0	0.0	0.0	0.0	0.0	0.0	0.0	0.0	0.0	0.0	0.0	0.0	0.0	0.0	1.0	0.0	0.0
Atf5	282840	symbol	R. norvegicus	282840	R. norvegicus	Atf5	activating transcription factor 5	GO:0021891 olfactory bulb interneuron development;GO:0021924 cell proliferation in external granule layer;GO:0021930 cerebellar granule cell precursor proliferation	1.0	0.0	0.0	0.0	0.0	0.0	0.0	0.0	0.0	0.0	0.0	0.0	0.0	0.0	0.0	0.0	0.0	0.0	0.0	0.0
Crtac1	171438	symbol	R. norvegicus	171438	R. norvegicus	Crtac1	cartilage acidic protein 1	GO:1900121 negative regulation of receptor binding;GO:1900120 regulation of receptor binding;GO:0007413 axonal fasciculation	0.0	0.0	0.0	0.0	0.0	0.0	0.0	0.0	0.0	0.0	0.0	0.0	0.0	0.0	0.0	0.0	0.0	0.0	0.0	0.0
Plec	64204	symbol	R. norvegicus	64204	R. norvegicus	Plec	plectin	GO:0031581 hemidesmosome assembly;GO:0045104 intermediate filament cytoskeleton organization;GO:0045103 intermediate filament-based process	0.0	0.0	0.0	0.0	0.0	0.0	0.0	0.0	0.0	0.0	0.0	0.0	1.0	0.0	0.0	1.0	0.0	0.0	0.0	1.0
Nfam1	362966	symbol	R. norvegicus	362966	R. norvegicus	Nfam1	NFAT activating protein with ITAM motif 1	GO:0050861 positive regulation of B cell receptor signaling pathway;GO:0050855 regulation of B cell receptor signaling pathway;GO:0050857 positive regulation of antigen receptor-mediated signaling pathway	1.0	1.0	0.0	0.0	0.0	1.0	0.0	0.0	0.0	0.0	0.0	0.0	0.0	0.0	0.0	0.0	0.0	0.0	0.0	0.0
Ablim2	360958	symbol	R. norvegicus	360958	R. norvegicus	Ablim2	actin binding LIM protein family, member 2	GO:0030032 lamellipodium assembly;GO:0097581 lamellipodium organization;GO:0120031 plasma membrane bounded cell projection assembly	0.0	0.0	0.0	0.0	0.0	0.0	0.0	0.0	0.0	0.0	0.0	0.0	0.0	0.0	0.0	0.0	0.0	0.0	0.0	0.0
Mnda	304988	symbol	R. norvegicus	304988	R. norvegicus	Mnda	myeloid cell nuclear differentiation antigen	GO:0035457 cellular response to interferon-alpha;GO:0030889 negative regulation of B cell proliferation;GO:0035455 response to interferon-alpha	1.0	1.0	1.0	0.0	1.0	1.0	1.0	0.0	0.0	0.0	0.0	0.0	0.0	0.0	0.0	0.0	0.0	1.0	0.0	0.0
Cd53	24251	symbol	R. norvegicus	24251	R. norvegicus	Cd53	Cd53 molecule	GO:1901741 positive regulation of myoblast fusion;GO:1901739 regulation of myoblast fusion;GO:0060143 positive regulation of syncytium formation by plasma membrane fusion	0.0	0.0	0.0	0.0	0.0	0.0	0.0	0.0	0.0	0.0	0.0	0.0	0.0	0.0	0.0	0.0	0.0	0.0	0.0	0.0
Olr1	140914	symbol	R. norvegicus	140914	R. norvegicus	Olr1	oxidized low density lipoprotein receptor 1	GO:0032930 positive regulation of superoxide anion generation;GO:0032928 regulation of superoxide anion generation;GO:0090322 regulation of superoxide metabolic process	1.0	0.0	1.0	0.0	0.0	0.0	0.0	0.0	0.0	0.0	0.0	0.0	0.0	0.0	0.0	0.0	0.0	0.0	0.0	0.0
LOC691141	691141	Gene_ID	R. norvegicus	691141	R. norvegicus	LOC691141	hypothetical protein LOC691141		0.0	0.0	0.0	0.0	0.0	0.0	0.0	0.0	0.0	0.0	0.0	0.0	0.0	0.0	0.0	0.0	0.0	0.0	0.0	0.0
Cd276	315716	symbol	R. norvegicus	315716	R. norvegicus	Cd276	Cd276 molecule	GO:0032703 negative regulation of interleukin-2 production;GO:0032743 positive regulation of interleukin-2 production;GO:0032689 negative regulation of interferon-gamma production	1.0	1.0	1.0	0.0	0.0	1.0	0.0	0.0	0.0	0.0	0.0	1.0	0.0	0.0	0.0	0.0	0.0	0.0	0.0	0.0
Lnx1	360926	symbol	R. norvegicus	360926	R. norvegicus	Lnx1	ligand of numb-protein X 1	GO:0006511 ubiquitin-dependent protein catabolic process;GO:0019941 modification-dependent protein catabolic process;GO:0043632 modification-dependent macromolecule catabolic process	0.0	0.0	0.0	0.0	0.0	0.0	0.0	0.0	0.0	0.0	0.0	1.0	0.0	0.0	0.0	0.0	0.0	0.0	0.0	0.0
Cand2	192226	symbol	R. norvegicus	192226	R. norvegicus	Cand2	cullin-associated and neddylation-dissociated 2 (putative)	GO:0010265 SCF complex assembly;GO:0016567 protein ubiquitination;GO:0032446 protein modification by small protein conjugation	0.0	0.0	0.0	0.0	0.0	0.0	0.0	0.0	0.0	0.0	0.0	0.0	0.0	0.0	0.0	0.0	0.0	0.0	0.0	0.0
Bcl2a1	170929	symbol	R. norvegicus	170929	R. norvegicus	Bcl2a1	BCL2-related protein A1	GO:0038034 signal transduction in absence of ligand;GO:0097192 extrinsic apoptotic signaling pathway in absence of ligand;GO:0008630 intrinsic apoptotic signaling pathway in response to DNA damage	0.0	0.0	0.0	0.0	0.0	0.0	0.0	0.0	0.0	0.0	0.0	0.0	0.0	0.0	0.0	0.0	0.0	0.0	0.0	0.0
Nfkb2	309452	symbol	R. norvegicus	309452	R. norvegicus	Nfkb2	nuclear factor kappa B subunit 2	GO:0002266 follicular dendritic cell activation;GO:0002268 follicular dendritic cell differentiation;GO:0002467 germinal center formation	0.0	1.0	0.0	0.0	0.0	0.0	0.0	0.0	0.0	0.0	0.0	0.0	0.0	0.0	1.0	0.0	0.0	0.0	0.0	0.0
Wdhd1	305827	symbol	R. norvegicus	305827	R. norvegicus	Wdhd1	WD repeat and HMG-box DNA binding protein 1	GO:0070829 heterochromatin maintenance;GO:0070868 heterochromatin organization involved in chromatin silencing;GO:0070827 chromatin maintenance	0.0	0.0	0.0	0.0	0.0	0.0	0.0	0.0	0.0	0.0	0.0	0.0	0.0	0.0	0.0	0.0	0.0	0.0	0.0	0.0
Arhgef37	307398	symbol	R. norvegicus	307398	R. norvegicus	Arhgef37	Rho guanine nucleotide exchange factor 37	GO:0050790 regulation of catalytic activity;GO:0065009 regulation of molecular function;GO:0065007 biological regulation	0.0	0.0	0.0	1.0	0.0	0.0	0.0	0.0	0.0	0.0	0.0	0.0	0.0	0.0	0.0	0.0	0.0	0.0	0.0	0.0
Zfp867	100125361	symbol	R. norvegicus	100125361	R. norvegicus	Zfp867	zinc finger protein 867	GO:0006357 regulation of transcription by RNA polymerase II;GO:0006366 transcription by RNA polymerase II;GO:0006355 regulation of transcription, DNA-templated	0.0	0.0	0.0	0.0	0.0	0.0	0.0	0.0	0.0	0.0	0.0	0.0	0.0	0.0	0.0	0.0	0.0	0.0	0.0	0.0
Zfhx2	305888	symbol	R. norvegicus	305888	R. norvegicus	Zfhx2	zinc finger homeobox 2	GO:0051930 regulation of sensory perception of pain;GO:0051931 regulation of sensory perception;GO:0019233 sensory perception of pain	0.0	0.0	0.0	0.0	0.0	0.0	0.0	0.0	0.0	0.0	0.0	0.0	0.0	0.0	0.0	0.0	0.0	0.0	0.0	0.0
Dsg2	307562	symbol	R. norvegicus	307562	R. norvegicus	Dsg2	desmoglein 2	GO:0003165 Purkinje myocyte development;GO:0003164 His-Purkinje system development;GO:0086073 bundle of His cell-Purkinje myocyte adhesion involved in cell communication	0.0	0.0	0.0	0.0	0.0	0.0	0.0	0.0	0.0	0.0	0.0	0.0	1.0	0.0	0.0	0.0	0.0	0.0	0.0	0.0
Irf1	24508	symbol	R. norvegicus	24508	R. norvegicus	Irf1	interferon regulatory factor 1	GO:0034124 regulation of MyD88-dependent toll-like receptor signaling pathway;GO:0045590 negative regulation of regulatory T cell differentiation;GO:0035740 CD8-positive, alpha-beta T cell proliferation	1.0	1.0	0.0	1.0	1.0	0.0	0.0	1.0	0.0	0.0	0.0	0.0	0.0	0.0	1.0	1.0	0.0	1.0	0.0	0.0
Efhc1	301295	symbol	R. norvegicus	301295	R. norvegicus	Efhc1	EF-hand domain containing 1	GO:0021795 cerebral cortex cell migration;GO:0022029 telencephalon cell migration;GO:0000281 mitotic cytokinesis	0.0	0.0	0.0	0.0	0.0	0.0	0.0	0.0	0.0	0.0	0.0	0.0	0.0	0.0	0.0	0.0	0.0	0.0	0.0	0.0
Selplg	363930	symbol	R. norvegicus	363930	R. norvegicus	Selplg	selectin P ligand	GO:0050902 leukocyte adhesive activation;GO:0050901 leukocyte tethering or rolling;GO:0061756 leukocyte adhesion to vascular endothelial cell	1.0	0.0	0.0	0.0	0.0	0.0	0.0	0.0	0.0	0.0	1.0	1.0	0.0	0.0	0.0	0.0	0.0	0.0	0.0	0.0
Rassf4	362423	symbol	R. norvegicus	362423	R. norvegicus	Rassf4	Ras association domain family member 4	GO:0007165 signal transduction;GO:0023052 signaling;GO:0007154 cell communication	0.0	0.0	0.0	0.0	0.0	0.0	0.0	0.0	0.0	0.0	0.0	0.0	0.0	0.0	0.0	0.0	0.0	0.0	0.0	0.0
St3gal4	363040	symbol	R. norvegicus	363040	R. norvegicus	St3gal4	ST3 beta-galactoside alpha-2,3-sialyltransferase 4	GO:1990743 protein sialylation;GO:1903238 positive regulation of leukocyte tethering or rolling;GO:0009312 oligosaccharide biosynthetic process	1.0	0.0	0.0	0.0	0.0	0.0	0.0	0.0	0.0	0.0	1.0	0.0	1.0	0.0	0.0	0.0	0.0	0.0	0.0	0.0
Egln3	54702	symbol	R. norvegicus	54702	R. norvegicus	Egln3	egl-9 family hypoxia-inducible factor 3	GO:0018401 peptidyl-proline hydroxylation to 4-hydroxy-L-proline;GO:0019511 peptidyl-proline hydroxylation;GO:0018126 protein hydroxylation	0.0	0.0	0.0	0.0	0.0	0.0	0.0	0.0	0.0	0.0	0.0	0.0	0.0	0.0	0.0	0.0	0.0	0.0	0.0	0.0
Slc35e4	266687	symbol	R. norvegicus	266687	R. norvegicus	Slc35e4	solute carrier family 35, member E4	GO:0055085 transmembrane transport;GO:0006810 transport;GO:0051234 establishment of localization	0.0	0.0	0.0	0.0	0.0	0.0	0.0	0.0	0.0	0.0	0.0	0.0	0.0	0.0	0.0	0.0	0.0	0.0	0.0	0.0
Sfta2	415052	symbol	R. norvegicus	415052	R. norvegicus	Sfta2	surfactant associated 2		0.0	0.0	0.0	0.0	0.0	0.0	0.0	0.0	0.0	0.0	0.0	0.0	0.0	0.0	0.0	0.0	0.0	0.0	0.0	0.0
Myom1	316740	symbol	R. norvegicus	316740	R. norvegicus	Myom1	myomesin 1	GO:0002074 extraocular skeletal muscle development;GO:0010737 protein kinase A signaling;GO:0050714 positive regulation of protein secretion	0.0	0.0	0.0	0.0	0.0	0.0	0.0	0.0	0.0	0.0	0.0	0.0	0.0	0.0	0.0	0.0	0.0	0.0	0.0	0.0
Proser2	683460	symbol	R. norvegicus	683460	R. norvegicus	Proser2	proline and serine rich 2		0.0	0.0	0.0	0.0	0.0	0.0	0.0	0.0	0.0	0.0	0.0	0.0	0.0	0.0	0.0	0.0	0.0	0.0	0.0	0.0
Bace2	288227	symbol	R. norvegicus	288227	R. norvegicus	Bace2	beta-secretase 2	GO:0042985 negative regulation of amyloid precursor protein biosynthetic process;GO:0042983 amyloid precursor protein biosynthetic process;GO:0042984 regulation of amyloid precursor protein biosynthetic process	0.0	0.0	0.0	0.0	0.0	0.0	0.0	0.0	0.0	0.0	0.0	0.0	0.0	0.0	0.0	0.0	0.0	0.0	0.0	0.0
Slc4a3	24781	symbol	R. norvegicus	24781	R. norvegicus	Slc4a3	solute carrier family 4 member 3	GO:0015701 bicarbonate transport;GO:0061337 cardiac conduction;GO:0051453 regulation of intracellular pH	0.0	0.0	0.0	0.0	0.0	0.0	0.0	0.0	0.0	0.0	0.0	0.0	0.0	0.0	0.0	0.0	0.0	0.0	0.0	0.0
Epha2	366492	symbol	R. norvegicus	366492	R. norvegicus	Epha2	Eph receptor A2	GO:0060034 notochord cell differentiation;GO:0060035 notochord cell development;GO:0048320 axial mesoderm formation	1.0	1.0	1.0	0.0	0.0	0.0	0.0	0.0	1.0	0.0	1.0	0.0	0.0	0.0	0.0	0.0	0.0	0.0	0.0	1.0
Chtf18	287146	symbol	R. norvegicus	287146	R. norvegicus	Chtf18	chromosome transmission fidelity factor 18	GO:1900262 regulation of DNA-directed DNA polymerase activity;GO:1900264 positive regulation of DNA-directed DNA polymerase activity;GO:0051985 negative regulation of chromosome segregation	0.0	0.0	0.0	0.0	0.0	0.0	0.0	0.0	1.0	0.0	0.0	0.0	0.0	0.0	0.0	0.0	0.0	0.0	0.0	0.0
Mns1	363093	symbol	R. norvegicus	363093	R. norvegicus	Mns1	meiosis-specific nuclear structural 1	GO:0070986 left/right axis specification;GO:0060972 left/right pattern formation;GO:0045724 positive regulation of cilium assembly	0.0	0.0	0.0	0.0	0.0	0.0	0.0	0.0	0.0	0.0	0.0	0.0	0.0	0.0	0.0	0.0	0.0	0.0	0.0	0.0
Pak6	296078	symbol	R. norvegicus	296078	R. norvegicus	Pak6	p21 (RAC1) activated kinase 6	GO:0140058 neuron projection arborization;GO:0007613 memory;GO:0007612 learning	0.0	0.0	0.0	0.0	0.0	0.0	0.0	0.0	1.0	0.0	0.0	0.0	0.0	0.0	0.0	0.0	0.0	0.0	0.0	0.0
Shfl	500956	symbol	R. norvegicus	500956	R. norvegicus	Shfl	shiftless antiviral inhibitor of ribosomal frameshifting	GO:0034342 response to type III interferon;GO:0075523 viral translational frameshifting;GO:0006452 translational frameshifting	0.0	1.0	0.0	0.0	1.0	0.0	0.0	0.0	0.0	0.0	0.0	0.0	0.0	0.0	0.0	0.0	0.0	0.0	0.0	0.0
Trip13	292206	symbol	R. norvegicus	292206	R. norvegicus	Trip13	thyroid hormone receptor interactor 13	GO:0051598 meiotic recombination checkpoint;GO:0033313 meiotic cell cycle checkpoint;GO:0045835 negative regulation of meiotic nuclear division	0.0	0.0	0.0	0.0	0.0	0.0	0.0	0.0	0.0	0.0	0.0	0.0	0.0	0.0	0.0	0.0	0.0	0.0	0.0	0.0
Vangl2	289229	symbol	R. norvegicus	289229	R. norvegicus	Vangl2	VANGL planar cell polarity protein 2	GO:0014022 neural plate elongation;GO:0022007 convergent extension involved in neural plate elongation;GO:0060488 orthogonal dichotomous subdivision of terminal units involved in lung branching morphogenesis	0.0	0.0	0.0	0.0	0.0	0.0	0.0	0.0	1.0	0.0	1.0	0.0	1.0	0.0	0.0	0.0	0.0	0.0	0.0	0.0
Slain1	361087	symbol	R. norvegicus	361087	R. norvegicus	Slain1	SLAIN motif family, member 1		0.0	0.0	0.0	0.0	0.0	0.0	0.0	0.0	0.0	0.0	0.0	0.0	0.0	0.0	0.0	0.0	0.0	0.0	0.0	0.0
Gpr153	619550	symbol	R. norvegicus	619550	R. norvegicus	Gpr153	G protein-coupled receptor 153	GO:0007186 G protein-coupled receptor signaling pathway;GO:0007165 signal transduction;GO:0023052 signaling	0.0	0.0	0.0	0.0	0.0	0.0	0.0	0.0	0.0	0.0	0.0	0.0	0.0	0.0	0.0	0.0	0.0	0.0	0.0	0.0
Gldc	309312	symbol	R. norvegicus	309312	R. norvegicus	Gldc	glycine decarboxylase	GO:0006546 glycine catabolic process;GO:0019464 glycine decarboxylation via glycine cleavage system;GO:0009071 serine family amino acid catabolic process	0.0	0.0	0.0	0.0	0.0	0.0	0.0	0.0	0.0	0.0	0.0	0.0	0.0	0.0	0.0	0.0	0.0	0.0	0.0	0.0
Cd3eap	680493	gene_synonym	R. norvegicus	680493	R. norvegicus	Polr1g	RNA polymerase I subunit G	GO:0009303 rRNA transcription;GO:0098781 ncRNA transcription;GO:0006360 transcription by RNA polymerase I	0.0	0.0	0.0	0.0	0.0	0.0	0.0	0.0	0.0	0.0	0.0	0.0	0.0	0.0	0.0	0.0	0.0	0.0	0.0	0.0
Tmc4	308310	symbol	R. norvegicus	308310	R. norvegicus	Tmc4	transmembrane channel-like 4	GO:0034220 ion transmembrane transport;GO:0055085 transmembrane transport;GO:0006811 ion transport	0.0	0.0	0.0	0.0	0.0	0.0	0.0	0.0	0.0	0.0	0.0	0.0	0.0	0.0	0.0	0.0	0.0	0.0	0.0	0.0
Lcp2	155918	symbol	R. norvegicus	155918	R. norvegicus	Lcp2	lymphocyte cytosolic protein 2	GO:0045576 mast cell activation;GO:0050852 T cell receptor signaling pathway;GO:0050851 antigen receptor-mediated signaling pathway	0.0	1.0	0.0	0.0	0.0	1.0	0.0	0.0	1.0	0.0	0.0	1.0	0.0	0.0	0.0	0.0	0.0	0.0	0.0	0.0
Ampd3	25095	symbol	R. norvegicus	25095	R. norvegicus	Ampd3	adenosine monophosphate deaminase 3	GO:0046032 ADP catabolic process;GO:0032264 IMP salvage;GO:0006196 AMP catabolic process	0.0	0.0	0.0	0.0	0.0	0.0	0.0	0.0	0.0	0.0	0.0	0.0	0.0	0.0	0.0	0.0	0.0	0.0	0.0	0.0
Septin6	691335	symbol	R. norvegicus	691335	R. norvegicus	Septin6	septin 6	GO:0061640 cytoskeleton-dependent cytokinesis;GO:0000910 cytokinesis;GO:0060271 cilium assembly	0.0	0.0	0.0	0.0	0.0	0.0	0.0	0.0	0.0	0.0	0.0	0.0	0.0	0.0	0.0	0.0	0.0	0.0	0.0	0.0
Alcam	79559	symbol	R. norvegicus	79559	R. norvegicus	Alcam	activated leukocyte cell adhesion molecule	GO:0031290 retinal ganglion cell axon guidance;GO:0008045 motor neuron axon guidance;GO:0048846 axon extension involved in axon guidance	0.0	1.0	0.0	0.0	0.0	0.0	0.0	0.0	0.0	0.0	1.0	1.0	0.0	0.0	0.0	0.0	0.0	0.0	0.0	0.0
Stambpl1	687696	symbol	R. norvegicus	687696	R. norvegicus	Stambpl1	STAM binding protein-like 1	GO:0070536 protein K63-linked deubiquitination;GO:0016579 protein deubiquitination;GO:0070646 protein modification by small protein removal	0.0	0.0	0.0	0.0	0.0	0.0	0.0	0.0	0.0	0.0	0.0	0.0	0.0	0.0	0.0	0.0	0.0	0.0	0.0	0.0
Fstl3	114031	symbol	R. norvegicus	114031	R. norvegicus	Fstl3	follistatin like 3	GO:0032926 negative regulation of activin receptor signaling pathway;GO:0032925 regulation of activin receptor signaling pathway;GO:0045671 negative regulation of osteoclast differentiation	1.0	0.0	0.0	0.0	0.0	0.0	0.0	0.0	0.0	0.0	0.0	0.0	0.0	0.0	0.0	0.0	0.0	0.0	0.0	0.0
Agap2	65218	symbol	R. norvegicus	65218	R. norvegicus	Agap2	ArfGAP with GTPase domain, ankyrin repeat and PH domain 2	GO:0033601 positive regulation of mammary gland epithelial cell proliferation;GO:0033599 regulation of mammary gland epithelial cell proliferation;GO:0060749 mammary gland alveolus development	0.0	0.0	0.0	0.0	0.0	0.0	0.0	0.0	1.0	0.0	0.0	0.0	0.0	0.0	0.0	0.0	0.0	0.0	0.0	0.0
Themis2	500561	symbol	R. norvegicus	500561	R. norvegicus	Themis2	thymocyte selection associated family member 2	GO:0050852 T cell receptor signaling pathway;GO:0050851 antigen receptor-mediated signaling pathway;GO:0002429 immune response-activating cell surface receptor signaling pathway	0.0	1.0	0.0	0.0	0.0	1.0	0.0	0.0	0.0	0.0	0.0	0.0	0.0	0.0	0.0	0.0	0.0	0.0	0.0	0.0
Slc5a8	500820	symbol	R. norvegicus	500820	R. norvegicus	Slc5a8	solute carrier family 5 member 8	GO:0015730 propanoate transport;GO:0015913 short-chain fatty acid import;GO:0015912 short-chain fatty acid transport	0.0	0.0	0.0	0.0	0.0	0.0	0.0	0.0	0.0	0.0	0.0	0.0	0.0	0.0	0.0	0.0	0.0	0.0	0.0	0.0
Cldn3	65130	symbol	R. norvegicus	65130	R. norvegicus	Cldn3	claudin 3	GO:0150111 regulation of transepithelial transport;GO:1905050 positive regulation of metallopeptidase activity;GO:0014045 establishment of endothelial blood-brain barrier	1.0	0.0	1.0	0.0	0.0	0.0	0.0	0.0	0.0	1.0	0.0	1.0	1.0	0.0	0.0	0.0	0.0	0.0	0.0	1.0
Lrp8	362558	symbol	R. norvegicus	362558	R. norvegicus	Lrp8	LDL receptor related protein 8	GO:0021541 ammon gyrus development;GO:0038026 reelin-mediated signaling pathway;GO:0021819 layer formation in cerebral cortex	0.0	1.0	1.0	0.0	1.0	0.0	1.0	0.0	1.0	0.0	0.0	0.0	0.0	0.0	1.0	1.0	0.0	0.0	0.0	0.0
Efna4	310643	symbol	R. norvegicus	310643	R. norvegicus	Efna4	ephrin A4	GO:0048013 ephrin receptor signaling pathway;GO:0007411 axon guidance;GO:0097485 neuron projection guidance	0.0	0.0	0.0	0.0	0.0	0.0	0.0	0.0	0.0	0.0	1.0	0.0	0.0	0.0	0.0	0.0	0.0	0.0	0.0	0.0
Cfap53	364899	symbol	R. norvegicus	364899	R. norvegicus	Cfap53	cilia and flagella associated protein 53	GO:0007368 determination of left/right symmetry;GO:0009855 determination of bilateral symmetry;GO:0009799 specification of symmetry	0.0	0.0	0.0	0.0	0.0	0.0	0.0	0.0	0.0	0.0	0.0	0.0	0.0	0.0	0.0	0.0	0.0	0.0	0.0	0.0
Ca13	499566	symbol	R. norvegicus	499566	R. norvegicus	Ca13	carbonic anhydrase 13	GO:0006730 one-carbon metabolic process;GO:0044281 small molecule metabolic process;GO:0044237 cellular metabolic process	0.0	0.0	0.0	0.0	0.0	0.0	0.0	0.0	0.0	0.0	0.0	0.0	0.0	0.0	0.0	0.0	0.0	0.0	0.0	0.0
Rem1	366232	symbol	R. norvegicus	366232	R. norvegicus	Rem1	RRAD and GEM like GTPase 1	GO:1901842 negative regulation of high voltage-gated calcium channel activity;GO:1901841 regulation of high voltage-gated calcium channel activity;GO:1901386 negative regulation of voltage-gated calcium channel activity	0.0	0.0	0.0	0.0	0.0	0.0	0.0	0.0	0.0	0.0	0.0	0.0	0.0	0.0	0.0	0.0	0.0	0.0	0.0	0.0
Parvg	689069	symbol	R. norvegicus	689069	R. norvegicus	Parvg	parvin, gamma	GO:0034446 substrate adhesion-dependent cell spreading;GO:0031532 actin cytoskeleton reorganization;GO:0007163 establishment or maintenance of cell polarity	0.0	0.0	0.0	0.0	0.0	0.0	0.0	0.0	0.0	0.0	0.0	0.0	0.0	0.0	0.0	0.0	0.0	0.0	0.0	0.0
Adap1	171097	symbol	R. norvegicus	171097	R. norvegicus	Adap1	ArfGAP with dual PH domains 1	GO:0048016 inositol phosphate-mediated signaling;GO:0019932 second-messenger-mediated signaling;GO:0043547 positive regulation of GTPase activity	0.0	0.0	0.0	0.0	0.0	0.0	0.0	0.0	0.0	0.0	0.0	0.0	0.0	0.0	0.0	0.0	0.0	0.0	0.0	0.0
Dok2	290361	symbol	R. norvegicus	290361	R. norvegicus	Dok2	docking protein 2	GO:0007265 Ras protein signal transduction;GO:0007264 small GTPase mediated signal transduction;GO:0007169 transmembrane receptor protein tyrosine kinase signaling pathway	0.0	0.0	0.0	0.0	0.0	0.0	0.0	0.0	0.0	0.0	0.0	0.0	0.0	0.0	0.0	0.0	0.0	0.0	0.0	0.0
Tiam2	100362710	symbol	R. norvegicus	100362710	R. norvegicus	Tiam2	TIAM Rac1 associated GEF 2	GO:0090630 activation of GTPase activity;GO:0050772 positive regulation of axonogenesis;GO:0050770 regulation of axonogenesis	0.0	0.0	0.0	1.0	0.0	0.0	0.0	0.0	0.0	0.0	0.0	0.0	0.0	0.0	0.0	0.0	0.0	0.0	0.0	0.0
Myadm	369016	symbol	R. norvegicus	369016	R. norvegicus	Myadm	myeloid-associated differentiation marker	GO:0090038 negative regulation of protein kinase C signaling;GO:0034115 negative regulation of heterotypic cell-cell adhesion;GO:0070587 regulation of cell-cell adhesion involved in gastrulation	1.0	0.0	0.0	0.0	0.0	0.0	0.0	0.0	0.0	1.0	0.0	0.0	0.0	0.0	0.0	0.0	0.0	0.0	0.0	1.0
Jund	24518	symbol	R. norvegicus	24518	R. norvegicus	Jund	JunD proto-oncogene, AP-1 transcription factor subunit	GO:0002076 osteoblast development;GO:0043032 positive regulation of macrophage activation;GO:0043030 regulation of macrophage activation	1.0	0.0	0.0	0.0	0.0	0.0	0.0	0.0	0.0	0.0	0.0	0.0	0.0	0.0	1.0	0.0	0.0	0.0	0.0	0.0
Zmat3	64394	symbol	R. norvegicus	64394	R. norvegicus	Zmat3	zinc finger, matrin type 3	GO:0043065 positive regulation of apoptotic process;GO:0043068 positive regulation of programmed cell death;GO:0010942 positive regulation of cell death	0.0	0.0	0.0	0.0	0.0	0.0	0.0	0.0	0.0	0.0	0.0	0.0	0.0	0.0	0.0	0.0	0.0	1.0	0.0	0.0
Tjp3	314640	symbol	R. norvegicus	314640	R. norvegicus	Tjp3	tight junction protein 3	GO:1905605 positive regulation of blood-brain barrier permeability;GO:1905603 regulation of blood-brain barrier permeability;GO:0090557 establishment of endothelial intestinal barrier	0.0	0.0	0.0	0.0	0.0	0.0	0.0	0.0	0.0	0.0	0.0	0.0	0.0	0.0	0.0	0.0	0.0	0.0	0.0	1.0
Paqr8	316275	symbol	R. norvegicus	316275	R. norvegicus	Paqr8	progestin and adipoQ receptor family member 8	GO:0043401 steroid hormone mediated signaling pathway;GO:0009755 hormone-mediated signaling pathway;GO:0071383 cellular response to steroid hormone stimulus	0.0	0.0	0.0	0.0	0.0	0.0	0.0	0.0	0.0	0.0	0.0	0.0	0.0	0.0	1.0	1.0	0.0	0.0	0.0	0.0
Cbx2	303730	symbol	R. norvegicus	303730	R. norvegicus	Cbx2	chromobox 2	GO:0045137 development of primary sexual characteristics;GO:0007548 sex differentiation;GO:0000122 negative regulation of transcription by RNA polymerase II	0.0	0.0	0.0	0.0	0.0	0.0	0.0	0.0	0.0	0.0	0.0	0.0	0.0	0.0	0.0	0.0	0.0	0.0	0.0	0.0
Coro1a	155151	symbol	R. norvegicus	155151	R. norvegicus	Coro1a	coronin 1A	GO:0032796 uropod organization;GO:0061502 early endosome to recycling endosome transport;GO:0031339 negative regulation of vesicle fusion	1.0	1.0	0.0	0.0	1.0	0.0	0.0	1.0	0.0	1.0	1.0	0.0	0.0	0.0	0.0	0.0	1.0	0.0	1.0	0.0
Dnhd1	690115	symbol	R. norvegicus	690115	R. norvegicus	Dnhd1	dynein heavy chain domain 1	GO:0003341 cilium movement;GO:0007018 microtubule-based movement;GO:0007017 microtubule-based process	0.0	0.0	0.0	0.0	0.0	0.0	0.0	0.0	0.0	0.0	0.0	0.0	0.0	0.0	0.0	0.0	0.0	0.0	0.0	0.0
Heyl	313575	symbol	R. norvegicus	313575	R. norvegicus	Heyl	hes-related family bHLH transcription factor with YRPW motif-like	GO:0072014 proximal tubule development;GO:0060766 negative regulation of androgen receptor signaling pathway;GO:0003184 pulmonary valve morphogenesis	0.0	0.0	0.0	0.0	0.0	0.0	0.0	0.0	0.0	0.0	0.0	0.0	0.0	0.0	1.0	1.0	0.0	0.0	0.0	0.0
Cd300a	501736	symbol	R. norvegicus	501736	R. norvegicus	Cd300a	Cd300a molecule	GO:0002552 serotonin secretion by mast cell;GO:1902569 negative regulation of activation of Janus kinase activity;GO:1902567 negative regulation of eosinophil activation	1.0	1.0	1.0	0.0	0.0	1.0	0.0	1.0	1.0	0.0	1.0	0.0	0.0	0.0	0.0	0.0	0.0	0.0	1.0	0.0
Isg20	293052	symbol	R. norvegicus	293052	R. norvegicus	Isg20	interferon stimulated exonuclease gene 20	GO:0000738 DNA catabolic process, exonucleolytic;GO:0006308 DNA catabolic process;GO:0090503 RNA phosphodiester bond hydrolysis, exonucleolytic	0.0	1.0	0.0	0.0	0.0	0.0	0.0	0.0	0.0	0.0	0.0	0.0	0.0	0.0	0.0	0.0	0.0	0.0	0.0	0.0
Aen	361594	symbol	R. norvegicus	361594	R. norvegicus	Aen	apoptosis enhancing nuclease	GO:0042771 intrinsic apoptotic signaling pathway in response to DNA damage by p53 class mediator;GO:0072332 intrinsic apoptotic signaling pathway by p53 class mediator;GO:0008630 intrinsic apoptotic signaling pathway in response to DNA damage	0.0	0.0	0.0	0.0	0.0	0.0	0.0	0.0	0.0	0.0	0.0	0.0	0.0	0.0	0.0	0.0	0.0	0.0	0.0	0.0
Nlrc5	291861	symbol	R. norvegicus	291861	R. norvegicus	Nlrc5	NLR family, CARD domain containing 5	GO:0060332 positive regulation of response to interferon-gamma;GO:0060335 positive regulation of interferon-gamma-mediated signaling pathway;GO:0045345 positive regulation of MHC class I biosynthetic process	1.0	1.0	1.0	1.0	1.0	0.0	1.0	0.0	0.0	0.0	0.0	0.0	0.0	0.0	0.0	0.0	0.0	0.0	0.0	0.0
Itgal	308995	symbol	R. norvegicus	308995	R. norvegicus	Itgal	integrin subunit alpha L	GO:0035683 memory T cell extravasation;GO:0002291 T cell activation via T cell receptor contact with antigen bound to MHC molecule on antigen presenting cell;GO:0072683 T cell extravasation	1.0	1.0	0.0	0.0	0.0	0.0	0.0	1.0	0.0	0.0	1.0	1.0	0.0	0.0	0.0	0.0	0.0	0.0	0.0	0.0
Ptges3l	103693432	symbol	R. norvegicus	103693432	R. norvegicus	Ptges3l	prostaglandin E synthase 3 like		0.0	0.0	0.0	0.0	0.0	0.0	0.0	0.0	0.0	0.0	0.0	0.0	0.0	0.0	0.0	0.0	0.0	0.0	0.0	0.0
Adgrg3	291854	symbol	R. norvegicus	291854	R. norvegicus	Adgrg3	adhesion G protein-coupled receptor G3	GO:0032792 negative regulation of CREB transcription factor activity;GO:1901223 negative regulation of NIK/NF-kappaB signaling;GO:1901222 regulation of NIK/NF-kappaB signaling	1.0	0.0	0.0	0.0	0.0	0.0	0.0	0.0	0.0	0.0	0.0	0.0	0.0	0.0	0.0	0.0	0.0	0.0	0.0	0.0
Tyrobp	361537	symbol	R. norvegicus	361537	R. norvegicus	Tyrobp	transmembrane immune signaling adaptor Tyrobp	GO:0002222 stimulatory killer cell immunoglobulin-like receptor signaling pathway;GO:0110090 positive regulation of hippocampal neuron apoptotic process;GO:0090634 microglial cell mediated cytotoxicity	1.0	1.0	1.0	0.0	1.0	1.0	1.0	1.0	0.0	0.0	0.0	0.0	1.0	0.0	0.0	0.0	1.0	1.0	1.0	0.0
Tfap2a	306862	symbol	R. norvegicus	306862	R. norvegicus	Tfap2a	transcription factor AP-2 alpha	GO:0003409 optic cup structural organization;GO:0003404 optic vesicle morphogenesis;GO:0021622 oculomotor nerve morphogenesis	1.0	0.0	0.0	0.0	0.0	0.0	0.0	0.0	0.0	1.0	0.0	0.0	0.0	0.0	1.0	0.0	0.0	1.0	0.0	1.0
Slc13a2	65202	symbol	R. norvegicus	65202	R. norvegicus	Slc13a2	solute carrier family 13 member 2	GO:0015744 succinate transport;GO:0071422 succinate transmembrane transport;GO:0015740 C4-dicarboxylate transport	0.0	0.0	0.0	0.0	0.0	0.0	0.0	0.0	0.0	0.0	0.0	0.0	0.0	0.0	0.0	0.0	0.0	0.0	0.0	0.0
Irs3	84021	symbol	R. norvegicus	84021	R. norvegicus	Irs3	insulin receptor substrate 3	GO:0008286 insulin receptor signaling pathway;GO:0032869 cellular response to insulin stimulus;GO:0032868 response to insulin	0.0	0.0	0.0	0.0	0.0	0.0	0.0	0.0	0.0	0.0	0.0	0.0	0.0	0.0	0.0	0.0	0.0	0.0	0.0	0.0
Map1s	290640	symbol	R. norvegicus	290640	R. norvegicus	Map1s	microtubule-associated protein 1S	GO:0010848 regulation of chromatin disassembly;GO:0031498 chromatin disassembly;GO:0001672 regulation of chromatin assembly or disassembly	0.0	0.0	0.0	0.0	0.0	0.0	0.0	0.0	0.0	0.0	0.0	0.0	0.0	0.0	0.0	0.0	0.0	0.0	0.0	0.0
Carmil3	361041	symbol	R. norvegicus	361041	R. norvegicus	Carmil3	capping protein regulator and myosin 1 linker 3		0.0	0.0	0.0	0.0	0.0	0.0	0.0	0.0	0.0	0.0	0.0	0.0	0.0	0.0	0.0	0.0	0.0	0.0	0.0	0.0
Rnf180	685384	symbol	R. norvegicus	685384	R. norvegicus	Rnf180	ring finger protein 180	GO:0042428 serotonin metabolic process;GO:1901160 primary amino compound metabolic process;GO:0042415 norepinephrine metabolic process	0.0	0.0	0.0	0.0	0.0	0.0	0.0	0.0	0.0	0.0	0.0	0.0	0.0	0.0	0.0	0.0	0.0	0.0	0.0	0.0
Ikbke	363984	symbol	R. norvegicus	363984	R. norvegicus	Ikbke	inhibitor of nuclear factor kappa B kinase subunit epsilon	GO:0060340 positive regulation of type I interferon-mediated signaling pathway;GO:0007252 I-kappaB phosphorylation;GO:0010884 positive regulation of lipid storage	0.0	1.0	1.0	1.0	1.0	0.0	1.0	0.0	0.0	0.0	0.0	0.0	0.0	0.0	0.0	0.0	0.0	0.0	0.0	0.0
Lmnb1	116685	symbol	R. norvegicus	116685	R. norvegicus	Lmnb1	lamin B1	GO:1904609 cellular response to monosodium L-glutamate;GO:1904608 response to monosodium L-glutamate;GO:1904009 cellular response to monosodium glutamate	0.0	0.0	0.0	0.0	0.0	0.0	0.0	0.0	0.0	0.0	0.0	0.0	0.0	0.0	1.0	1.0	0.0	0.0	0.0	0.0
Zc3h12d	308266	symbol	R. norvegicus	308266	R. norvegicus	Zc3h12d	zinc finger CCCH type containing 12D	GO:0061158 3'-UTR-mediated mRNA destabilization;GO:0061157 mRNA destabilization;GO:0050779 RNA destabilization	1.0	0.0	0.0	0.0	0.0	0.0	0.0	0.0	0.0	0.0	0.0	0.0	0.0	0.0	0.0	0.0	0.0	0.0	0.0	0.0
Syt5	54309	symbol	R. norvegicus	54309	R. norvegicus	Syt5	synaptotagmin 5	GO:0048791 calcium ion-regulated exocytosis of neurotransmitter;GO:0014046 dopamine secretion;GO:0014059 regulation of dopamine secretion	0.0	0.0	0.0	0.0	0.0	0.0	0.0	0.0	0.0	0.0	0.0	0.0	0.0	0.0	0.0	0.0	0.0	0.0	1.0	0.0
Tlr5	289337	symbol	R. norvegicus	289337	R. norvegicus	Tlr5	toll-like receptor 5	GO:0034146 toll-like receptor 5 signaling pathway;GO:0002755 MyD88-dependent toll-like receptor signaling pathway;GO:0034123 positive regulation of toll-like receptor signaling pathway	0.0	1.0	1.0	0.0	1.0	0.0	0.0	0.0	0.0	0.0	0.0	0.0	0.0	0.0	1.0	0.0	0.0	0.0	0.0	0.0
Dusp5	171109	symbol	R. norvegicus	171109	R. norvegicus	Dusp5	dual specificity phosphatase 5	GO:0120275 cerebral blood circulation;GO:0120276 regulation of cerebral blood circulation;GO:0120277 positive regulation of cerebral blood circulation	0.0	0.0	0.0	0.0	0.0	0.0	0.0	0.0	1.0	0.0	0.0	0.0	0.0	0.0	0.0	0.0	0.0	0.0	0.0	0.0
Tert	301965	symbol	R. norvegicus	301965	R. norvegicus	Tert	telomerase reverse transcriptase	GO:0001172 transcription, RNA-templated;GO:0062103 double-stranded RNA biosynthetic process;GO:1903618 regulation of transdifferentiation	1.0	0.0	0.0	0.0	0.0	0.0	0.0	0.0	0.0	1.0	0.0	0.0	0.0	0.0	0.0	0.0	0.0	0.0	0.0	0.0
Tbx19	304935	symbol	R. norvegicus	304935	R. norvegicus	Tbx19	T-box transcription factor 19	GO:0021983 pituitary gland development;GO:0001707 mesoderm formation;GO:0001756 somitogenesis	0.0	0.0	0.0	0.0	0.0	0.0	0.0	0.0	0.0	0.0	0.0	0.0	0.0	0.0	0.0	0.0	0.0	0.0	0.0	0.0
Il6r	24499	symbol	R. norvegicus	24499	R. norvegicus	Il6r	interleukin 6 receptor	GO:0038154 interleukin-11-mediated signaling pathway;GO:0010536 positive regulation of activation of Janus kinase activity;GO:0070120 ciliary neurotrophic factor-mediated signaling pathway	1.0	1.0	0.0	1.0	0.0	0.0	0.0	1.0	1.0	0.0	0.0	0.0	0.0	1.0	1.0	0.0	0.0	0.0	0.0	0.0
Fsd1l	313208	symbol	R. norvegicus	313208	R. norvegicus	Fsd1l	fibronectin type III and SPRY domain containing 1-like		0.0	0.0	0.0	0.0	0.0	0.0	0.0	0.0	0.0	0.0	0.0	0.0	0.0	0.0	0.0	0.0	0.0	0.0	0.0	0.0
Six4	299138	symbol	R. norvegicus	299138	R. norvegicus	Six4	SIX homeobox 4	GO:1902725 negative regulation of satellite cell differentiation;GO:0072095 regulation of branch elongation involved in ureteric bud branching;GO:0072106 regulation of ureteric bud formation	0.0	0.0	0.0	0.0	0.0	0.0	0.0	0.0	0.0	0.0	0.0	0.0	0.0	0.0	0.0	0.0	0.0	0.0	0.0	0.0
Tlr2	310553	symbol	R. norvegicus	310553	R. norvegicus	Tlr2	toll-like receptor 2	GO:1903971 positive regulation of response to macrophage colony-stimulating factor;GO:1903974 positive regulation of cellular response to macrophage colony-stimulating factor stimulus;GO:0042496 detection of diacyl bacterial lipopeptide	1.0	1.0	1.0	0.0	1.0	1.0	1.0	0.0	1.0	1.0	1.0	0.0	0.0	0.0	1.0	0.0	0.0	0.0	1.0	0.0
Ltbp4	292734	symbol	R. norvegicus	292734	R. norvegicus	Ltbp4	latent transforming growth factor beta binding protein 4	GO:0048251 elastic fiber assembly;GO:0085029 extracellular matrix assembly;GO:0007179 transforming growth factor beta receptor signaling pathway	0.0	0.0	0.0	0.0	0.0	0.0	0.0	0.0	0.0	0.0	0.0	0.0	0.0	0.0	0.0	0.0	0.0	0.0	0.0	0.0
Neurl1	309459	symbol	R. norvegicus	309459	R. norvegicus	Neurl1	neuralized E3 ubiquitin protein ligase 1	GO:0048170 positive regulation of long-term neuronal synaptic plasticity;GO:0090129 positive regulation of synapse maturation;GO:0045741 positive regulation of epidermal growth factor-activated receptor activity	1.0	0.0	0.0	0.0	0.0	0.0	0.0	0.0	1.0	0.0	0.0	0.0	1.0	0.0	0.0	0.0	0.0	1.0	0.0	0.0
Jak3	25326	symbol	R. norvegicus	25326	R. norvegicus	Jak3	Janus kinase 3	GO:0045219 regulation of FasL production;GO:0045221 negative regulation of FasL production;GO:0002731 negative regulation of dendritic cell cytokine production	1.0	1.0	0.0	1.0	1.0	0.0	0.0	1.0	0.0	0.0	0.0	0.0	0.0	0.0	0.0	0.0	1.0	1.0	0.0	0.0
Itga4	311144	symbol	R. norvegicus	311144	R. norvegicus	Itga4	integrin subunit alpha 4	GO:0043496 regulation of protein homodimerization activity;GO:0090074 negative regulation of protein homodimerization activity;GO:1990771 clathrin-dependent extracellular exosome endocytosis	1.0	0.0	0.0	0.0	0.0	0.0	0.0	0.0	0.0	1.0	1.0	1.0	0.0	1.0	0.0	1.0	0.0	1.0	0.0	0.0
Tox3	291908	symbol	R. norvegicus	291908	R. norvegicus	Tox3	TOX high mobility group box family member 3	GO:0043524 negative regulation of neuron apoptotic process;GO:0019722 calcium-mediated signaling;GO:1901215 negative regulation of neuron death	0.0	0.0	0.0	0.0	0.0	0.0	0.0	0.0	0.0	0.0	0.0	0.0	0.0	0.0	0.0	0.0	0.0	0.0	0.0	0.0
Tmem176a	297077	symbol	R. norvegicus	297077	R. norvegicus	Tmem176a	transmembrane protein 176A	GO:2001199 negative regulation of dendritic cell differentiation;GO:2001198 regulation of dendritic cell differentiation;GO:0097028 dendritic cell differentiation	1.0	0.0	0.0	0.0	0.0	0.0	0.0	0.0	0.0	0.0	0.0	0.0	0.0	0.0	0.0	0.0	0.0	0.0	0.0	0.0
Plaur	50692	symbol	R. norvegicus	50692	R. norvegicus	Plaur	plasminogen activator, urokinase receptor	GO:0038195 urokinase plasminogen activator signaling pathway;GO:2001268 negative regulation of cysteine-type endopeptidase activity involved in apoptotic signaling pathway;GO:0034112 positive regulation of homotypic cell-cell adhesion	1.0	0.0	0.0	0.0	0.0	0.0	0.0	0.0	0.0	0.0	0.0	0.0	1.0	0.0	0.0	0.0	0.0	0.0	0.0	1.0
Apol9a	503164	symbol	R. norvegicus	503164	R. norvegicus	Apol9a	apolipoprotein L 9a	GO:0042157 lipoprotein metabolic process;GO:0006869 lipid transport;GO:0010876 lipid localization	0.0	0.0	0.0	0.0	0.0	0.0	0.0	0.0	0.0	0.0	0.0	0.0	0.0	0.0	0.0	0.0	0.0	0.0	0.0	0.0
Ahnak	191572	symbol	R. norvegicus	191572	R. norvegicus	Ahnak	AHNAK nucleoprotein	GO:1901385 regulation of voltage-gated calcium channel activity;GO:1901019 regulation of calcium ion transmembrane transporter activity;GO:0043484 regulation of RNA splicing	0.0	0.0	0.0	0.0	0.0	0.0	0.0	0.0	0.0	0.0	0.0	0.0	0.0	0.0	0.0	0.0	0.0	0.0	0.0	0.0
Tonsl	366953	symbol	R. norvegicus	366953	R. norvegicus	Tonsl	tonsoku-like, DNA repair protein	GO:0031297 replication fork processing;GO:0045005 DNA-dependent DNA replication maintenance of fidelity;GO:0000724 double-strand break repair via homologous recombination	0.0	0.0	0.0	0.0	0.0	0.0	0.0	0.0	0.0	0.0	0.0	0.0	0.0	0.0	0.0	0.0	0.0	0.0	0.0	0.0
Arhgap30	498282	symbol	R. norvegicus	498282	R. norvegicus	Arhgap30	Rho GTPase activating protein 30	GO:0043547 positive regulation of GTPase activity;GO:0043087 regulation of GTPase activity;GO:0007264 small GTPase mediated signal transduction	0.0	0.0	0.0	0.0	0.0	0.0	0.0	0.0	0.0	0.0	0.0	0.0	0.0	0.0	0.0	0.0	0.0	0.0	0.0	0.0
Cmklr1	60669	symbol	R. norvegicus	60669	R. norvegicus	Cmklr1	chemerin chemokine-like receptor 1	GO:0002430 complement receptor mediated signaling pathway;GO:0032695 negative regulation of interleukin-12 production;GO:0010759 positive regulation of macrophage chemotaxis	0.0	1.0	1.0	1.0	0.0	1.0	1.0	0.0	0.0	1.0	1.0	0.0	0.0	0.0	0.0	0.0	0.0	0.0	0.0	0.0
Klc3	171549	symbol	R. norvegicus	171549	R. norvegicus	Klc3	kinesin light chain 3	GO:0008088 axo-dendritic transport;GO:0010970 transport along microtubule;GO:0030705 cytoskeleton-dependent intracellular transport	0.0	0.0	0.0	0.0	0.0	0.0	0.0	0.0	0.0	0.0	0.0	1.0	0.0	0.0	0.0	0.0	0.0	0.0	0.0	0.0
Zfp286a	497923	symbol	R. norvegicus	497923	R. norvegicus	Zfp286a	zinc finger protein 286A	GO:0006357 regulation of transcription by RNA polymerase II;GO:0006366 transcription by RNA polymerase II;GO:0006355 regulation of transcription, DNA-templated	0.0	0.0	0.0	0.0	0.0	0.0	0.0	0.0	0.0	0.0	0.0	0.0	0.0	0.0	0.0	0.0	0.0	0.0	0.0	0.0
Mall	362211	symbol	R. norvegicus	362211	R. norvegicus	Mall	mal, T-cell differentiation protein-like	GO:0042552 myelination;GO:0007272 ensheathment of neurons;GO:0008366 axon ensheathment	0.0	0.0	0.0	0.0	0.0	0.0	0.0	0.0	0.0	0.0	0.0	0.0	0.0	0.0	0.0	0.0	0.0	0.0	0.0	0.0
Txnip	117514	symbol	R. norvegicus	117514	R. norvegicus	Txnip	thioredoxin interacting protein	GO:0071228 cellular response to tumor cell;GO:0051782 negative regulation of cell division;GO:0002347 response to tumor cell	0.0	0.0	0.0	0.0	0.0	0.0	0.0	0.0	0.0	0.0	0.0	0.0	0.0	0.0	1.0	1.0	1.0	1.0	0.0	1.0
Vsir	690899	symbol	R. norvegicus	690899	R. norvegicus	Vsir	V-set immunoregulatory receptor	GO:2000565 negative regulation of CD8-positive, alpha-beta T cell proliferation;GO:0120158 positive regulation of collagen catabolic process;GO:0010710 regulation of collagen catabolic process	1.0	1.0	0.0	0.0	0.0	0.0	0.0	1.0	0.0	1.0	0.0	0.0	0.0	0.0	0.0	0.0	0.0	0.0	0.0	0.0
Ccdc8	494320	symbol	R. norvegicus	494320	R. norvegicus	Ccdc8	coiled-coil domain containing 8	GO:0010923 negative regulation of phosphatase activity;GO:0007088 regulation of mitotic nuclear division;GO:0035305 negative regulation of dephosphorylation	0.0	0.0	0.0	0.0	0.0	0.0	0.0	0.0	0.0	0.0	0.0	0.0	0.0	0.0	0.0	0.0	0.0	0.0	0.0	0.0
Sema3f	315996	symbol	R. norvegicus	315996	R. norvegicus	Sema3f	semaphorin 3F	GO:0035290 trunk segmentation;GO:0036484 trunk neural crest cell migration;GO:0036486 ventral trunk neural crest cell migration	0.0	0.0	1.0	0.0	0.0	0.0	0.0	0.0	0.0	1.0	1.0	0.0	0.0	0.0	0.0	0.0	0.0	0.0	0.0	0.0
Cd8a	24930	symbol	R. norvegicus	24930	R. norvegicus	Cd8a	CD8a molecule	GO:0045065 cytotoxic T cell differentiation;GO:0050850 positive regulation of calcium-mediated signaling;GO:0050848 regulation of calcium-mediated signaling	1.0	1.0	1.0	0.0	0.0	0.0	0.0	0.0	0.0	0.0	0.0	1.0	0.0	1.0	0.0	0.0	0.0	0.0	0.0	0.0
Lat	81511	symbol	R. norvegicus	81511	R. norvegicus	Lat	linker for activation of T cells	GO:0043303 mast cell degranulation;GO:0002279 mast cell activation involved in immune response;GO:0002448 mast cell mediated immunity	1.0	1.0	1.0	0.0	0.0	0.0	0.0	1.0	1.0	0.0	0.0	1.0	0.0	0.0	0.0	0.0	0.0	0.0	0.0	0.0
Cldn1	65129	symbol	R. norvegicus	65129	R. norvegicus	Cldn1	claudin 1	GO:0061772 xenobiotic transport across blood-nerve barrier;GO:1903545 cellular response to butyrate;GO:1903544 response to butyrate	0.0	0.0	0.0	0.0	1.0	0.0	0.0	0.0	0.0	1.0	0.0	1.0	1.0	0.0	1.0	0.0	0.0	0.0	0.0	1.0
Cd244	64025	symbol	R. norvegicus	64025	R. norvegicus	Cd244	CD244 molecule	GO:0071613 granzyme B production;GO:0071661 regulation of granzyme B production;GO:0071663 positive regulation of granzyme B production	1.0	1.0	0.0	0.0	0.0	0.0	0.0	1.0	0.0	0.0	0.0	0.0	0.0	0.0	0.0	0.0	0.0	0.0	0.0	0.0
Hspb1	24471	symbol	R. norvegicus	24471	R. norvegicus	Hspb1	heat shock protein family B (small) member 1	GO:0071348 cellular response to interleukin-11;GO:1903545 cellular response to butyrate;GO:0071105 response to interleukin-11	1.0	1.0	0.0	0.0	0.0	0.0	1.0	0.0	1.0	1.0	1.0	0.0	1.0	0.0	1.0	0.0	0.0	0.0	0.0	0.0
Psmb10	291983	symbol	R. norvegicus	291983	R. norvegicus	Psmb10	proteasome 20S subunit beta 10	GO:0010499 proteasomal ubiquitin-independent protein catabolic process;GO:0042098 T cell proliferation;GO:0046651 lymphocyte proliferation	1.0	0.0	0.0	0.0	0.0	0.0	0.0	0.0	0.0	0.0	0.0	1.0	0.0	0.0	0.0	0.0	0.0	0.0	0.0	0.0
Zfp39	303173	symbol	R. norvegicus	303173	R. norvegicus	Zfp39	zinc finger protein 39	GO:0045944 positive regulation of transcription by RNA polymerase II;GO:0045893 positive regulation of transcription, DNA-templated;GO:1903508 positive regulation of nucleic acid-templated transcription	0.0	0.0	0.0	0.0	0.0	0.0	0.0	0.0	0.0	0.0	0.0	0.0	0.0	0.0	0.0	0.0	0.0	0.0	0.0	0.0
Inf2	362790	symbol	R. norvegicus	362790	R. norvegicus	Inf2	inverted formin 2	GO:0090140 regulation of mitochondrial fission;GO:0000266 mitochondrial fission;GO:0010821 regulation of mitochondrion organization	0.0	0.0	0.0	0.0	0.0	0.0	0.0	0.0	0.0	0.0	0.0	0.0	0.0	0.0	0.0	0.0	0.0	0.0	0.0	0.0
Mgmt	25332	symbol	R. norvegicus	25332	R. norvegicus	Mgmt	O-6-methylguanine-DNA methyltransferase	GO:0006307 DNA dealkylation involved in DNA repair;GO:0060644 mammary gland epithelial cell differentiation;GO:0051593 response to folic acid	0.0	0.0	0.0	0.0	0.0	0.0	0.0	0.0	0.0	0.0	0.0	0.0	0.0	0.0	0.0	1.0	0.0	0.0	0.0	1.0
Fhdc1	295161	symbol	R. norvegicus	295161	R. norvegicus	Fhdc1	FH2 domain containing 1	GO:0090161 Golgi ribbon formation;GO:0030038 contractile actin filament bundle assembly;GO:0043149 stress fiber assembly	0.0	0.0	0.0	0.0	0.0	0.0	0.0	0.0	0.0	0.0	0.0	0.0	0.0	0.0	0.0	0.0	0.0	0.0	0.0	0.0
Ednrb	50672	symbol	R. norvegicus	50672	R. norvegicus	Ednrb	endothelin receptor type B	GO:0007497 posterior midgut development;GO:0035645 enteric smooth muscle cell differentiation;GO:0014826 vein smooth muscle contraction	0.0	0.0	1.0	1.0	0.0	0.0	0.0	0.0	0.0	0.0	1.0	0.0	1.0	0.0	1.0	0.0	0.0	0.0	0.0	0.0
A3galt2	171553	symbol	R. norvegicus	171553	R. norvegicus	A3galt2	alpha 1,3-galactosyltransferase 2	GO:0033575 protein glycosylation at cell surface;GO:0033580 protein galactosylation at cell surface;GO:0042125 protein galactosylation	0.0	0.0	0.0	0.0	0.0	0.0	0.0	0.0	0.0	0.0	0.0	0.0	0.0	0.0	0.0	0.0	0.0	0.0	0.0	0.0
Dsel	297865	symbol	R. norvegicus	297865	R. norvegicus	Dsel	dermatan sulfate epimerase-like	GO:0030205 dermatan sulfate metabolic process;GO:0050655 dermatan sulfate proteoglycan metabolic process;GO:0030204 chondroitin sulfate metabolic process	0.0	0.0	0.0	0.0	0.0	0.0	0.0	0.0	0.0	0.0	0.0	0.0	0.0	0.0	0.0	0.0	0.0	0.0	0.0	0.0
Csrp1	29276	symbol	R. norvegicus	29276	R. norvegicus	Csrp1	cysteine and glycine-rich protein 1	GO:0045214 sarcomere organization;GO:0030239 myofibril assembly;GO:0070527 platelet aggregation	0.0	0.0	0.0	0.0	0.0	0.0	0.0	0.0	0.0	0.0	0.0	0.0	1.0	0.0	0.0	0.0	0.0	0.0	0.0	0.0
Mmrn1	500152	symbol	R. norvegicus	500152	R. norvegicus	Mmrn1	multimerin 1	GO:0007596 blood coagulation;GO:0007599 hemostasis;GO:0050817 coagulation	0.0	0.0	0.0	0.0	0.0	0.0	0.0	0.0	0.0	0.0	0.0	0.0	1.0	0.0	0.0	0.0	0.0	0.0	0.0	0.0
Hck	25734	symbol	R. norvegicus	25734	R. norvegicus	Hck	HCK proto-oncogene, Src family tyrosine kinase	GO:0071801 regulation of podosome assembly;GO:2000251 positive regulation of actin cytoskeleton reorganization;GO:0071800 podosome assembly	0.0	0.0	1.0	1.0	1.0	0.0	0.0	0.0	0.0	0.0	0.0	0.0	0.0	0.0	0.0	0.0	0.0	0.0	1.0	0.0
Nfkbid	308496	symbol	R. norvegicus	308496	R. norvegicus	Nfkbid	NFKB inhibitor delta	GO:0070245 positive regulation of thymocyte apoptotic process;GO:2000321 positive regulation of T-helper 17 cell differentiation;GO:0033085 negative regulation of T cell differentiation in thymus	1.0	1.0	0.0	0.0	0.0	1.0	0.0	1.0	0.0	0.0	0.0	0.0	0.0	0.0	0.0	0.0	0.0	1.0	0.0	0.0
Colgalt2	289081	symbol	R. norvegicus	289081	R. norvegicus	Colgalt2	collagen beta(1-O)galactosyltransferase 2	GO:0018215 protein phosphopantetheinylation;GO:0006464 cellular protein modification process;GO:0036211 protein modification process	0.0	0.0	0.0	0.0	0.0	0.0	0.0	0.0	0.0	0.0	0.0	0.0	0.0	0.0	0.0	0.0	0.0	0.0	0.0	0.0
Nav1	685707	symbol	R. norvegicus	685707	R. norvegicus	Nav1	neuron navigator 1	GO:0001578 microtubule bundle formation;GO:0001764 neuron migration;GO:0000226 microtubule cytoskeleton organization	0.0	0.0	0.0	0.0	0.0	0.0	0.0	0.0	0.0	0.0	0.0	0.0	0.0	0.0	0.0	0.0	0.0	0.0	0.0	0.0
Map6	29457	symbol	R. norvegicus	29457	R. norvegicus	Map6	microtubule-associated protein 6	GO:0019896 axonal transport of mitochondrion;GO:0034643 establishment of mitochondrion localization, microtubule-mediated;GO:0047497 mitochondrion transport along microtubule	0.0	0.0	0.0	0.0	0.0	0.0	0.0	0.0	0.0	0.0	0.0	0.0	0.0	0.0	0.0	0.0	0.0	0.0	0.0	0.0
Zc3h12a	313587	symbol	R. norvegicus	313587	R. norvegicus	Zc3h12a	zinc finger CCCH type containing 12A	GO:0000294 nuclear-transcribed mRNA catabolic process, endonucleolytic cleavage-dependent decay;GO:2000627 positive regulation of miRNA catabolic process;GO:0055118 negative regulation of cardiac muscle contraction	1.0	1.0	1.0	1.0	0.0	1.0	1.0	1.0	1.0	1.0	0.0	0.0	0.0	0.0	1.0	1.0	0.0	1.0	0.0	0.0
Mbp	24547	symbol	R. norvegicus	24547	R. norvegicus	Mbp	myelin basic protein	GO:1904685 positive regulation of metalloendopeptidase activity;GO:1904683 regulation of metalloendopeptidase activity;GO:1905050 positive regulation of metallopeptidase activity	1.0	1.0	0.0	0.0	0.0	0.0	0.0	0.0	0.0	0.0	0.0	0.0	0.0	0.0	0.0	0.0	0.0	0.0	0.0	0.0
Clip2	29264	symbol	R. norvegicus	29264	R. norvegicus	Clip2	CAP-GLY domain containing linker protein 2	GO:0007026 negative regulation of microtubule depolymerization;GO:0031114 regulation of microtubule depolymerization;GO:0031111 negative regulation of microtubule polymerization or depolymerization	0.0	0.0	0.0	0.0	0.0	0.0	0.0	0.0	0.0	0.0	0.0	0.0	0.0	0.0	0.0	0.0	0.0	0.0	0.0	0.0
Chrnb1	24261	symbol	R. norvegicus	24261	R. norvegicus	Chrnb1	cholinergic receptor nicotinic beta 1 subunit	GO:0035095 behavioral response to nicotine;GO:0007274 neuromuscular synaptic transmission;GO:0007271 synaptic transmission, cholinergic	0.0	0.0	0.0	0.0	0.0	0.0	0.0	0.0	0.0	0.0	0.0	0.0	0.0	0.0	0.0	0.0	0.0	0.0	0.0	0.0
Slfn2	303380	symbol	R. norvegicus	303380	R. norvegicus	Slfn2	schlafen family member 2	GO:0008285 negative regulation of cell population proliferation;GO:0009617 response to bacterium;GO:0051707 response to other organism	1.0	0.0	0.0	0.0	0.0	0.0	0.0	0.0	0.0	0.0	0.0	0.0	0.0	0.0	0.0	0.0	0.0	0.0	0.0	0.0
Kcnj14	276720	symbol	R. norvegicus	276720	R. norvegicus	Kcnj14	potassium inwardly-rectifying channel, subfamily J, member 14	GO:1990573 potassium ion import across plasma membrane;GO:0098659 inorganic cation import across plasma membrane;GO:0099587 inorganic ion import across plasma membrane	0.0	0.0	0.0	0.0	0.0	0.0	0.0	0.0	0.0	0.0	0.0	0.0	0.0	0.0	0.0	0.0	0.0	0.0	0.0	0.0
Pde10a	63885	symbol	R. norvegicus	63885	R. norvegicus	Pde10a	phosphodiesterase 10A	GO:0046069 cGMP catabolic process;GO:0010754 negative regulation of cGMP-mediated signaling;GO:0006198 cAMP catabolic process	0.0	0.0	0.0	1.0	0.0	0.0	0.0	0.0	0.0	0.0	0.0	0.0	0.0	0.0	0.0	0.0	0.0	0.0	0.0	0.0
Itgb2	309684	symbol	R. norvegicus	309684	R. norvegicus	Itgb2	integrin subunit beta 2	GO:0043315 positive regulation of neutrophil degranulation;GO:1902565 positive regulation of neutrophil activation;GO:0043313 regulation of neutrophil degranulation	1.0	1.0	1.0	0.0	0.0	0.0	0.0	1.0	0.0	0.0	1.0	1.0	0.0	0.0	0.0	0.0	0.0	0.0	1.0	0.0
Tuft1	365864	symbol	R. norvegicus	365864	R. norvegicus	Tuft1	tuftelin 1	GO:0035556 intracellular signal transduction;GO:0007165 signal transduction;GO:0023052 signaling	0.0	0.0	0.0	0.0	0.0	0.0	0.0	0.0	0.0	0.0	0.0	0.0	0.0	0.0	0.0	0.0	0.0	0.0	0.0	0.0
Adra2b	24174	symbol	R. norvegicus	24174	R. norvegicus	Adra2b	adrenoceptor alpha 2B	GO:0035624 receptor transactivation;GO:0070474 positive regulation of uterine smooth muscle contraction;GO:0003056 regulation of vascular associated smooth muscle contraction	0.0	0.0	0.0	1.0	0.0	0.0	0.0	0.0	1.0	0.0	0.0	0.0	1.0	0.0	0.0	0.0	0.0	0.0	0.0	0.0
Sox12	689988	symbol	R. norvegicus	689988	R. norvegicus	Sox12	SRY-box transcription factor 12	GO:0045591 positive regulation of regulatory T cell differentiation;GO:0045589 regulation of regulatory T cell differentiation;GO:0045066 regulatory T cell differentiation	1.0	0.0	0.0	0.0	0.0	0.0	0.0	0.0	0.0	0.0	0.0	0.0	0.0	0.0	0.0	0.0	0.0	0.0	0.0	0.0
Snx20	307742	symbol	R. norvegicus	307742	R. norvegicus	Snx20	sorting nexin 20	GO:0015031 protein transport;GO:0015833 peptide transport;GO:0042886 amide transport	0.0	0.0	0.0	0.0	0.0	0.0	0.0	0.0	0.0	0.0	0.0	0.0	0.0	0.0	0.0	0.0	0.0	0.0	0.0	0.0
Amz1	304317	symbol	R. norvegicus	304317	R. norvegicus	Amz1	archaelysin family metallopeptidase 1	GO:0006508 proteolysis;GO:0019538 protein metabolic process;GO:1901564 organonitrogen compound metabolic process	0.0	0.0	0.0	0.0	0.0	0.0	0.0	0.0	0.0	0.0	0.0	0.0	0.0	0.0	0.0	0.0	0.0	0.0	0.0	0.0
Fxyd5	60338	symbol	R. norvegicus	60338	R. norvegicus	Fxyd5	FXYD domain-containing ion transport regulator 5	GO:2000649 regulation of sodium ion transmembrane transporter activity;GO:1902305 regulation of sodium ion transmembrane transport;GO:0002028 regulation of sodium ion transport	0.0	0.0	0.0	0.0	0.0	0.0	0.0	0.0	0.0	0.0	0.0	0.0	0.0	0.0	0.0	0.0	0.0	0.0	0.0	0.0
Eif4ebp1	116636	symbol	R. norvegicus	116636	R. norvegicus	Eif4ebp1	eukaryotic translation initiation factor 4E binding protein 1	GO:0002192 IRES-dependent translational initiation of linear mRNA;GO:0110017 cap-independent translational initiation of linear mRNA;GO:0002190 cap-independent translational initiation	0.0	0.0	0.0	0.0	0.0	0.0	0.0	0.0	0.0	0.0	0.0	0.0	0.0	0.0	1.0	1.0	0.0	0.0	0.0	0.0
Steap1	297738	symbol	R. norvegicus	297738	R. norvegicus	Steap1	STEAP family member 1	GO:0098706 iron ion import across cell outer membrane;GO:0015677 copper ion import;GO:0006825 copper ion transport	0.0	0.0	0.0	0.0	0.0	0.0	0.0	0.0	0.0	0.0	0.0	0.0	0.0	0.0	0.0	0.0	0.0	0.0	0.0	0.0
Cbx4	501403	symbol	R. norvegicus	501403	R. norvegicus	Cbx4	chromobox 4	GO:0016925 protein sumoylation;GO:0018205 peptidyl-lysine modification;GO:0032446 protein modification by small protein conjugation	0.0	0.0	0.0	0.0	0.0	0.0	0.0	0.0	0.0	0.0	0.0	0.0	0.0	0.0	0.0	0.0	0.0	0.0	0.0	0.0
Cdc42ep2	309175	symbol	R. norvegicus	309175	R. norvegicus	Cdc42ep2	CDC42 effector protein 2	GO:0031274 positive regulation of pseudopodium assembly;GO:0031272 regulation of pseudopodium assembly;GO:0031269 pseudopodium assembly	0.0	0.0	0.0	0.0	1.0	0.0	0.0	0.0	0.0	0.0	0.0	0.0	0.0	0.0	0.0	0.0	0.0	0.0	0.0	0.0
Pik3r5	497931	symbol	R. norvegicus	497931	R. norvegicus	Pik3r5	phosphoinositide-3-kinase, regulatory subunit 5	GO:0043551 regulation of phosphatidylinositol 3-kinase activity;GO:0043550 regulation of lipid kinase activity;GO:0051897 positive regulation of protein kinase B signaling	0.0	0.0	0.0	1.0	0.0	0.0	0.0	0.0	1.0	0.0	0.0	0.0	0.0	0.0	0.0	0.0	0.0	0.0	0.0	0.0
Scn1b	29686	symbol	R. norvegicus	29686	R. norvegicus	Scn1b	sodium voltage-gated channel beta subunit 1	GO:0021966 corticospinal neuron axon guidance;GO:0086047 membrane depolarization during Purkinje myocyte cell action potential;GO:0086017 Purkinje myocyte action potential	0.0	0.0	0.0	0.0	0.0	0.0	0.0	0.0	0.0	0.0	1.0	0.0	0.0	0.0	0.0	0.0	0.0	0.0	0.0	0.0
Nfkbia	25493	symbol	R. norvegicus	25493	R. norvegicus	Nfkbia	NFKB inhibitor alpha	GO:0007253 cytoplasmic sequestering of NF-kappaB;GO:0070427 nucleotide-binding oligomerization domain containing 1 signaling pathway;GO:0010745 negative regulation of macrophage derived foam cell differentiation	1.0	0.0	1.0	1.0	0.0	0.0	1.0	0.0	0.0	0.0	1.0	1.0	0.0	0.0	1.0	1.0	0.0	0.0	0.0	0.0
Unc13d	192177	symbol	R. norvegicus	192177	R. norvegicus	Unc13d	unc-13 homolog D	GO:0002432 granuloma formation;GO:0061789 dense core granule priming;GO:1990504 dense core granule exocytosis	1.0	1.0	1.0	0.0	1.0	0.0	0.0	1.0	0.0	0.0	0.0	0.0	0.0	0.0	0.0	0.0	1.0	0.0	1.0	0.0
Tmem151b	301253	symbol	R. norvegicus	301253	R. norvegicus	Tmem151b	transmembrane protein 151B		0.0	0.0	0.0	0.0	0.0	0.0	0.0	0.0	0.0	0.0	0.0	0.0	0.0	0.0	0.0	0.0	0.0	0.0	0.0	0.0
Rhof	690130	symbol	R. norvegicus	690130	R. norvegicus	Rhof	ras homolog family member F, filopodia associated	GO:0030865 cortical cytoskeleton organization;GO:0008360 regulation of cell shape;GO:0007163 establishment or maintenance of cell polarity	0.0	0.0	0.0	0.0	0.0	0.0	0.0	0.0	0.0	0.0	0.0	0.0	0.0	0.0	0.0	0.0	0.0	0.0	0.0	0.0
Ccng1	25405	symbol	R. norvegicus	25405	R. norvegicus	Ccng1	cyclin G1	GO:0007095 mitotic G2 DNA damage checkpoint;GO:0031572 G2 DNA damage checkpoint;GO:0044818 mitotic G2/M transition checkpoint	0.0	0.0	0.0	0.0	0.0	0.0	0.0	0.0	1.0	0.0	0.0	0.0	0.0	0.0	0.0	0.0	0.0	0.0	0.0	0.0
Sgsm1	288743	symbol	R. norvegicus	288743	R. norvegicus	Sgsm1	small G protein signaling modulator 1	GO:0090630 activation of GTPase activity;GO:0043547 positive regulation of GTPase activity;GO:0043087 regulation of GTPase activity	0.0	0.0	0.0	0.0	0.0	0.0	0.0	0.0	0.0	0.0	0.0	0.0	0.0	0.0	0.0	0.0	0.0	0.0	0.0	0.0
Matk	60450	symbol	R. norvegicus	60450	R. norvegicus	Matk	megakaryocyte-associated tyrosine kinase	GO:0018108 peptidyl-tyrosine phosphorylation;GO:0018212 peptidyl-tyrosine modification;GO:0018193 peptidyl-amino acid modification	0.0	0.0	0.0	0.0	0.0	0.0	0.0	0.0	0.0	0.0	0.0	0.0	0.0	0.0	0.0	0.0	0.0	0.0	0.0	0.0
Acsl5	94340	symbol	R. norvegicus	94340	R. norvegicus	Acsl5	acyl-CoA synthetase long-chain family member 5	GO:0010747 positive regulation of long-chain fatty acid import across plasma membrane;GO:0140214 positive regulation of long-chain fatty acid import into cell;GO:0010746 regulation of long-chain fatty acid import across plasma membrane	0.0	0.0	0.0	0.0	0.0	0.0	0.0	0.0	0.0	0.0	0.0	0.0	0.0	0.0	0.0	1.0	0.0	0.0	0.0	0.0
Uhrf1	316129	symbol	R. norvegicus	316129	R. norvegicus	Uhrf1	ubiquitin-like with PHD and ring finger domains 1	GO:0010216 maintenance of DNA methylation;GO:0010390 histone monoubiquitination;GO:0016574 histone ubiquitination	0.0	0.0	0.0	0.0	0.0	0.0	0.0	0.0	0.0	0.0	0.0	0.0	0.0	0.0	0.0	0.0	0.0	0.0	0.0	0.0
Msi1	259272	symbol	R. norvegicus	259272	R. norvegicus	Msi1	musashi RNA-binding protein 1	GO:0030855 epithelial cell differentiation;GO:0009725 response to hormone;GO:0060429 epithelium development	0.0	0.0	0.0	0.0	0.0	0.0	0.0	0.0	0.0	0.0	0.0	0.0	0.0	0.0	0.0	0.0	0.0	0.0	0.0	1.0
Ckb	24264	symbol	R. norvegicus	24264	R. norvegicus	Ckb	creatine kinase B	GO:0006599 phosphagen metabolic process;GO:0006603 phosphocreatine metabolic process;GO:0042396 phosphagen biosynthetic process	0.0	0.0	0.0	0.0	0.0	0.0	0.0	0.0	0.0	0.0	0.0	0.0	0.0	0.0	0.0	0.0	0.0	0.0	0.0	0.0
Tmem252	361744	symbol	R. norvegicus	361744	R. norvegicus	Tmem252	transmembrane protein 252		0.0	0.0	0.0	0.0	0.0	0.0	0.0	0.0	0.0	0.0	0.0	0.0	0.0	0.0	0.0	0.0	0.0	0.0	0.0	0.0
Laptm5	89783	symbol	R. norvegicus	89783	R. norvegicus	Laptm5	lysosomal protein transmembrane 5	GO:0012502 induction of programmed cell death;GO:0097214 positive regulation of lysosomal membrane permeability;GO:0097213 regulation of lysosomal membrane permeability	1.0	1.0	0.0	1.0	0.0	1.0	0.0	0.0	1.0	0.0	0.0	0.0	0.0	0.0	0.0	0.0	1.0	1.0	0.0	0.0
Dusp14	360580	symbol	R. norvegicus	360580	R. norvegicus	Dusp14	dual specificity phosphatase 14	GO:0000188 inactivation of MAPK activity;GO:0043407 negative regulation of MAP kinase activity;GO:0035335 peptidyl-tyrosine dephosphorylation	0.0	0.0	0.0	0.0	0.0	0.0	0.0	0.0	1.0	0.0	0.0	0.0	0.0	0.0	0.0	0.0	0.0	0.0	0.0	0.0
Limk1	65172	symbol	R. norvegicus	65172	R. norvegicus	Limk1	LIM domain kinase 1	GO:0051444 negative regulation of ubiquitin-protein transferase activity;GO:0051438 regulation of ubiquitin-protein transferase activity;GO:0045773 positive regulation of axon extension	0.0	0.0	0.0	0.0	0.0	0.0	0.0	0.0	0.0	0.0	0.0	0.0	0.0	0.0	0.0	0.0	0.0	0.0	0.0	0.0
Arrdc4	293019	symbol	R. norvegicus	293019	R. norvegicus	Arrdc4	arrestin domain containing 4	GO:0140112 extracellular vesicle biogenesis;GO:0051443 positive regulation of ubiquitin-protein transferase activity;GO:0051438 regulation of ubiquitin-protein transferase activity	0.0	0.0	0.0	0.0	0.0	0.0	0.0	0.0	1.0	0.0	0.0	0.0	0.0	0.0	0.0	0.0	0.0	0.0	0.0	0.0
Atp10d	360932	symbol	R. norvegicus	360932	R. norvegicus	Atp10d	ATPase phospholipid transporting 10D (putative)	GO:0045332 phospholipid translocation;GO:0034204 lipid translocation;GO:0097035 regulation of membrane lipid distribution	0.0	0.0	0.0	0.0	0.0	0.0	0.0	0.0	0.0	0.0	0.0	0.0	0.0	0.0	0.0	0.0	0.0	0.0	0.0	0.0
Mr1	25119	symbol	R. norvegicus	25119	R. norvegicus	Mr1	major histocompatibility complex, class I-related	GO:0002854 positive regulation of T cell mediated cytotoxicity directed against tumor cell target;GO:0002419 T cell mediated cytotoxicity directed against tumor cell target;GO:0002852 regulation of T cell mediated cytotoxicity directed against tumor cell target	1.0	1.0	0.0	0.0	1.0	0.0	1.0	0.0	0.0	0.0	0.0	0.0	0.0	0.0	0.0	0.0	1.0	0.0	0.0	0.0
Kcnk5	364241	symbol	R. norvegicus	364241	R. norvegicus	Kcnk5	potassium two pore domain channel subfamily K member 5	GO:0060075 regulation of resting membrane potential;GO:0030322 stabilization of membrane potential;GO:0097623 potassium ion export across plasma membrane	0.0	0.0	0.0	0.0	0.0	0.0	0.0	0.0	0.0	0.0	0.0	0.0	0.0	0.0	0.0	0.0	0.0	0.0	0.0	0.0
Tiam1	304109	symbol	R. norvegicus	304109	R. norvegicus	Tiam1	TIAM Rac1 associated GEF 1	GO:1904266 regulation of Schwann cell chemotaxis;GO:1904268 positive regulation of Schwann cell chemotaxis;GO:1990751 Schwann cell chemotaxis	0.0	0.0	0.0	1.0	0.0	0.0	1.0	0.0	1.0	1.0	1.0	0.0	0.0	0.0	0.0	0.0	0.0	0.0	0.0	0.0
Niban1	63912	symbol	R. norvegicus	63912	R. norvegicus	Niban1	niban apoptosis regulator 1	GO:0045727 positive regulation of translation;GO:0034250 positive regulation of cellular amide metabolic process;GO:0034976 response to endoplasmic reticulum stress	0.0	0.0	0.0	0.0	0.0	0.0	0.0	0.0	0.0	0.0	0.0	0.0	0.0	0.0	0.0	0.0	0.0	0.0	0.0	0.0
Rftn1	501095	symbol	R. norvegicus	501095	R. norvegicus	Rftn1	raftlin lipid raft linker 1	GO:0033227 dsRNA transport;GO:0040010 positive regulation of growth rate;GO:0032596 protein transport into membrane raft	0.0	1.0	0.0	0.0	0.0	1.0	0.0	0.0	0.0	0.0	0.0	0.0	0.0	0.0	0.0	0.0	0.0	0.0	0.0	0.0
Ccl28	114492	symbol	R. norvegicus	114492	R. norvegicus	Ccl28	C-C motif chemokine ligand 28	GO:1903237 negative regulation of leukocyte tethering or rolling;GO:1904995 negative regulation of leukocyte adhesion to vascular endothelial cell;GO:0002692 negative regulation of cellular extravasation	1.0	0.0	0.0	1.0	0.0	0.0	0.0	0.0	0.0	0.0	1.0	0.0	0.0	0.0	0.0	1.0	1.0	0.0	0.0	0.0
Vasp	361517	symbol	R. norvegicus	361517	R. norvegicus	Vasp	vasodilator-stimulated phosphoprotein	GO:0051289 protein homotetramerization;GO:0051262 protein tetramerization;GO:0030838 positive regulation of actin filament polymerization	0.0	0.0	0.0	0.0	0.0	0.0	0.0	0.0	0.0	0.0	1.0	0.0	0.0	0.0	0.0	0.0	0.0	0.0	0.0	0.0
Stap2	363334	symbol	R. norvegicus	363334	R. norvegicus	Stap2	signal transducing adaptor family member 2		0.0	0.0	0.0	0.0	0.0	0.0	0.0	0.0	0.0	0.0	0.0	0.0	0.0	0.0	0.0	0.0	0.0	0.0	0.0	0.0
Frem2	310418	symbol	R. norvegicus	310418	R. norvegicus	Frem2	FRAS1 related extracellular matrix 2	GO:0042733 embryonic digit morphogenesis;GO:0030326 embryonic limb morphogenesis;GO:0035113 embryonic appendage morphogenesis	0.0	0.0	0.0	0.0	0.0	0.0	0.0	0.0	0.0	0.0	0.0	0.0	0.0	0.0	0.0	0.0	0.0	0.0	0.0	0.0
Irak3	314870	symbol	R. norvegicus	314870	R. norvegicus	Irak3	interleukin-1 receptor-associated kinase 3	GO:0010931 macrophage tolerance induction;GO:0010932 regulation of macrophage tolerance induction;GO:0010933 positive regulation of macrophage tolerance induction	1.0	1.0	1.0	1.0	1.0	0.0	1.0	0.0	1.0	0.0	0.0	0.0	0.0	0.0	1.0	0.0	0.0	0.0	0.0	0.0
Slc6a9	116509	symbol	R. norvegicus	116509	R. norvegicus	Slc6a9	solute carrier family 6 member 9	GO:0061536 glycine secretion;GO:0061537 glycine secretion, neurotransmission;GO:0070455 positive regulation of heme biosynthetic process	0.0	0.0	0.0	0.0	0.0	0.0	0.0	0.0	0.0	0.0	0.0	0.0	0.0	0.0	0.0	0.0	0.0	0.0	0.0	0.0
Nkd1	364952	symbol	R. norvegicus	364952	R. norvegicus	Nkd1	NKD inhibitor of WNT signaling pathway 1	GO:1901229 regulation of non-canonical Wnt signaling pathway via JNK cascade;GO:1901231 positive regulation of non-canonical Wnt signaling pathway via JNK cascade;GO:1901232 regulation of convergent extension involved in axis elongation	0.0	0.0	0.0	0.0	0.0	0.0	0.0	0.0	0.0	0.0	0.0	0.0	0.0	0.0	0.0	0.0	0.0	0.0	0.0	0.0
Ache	83817	symbol	R. norvegicus	83817	R. norvegicus	Ache	acetylcholinesterase	GO:0001507 acetylcholine catabolic process in synaptic cleft;GO:0006581 acetylcholine catabolic process;GO:0008291 acetylcholine metabolic process	0.0	0.0	0.0	0.0	0.0	0.0	0.0	0.0	0.0	0.0	0.0	0.0	0.0	0.0	0.0	0.0	0.0	0.0	0.0	0.0
Csdc2	266600	symbol	R. norvegicus	266600	R. norvegicus	Csdc2	cold shock domain containing C2	GO:0043488 regulation of mRNA stability;GO:0043487 regulation of RNA stability;GO:0061013 regulation of mRNA catabolic process	0.0	0.0	0.0	0.0	0.0	0.0	0.0	0.0	0.0	0.0	0.0	0.0	0.0	0.0	0.0	0.0	0.0	0.0	0.0	0.0
Msl3l2	309790	symbol	R. norvegicus	309790	R. norvegicus	Msl3l2	male-specific lethal 3-like 2 (Drosophila)	GO:0043968 histone H2A acetylation;GO:0043984 histone H4-K16 acetylation;GO:0006342 chromatin silencing	0.0	0.0	0.0	0.0	0.0	0.0	0.0	0.0	0.0	0.0	0.0	0.0	0.0	0.0	0.0	0.0	0.0	0.0	0.0	0.0
Ttll12	300105	symbol	R. norvegicus	300105	R. norvegicus	Ttll12	tubulin tyrosine ligase like 12	GO:0070510 regulation of histone H4-K20 methylation;GO:0034770 histone H4-K20 methylation;GO:0060339 negative regulation of type I interferon-mediated signaling pathway	1.0	1.0	1.0	1.0	1.0	0.0	1.0	0.0	0.0	0.0	0.0	0.0	0.0	0.0	0.0	0.0	0.0	0.0	0.0	0.0
Zkscan4	291164	symbol	R. norvegicus	291164	R. norvegicus	Zkscan4	zinc finger with KRAB and SCAN domains 4	GO:0006357 regulation of transcription by RNA polymerase II;GO:0006366 transcription by RNA polymerase II;GO:0006355 regulation of transcription, DNA-templated	0.0	0.0	0.0	0.0	0.0	0.0	0.0	0.0	0.0	0.0	0.0	0.0	0.0	0.0	0.0	0.0	0.0	0.0	0.0	0.0
Alox5ap	29624	symbol	R. norvegicus	29624	R. norvegicus	Alox5ap	arachidonate 5-lipoxygenase activating protein	GO:0002540 leukotriene production involved in inflammatory response;GO:0002538 arachidonic acid metabolite production involved in inflammatory response;GO:0019372 lipoxygenase pathway	0.0	0.0	1.0	0.0	0.0	0.0	1.0	0.0	0.0	0.0	0.0	0.0	0.0	0.0	0.0	0.0	0.0	0.0	0.0	0.0
RGD1311517	313775	symbol	R. norvegicus	313775	R. norvegicus	RGD1311517	similar to RIKEN cDNA 9430015G10		0.0	0.0	0.0	0.0	0.0	0.0	0.0	0.0	0.0	0.0	0.0	0.0	0.0	0.0	0.0	0.0	0.0	0.0	0.0	0.0
Pard6g	307237	symbol	R. norvegicus	307237	R. norvegicus	Pard6g	par-6 family cell polarity regulator gamma	GO:0007098 centrosome cycle;GO:0031023 microtubule organizing center organization;GO:0007163 establishment or maintenance of cell polarity	0.0	0.0	0.0	0.0	0.0	0.0	0.0	0.0	0.0	0.0	0.0	0.0	0.0	0.0	0.0	0.0	0.0	0.0	0.0	0.0
Sema7a	315711	symbol	R. norvegicus	315711	R. norvegicus	Sema7a	semaphorin 7A (John Milton Hagen blood group)	GO:0060907 positive regulation of macrophage cytokine production;GO:0010934 macrophage cytokine production;GO:0010935 regulation of macrophage cytokine production	0.0	1.0	1.0	0.0	0.0	0.0	0.0	0.0	1.0	1.0	1.0	0.0	0.0	0.0	0.0	0.0	0.0	0.0	0.0	0.0
Celsr1	300128	symbol	R. norvegicus	300128	R. norvegicus	Celsr1	cadherin, EGF LAG seven-pass G-type receptor 1	GO:0090251 protein localization involved in establishment of planar polarity;GO:0060488 orthogonal dichotomous subdivision of terminal units involved in lung branching morphogenesis;GO:0060489 planar dichotomous subdivision of terminal units involved in lung branching morphogenesis	0.0	0.0	0.0	0.0	0.0	0.0	0.0	0.0	0.0	0.0	0.0	0.0	1.0	0.0	0.0	0.0	0.0	0.0	0.0	0.0
H1f2	684681	symbol	R. norvegicus	684681	R. norvegicus	H1f2	H1.2 linker histone, cluster member	GO:0098532 histone H3-K27 trimethylation;GO:0016584 nucleosome positioning;GO:0080182 histone H3-K4 trimethylation	0.0	0.0	0.0	0.0	0.0	0.0	0.0	0.0	0.0	0.0	0.0	0.0	0.0	0.0	0.0	0.0	0.0	0.0	0.0	0.0
C1rl	408246	symbol	R. norvegicus	408246	R. norvegicus	C1rl	complement C1r subcomponent like	GO:0006958 complement activation, classical pathway;GO:0002455 humoral immune response mediated by circulating immunoglobulin;GO:0006956 complement activation	0.0	1.0	0.0	0.0	1.0	1.0	0.0	0.0	0.0	0.0	0.0	0.0	0.0	0.0	0.0	0.0	0.0	0.0	0.0	0.0
B3gnt7	316583	symbol	R. norvegicus	316583	R. norvegicus	B3gnt7	UDP-GlcNAc:betaGal beta-1,3-N-acetylglucosaminyltransferase 7	GO:0030309 poly-N-acetyllactosamine metabolic process;GO:0030311 poly-N-acetyllactosamine biosynthetic process;GO:0006023 aminoglycan biosynthetic process	0.0	0.0	0.0	0.0	0.0	0.0	0.0	0.0	0.0	0.0	0.0	0.0	0.0	0.0	0.0	0.0	0.0	0.0	0.0	0.0
Lxn	59073	symbol	R. norvegicus	59073	R. norvegicus	Lxn	latexin	GO:0050965 detection of temperature stimulus involved in sensory perception of pain;GO:0050961 detection of temperature stimulus involved in sensory perception;GO:0016048 detection of temperature stimulus	0.0	0.0	1.0	0.0	0.0	0.0	0.0	0.0	0.0	0.0	0.0	0.0	0.0	0.0	0.0	0.0	0.0	0.0	0.0	0.0
C1qb	29687	symbol	R. norvegicus	29687	R. norvegicus	C1qb	complement C1q B chain	GO:0098883 synapse pruning;GO:0150146 cell junction disassembly;GO:0006958 complement activation, classical pathway	0.0	1.0	0.0	0.0	1.0	1.0	0.0	0.0	0.0	0.0	0.0	0.0	0.0	0.0	0.0	0.0	0.0	0.0	0.0	0.0
Adamts1	79252	symbol	R. norvegicus	79252	R. norvegicus	Adamts1	ADAM metallopeptidase with thrombospondin type 1 motif, 1	GO:0044691 tooth eruption;GO:0060347 heart trabecula formation;GO:0001542 ovulation from ovarian follicle	0.0	0.0	0.0	0.0	0.0	0.0	0.0	0.0	0.0	1.0	0.0	0.0	0.0	0.0	1.0	1.0	0.0	0.0	0.0	0.0
Hcn2	114244	symbol	R. norvegicus	114244	R. norvegicus	Hcn2	hyperpolarization activated cyclic nucleotide gated potassium and sodium channel 2	GO:0071321 cellular response to cGMP;GO:0070305 response to cGMP;GO:1904045 cellular response to aldosterone	0.0	0.0	1.0	0.0	0.0	0.0	0.0	0.0	0.0	0.0	0.0	0.0	0.0	0.0	1.0	1.0	0.0	0.0	0.0	0.0
Gins1	499914	symbol	R. norvegicus	499914	R. norvegicus	Gins1	GINS complex subunit 1	GO:1902296 DNA strand elongation involved in cell cycle DNA replication;GO:1902319 DNA strand elongation involved in nuclear cell cycle DNA replication;GO:1902983 DNA strand elongation involved in mitotic DNA replication	0.0	0.0	0.0	0.0	0.0	0.0	0.0	0.0	0.0	0.0	0.0	0.0	0.0	0.0	0.0	0.0	0.0	0.0	0.0	0.0
Rac2	366957	symbol	R. norvegicus	366957	R. norvegicus	Rac2	Rac family small GTPase 2	GO:0071593 lymphocyte aggregation;GO:0060753 regulation of mast cell chemotaxis;GO:0002551 mast cell chemotaxis	1.0	1.0	0.0	1.0	0.0	0.0	1.0	1.0	1.0	1.0	1.0	0.0	0.0	0.0	0.0	0.0	0.0	0.0	1.0	0.0
Lcp1	306071	symbol	R. norvegicus	306071	R. norvegicus	Lcp1	lymphocyte cytosolic protein 1	GO:0051639 actin filament network formation;GO:0071803 positive regulation of podosome assembly;GO:0071801 regulation of podosome assembly	1.0	1.0	0.0	0.0	0.0	0.0	0.0	1.0	0.0	0.0	0.0	0.0	1.0	0.0	0.0	0.0	0.0	0.0	0.0	0.0
Bicdl1	304537	symbol	R. norvegicus	304537	R. norvegicus	Bicdl1	BICD family like cargo adaptor 1	GO:0055107 Golgi to secretory granule transport;GO:0031175 neuron projection development;GO:0048666 neuron development	0.0	0.0	0.0	0.0	0.0	0.0	0.0	0.0	0.0	0.0	0.0	0.0	0.0	0.0	0.0	0.0	0.0	0.0	0.0	0.0
Zfp36	79426	symbol	R. norvegicus	79426	R. norvegicus	Zfp36	zinc finger protein 36	GO:1901834 regulation of deadenylation-independent decapping of nuclear-transcribed mRNA;GO:1901835 positive regulation of deadenylation-independent decapping of nuclear-transcribed mRNA;GO:1904246 negative regulation of polynucleotide adenylyltransferase activity	1.0	1.0	1.0	0.0	0.0	0.0	0.0	0.0	0.0	0.0	0.0	0.0	1.0	0.0	1.0	1.0	0.0	0.0	0.0	1.0
Slc37a1	294321	symbol	R. norvegicus	294321	R. norvegicus	Slc37a1	solute carrier family 37 member 1	GO:0015712 hexose phosphate transport;GO:0015760 glucose-6-phosphate transport;GO:0035435 phosphate ion transmembrane transport	0.0	0.0	0.0	0.0	0.0	0.0	0.0	0.0	0.0	0.0	0.0	0.0	0.0	0.0	0.0	0.0	0.0	0.0	0.0	0.0
Sh3bp2	305450	symbol	R. norvegicus	305450	R. norvegicus	Sh3bp2	SH3-domain binding protein 2	GO:0007165 signal transduction;GO:0023052 signaling;GO:0007154 cell communication	0.0	0.0	0.0	0.0	0.0	0.0	0.0	0.0	0.0	0.0	0.0	0.0	0.0	0.0	0.0	0.0	0.0	0.0	0.0	0.0
RT1-Db1	294270	symbol	R. norvegicus	294270	R. norvegicus	RT1-Db1	RT1 class II, locus Db1	GO:0002469 myeloid dendritic cell antigen processing and presentation;GO:0002491 antigen processing and presentation of endogenous peptide antigen via MHC class II;GO:0002399 MHC class II protein complex assembly	1.0	1.0	1.0	0.0	1.0	1.0	1.0	1.0	1.0	0.0	0.0	1.0	0.0	1.0	0.0	0.0	1.0	0.0	0.0	0.0
Mgp	25333	symbol	R. norvegicus	25333	R. norvegicus	Mgp	matrix Gla protein	GO:0030500 regulation of bone mineralization;GO:0070167 regulation of biomineral tissue development;GO:0110149 regulation of biomineralization	0.0	0.0	0.0	0.0	0.0	0.0	0.0	0.0	0.0	0.0	0.0	0.0	0.0	0.0	0.0	1.0	0.0	0.0	0.0	0.0
Fosl2	25446	symbol	R. norvegicus	25446	R. norvegicus	Fosl2	FOS like 2, AP-1 transcription factor subunit	GO:0001661 conditioned taste aversion;GO:0003334 keratinocyte development;GO:0009648 photoperiodism	0.0	0.0	0.0	0.0	0.0	0.0	0.0	0.0	0.0	0.0	0.0	0.0	0.0	0.0	0.0	0.0	0.0	0.0	0.0	1.0
Hcls1	288077	symbol	R. norvegicus	288077	R. norvegicus	Hcls1	hematopoietic cell specific Lyn substrate 1	GO:0030854 positive regulation of granulocyte differentiation;GO:0045651 positive regulation of macrophage differentiation;GO:0030852 regulation of granulocyte differentiation	1.0	0.0	0.0	0.0	0.0	0.0	0.0	0.0	0.0	0.0	0.0	0.0	0.0	0.0	0.0	0.0	0.0	0.0	0.0	0.0
Ptpn18	301333	symbol	R. norvegicus	301333	R. norvegicus	Ptpn18	protein tyrosine phosphatase, non-receptor type 18	GO:0001825 blastocyst formation;GO:0035335 peptidyl-tyrosine dephosphorylation;GO:0001824 blastocyst development	0.0	0.0	0.0	0.0	0.0	0.0	0.0	0.0	0.0	0.0	0.0	0.0	0.0	0.0	0.0	0.0	0.0	0.0	0.0	0.0
Pask	301617	symbol	R. norvegicus	301617	R. norvegicus	Pask	PAS domain containing serine/threonine kinase	GO:0045719 negative regulation of glycogen biosynthetic process;GO:0070874 negative regulation of glycogen metabolic process;GO:0070091 glucagon secretion	0.0	0.0	0.0	0.0	0.0	0.0	0.0	0.0	0.0	0.0	0.0	0.0	0.0	0.0	0.0	0.0	0.0	0.0	0.0	0.0
Scd2	83792	symbol	R. norvegicus	83792	R. norvegicus	Scd2	stearoyl-Coenzyme A desaturase 2	GO:1903964 monounsaturated fatty acid metabolic process;GO:1903966 monounsaturated fatty acid biosynthetic process;GO:0006636 unsaturated fatty acid biosynthetic process	0.0	0.0	0.0	0.0	0.0	0.0	0.0	0.0	0.0	0.0	0.0	0.0	0.0	0.0	0.0	0.0	0.0	0.0	0.0	0.0
Slfn13	303378	symbol	R. norvegicus	303378	R. norvegicus	Slfn13	schlafen family member 13	GO:0016078 tRNA catabolic process;GO:0043111 replication fork arrest;GO:2000104 negative regulation of DNA-dependent DNA replication	0.0	1.0	0.0	0.0	0.0	0.0	0.0	0.0	0.0	0.0	0.0	0.0	0.0	0.0	0.0	0.0	0.0	1.0	0.0	0.0
Myo1b	117057	symbol	R. norvegicus	117057	R. norvegicus	Myo1b	myosin Ib	GO:0033572 transferrin transport;GO:0030050 vesicle transport along actin filament;GO:0099515 actin filament-based transport	0.0	0.0	0.0	0.0	0.0	0.0	0.0	0.0	0.0	0.0	0.0	0.0	0.0	0.0	0.0	0.0	0.0	0.0	0.0	0.0
Mmp14	81707	symbol	R. norvegicus	81707	R. norvegicus	Mmp14	matrix metallopeptidase 14	GO:1990834 response to odorant;GO:0043615 astrocyte cell migration;GO:0010831 positive regulation of myotube differentiation	1.0	0.0	0.0	0.0	0.0	0.0	0.0	0.0	0.0	1.0	1.0	0.0	0.0	0.0	0.0	0.0	0.0	0.0	0.0	0.0
Csf1	78965	symbol	R. norvegicus	78965	R. norvegicus	Csf1	colony stimulating factor 1	GO:0060611 mammary gland fat development;GO:1902228 positive regulation of macrophage colony-stimulating factor signaling pathway;GO:0042488 positive regulation of odontogenesis of dentin-containing tooth	1.0	0.0	1.0	1.0	1.0	0.0	1.0	0.0	1.0	1.0	1.0	0.0	0.0	1.0	0.0	0.0	0.0	0.0	0.0	0.0
Rsph1	361818	symbol	R. norvegicus	361818	R. norvegicus	Rsph1	radial spoke head component 1	GO:0035082 axoneme assembly;GO:0001578 microtubule bundle formation;GO:0007286 spermatid development	0.0	0.0	0.0	0.0	0.0	0.0	0.0	0.0	0.0	0.0	0.0	0.0	0.0	0.0	0.0	0.0	0.0	0.0	0.0	0.0
Scara3	364405	symbol	R. norvegicus	364405	R. norvegicus	Scara3	scavenger receptor class A, member 3	GO:0034138 toll-like receptor 3 signaling pathway;GO:0002224 toll-like receptor signaling pathway;GO:0002221 pattern recognition receptor signaling pathway	0.0	0.0	0.0	0.0	0.0	0.0	0.0	0.0	0.0	0.0	0.0	0.0	0.0	0.0	0.0	0.0	0.0	0.0	0.0	0.0
Rasal3	314596	symbol	R. norvegicus	314596	R. norvegicus	Rasal3	RAS protein activator like 3	GO:0051142 positive regulation of NK T cell proliferation;GO:0051140 regulation of NK T cell proliferation;GO:0051135 positive regulation of NK T cell activation	1.0	0.0	0.0	0.0	0.0	0.0	0.0	1.0	0.0	0.0	0.0	0.0	0.0	0.0	0.0	0.0	0.0	0.0	0.0	0.0
Pfkp	60416	symbol	R. norvegicus	60416	R. norvegicus	Pfkp	phosphofructokinase, platelet	GO:0006735 NADH regeneration;GO:0061621 canonical glycolysis;GO:0061718 glucose catabolic process to pyruvate	0.0	0.0	0.0	0.0	0.0	0.0	0.0	0.0	0.0	0.0	0.0	0.0	0.0	0.0	0.0	0.0	0.0	0.0	0.0	0.0
Tpbg	83684	symbol	R. norvegicus	83684	R. norvegicus	Tpbg	trophoblast glycoprotein	GO:0090497 mesenchymal cell migration;GO:0008355 olfactory learning;GO:0140059 dendrite arborization	1.0	0.0	0.0	0.0	0.0	0.0	1.0	0.0	1.0	1.0	1.0	0.0	0.0	0.0	0.0	0.0	0.0	0.0	0.0	0.0
Dbndd2	499941	symbol	R. norvegicus	499941	R. norvegicus	Dbndd2	dysbindin domain containing 2	GO:0006469 negative regulation of protein kinase activity;GO:0033673 negative regulation of kinase activity;GO:0051348 negative regulation of transferase activity	0.0	0.0	0.0	0.0	0.0	0.0	0.0	0.0	1.0	0.0	0.0	0.0	0.0	0.0	0.0	0.0	0.0	0.0	0.0	0.0
Isyna1	290651	symbol	R. norvegicus	290651	R. norvegicus	Isyna1	inositol-3-phosphate synthase 1	GO:0006021 inositol biosynthetic process;GO:0006020 inositol metabolic process;GO:0046173 polyol biosynthetic process	0.0	0.0	0.0	0.0	0.0	0.0	0.0	0.0	0.0	0.0	0.0	0.0	0.0	0.0	0.0	0.0	0.0	0.0	0.0	0.0
RGD1561662	301232	symbol	R. norvegicus	301232	R. norvegicus	RGD1561662	similar to AI661453 protein		0.0	0.0	0.0	0.0	0.0	0.0	0.0	0.0	0.0	0.0	0.0	0.0	0.0	0.0	0.0	0.0	0.0	0.0	0.0	0.0
Lmnb2	299625	symbol	R. norvegicus	299625	R. norvegicus	Lmnb2	lamin B2		0.0	0.0	0.0	0.0	0.0	0.0	0.0	0.0	0.0	0.0	0.0	0.0	0.0	0.0	0.0	0.0	0.0	0.0	0.0	0.0
Zbtb47	316087	symbol	R. norvegicus	316087	R. norvegicus	Zbtb47	zinc finger and BTB domain containing 47	GO:0006357 regulation of transcription by RNA polymerase II;GO:0006366 transcription by RNA polymerase II;GO:0006355 regulation of transcription, DNA-templated	0.0	0.0	0.0	0.0	0.0	0.0	0.0	0.0	0.0	0.0	0.0	0.0	0.0	0.0	0.0	0.0	0.0	0.0	0.0	0.0
Gadd45a	25112	symbol	R. norvegicus	25112	R. norvegicus	Gadd45a	growth arrest and DNA-damage-inducible, alpha	GO:0033140 negative regulation of peptidyl-serine phosphorylation of STAT protein;GO:0000185 activation of MAPKKK activity;GO:0071850 mitotic cell cycle arrest	0.0	0.0	0.0	0.0	0.0	0.0	0.0	0.0	1.0	0.0	0.0	0.0	0.0	0.0	0.0	0.0	0.0	1.0	0.0	0.0
Arhgap45	314618	symbol	R. norvegicus	314618	R. norvegicus	Arhgap45	Rho GTPase activating protein 45	GO:0090630 activation of GTPase activity;GO:0043547 positive regulation of GTPase activity;GO:0043087 regulation of GTPase activity	0.0	0.0	0.0	0.0	0.0	0.0	0.0	0.0	0.0	0.0	0.0	0.0	0.0	0.0	0.0	0.0	0.0	0.0	0.0	0.0
Traf1	687813	symbol	R. norvegicus	687813	R. norvegicus	Traf1	TNF receptor-associated factor 1	GO:0070534 protein K63-linked ubiquitination;GO:0033209 tumor necrosis factor-mediated signaling pathway;GO:0046330 positive regulation of JNK cascade	0.0	0.0	0.0	1.0	0.0	0.0	0.0	0.0	1.0	0.0	0.0	0.0	0.0	0.0	0.0	0.0	0.0	0.0	0.0	0.0
Slco3a1	140915	symbol	R. norvegicus	140915	R. norvegicus	Slco3a1	solute carrier organic anion transporter family, member 3a1	GO:0043252 sodium-independent organic anion transport;GO:0015732 prostaglandin transport;GO:0071715 icosanoid transport	0.0	0.0	0.0	0.0	0.0	0.0	0.0	0.0	0.0	0.0	0.0	0.0	0.0	0.0	0.0	0.0	0.0	0.0	0.0	0.0
Gch1	29244	symbol	R. norvegicus	29244	R. norvegicus	Gch1	GTP cyclohydrolase 1	GO:0035998 7,8-dihydroneopterin 3'-triphosphate biosynthetic process;GO:0051066 dihydrobiopterin metabolic process;GO:0014916 regulation of lung blood pressure	0.0	0.0	0.0	0.0	1.0	0.0	0.0	0.0	0.0	0.0	0.0	0.0	0.0	0.0	1.0	0.0	0.0	0.0	0.0	0.0
Rad54l	298429	symbol	R. norvegicus	298429	R. norvegicus	Rad54l	RAD54 like	GO:0000733 DNA strand renaturation;GO:0008340 determination of adult lifespan;GO:0010259 multicellular organism aging	0.0	0.0	0.0	0.0	0.0	0.0	0.0	0.0	0.0	0.0	0.0	0.0	0.0	0.0	0.0	1.0	0.0	0.0	0.0	0.0
Mcm6	29685	symbol	R. norvegicus	29685	R. norvegicus	Mcm6	minichromosome maintenance complex component 6	GO:0006267 pre-replicative complex assembly involved in nuclear cell cycle DNA replication;GO:0036388 pre-replicative complex assembly;GO:1902299 pre-replicative complex assembly involved in cell cycle DNA replication	0.0	0.0	0.0	0.0	0.0	0.0	0.0	0.0	0.0	0.0	0.0	0.0	0.0	0.0	0.0	0.0	0.0	0.0	0.0	0.0
Blnk	499356	symbol	R. norvegicus	499356	R. norvegicus	Blnk	B-cell linker	GO:0050853 B cell receptor signaling pathway;GO:0050851 antigen receptor-mediated signaling pathway;GO:0002429 immune response-activating cell surface receptor signaling pathway	1.0	1.0	0.0	0.0	0.0	1.0	0.0	0.0	0.0	0.0	0.0	1.0	0.0	0.0	0.0	0.0	0.0	0.0	0.0	0.0
Tnfrsf1b	156767	symbol	R. norvegicus	156767	R. norvegicus	Tnfrsf1b	TNF receptor superfamily member 1B	GO:0150098 glial cell-neuron signaling;GO:0003332 negative regulation of extracellular matrix constituent secretion;GO:1902339 positive regulation of apoptotic process involved in morphogenesis	1.0	1.0	1.0	1.0	0.0	0.0	0.0	0.0	0.0	0.0	0.0	0.0	0.0	0.0	1.0	0.0	0.0	1.0	0.0	0.0
Hk1	25058	symbol	R. norvegicus	25058	R. norvegicus	Hk1	hexokinase 1	GO:0009741 response to brassinosteroid;GO:1901986 response to ketamine;GO:0072656 maintenance of protein location in mitochondrion	0.0	1.0	1.0	0.0	1.0	0.0	0.0	0.0	0.0	0.0	0.0	0.0	0.0	0.0	0.0	0.0	0.0	0.0	0.0	0.0
Nsun6	307148	symbol	R. norvegicus	307148	R. norvegicus	Nsun6	NOP2/Sun RNA methyltransferase 6	GO:0002946 tRNA C5-cytosine methylation;GO:0030488 tRNA methylation;GO:0001510 RNA methylation	0.0	0.0	0.0	0.0	0.0	0.0	0.0	0.0	0.0	0.0	0.0	0.0	0.0	0.0	0.0	0.0	0.0	0.0	0.0	0.0
Ier2	494344	symbol	R. norvegicus	494344	R. norvegicus	Ier2	immediate early response 2	GO:0071774 response to fibroblast growth factor;GO:0070848 response to growth factor;GO:0045944 positive regulation of transcription by RNA polymerase II	0.0	0.0	0.0	0.0	0.0	0.0	0.0	0.0	0.0	0.0	0.0	0.0	0.0	0.0	0.0	0.0	0.0	0.0	0.0	0.0
Gna15	89788	symbol	R. norvegicus	89788	R. norvegicus	Gna15	G protein subunit alpha 15	GO:0060158 phospholipase C-activating dopamine receptor signaling pathway;GO:0051482 positive regulation of cytosolic calcium ion concentration involved in phospholipase C-activating G protein-coupled signaling pathway;GO:0007212 dopamine receptor signaling pathway	0.0	0.0	0.0	1.0	0.0	0.0	0.0	0.0	0.0	0.0	0.0	0.0	0.0	0.0	0.0	1.0	0.0	0.0	0.0	0.0
Map4k1	292763	symbol	R. norvegicus	292763	R. norvegicus	Map4k1	mitogen activated protein kinase kinase kinase kinase 1	GO:1904627 response to phorbol 13-acetate 12-myristate;GO:1904628 cellular response to phorbol 13-acetate 12-myristate;GO:0000185 activation of MAPKKK activity	0.0	0.0	0.0	0.0	0.0	0.0	0.0	0.0	1.0	0.0	0.0	0.0	0.0	0.0	1.0	0.0	0.0	0.0	0.0	0.0
RGD1359290	360649	symbol	R. norvegicus	360649	R. norvegicus	RGD1359290	Ribosomal_L22 domain containing protein RGD1359290	GO:0002181 cytoplasmic translation;GO:0006412 translation;GO:0043043 peptide biosynthetic process	0.0	0.0	0.0	0.0	0.0	0.0	0.0	0.0	0.0	0.0	0.0	0.0	0.0	0.0	0.0	0.0	0.0	0.0	0.0	0.0
Syt17	192189	symbol	R. norvegicus	192189	R. norvegicus	Syt17	synaptotagmin 17	GO:1903861 positive regulation of dendrite extension;GO:1903859 regulation of dendrite extension;GO:0014046 dopamine secretion	0.0	0.0	0.0	0.0	0.0	0.0	0.0	0.0	0.0	0.0	0.0	0.0	0.0	0.0	0.0	0.0	0.0	0.0	1.0	0.0
RT1-CE7	368153	symbol	R. norvegicus	368153	R. norvegicus	RT1-CE7	RT1 class I, locus CE7	GO:0002486 antigen processing and presentation of endogenous peptide antigen via MHC class I via ER pathway, TAP-independent;GO:0002476 antigen processing and presentation of endogenous peptide antigen via MHC class Ib;GO:0002484 antigen processing and presentation of endogenous peptide antigen via MHC class I via ER pathway	0.0	1.0	0.0	0.0	0.0	0.0	0.0	0.0	0.0	0.0	0.0	1.0	0.0	0.0	0.0	0.0	1.0	0.0	0.0	0.0
Cdh1	83502	symbol	R. norvegicus	83502	R. norvegicus	Cdh1	cadherin 1	GO:0035847 uterine epithelium development;GO:0035846 oviduct epithelium development;GO:0071681 cellular response to indole-3-methanol	1.0	0.0	0.0	0.0	0.0	0.0	0.0	0.0	0.0	0.0	0.0	1.0	1.0	0.0	0.0	1.0	0.0	0.0	0.0	1.0
Plch1	310463	symbol	R. norvegicus	310463	R. norvegicus	Plch1	phospholipase C, eta 1	GO:0048015 phosphatidylinositol-mediated signaling;GO:0048017 inositol lipid-mediated signaling;GO:0016042 lipid catabolic process	0.0	0.0	0.0	0.0	0.0	0.0	0.0	0.0	0.0	0.0	0.0	0.0	0.0	0.0	0.0	0.0	0.0	0.0	0.0	0.0
Cnn2	690976	symbol	R. norvegicus	690976	R. norvegicus	Cnn2	calponin 2	GO:0050765 negative regulation of phagocytosis;GO:0050764 regulation of phagocytosis;GO:0071260 cellular response to mechanical stimulus	0.0	0.0	0.0	0.0	0.0	0.0	0.0	0.0	0.0	0.0	0.0	0.0	1.0	0.0	0.0	0.0	0.0	0.0	1.0	0.0
Slc25a21	171151	symbol	R. norvegicus	171151	R. norvegicus	Slc25a21	solute carrier family 25 member 21	GO:1990550 mitochondrial alpha-ketoglutarate transmembrane transport;GO:0015742 alpha-ketoglutarate transport;GO:1990542 mitochondrial transmembrane transport	0.0	0.0	0.0	0.0	0.0	0.0	0.0	0.0	0.0	0.0	0.0	0.0	0.0	0.0	0.0	0.0	0.0	0.0	0.0	0.0
Il15ra	690369	symbol	R. norvegicus	690369	R. norvegicus	Il15ra	interleukin 15 receptor subunit alpha	GO:0035723 interleukin-15-mediated signaling pathway;GO:0071350 cellular response to interleukin-15;GO:0070672 response to interleukin-15	1.0	0.0	0.0	1.0	0.0	0.0	0.0	0.0	0.0	0.0	0.0	0.0	0.0	0.0	0.0	1.0	0.0	0.0	1.0	0.0
Dusp1	114856	symbol	R. norvegicus	114856	R. norvegicus	Dusp1	dual specificity phosphatase 1	GO:0090027 negative regulation of monocyte chemotaxis;GO:1903753 negative regulation of p38MAPK cascade;GO:0090231 regulation of spindle checkpoint	1.0	0.0	1.0	1.0	0.0	0.0	0.0	0.0	1.0	0.0	1.0	0.0	0.0	0.0	0.0	0.0	0.0	1.0	0.0	0.0
Btk	367901	symbol	R. norvegicus	367901	R. norvegicus	Btk	Bruton tyrosine kinase	GO:0002343 peripheral B cell selection;GO:0002344 B cell affinity maturation;GO:0002339 B cell selection	1.0	1.0	1.0	0.0	0.0	0.0	1.0	1.0	0.0	0.0	0.0	0.0	0.0	0.0	1.0	0.0	0.0	0.0	0.0	0.0
P2ry14	171108	symbol	R. norvegicus	171108	R. norvegicus	P2ry14	purinergic receptor P2Y14	GO:0035589 G protein-coupled purinergic nucleotide receptor signaling pathway;GO:0061484 hematopoietic stem cell homeostasis;GO:0035590 purinergic nucleotide receptor signaling pathway	0.0	0.0	0.0	1.0	0.0	0.0	0.0	0.0	0.0	0.0	0.0	0.0	0.0	0.0	0.0	0.0	0.0	0.0	0.0	0.0
Il2rg	140924	symbol	R. norvegicus	140924	R. norvegicus	Il2rg	interleukin 2 receptor subunit gamma	GO:0035723 interleukin-15-mediated signaling pathway;GO:0071350 cellular response to interleukin-15;GO:0032829 regulation of CD4-positive, CD25-positive, alpha-beta regulatory T cell differentiation	1.0	0.0	0.0	1.0	0.0	0.0	0.0	1.0	0.0	0.0	0.0	0.0	0.0	0.0	0.0	0.0	0.0	0.0	1.0	0.0
Spi1	366126	symbol	R. norvegicus	366126	R. norvegicus	Spi1	Spi-1 proto-oncogene	GO:0090402 oncogene-induced cell senescence;GO:0044027 hypermethylation of CpG island;GO:1902262 apoptotic process involved in blood vessel morphogenesis	1.0	0.0	0.0	1.0	0.0	0.0	0.0	0.0	1.0	0.0	0.0	0.0	0.0	0.0	0.0	0.0	0.0	0.0	0.0	0.0
Hes1	29577	symbol	R. norvegicus	29577	R. norvegicus	Hes1	hes family bHLH transcription factor 1	GO:0061105 regulation of stomach neuroendocrine cell differentiation;GO:0061106 negative regulation of stomach neuroendocrine cell differentiation;GO:1905933 regulation of cell fate determination	1.0	0.0	0.0	0.0	0.0	0.0	0.0	0.0	0.0	0.0	0.0	0.0	0.0	0.0	1.0	0.0	0.0	0.0	0.0	1.0
Smim3	286910	symbol	R. norvegicus	286910	R. norvegicus	Smim3	small integral membrane protein 3	GO:0007399 nervous system development;GO:0048731 system development;GO:0007275 multicellular organism development	0.0	0.0	0.0	0.0	0.0	0.0	0.0	0.0	0.0	0.0	0.0	0.0	0.0	0.0	0.0	0.0	0.0	0.0	0.0	0.0
Psmb8	24968	symbol	R. norvegicus	24968	R. norvegicus	Psmb8	proteasome 20S subunit beta 8	GO:0010499 proteasomal ubiquitin-independent protein catabolic process;GO:0019882 antigen processing and presentation;GO:0045444 fat cell differentiation	0.0	0.0	0.0	0.0	0.0	0.0	0.0	0.0	0.0	0.0	0.0	1.0	0.0	0.0	0.0	0.0	0.0	0.0	0.0	0.0
Mcm5	291885	symbol	R. norvegicus	291885	R. norvegicus	Mcm5	minichromosome maintenance complex component 5	GO:0006267 pre-replicative complex assembly involved in nuclear cell cycle DNA replication;GO:0036388 pre-replicative complex assembly;GO:1902299 pre-replicative complex assembly involved in cell cycle DNA replication	0.0	0.0	0.0	0.0	0.0	0.0	0.0	0.0	0.0	0.0	0.0	0.0	0.0	0.0	0.0	0.0	0.0	0.0	0.0	0.0
Mettl1	679091	symbol	R. norvegicus	679091	R. norvegicus	Mettl1	methyltransferase like 1	GO:0106004 tRNA (guanine-N7)-methylation;GO:0036265 RNA (guanine-N7)-methylation;GO:0030488 tRNA methylation	0.0	0.0	0.0	0.0	0.0	0.0	0.0	0.0	0.0	0.0	0.0	0.0	0.0	0.0	0.0	0.0	0.0	0.0	0.0	0.0
Fcgbp	100303643	symbol	R. norvegicus	100303643	R. norvegicus	Fcgbp	Fc fragment of IgG binding protein		0.0	0.0	0.0	0.0	0.0	0.0	0.0	0.0	0.0	0.0	0.0	0.0	0.0	0.0	0.0	0.0	0.0	0.0	0.0	0.0
Cd86	56822	symbol	R. norvegicus	56822	R. norvegicus	Cd86	CD86 molecule	GO:0002665 negative regulation of T cell tolerance induction;GO:0002668 negative regulation of T cell anergy;GO:0002912 negative regulation of lymphocyte anergy	1.0	1.0	0.0	0.0	1.0	0.0	0.0	1.0	1.0	0.0	0.0	1.0	0.0	0.0	1.0	1.0	0.0	0.0	0.0	0.0
Il1r1	25663	symbol	R. norvegicus	25663	R. norvegicus	Il1r1	interleukin 1 receptor type 1	GO:2000661 positive regulation of interleukin-1-mediated signaling pathway;GO:0035744 T-helper 1 cell cytokine production;GO:2000554 regulation of T-helper 1 cell cytokine production	0.0	1.0	1.0	1.0	0.0	0.0	0.0	0.0	0.0	1.0	1.0	0.0	0.0	1.0	0.0	0.0	0.0	0.0	0.0	0.0
Ppp1r13l	686781	symbol	R. norvegicus	686781	R. norvegicus	Ppp1r13l	protein phosphatase 1, regulatory subunit 13 like	GO:0003215 cardiac right ventricle morphogenesis;GO:0031076 embryonic camera-type eye development;GO:0003229 ventricular cardiac muscle tissue development	0.0	0.0	0.0	0.0	0.0	0.0	0.0	0.0	0.0	0.0	0.0	0.0	0.0	0.0	0.0	0.0	0.0	0.0	0.0	0.0
Tpm4	24852	symbol	R. norvegicus	24852	R. norvegicus	Tpm4	tropomyosin 4	GO:0006936 muscle contraction;GO:0003012 muscle system process;GO:0007015 actin filament organization	0.0	0.0	0.0	0.0	0.0	0.0	0.0	0.0	0.0	0.0	0.0	0.0	0.0	0.0	0.0	0.0	0.0	0.0	0.0	0.0
Rbm43	311020	symbol	R. norvegicus	311020	R. norvegicus	Rbm43	RNA binding motif protein 43		0.0	0.0	0.0	0.0	0.0	0.0	0.0	0.0	0.0	0.0	0.0	0.0	0.0	0.0	0.0	0.0	0.0	0.0	0.0	0.0
Nipsnap3b	313211	symbol	R. norvegicus	313211	R. norvegicus	Nipsnap3b	nipsnap homolog 3B		0.0	0.0	0.0	0.0	0.0	0.0	0.0	0.0	0.0	0.0	0.0	0.0	0.0	0.0	0.0	0.0	0.0	0.0	0.0	0.0
Rhpn2	308516	symbol	R. norvegicus	308516	R. norvegicus	Rhpn2	rhophilin, Rho GTPase binding protein 2	GO:0007165 signal transduction;GO:0023052 signaling;GO:0007154 cell communication	0.0	0.0	0.0	0.0	0.0	0.0	0.0	0.0	0.0	0.0	0.0	0.0	0.0	0.0	0.0	0.0	0.0	0.0	0.0	0.0
Dok3	306760	symbol	R. norvegicus	306760	R. norvegicus	Dok3	docking protein 3	GO:0007265 Ras protein signal transduction;GO:0007264 small GTPase mediated signal transduction;GO:0035556 intracellular signal transduction	0.0	0.0	0.0	0.0	0.0	0.0	0.0	0.0	0.0	0.0	0.0	0.0	0.0	0.0	0.0	0.0	0.0	0.0	0.0	0.0
Pcdh7	360942	symbol	R. norvegicus	360942	R. norvegicus	Pcdh7	protocadherin 7	GO:0007156 homophilic cell adhesion via plasma membrane adhesion molecules;GO:0098742 cell-cell adhesion via plasma-membrane adhesion molecules;GO:0098609 cell-cell adhesion	0.0	0.0	0.0	0.0	0.0	0.0	0.0	0.0	0.0	0.0	0.0	0.0	0.0	0.0	0.0	0.0	0.0	0.0	0.0	0.0
Hs3st1	84406	symbol	R. norvegicus	84406	R. norvegicus	Hs3st1	heparan sulfate-glucosamine 3-sulfotransferase 1		0.0	0.0	0.0	0.0	0.0	0.0	0.0	0.0	0.0	0.0	0.0	0.0	0.0	0.0	0.0	0.0	0.0	0.0	0.0	0.0
Slamf9	289235	symbol	R. norvegicus	289235	R. norvegicus	Slamf9	SLAM family member 9		0.0	0.0	0.0	0.0	0.0	0.0	0.0	0.0	0.0	0.0	0.0	0.0	0.0	0.0	0.0	0.0	0.0	0.0	0.0	0.0
Gnb4	294962	symbol	R. norvegicus	294962	R. norvegicus	Gnb4	G protein subunit beta 4	GO:0021762 substantia nigra development;GO:0048857 neural nucleus development;GO:0030901 midbrain development	0.0	0.0	0.0	1.0	0.0	0.0	0.0	0.0	0.0	0.0	0.0	0.0	0.0	0.0	0.0	0.0	0.0	0.0	0.0	0.0
Epn3	360605	symbol	R. norvegicus	360605	R. norvegicus	Epn3	epsin 3	GO:0006897 endocytosis;GO:0016192 vesicle-mediated transport;GO:0006810 transport	0.0	0.0	0.0	0.0	0.0	0.0	0.0	0.0	0.0	0.0	0.0	0.0	0.0	0.0	0.0	0.0	0.0	0.0	0.0	0.0
Zfp36l1	29344	symbol	R. norvegicus	29344	R. norvegicus	Zfp36l1	zinc finger protein 36, C3H type-like 1	GO:0097403 cellular response to raffinose;GO:1901545 response to raffinose;GO:0003342 proepicardium development	1.0	0.0	0.0	0.0	0.0	0.0	0.0	0.0	1.0	0.0	0.0	0.0	1.0	0.0	1.0	1.0	0.0	0.0	0.0	1.0
Mid1ip1	404280	symbol	R. norvegicus	404280	R. norvegicus	Mid1ip1	MID1 interacting protein 1	GO:0051351 positive regulation of ligase activity;GO:0051340 regulation of ligase activity;GO:0045723 positive regulation of fatty acid biosynthetic process	0.0	0.0	0.0	0.0	0.0	0.0	0.0	0.0	0.0	0.0	0.0	0.0	0.0	0.0	0.0	0.0	0.0	0.0	0.0	0.0
Mical2	365352	symbol	R. norvegicus	365352	R. norvegicus	Mical2	microtubule associated monooxygenase, calponin and LIM domain containing 2	GO:0019417 sulfur oxidation;GO:0010735 positive regulation of transcription via serum response element binding;GO:0001947 heart looping	0.0	0.0	0.0	0.0	0.0	0.0	0.0	0.0	0.0	0.0	0.0	0.0	0.0	0.0	0.0	0.0	0.0	0.0	0.0	0.0
Zfpm1	691504	symbol	R. norvegicus	691504	R. norvegicus	Zfpm1	zinc finger protein, multitype 1	GO:0060377 negative regulation of mast cell differentiation;GO:0003195 tricuspid valve formation;GO:0071733 transcriptional activation by promoter-enhancer looping	1.0	1.0	0.0	0.0	0.0	0.0	0.0	0.0	0.0	0.0	0.0	0.0	0.0	0.0	0.0	0.0	0.0	0.0	0.0	0.0
Rab11fip1	498650	symbol	R. norvegicus	498650	R. norvegicus	Rab11fip1	RAB11 family interacting protein 1	GO:0070164 negative regulation of adiponectin secretion;GO:0070162 adiponectin secretion;GO:0070163 regulation of adiponectin secretion	0.0	0.0	0.0	0.0	0.0	0.0	0.0	0.0	0.0	0.0	0.0	0.0	0.0	0.0	0.0	0.0	0.0	0.0	0.0	0.0
Map2	25595	symbol	R. norvegicus	25595	R. norvegicus	Map2	microtubule-associated protein 2	GO:2000575 negative regulation of microtubule motor activity;GO:1902805 positive regulation of synaptic vesicle transport;GO:1903744 positive regulation of anterograde synaptic vesicle transport	0.0	0.0	0.0	0.0	0.0	0.0	0.0	0.0	0.0	1.0	0.0	0.0	0.0	0.0	0.0	0.0	0.0	0.0	0.0	0.0
Anxa3	25291	symbol	R. norvegicus	25291	R. norvegicus	Anxa3	annexin A3	GO:0043312 neutrophil degranulation;GO:0002283 neutrophil activation involved in immune response;GO:0042119 neutrophil activation	0.0	1.0	0.0	0.0	0.0	0.0	0.0	1.0	0.0	1.0	0.0	0.0	0.0	0.0	0.0	0.0	0.0	0.0	1.0	0.0
Dok1	312477	symbol	R. norvegicus	312477	R. norvegicus	Dok1	docking protein 1	GO:0038145 macrophage colony-stimulating factor signaling pathway;GO:0036005 response to macrophage colony-stimulating factor;GO:0036006 cellular response to macrophage colony-stimulating factor stimulus	0.0	0.0	0.0	1.0	0.0	0.0	0.0	0.0	0.0	0.0	0.0	0.0	0.0	0.0	0.0	0.0	0.0	0.0	0.0	0.0
Hnrnpa1	29578	symbol	R. norvegicus	29578	R. norvegicus	Hnrnpa1	heterogeneous nuclear ribonucleoprotein A1	GO:1904576 response to tunicamycin;GO:1904577 cellular response to tunicamycin;GO:1903936 cellular response to sodium arsenite	0.0	0.0	0.0	0.0	0.0	0.0	0.0	0.0	0.0	0.0	0.0	0.0	0.0	0.0	1.0	1.0	0.0	0.0	0.0	0.0
Cxcr4	60628	symbol	R. norvegicus	60628	R. norvegicus	Cxcr4	C-X-C motif chemokine receptor 4	GO:0038159 C-X-C chemokine receptor CXCR4 signaling pathway;GO:0038160 CXCL12-activated CXCR4 signaling pathway;GO:2000448 positive regulation of macrophage migration inhibitory factor signaling pathway	1.0	0.0	0.0	1.0	0.0	0.0	1.0	0.0	1.0	1.0	1.0	0.0	1.0	0.0	0.0	1.0	0.0	0.0	0.0	1.0
Dipk1b	362090	symbol	R. norvegicus	362090	R. norvegicus	Dipk1b	divergent protein kinase domain 1B		0.0	0.0	0.0	0.0	0.0	0.0	0.0	0.0	0.0	0.0	0.0	0.0	0.0	0.0	0.0	0.0	0.0	0.0	0.0	0.0
Parp8	294762	symbol	R. norvegicus	294762	R. norvegicus	Parp8	poly (ADP-ribose) polymerase family, member 8	GO:0070213 protein auto-ADP-ribosylation;GO:0140289 protein mono-ADP-ribosylation;GO:0006471 protein ADP-ribosylation	0.0	0.0	0.0	0.0	0.0	0.0	0.0	0.0	0.0	0.0	0.0	0.0	0.0	0.0	0.0	0.0	0.0	0.0	0.0	0.0
Usp35	308834	symbol	R. norvegicus	308834	R. norvegicus	Usp35	ubiquitin specific peptidase 35	GO:0016579 protein deubiquitination;GO:0070646 protein modification by small protein removal;GO:0018215 protein phosphopantetheinylation	0.0	0.0	0.0	0.0	0.0	0.0	0.0	0.0	0.0	0.0	0.0	0.0	0.0	0.0	0.0	0.0	0.0	0.0	0.0	0.0
Lbh	683626	symbol	R. norvegicus	683626	R. norvegicus	Lbh	LBH regulator of WNT signaling pathway	GO:1904675 regulation of somatic stem cell division;GO:1904677 positive regulation of somatic stem cell division;GO:0002174 mammary stem cell proliferation	0.0	0.0	0.0	0.0	0.0	0.0	0.0	0.0	1.0	0.0	0.0	0.0	0.0	0.0	1.0	1.0	0.0	0.0	0.0	1.0
Pla2g4b	311341	symbol	R. norvegicus	311341	R. norvegicus	Pla2g4b	phospholipase A2 group IVB	GO:0036152 phosphatidylethanolamine acyl-chain remodeling;GO:0036151 phosphatidylcholine acyl-chain remodeling;GO:0046475 glycerophospholipid catabolic process	0.0	0.0	0.0	0.0	0.0	0.0	0.0	0.0	0.0	0.0	0.0	0.0	0.0	0.0	0.0	0.0	0.0	0.0	0.0	0.0
Gprin3	502784	symbol	R. norvegicus	502784	R. norvegicus	Gprin3	GPRIN family member 3	GO:0031175 neuron projection development;GO:0048666 neuron development;GO:0030182 neuron differentiation	0.0	0.0	0.0	0.0	0.0	0.0	0.0	0.0	0.0	0.0	0.0	0.0	0.0	0.0	0.0	0.0	0.0	0.0	0.0	0.0
Abca7	299609	symbol	R. norvegicus	299609	R. norvegicus	Abca7	ATP binding cassette subfamily A member 7	GO:1901076 positive regulation of engulfment of apoptotic cell;GO:1901074 regulation of engulfment of apoptotic cell;GO:1903898 negative regulation of PERK-mediated unfolded protein response	0.0	0.0	0.0	0.0	0.0	0.0	0.0	0.0	1.0	0.0	0.0	0.0	0.0	0.0	0.0	0.0	0.0	0.0	1.0	0.0
Tuba1b	500929	symbol	R. norvegicus	500929	R. norvegicus	Tuba1b	tubulin, alpha 1B	GO:0071353 cellular response to interleukin-4;GO:0070670 response to interleukin-4;GO:0000226 microtubule cytoskeleton organization	0.0	0.0	0.0	0.0	0.0	0.0	0.0	0.0	0.0	0.0	0.0	1.0	0.0	0.0	0.0	0.0	0.0	0.0	0.0	0.0
LOC100362738	100362738	Gene_ID	R. norvegicus	100362738	R. norvegicus	LOC100362738	M2 pyruvate kinase-like	GO:0006096 glycolytic process;GO:0006757 ATP generation from ADP;GO:0046031 ADP metabolic process	0.0	0.0	0.0	0.0	0.0	0.0	0.0	0.0	0.0	0.0	0.0	0.0	0.0	0.0	0.0	0.0	0.0	0.0	0.0	0.0
Bcl2l11	64547	symbol	R. norvegicus	64547	R. norvegicus	Bcl2l11	BCL2 like 11	GO:1902263 apoptotic process involved in embryonic digit morphogenesis;GO:0034263 positive regulation of autophagy in response to ER overload;GO:0001907 killing by symbiont of host cells	0.0	0.0	0.0	0.0	0.0	0.0	0.0	0.0	0.0	0.0	0.0	0.0	0.0	0.0	1.0	1.0	1.0	1.0	0.0	0.0
Plek	364206	symbol	R. norvegicus	364206	R. norvegicus	Plek	pleckstrin	GO:0010924 regulation of inositol-polyphosphate 5-phosphatase activity;GO:0010925 positive regulation of inositol-polyphosphate 5-phosphatase activity;GO:0030845 phospholipase C-inhibiting G protein-coupled receptor signaling pathway	1.0	0.0	0.0	0.0	0.0	0.0	0.0	0.0	0.0	0.0	0.0	0.0	1.0	0.0	0.0	0.0	0.0	0.0	0.0	0.0
Evi2b	100910940	symbol	R. norvegicus	100910940	R. norvegicus	Evi2b	ecotropic viral integration site 2B	GO:0045660 positive regulation of neutrophil differentiation;GO:0045658 regulation of neutrophil differentiation;GO:0030854 positive regulation of granulocyte differentiation	1.0	0.0	0.0	0.0	0.0	0.0	0.0	0.0	0.0	0.0	0.0	0.0	0.0	0.0	0.0	0.0	0.0	0.0	0.0	0.0
Grhl2	299979	symbol	R. norvegicus	299979	R. norvegicus	Grhl2	grainyhead-like transcription factor 2	GO:0060671 epithelial cell differentiation involved in embryonic placenta development;GO:0060672 epithelial cell morphogenesis involved in placental branching;GO:0061713 anterior neural tube closure	0.0	0.0	0.0	0.0	0.0	0.0	0.0	0.0	1.0	0.0	0.0	0.0	0.0	0.0	0.0	0.0	0.0	0.0	0.0	1.0
Ccn1	83476	symbol	R. norvegicus	83476	R. norvegicus	Ccn1	cellular communication network factor 1	GO:0002041 intussusceptive angiogenesis;GO:0060591 chondroblast differentiation;GO:0003278 apoptotic process involved in heart morphogenesis	1.0	0.0	0.0	0.0	0.0	0.0	0.0	0.0	1.0	1.0	1.0	0.0	1.0	0.0	0.0	0.0	0.0	1.0	0.0	0.0
Sall2	305854	symbol	R. norvegicus	305854	R. norvegicus	Sall2	spalt-like transcription factor 2	GO:0021915 neural tube development;GO:0001654 eye development;GO:0150063 visual system development	0.0	0.0	0.0	0.0	0.0	0.0	0.0	0.0	0.0	0.0	0.0	0.0	0.0	0.0	0.0	0.0	0.0	0.0	0.0	0.0
Prr36	501795	symbol	R. norvegicus	501795	R. norvegicus	Prr36	proline rich 36		0.0	0.0	0.0	0.0	0.0	0.0	0.0	0.0	0.0	0.0	0.0	0.0	0.0	0.0	0.0	0.0	0.0	0.0	0.0	0.0
Arhgap4	246249	symbol	R. norvegicus	246249	R. norvegicus	Arhgap4	Rho GTPase activating protein 4	GO:0010764 negative regulation of fibroblast migration;GO:0010762 regulation of fibroblast migration;GO:0030517 negative regulation of axon extension	0.0	0.0	0.0	0.0	0.0	0.0	0.0	0.0	0.0	0.0	0.0	0.0	0.0	0.0	0.0	0.0	0.0	0.0	0.0	0.0
Rnf122	502091	symbol	R. norvegicus	502091	R. norvegicus	Rnf122	ring finger protein 122	GO:0010917 negative regulation of mitochondrial membrane potential;GO:0045837 negative regulation of membrane potential;GO:0051865 protein autoubiquitination	0.0	0.0	0.0	0.0	0.0	0.0	0.0	0.0	0.0	0.0	0.0	0.0	0.0	0.0	0.0	0.0	0.0	1.0	0.0	0.0
Lama5	140433	symbol	R. norvegicus	140433	R. norvegicus	Lama5	laminin subunit alpha 5	GO:0060445 branching involved in salivary gland morphogenesis;GO:0007435 salivary gland morphogenesis;GO:0007431 salivary gland development	1.0	0.0	0.0	0.0	0.0	0.0	0.0	0.0	0.0	0.0	1.0	0.0	0.0	0.0	0.0	0.0	0.0	0.0	0.0	0.0
Rab27a	50645	symbol	R. norvegicus	50645	R. norvegicus	Rab27a	RAB27A, member RAS oncogene family	GO:1903435 positive regulation of constitutive secretory pathway;GO:1903433 regulation of constitutive secretory pathway;GO:0043316 cytotoxic T cell degranulation	1.0	1.0	0.0	0.0	1.0	0.0	0.0	1.0	0.0	0.0	0.0	0.0	1.0	0.0	0.0	0.0	1.0	0.0	1.0	0.0
Pgap4	362518	symbol	R. norvegicus	362518	R. norvegicus	Pgap4	post-GPI attachment to proteins GalNAc transferase 4	GO:0006506 GPI anchor biosynthetic process;GO:0006505 GPI anchor metabolic process;GO:0009247 glycolipid biosynthetic process	0.0	0.0	0.0	0.0	0.0	0.0	0.0	0.0	0.0	0.0	0.0	0.0	0.0	0.0	0.0	0.0	0.0	0.0	0.0	0.0
Tspan13	366602	symbol	R. norvegicus	366602	R. norvegicus	Tspan13	tetraspanin 13	GO:1903169 regulation of calcium ion transmembrane transport;GO:0051924 regulation of calcium ion transport;GO:0010959 regulation of metal ion transport	0.0	0.0	0.0	0.0	0.0	0.0	0.0	0.0	0.0	0.0	0.0	0.0	0.0	0.0	0.0	0.0	0.0	0.0	0.0	0.0
Rubcnl	290403	symbol	R. norvegicus	290403	R. norvegicus	Rubcnl	rubicon like autophagy enhancer	GO:0061910 autophagosome-endosome fusion;GO:0061909 autophagosome-lysosome fusion;GO:0070873 regulation of glycogen metabolic process	0.0	0.0	0.0	0.0	0.0	0.0	0.0	0.0	0.0	0.0	0.0	0.0	0.0	0.0	0.0	0.0	0.0	0.0	0.0	0.0
Praf2	367743	symbol	R. norvegicus	367743	R. norvegicus	Praf2	PRA1 domain family, member 2		0.0	0.0	0.0	0.0	0.0	0.0	0.0	0.0	0.0	0.0	0.0	0.0	0.0	0.0	0.0	0.0	0.0	0.0	0.0	0.0
Fanci	100360594	symbol	R. norvegicus	100360594	R. norvegicus	Fanci	FA complementation group I	GO:0031398 positive regulation of protein ubiquitination;GO:1903322 positive regulation of protein modification by small protein conjugation or removal;GO:0031396 regulation of protein ubiquitination	0.0	0.0	0.0	0.0	0.0	0.0	0.0	0.0	0.0	0.0	0.0	0.0	0.0	0.0	0.0	0.0	0.0	0.0	0.0	0.0
Igsf6	171064	symbol	R. norvegicus	171064	R. norvegicus	Igsf6	immunoglobulin superfamily, member 6		0.0	0.0	0.0	0.0	0.0	0.0	0.0	0.0	0.0	0.0	0.0	0.0	0.0	0.0	0.0	0.0	0.0	0.0	0.0	0.0
Ssbp4	364534	symbol	R. norvegicus	364534	R. norvegicus	Ssbp4	single stranded DNA binding protein 4	GO:0045944 positive regulation of transcription by RNA polymerase II;GO:0045893 positive regulation of transcription, DNA-templated;GO:1903508 positive regulation of nucleic acid-templated transcription	0.0	0.0	0.0	0.0	0.0	0.0	0.0	0.0	0.0	0.0	0.0	0.0	0.0	0.0	0.0	0.0	0.0	0.0	0.0	0.0
Donson	288257	symbol	R. norvegicus	288257	R. norvegicus	Donson	DNA replication fork stabilization factor DONSON	GO:0048478 replication fork protection;GO:2000104 negative regulation of DNA-dependent DNA replication;GO:0007095 mitotic G2 DNA damage checkpoint	0.0	0.0	0.0	0.0	0.0	0.0	0.0	0.0	0.0	0.0	0.0	0.0	0.0	0.0	0.0	0.0	0.0	0.0	0.0	0.0
Nmi	311021	symbol	R. norvegicus	311021	R. norvegicus	Nmi	N-myc (and STAT) interactor	GO:1902524 positive regulation of protein K48-linked ubiquitination;GO:0032687 negative regulation of interferon-alpha production;GO:0061945 regulation of protein K48-linked ubiquitination	1.0	1.0	1.0	1.0	1.0	0.0	1.0	1.0	0.0	0.0	0.0	0.0	0.0	0.0	0.0	0.0	0.0	0.0	0.0	0.0
Emp3	81505	symbol	R. norvegicus	81505	R. norvegicus	Emp3	epithelial membrane protein 3	GO:0032060 bleb assembly;GO:0120031 plasma membrane bounded cell projection assembly;GO:0030031 cell projection assembly	0.0	0.0	0.0	0.0	0.0	0.0	0.0	0.0	0.0	0.0	0.0	0.0	0.0	0.0	0.0	0.0	0.0	0.0	0.0	0.0
Tnfaip3	683206	symbol	R. norvegicus	683206	R. norvegicus	Tnfaip3	TNF alpha induced protein 3	GO:0034147 regulation of toll-like receptor 5 signaling pathway;GO:0034148 negative regulation of toll-like receptor 5 signaling pathway;GO:0070429 negative regulation of nucleotide-binding oligomerization domain containing 1 signaling pathway	1.0	1.0	1.0	0.0	1.0	0.0	1.0	0.0	1.0	0.0	0.0	0.0	0.0	0.0	1.0	0.0	0.0	0.0	0.0	0.0
Myo1f	314654	symbol	R. norvegicus	314654	R. norvegicus	Myo1f	myosin IF	GO:0030050 vesicle transport along actin filament;GO:0043312 neutrophil degranulation;GO:0099515 actin filament-based transport	1.0	1.0	1.0	0.0	1.0	0.0	1.0	1.0	0.0	1.0	0.0	0.0	0.0	0.0	0.0	0.0	0.0	0.0	0.0	0.0
Mal	25263	symbol	R. norvegicus	25263	R. norvegicus	Mal	mal, T-cell differentiation protein	GO:0098737 protein insertion into plasma membrane;GO:0002175 protein localization to paranode region of axon;GO:0099612 protein localization to axon	0.0	0.0	0.0	0.0	0.0	0.0	0.0	0.0	0.0	0.0	0.0	0.0	0.0	0.0	0.0	0.0	0.0	1.0	0.0	0.0
Dpysl3	25418	symbol	R. norvegicus	25418	R. norvegicus	Dpysl3	dihydropyrimidinase-like 3	GO:0006208 pyrimidine nucleobase catabolic process;GO:0046113 nucleobase catabolic process;GO:0051764 actin crosslink formation	0.0	0.0	0.0	0.0	0.0	0.0	0.0	0.0	0.0	0.0	0.0	0.0	1.0	0.0	0.0	0.0	0.0	0.0	0.0	0.0
Trim47	690374	symbol	R. norvegicus	690374	R. norvegicus	Trim47	tripartite motif-containing 47	GO:0016567 protein ubiquitination;GO:0032446 protein modification by small protein conjugation;GO:0070647 protein modification by small protein conjugation or removal	0.0	0.0	0.0	0.0	0.0	0.0	0.0	0.0	0.0	0.0	0.0	0.0	0.0	0.0	0.0	0.0	0.0	0.0	0.0	0.0
Lyz2	25211	symbol	R. norvegicus	25211	R. norvegicus	Lyz2	lysozyme 2	GO:0019835 cytolysis;GO:0001895 retina homeostasis;GO:0031640 killing of cells of other organism	0.0	0.0	0.0	0.0	0.0	0.0	0.0	0.0	0.0	0.0	0.0	0.0	0.0	0.0	0.0	0.0	1.0	0.0	0.0	0.0
Abcc5	116721	symbol	R. norvegicus	116721	R. norvegicus	Abcc5	ATP binding cassette subfamily C member 5	GO:0034775 glutathione transmembrane transport;GO:0035443 tripeptide transmembrane transport;GO:0034635 glutathione transport	0.0	0.0	0.0	0.0	0.0	0.0	0.0	0.0	0.0	0.0	0.0	0.0	0.0	0.0	1.0	0.0	0.0	0.0	0.0	0.0
Atg16l2	308865	symbol	R. norvegicus	308865	R. norvegicus	Atg16l2	autophagy related 16-like 2	GO:0039689 negative stranded viral RNA replication;GO:0039694 viral RNA genome replication;GO:0000045 autophagosome assembly	0.0	0.0	0.0	0.0	0.0	0.0	0.0	0.0	0.0	0.0	0.0	0.0	0.0	0.0	0.0	0.0	0.0	0.0	0.0	0.0
Gsn	296654	symbol	R. norvegicus	296654	R. norvegicus	Gsn	gelsolin	GO:0044858 plasma membrane raft polarization;GO:1903906 regulation of plasma membrane raft polarization;GO:0044855 plasma membrane raft distribution	1.0	0.0	0.0	0.0	1.0	0.0	0.0	0.0	0.0	0.0	0.0	0.0	1.0	0.0	0.0	1.0	0.0	1.0	1.0	0.0
Serpinb6b	364705	symbol	R. norvegicus	364705	R. norvegicus	Serpinb6b	serine (or cysteine) peptidase inhibitor, clade B, member 6b	GO:0010951 negative regulation of endopeptidase activity;GO:0010466 negative regulation of peptidase activity;GO:0045861 negative regulation of proteolysis	0.0	0.0	0.0	0.0	0.0	0.0	0.0	0.0	0.0	0.0	0.0	0.0	0.0	0.0	0.0	0.0	0.0	0.0	0.0	0.0
Tspyl2	302612	symbol	R. norvegicus	302612	R. norvegicus	Tspyl2	TSPY-like 2	GO:0008156 negative regulation of DNA replication;GO:0006334 nucleosome assembly;GO:0006275 regulation of DNA replication	0.0	0.0	0.0	0.0	0.0	0.0	0.0	0.0	1.0	0.0	0.0	0.0	0.0	0.0	0.0	0.0	0.0	0.0	0.0	0.0
Lsp1	361680	symbol	R. norvegicus	361680	R. norvegicus	Lsp1	lymphocyte-specific protein 1	GO:0098760 response to interleukin-7;GO:0098761 cellular response to interleukin-7;GO:0006935 chemotaxis	0.0	0.0	0.0	0.0	0.0	0.0	0.0	0.0	0.0	0.0	1.0	0.0	0.0	0.0	0.0	0.0	0.0	0.0	0.0	0.0
Hid1	287822	symbol	R. norvegicus	287822	R. norvegicus	Hid1	HID1 domain containing		0.0	0.0	0.0	0.0	0.0	0.0	0.0	0.0	0.0	0.0	0.0	0.0	0.0	0.0	0.0	0.0	0.0	0.0	0.0	0.0
Fam83b	315829	symbol	R. norvegicus	315829	R. norvegicus	Fam83b	family with sequence similarity 83, member B	GO:0007173 epidermal growth factor receptor signaling pathway;GO:0038127 ERBB signaling pathway;GO:0007169 transmembrane receptor protein tyrosine kinase signaling pathway	0.0	0.0	0.0	0.0	0.0	0.0	0.0	0.0	0.0	0.0	0.0	0.0	0.0	0.0	0.0	0.0	0.0	0.0	0.0	0.0
Atp8b4	311396	symbol	R. norvegicus	311396	R. norvegicus	Atp8b4	ATPase phospholipid transporting 8B4 (putative)		0.0	0.0	0.0	0.0	0.0	0.0	0.0	0.0	0.0	0.0	0.0	0.0	0.0	0.0	0.0	0.0	0.0	0.0	0.0	0.0
Calr3	364529	symbol	R. norvegicus	364529	R. norvegicus	Calr3	calreticulin 3	GO:0030968 endoplasmic reticulum unfolded protein response;GO:0034620 cellular response to unfolded protein;GO:0006986 response to unfolded protein	0.0	0.0	0.0	0.0	0.0	0.0	0.0	0.0	0.0	0.0	0.0	0.0	0.0	0.0	0.0	0.0	0.0	0.0	0.0	0.0
Stat3	25125	symbol	R. norvegicus	25125	R. norvegicus	Stat3	signal transducer and activator of transcription 3	GO:1902724 positive regulation of skeletal muscle satellite cell proliferation;GO:1902728 positive regulation of growth factor dependent skeletal muscle satellite cell proliferation;GO:1904685 positive regulation of metalloendopeptidase activity	1.0	1.0	1.0	1.0	0.0	0.0	0.0	1.0	0.0	1.0	0.0	0.0	0.0	0.0	0.0	1.0	0.0	0.0	0.0	0.0
Fam171a2	100361389	symbol	R. norvegicus	100361389	R. norvegicus	Fam171a2	family with sequence similarity 171, member A2		0.0	0.0	0.0	0.0	0.0	0.0	0.0	0.0	0.0	0.0	0.0	0.0	0.0	0.0	0.0	0.0	0.0	0.0	0.0	0.0
B3galnt1	310508	symbol	R. norvegicus	310508	R. norvegicus	B3galnt1	beta-1,3-N-acetylgalactosaminyltransferase 1 (globoside blood group)	GO:0030309 poly-N-acetyllactosamine metabolic process;GO:0030311 poly-N-acetyllactosamine biosynthetic process;GO:0009312 oligosaccharide biosynthetic process	0.0	0.0	0.0	0.0	0.0	0.0	0.0	0.0	0.0	0.0	0.0	0.0	0.0	0.0	0.0	0.0	0.0	0.0	0.0	0.0
Cytip	311047	symbol	R. norvegicus	311047	R. norvegicus	Cytip	cytohesin 1 interacting protein	GO:0030155 regulation of cell adhesion;GO:0007155 cell adhesion;GO:0022610 biological adhesion	1.0	0.0	0.0	0.0	0.0	0.0	0.0	0.0	0.0	0.0	0.0	0.0	0.0	0.0	0.0	0.0	0.0	0.0	0.0	0.0
Mal2	362911	symbol	R. norvegicus	362911	R. norvegicus	Mal2	mal, T-cell differentiation protein 2	GO:0045056 transcytosis;GO:0042552 myelination;GO:0007272 ensheathment of neurons	0.0	0.0	0.0	0.0	0.0	0.0	0.0	0.0	0.0	0.0	0.0	0.0	0.0	0.0	0.0	0.0	0.0	0.0	0.0	0.0
Rab38	252916	symbol	R. norvegicus	252916	R. norvegicus	Rab38	RAB38, member RAS oncogene family	GO:0150173 positive regulation of phosphatidylcholine metabolic process;GO:2001247 positive regulation of phosphatidylcholine biosynthetic process;GO:2001245 regulation of phosphatidylcholine biosynthetic process	0.0	0.0	0.0	0.0	0.0	0.0	0.0	0.0	0.0	0.0	0.0	0.0	0.0	0.0	0.0	0.0	0.0	0.0	0.0	0.0
Xbp1	289754	symbol	R. norvegicus	289754	R. norvegicus	Xbp1	X-box binding protein 1	GO:0060096 serotonin secretion, neurotransmission;GO:0060691 epithelial cell maturation involved in salivary gland development;GO:0060690 epithelial cell differentiation involved in salivary gland development	1.0	1.0	0.0	0.0	0.0	0.0	0.0	1.0	1.0	1.0	0.0	0.0	1.0	0.0	1.0	1.0	0.0	1.0	0.0	1.0
Il12rb2	171334	symbol	R. norvegicus	171334	R. norvegicus	Il12rb2	interleukin 12 receptor subunit beta 2	GO:0045622 regulation of T-helper cell differentiation;GO:0043370 regulation of CD4-positive, alpha-beta T cell differentiation;GO:0042093 T-helper cell differentiation	1.0	1.0	0.0	1.0	0.0	0.0	0.0	1.0	0.0	0.0	0.0	0.0	0.0	0.0	1.0	0.0	0.0	0.0	0.0	0.0
Irf8	292060	symbol	R. norvegicus	292060	R. norvegicus	Irf8	interferon regulatory factor 8	GO:0002273 plasmacytoid dendritic cell differentiation;GO:0002270 plasmacytoid dendritic cell activation;GO:0042832 defense response to protozoan	1.0	1.0	0.0	0.0	1.0	0.0	0.0	0.0	0.0	0.0	0.0	0.0	0.0	0.0	1.0	0.0	0.0	0.0	1.0	0.0
Pik3c2b	289021	symbol	R. norvegicus	289021	R. norvegicus	Pik3c2b	phosphatidylinositol-4-phosphate 3-kinase, catalytic subunit type 2 beta	GO:0036092 phosphatidylinositol-3-phosphate biosynthetic process;GO:0046854 phosphatidylinositol phosphorylation;GO:0046834 lipid phosphorylation	0.0	0.0	0.0	0.0	0.0	0.0	0.0	0.0	0.0	0.0	0.0	0.0	0.0	0.0	0.0	1.0	0.0	0.0	0.0	0.0
Nectin2	308417	symbol	R. norvegicus	308417	R. norvegicus	Nectin2	nectin cell adhesion molecule 2	GO:0046814 coreceptor-mediated virion attachment to host cell;GO:0060370 susceptibility to T cell mediated cytotoxicity;GO:0042271 susceptibility to natural killer cell mediated cytotoxicity	1.0	1.0	1.0	0.0	1.0	1.0	1.0	0.0	0.0	0.0	0.0	1.0	0.0	0.0	0.0	0.0	1.0	0.0	0.0	0.0
Ctsz	252929	symbol	R. norvegicus	252929	R. norvegicus	Ctsz	cathepsin Z	GO:0010757 negative regulation of plasminogen activation;GO:0010755 regulation of plasminogen activation;GO:0031639 plasminogen activation	0.0	0.0	0.0	0.0	0.0	0.0	0.0	0.0	0.0	0.0	0.0	0.0	0.0	0.0	0.0	0.0	0.0	1.0	0.0	0.0
Runx2	367218	symbol	R. norvegicus	367218	R. norvegicus	Runx2	RUNX family transcription factor 2	GO:0002051 osteoblast fate commitment;GO:0042487 regulation of odontogenesis of dentin-containing tooth;GO:0002076 osteoblast development	1.0	0.0	0.0	0.0	0.0	0.0	0.0	0.0	0.0	0.0	0.0	0.0	0.0	0.0	0.0	0.0	0.0	0.0	0.0	0.0
Samhd1	311580	symbol	R. norvegicus	311580	R. norvegicus	Samhd1	SAM and HD domain containing deoxynucleoside triphosphate triphosphohydrolase 1	GO:0046061 dATP catabolic process;GO:0110025 DNA strand resection involved in replication fork processing;GO:0006203 dGTP catabolic process	1.0	1.0	1.0	1.0	1.0	0.0	1.0	0.0	0.0	0.0	0.0	0.0	0.0	0.0	0.0	0.0	0.0	0.0	0.0	0.0
Kazn	313672	symbol	R. norvegicus	313672	R. norvegicus	Kazn	kazrin, periplakin interacting protein	GO:0031424 keratinization;GO:0030216 keratinocyte differentiation;GO:0009913 epidermal cell differentiation	0.0	0.0	0.0	0.0	0.0	0.0	0.0	0.0	0.0	0.0	0.0	0.0	0.0	0.0	0.0	0.0	0.0	0.0	0.0	1.0
Tbx3	353305	symbol	R. norvegicus	353305	R. norvegicus	Tbx3	T-box transcription factor 3	GO:0003167 atrioventricular bundle cell differentiation;GO:0060932 His-Purkinje system cell differentiation;GO:0010159 specification of animal organ position	0.0	0.0	0.0	0.0	0.0	0.0	0.0	0.0	0.0	0.0	0.0	0.0	0.0	0.0	0.0	0.0	0.0	0.0	0.0	1.0
Inava	289399	symbol	R. norvegicus	289399	R. norvegicus	Inava	innate immunity activator	GO:0060729 intestinal epithelial structure maintenance;GO:0034334 adherens junction maintenance;GO:0032494 response to peptidoglycan	0.0	1.0	0.0	0.0	1.0	0.0	0.0	0.0	1.0	0.0	0.0	0.0	0.0	0.0	1.0	0.0	0.0	0.0	0.0	0.0
Large2	311202	symbol	R. norvegicus	311202	R. norvegicus	Large2	LARGE xylosyl- and glucuronyltransferase 2	GO:0035269 protein O-linked mannosylation;GO:0035268 protein mannosylation;GO:0097502 mannosylation	0.0	0.0	0.0	0.0	0.0	0.0	0.0	0.0	0.0	0.0	0.0	0.0	0.0	0.0	0.0	0.0	0.0	0.0	0.0	0.0
Tmem176b	171411	symbol	R. norvegicus	171411	R. norvegicus	Tmem176b	transmembrane protein 176B	GO:2001199 negative regulation of dendritic cell differentiation;GO:2001198 regulation of dendritic cell differentiation;GO:0097028 dendritic cell differentiation	1.0	0.0	0.0	0.0	0.0	0.0	0.0	0.0	0.0	0.0	0.0	0.0	0.0	0.0	0.0	0.0	0.0	0.0	0.0	0.0
Paqr4	302967	symbol	R. norvegicus	302967	R. norvegicus	Paqr4	progestin and adipoQ receptor family member 4		0.0	0.0	0.0	0.0	0.0	0.0	0.0	0.0	0.0	0.0	0.0	0.0	0.0	0.0	0.0	0.0	0.0	0.0	0.0	0.0
Ptp4a1	29463	symbol	R. norvegicus	29463	R. norvegicus	Ptp4a1	protein tyrosine phosphatase 4A1	GO:0035335 peptidyl-tyrosine dephosphorylation;GO:0006470 protein dephosphorylation;GO:0016311 dephosphorylation	0.0	0.0	0.0	0.0	0.0	0.0	0.0	0.0	0.0	1.0	0.0	0.0	0.0	0.0	0.0	0.0	0.0	0.0	0.0	0.0
Was	317371	symbol	R. norvegicus	317371	R. norvegicus	Was	WASP actin nucleation promoting factor	GO:0002625 regulation of T cell antigen processing and presentation;GO:0002457 T cell antigen processing and presentation;GO:2000601 positive regulation of Arp2/3 complex-mediated actin nucleation	1.0	1.0	0.0	1.0	1.0	0.0	0.0	0.0	0.0	0.0	0.0	0.0	0.0	0.0	0.0	0.0	0.0	0.0	0.0	0.0
Pmm1	300089	symbol	R. norvegicus	300089	R. norvegicus	Pmm1	phosphomannomutase 1	GO:0009298 GDP-mannose biosynthetic process;GO:0019673 GDP-mannose metabolic process;GO:0006013 mannose metabolic process	0.0	0.0	0.0	0.0	0.0	0.0	0.0	0.0	0.0	0.0	0.0	0.0	0.0	0.0	0.0	0.0	0.0	0.0	0.0	0.0
Nptxr	81005	symbol	R. norvegicus	81005	R. norvegicus	Nptxr	neuronal pentraxin receptor	GO:0099150 regulation of postsynaptic specialization assembly;GO:0098962 regulation of postsynaptic neurotransmitter receptor activity;GO:0098698 postsynaptic specialization assembly	0.0	0.0	0.0	0.0	0.0	0.0	0.0	0.0	0.0	0.0	0.0	0.0	0.0	0.0	0.0	0.0	0.0	0.0	0.0	0.0
Hoxb5	497987	symbol	R. norvegicus	497987	R. norvegicus	Hoxb5	homeo box B5	GO:0048704 embryonic skeletal system morphogenesis;GO:0045446 endothelial cell differentiation;GO:0048706 embryonic skeletal system development	0.0	0.0	0.0	0.0	0.0	0.0	0.0	0.0	0.0	0.0	0.0	0.0	0.0	0.0	0.0	0.0	0.0	0.0	0.0	1.0
Nr4a2	54278	symbol	R. norvegicus	54278	R. norvegicus	Nr4a2	nuclear receptor subfamily 4, group A, member 2	GO:0021538 epithalamus development;GO:0021986 habenula development;GO:0051866 general adaptation syndrome	0.0	0.0	0.0	0.0	0.0	0.0	0.0	0.0	0.0	0.0	0.0	0.0	0.0	0.0	0.0	1.0	0.0	0.0	0.0	0.0
Axl	308444	symbol	R. norvegicus	308444	R. norvegicus	Axl	Axl receptor tyrosine kinase	GO:2000669 negative regulation of dendritic cell apoptotic process;GO:0097350 neutrophil clearance;GO:0048549 positive regulation of pinocytosis	1.0	1.0	1.0	1.0	0.0	0.0	0.0	0.0	1.0	0.0	0.0	0.0	1.0	0.0	1.0	1.0	0.0	0.0	1.0	0.0
Arhgap9	362893	symbol	R. norvegicus	362893	R. norvegicus	Arhgap9	Rho GTPase activating protein 9	GO:0043547 positive regulation of GTPase activity;GO:0043087 regulation of GTPase activity;GO:0051345 positive regulation of hydrolase activity	0.0	0.0	0.0	0.0	0.0	0.0	0.0	0.0	0.0	0.0	0.0	0.0	0.0	0.0	0.0	0.0	0.0	0.0	0.0	0.0
Tshr	25360	symbol	R. norvegicus	25360	R. norvegicus	Tshr	thyroid stimulating hormone receptor	GO:0038194 thyroid-stimulating hormone signaling pathway;GO:1905229 cellular response to thyrotropin-releasing hormone;GO:1905225 response to thyrotropin-releasing hormone	1.0	0.0	0.0	1.0	0.0	0.0	0.0	0.0	0.0	0.0	0.0	0.0	0.0	0.0	0.0	0.0	0.0	0.0	0.0	0.0
Stab1	100363145	symbol	R. norvegicus	100363145	R. norvegicus	Stab1	stabilin 1	GO:0016525 negative regulation of angiogenesis;GO:2000181 negative regulation of blood vessel morphogenesis;GO:1901343 negative regulation of vasculature development	0.0	0.0	0.0	0.0	0.0	0.0	0.0	0.0	0.0	0.0	0.0	0.0	0.0	0.0	0.0	0.0	0.0	0.0	0.0	0.0
Otulinl	310190	symbol	R. norvegicus	310190	R. norvegicus	Otulinl	OTU deubiquitinase with linear linkage specificity like	GO:0016579 protein deubiquitination;GO:0070646 protein modification by small protein removal;GO:0070647 protein modification by small protein conjugation or removal	0.0	0.0	0.0	0.0	0.0	0.0	0.0	0.0	0.0	0.0	0.0	0.0	0.0	0.0	0.0	0.0	0.0	0.0	0.0	0.0
Hfe	29199	symbol	R. norvegicus	29199	R. norvegicus	Hfe	homeostatic iron regulator	GO:0002626 negative regulation of T cell antigen processing and presentation;GO:0010106 cellular response to iron ion starvation;GO:1904282 regulation of antigen processing and presentation of endogenous peptide antigen via MHC class I	1.0	1.0	1.0	0.0	0.0	0.0	0.0	1.0	0.0	0.0	0.0	0.0	0.0	0.0	0.0	1.0	0.0	0.0	1.0	0.0
Tspan2	64521	symbol	R. norvegicus	64521	R. norvegicus	Tspan2	tetraspanin 2	GO:0014005 microglia development;GO:0014004 microglia differentiation;GO:0014002 astrocyte development	1.0	0.0	1.0	0.0	0.0	0.0	0.0	0.0	0.0	0.0	0.0	0.0	0.0	0.0	0.0	0.0	0.0	0.0	0.0	0.0
Vav1	25156	symbol	R. norvegicus	25156	R. norvegicus	Vav1	vav guanine nucleotide exchange factor 1	GO:0045954 positive regulation of natural killer cell mediated cytotoxicity;GO:0002717 positive regulation of natural killer cell mediated immunity;GO:0042269 regulation of natural killer cell mediated cytotoxicity	1.0	1.0	1.0	1.0	1.0	1.0	1.0	0.0	0.0	0.0	1.0	0.0	0.0	0.0	0.0	0.0	1.0	0.0	1.0	0.0
Shroom3	305230	symbol	R. norvegicus	305230	R. norvegicus	Shroom3	shroom family member 3	GO:0002066 columnar/cuboidal epithelial cell development;GO:0002065 columnar/cuboidal epithelial cell differentiation;GO:0001843 neural tube closure	0.0	0.0	0.0	0.0	0.0	0.0	0.0	0.0	0.0	0.0	0.0	0.0	0.0	0.0	0.0	0.0	0.0	0.0	0.0	1.0
Myl12a	501203	symbol	R. norvegicus	501203	R. norvegicus	Myl12a	myosin light chain 12A	GO:0070527 platelet aggregation;GO:0034109 homotypic cell-cell adhesion;GO:0030168 platelet activation	0.0	0.0	0.0	0.0	0.0	0.0	0.0	0.0	0.0	0.0	0.0	0.0	1.0	0.0	0.0	0.0	0.0	0.0	0.0	0.0
Uhrf1bp1	309637	symbol	R. norvegicus	309637	R. norvegicus	Uhrf1bp1	UHRF1 binding protein 1		0.0	0.0	0.0	0.0	0.0	0.0	0.0	0.0	0.0	0.0	0.0	0.0	0.0	0.0	0.0	0.0	0.0	0.0	0.0	0.0
Lratd1	313969	symbol	R. norvegicus	313969	R. norvegicus	Lratd1	LRAT domain containing 1	GO:0000902 cell morphogenesis;GO:0048870 cell motility;GO:0051674 localization of cell	0.0	0.0	0.0	0.0	0.0	0.0	0.0	0.0	0.0	0.0	0.0	0.0	0.0	0.0	0.0	0.0	0.0	0.0	0.0	0.0
Pdlim7	286908	symbol	R. norvegicus	286908	R. norvegicus	Pdlim7	PDZ and LIM domain 7	GO:0045669 positive regulation of osteoblast differentiation;GO:0045667 regulation of osteoblast differentiation;GO:0001649 osteoblast differentiation	0.0	0.0	0.0	0.0	0.0	0.0	0.0	0.0	0.0	0.0	0.0	0.0	0.0	0.0	0.0	0.0	0.0	0.0	0.0	0.0
Ctss	50654	symbol	R. norvegicus	50654	R. norvegicus	Ctss	cathepsin S	GO:0034769 basement membrane disassembly;GO:0019886 antigen processing and presentation of exogenous peptide antigen via MHC class II;GO:0002495 antigen processing and presentation of peptide antigen via MHC class II	0.0	1.0	1.0	0.0	0.0	0.0	1.0	0.0	0.0	0.0	0.0	1.0	0.0	0.0	0.0	0.0	0.0	0.0	0.0	0.0
Tmem30b	314224	symbol	R. norvegicus	314224	R. norvegicus	Tmem30b	transmembrane protein 30B	GO:0140331 aminophospholipid translocation;GO:0015917 aminophospholipid transport;GO:0070863 positive regulation of protein exit from endoplasmic reticulum	0.0	0.0	0.0	0.0	0.0	0.0	0.0	0.0	0.0	0.0	0.0	0.0	0.0	0.0	0.0	0.0	0.0	0.0	0.0	0.0
Cd24	25145	symbol	R. norvegicus	25145	R. norvegicus	Cd24	CD24 molecule	GO:0032595 B cell receptor transport within lipid bilayer;GO:0032597 B cell receptor transport into membrane raft;GO:0032599 protein transport out of membrane raft	1.0	1.0	1.0	1.0	0.0	0.0	1.0	1.0	1.0	0.0	1.0	0.0	1.0	1.0	1.0	0.0	1.0	1.0	0.0	1.0
Ptprr	94202	symbol	R. norvegicus	94202	R. norvegicus	Ptprr	protein tyrosine phosphatase, receptor type, R	GO:0038128 ERBB2 signaling pathway;GO:1903385 regulation of homophilic cell adhesion;GO:0010633 negative regulation of epithelial cell migration	1.0	0.0	0.0	0.0	0.0	0.0	0.0	0.0	1.0	0.0	0.0	0.0	0.0	0.0	0.0	0.0	0.0	0.0	0.0	0.0
Zfp275	293849	symbol	R. norvegicus	293849	R. norvegicus	Zfp275	zinc finger protein 275	GO:0006357 regulation of transcription by RNA polymerase II;GO:0006366 transcription by RNA polymerase II;GO:0006355 regulation of transcription, DNA-templated	0.0	0.0	0.0	0.0	0.0	0.0	0.0	0.0	0.0	0.0	0.0	0.0	0.0	0.0	0.0	0.0	0.0	0.0	0.0	0.0
Maff	366960	symbol	R. norvegicus	366960	R. norvegicus	Maff	MAF bZIP transcription factor F	GO:0045604 regulation of epidermal cell differentiation;GO:0045682 regulation of epidermis development;GO:0035914 skeletal muscle cell differentiation	0.0	0.0	0.0	0.0	0.0	0.0	0.0	0.0	0.0	0.0	0.0	0.0	0.0	0.0	0.0	0.0	0.0	0.0	0.0	1.0
C1qtnf1	303701	symbol	R. norvegicus	303701	R. norvegicus	C1qtnf1	C1q and TNF related 1	GO:2000857 positive regulation of mineralocorticoid secretion;GO:2000860 positive regulation of aldosterone secretion;GO:0035931 mineralocorticoid secretion	1.0	0.0	1.0	0.0	0.0	0.0	0.0	0.0	1.0	0.0	0.0	0.0	1.0	0.0	0.0	0.0	0.0	0.0	0.0	0.0
Tle2	299636	symbol	R. norvegicus	299636	R. norvegicus	Tle2	TLE family member 2, transcriptional corepressor	GO:0090090 negative regulation of canonical Wnt signaling pathway;GO:0030178 negative regulation of Wnt signaling pathway;GO:0060828 regulation of canonical Wnt signaling pathway	0.0	0.0	0.0	0.0	0.0	0.0	0.0	0.0	0.0	0.0	0.0	0.0	0.0	0.0	0.0	0.0	0.0	0.0	0.0	0.0
Nr0b2	117274	symbol	R. norvegicus	117274	R. norvegicus	Nr0b2	nuclear receptor subfamily 0, group B, member 2	GO:0015721 bile acid and bile salt transport;GO:0032922 circadian regulation of gene expression;GO:0032024 positive regulation of insulin secretion	0.0	0.0	0.0	0.0	0.0	0.0	0.0	0.0	0.0	0.0	0.0	0.0	0.0	0.0	0.0	0.0	0.0	0.0	0.0	0.0
Itgae	83577	symbol	R. norvegicus	83577	R. norvegicus	Itgae	integrin subunit alpha E	GO:0007229 integrin-mediated signaling pathway;GO:0007155 cell adhesion;GO:0022610 biological adhesion	0.0	0.0	0.0	0.0	0.0	0.0	0.0	0.0	0.0	0.0	0.0	0.0	0.0	0.0	0.0	0.0	0.0	0.0	0.0	0.0
Pde4b	24626	symbol	R. norvegicus	24626	R. norvegicus	Pde4b	phosphodiesterase 4B	GO:1901898 negative regulation of relaxation of cardiac muscle;GO:0140199 negative regulation of adenylate cyclase-activating adrenergic receptor signaling pathway involved in heart process;GO:0140192 regulation of adenylate cyclase-activating adrenergic receptor signaling pathway involved in heart process	0.0	1.0	0.0	1.0	0.0	1.0	0.0	0.0	0.0	0.0	1.0	0.0	0.0	0.0	1.0	1.0	0.0	0.0	0.0	0.0
Scarb1	25073	symbol	R. norvegicus	25073	R. norvegicus	Scarb1	scavenger receptor class B, member 1	GO:0015920 lipopolysaccharide transport;GO:0010899 regulation of phosphatidylcholine catabolic process;GO:0032497 detection of lipopolysaccharide	0.0	0.0	0.0	0.0	0.0	0.0	0.0	0.0	0.0	0.0	0.0	0.0	0.0	0.0	1.0	0.0	0.0	0.0	1.0	0.0
Nrg1	112400	symbol	R. norvegicus	112400	R. norvegicus	Nrg1	neuregulin 1	GO:2000853 negative regulation of corticosterone secretion;GO:0010625 positive regulation of Schwann cell proliferation;GO:0021840 directional guidance of interneurons involved in migration from the subpallium to the cortex	1.0	0.0	0.0	0.0	0.0	0.0	1.0	0.0	1.0	0.0	1.0	0.0	1.0	0.0	0.0	0.0	0.0	0.0	1.0	1.0
Rcan1	266766	symbol	R. norvegicus	266766	R. norvegicus	Rcan1	regulator of calcineurin 1	GO:0070885 negative regulation of calcineurin-NFAT signaling cascade;GO:0106057 negative regulation of calcineurin-mediated signaling;GO:0007614 short-term memory	0.0	0.0	0.0	0.0	0.0	0.0	0.0	0.0	0.0	0.0	0.0	0.0	0.0	0.0	0.0	0.0	0.0	0.0	0.0	0.0
Pik3cd	366508	symbol	R. norvegicus	366508	R. norvegicus	Pik3cd	phosphatidylinositol-4,5-bisphosphate 3-kinase, catalytic subunit delta	GO:0033031 positive regulation of neutrophil apoptotic process;GO:0038089 positive regulation of cell migration by vascular endothelial growth factor signaling pathway;GO:1905276 regulation of epithelial tube formation	1.0	0.0	0.0	1.0	0.0	0.0	0.0	0.0	0.0	1.0	0.0	1.0	0.0	0.0	0.0	0.0	0.0	1.0	0.0	0.0
Cd9	24936	symbol	R. norvegicus	24936	R. norvegicus	Cd9	CD9 molecule	GO:0014905 myoblast fusion involved in skeletal muscle regeneration;GO:0030913 paranodal junction assembly;GO:0014908 myotube differentiation involved in skeletal muscle regeneration	1.0	0.0	1.0	0.0	0.0	0.0	0.0	0.0	0.0	0.0	1.0	0.0	1.0	1.0	0.0	0.0	0.0	0.0	0.0	0.0
Col7a1	301012	symbol	R. norvegicus	301012	R. norvegicus	Col7a1	collagen type VII alpha 1 chain	GO:0035987 endodermal cell differentiation;GO:0001706 endoderm formation;GO:0007492 endoderm development	0.0	0.0	0.0	0.0	0.0	0.0	0.0	0.0	0.0	0.0	0.0	0.0	0.0	0.0	0.0	0.0	0.0	0.0	0.0	0.0
Trpv2	29465	symbol	R. norvegicus	29465	R. norvegicus	Trpv2	transient receptor potential cation channel, subfamily V, member 2	GO:0098703 calcium ion import across plasma membrane;GO:1902656 calcium ion import into cytosol;GO:0090280 positive regulation of calcium ion import	1.0	0.0	0.0	0.0	0.0	0.0	0.0	0.0	0.0	0.0	0.0	0.0	0.0	0.0	0.0	0.0	0.0	0.0	0.0	0.0
Raph1	363239	symbol	R. norvegicus	363239	R. norvegicus	Raph1	Ras association (RalGDS/AF-6) and pleckstrin homology domains 1	GO:0048675 axon extension;GO:1990138 neuron projection extension;GO:0048588 developmental cell growth	0.0	0.0	0.0	0.0	0.0	0.0	0.0	0.0	0.0	0.0	0.0	0.0	0.0	0.0	0.0	0.0	0.0	0.0	0.0	0.0
Nyap1	304376	symbol	R. norvegicus	304376	R. norvegicus	Nyap1	neuronal tyrosine-phosphorylated phosphoinositide-3-kinase adaptor 1	GO:0014065 phosphatidylinositol 3-kinase signaling;GO:0048015 phosphatidylinositol-mediated signaling;GO:0048017 inositol lipid-mediated signaling	0.0	0.0	0.0	0.0	0.0	0.0	0.0	0.0	0.0	0.0	0.0	0.0	0.0	0.0	0.0	0.0	0.0	0.0	0.0	0.0
Zfp382	246264	symbol	R. norvegicus	246264	R. norvegicus	Zfp382	zinc finger protein 382	GO:0001558 regulation of cell growth;GO:0016049 cell growth;GO:0040008 regulation of growth	0.0	0.0	0.0	0.0	0.0	0.0	0.0	0.0	0.0	0.0	0.0	0.0	0.0	0.0	0.0	0.0	0.0	0.0	0.0	0.0
Tspo	24230	symbol	R. norvegicus	24230	R. norvegicus	Tspo	translocator protein	GO:0010266 response to vitamin B1;GO:0072656 maintenance of protein location in mitochondrion;GO:1903147 negative regulation of autophagy of mitochondrion	1.0	1.0	0.0	0.0	0.0	0.0	0.0	0.0	0.0	0.0	0.0	0.0	1.0	0.0	1.0	1.0	0.0	1.0	0.0	0.0
Cmtm7	501065	symbol	R. norvegicus	501065	R. norvegicus	Cmtm7	CKLF-like MARVEL transmembrane domain containing 7	GO:0002337 B-1a B cell differentiation;GO:0001923 B-1 B cell differentiation;GO:0002335 mature B cell differentiation	1.0	0.0	0.0	0.0	0.0	0.0	0.0	0.0	0.0	0.0	0.0	0.0	0.0	0.0	0.0	0.0	0.0	0.0	0.0	0.0
Mab21l3	295326	symbol	R. norvegicus	295326	R. norvegicus	Mab21l3	mab-21 like 3		0.0	0.0	0.0	0.0	0.0	0.0	0.0	0.0	0.0	0.0	0.0	0.0	0.0	0.0	0.0	0.0	0.0	0.0	0.0	0.0
Hoxb8	24457	symbol	R. norvegicus	24457	R. norvegicus	Hoxb8	homeo box B8	GO:0007625 grooming behavior;GO:0021516 dorsal spinal cord development;GO:0045638 negative regulation of myeloid cell differentiation	1.0	0.0	0.0	0.0	0.0	0.0	0.0	0.0	0.0	0.0	0.0	0.0	0.0	0.0	0.0	0.0	0.0	0.0	0.0	0.0
Cd68	287435	symbol	R. norvegicus	287435	R. norvegicus	Cd68	Cd68 molecule	GO:0002605 negative regulation of dendritic cell antigen processing and presentation;GO:0002578 negative regulation of antigen processing and presentation;GO:0140052 cellular response to oxidised low-density lipoprotein particle stimulus	1.0	0.0	1.0	0.0	0.0	0.0	0.0	0.0	0.0	0.0	0.0	0.0	0.0	0.0	1.0	1.0	0.0	0.0	0.0	0.0
Smpd5	100359829	symbol	R. norvegicus	100359829	R. norvegicus	Smpd5	sphingomyelin phosphodiesterase 5	GO:0006685 sphingomyelin catabolic process;GO:0006684 sphingomyelin metabolic process;GO:0030149 sphingolipid catabolic process	0.0	0.0	0.0	0.0	0.0	0.0	0.0	0.0	0.0	0.0	0.0	0.0	0.0	0.0	0.0	0.0	0.0	0.0	0.0	0.0
Cd37	29185	symbol	R. norvegicus	29185	R. norvegicus	Cd37	CD37 molecule	GO:0030886 negative regulation of myeloid dendritic cell activation;GO:0030885 regulation of myeloid dendritic cell activation;GO:0042832 defense response to protozoan	1.0	1.0	1.0	0.0	0.0	0.0	1.0	0.0	0.0	0.0	0.0	0.0	0.0	1.0	0.0	0.0	0.0	0.0	0.0	0.0
Tacc1	306562	symbol	R. norvegicus	306562	R. norvegicus	Tacc1	transforming, acidic coiled-coil containing protein 1	GO:0022027 interkinetic nuclear migration;GO:0007097 nuclear migration;GO:0051647 nucleus localization	0.0	0.0	0.0	0.0	0.0	0.0	0.0	0.0	0.0	0.0	0.0	0.0	0.0	0.0	0.0	0.0	0.0	0.0	0.0	0.0
F2r	25439	symbol	R. norvegicus	25439	R. norvegicus	F2r	coagulation factor II (thrombin) receptor	GO:1900134 negative regulation of renin secretion into blood stream;GO:0007529 establishment of synaptic specificity at neuromuscular junction;GO:0099552 trans-synaptic signaling by lipid, modulating synaptic transmission	1.0	1.0	1.0	1.0	0.0	0.0	0.0	0.0	1.0	1.0	0.0	0.0	1.0	0.0	1.0	0.0	0.0	0.0	0.0	0.0
Ripk3	246240	symbol	R. norvegicus	246240	R. norvegicus	Ripk3	receptor-interacting serine-threonine kinase 3	GO:0097528 execution phase of necroptosis;GO:0035698 CD8-positive, alpha-beta cytotoxic T cell extravasation;GO:2000452 regulation of CD8-positive, alpha-beta cytotoxic T cell extravasation	1.0	1.0	0.0	0.0	0.0	0.0	0.0	0.0	1.0	0.0	1.0	0.0	0.0	0.0	0.0	0.0	1.0	1.0	0.0	0.0
RT1-M3-1	24747	symbol	R. norvegicus	24747	R. norvegicus	RT1-M3-1	RT1 class Ib, locus M3, gene 1	GO:0002481 antigen processing and presentation of exogenous protein antigen via MHC class Ib, TAP-dependent;GO:0002477 antigen processing and presentation of exogenous peptide antigen via MHC class Ib;GO:0002486 antigen processing and presentation of endogenous peptide antigen via MHC class I via ER pathway, TAP-independent	1.0	1.0	1.0	0.0	1.0	0.0	1.0	1.0	0.0	0.0	0.0	1.0	0.0	0.0	1.0	0.0	1.0	0.0	0.0	0.0
Stx1a	116470	symbol	R. norvegicus	116470	R. norvegicus	Stx1a	syntaxin 1A	GO:0010701 positive regulation of norepinephrine secretion;GO:0010807 regulation of synaptic vesicle priming;GO:0016081 synaptic vesicle docking	0.0	0.0	0.0	0.0	0.0	0.0	0.0	0.0	0.0	0.0	0.0	0.0	0.0	0.0	0.0	0.0	0.0	0.0	1.0	0.0
Map7d1	681287	symbol	R. norvegicus	681287	R. norvegicus	Map7d1	MAP7 domain containing 1	GO:0000226 microtubule cytoskeleton organization;GO:0007017 microtubule-based process;GO:0007010 cytoskeleton organization	0.0	0.0	0.0	0.0	0.0	0.0	0.0	0.0	0.0	0.0	0.0	0.0	0.0	0.0	0.0	0.0	0.0	0.0	0.0	0.0
P2ry6	117264	symbol	R. norvegicus	117264	R. norvegicus	P2ry6	pyrimidinergic receptor P2Y6	GO:1905834 response to pyrimidine ribonucleotide;GO:1905835 cellular response to pyrimidine ribonucleotide;GO:0031587 positive regulation of inositol 1,4,5-trisphosphate-sensitive calcium-release channel activity	0.0	0.0	0.0	1.0	0.0	0.0	0.0	0.0	1.0	1.0	0.0	0.0	0.0	0.0	0.0	1.0	0.0	0.0	1.0	0.0
Pde4c	290646	symbol	R. norvegicus	290646	R. norvegicus	Pde4c	phosphodiesterase 4C	GO:0006198 cAMP catabolic process;GO:0009214 cyclic nucleotide catabolic process;GO:0061179 negative regulation of insulin secretion involved in cellular response to glucose stimulus	0.0	0.0	0.0	0.0	0.0	0.0	0.0	0.0	0.0	0.0	0.0	0.0	0.0	0.0	0.0	0.0	0.0	0.0	0.0	0.0
Sh3bp4	64634	symbol	R. norvegicus	64634	R. norvegicus	Sh3bp4	SH3-domain binding protein 4	GO:0034260 negative regulation of GTPase activity;GO:0061462 protein localization to lysosome;GO:0032007 negative regulation of TOR signaling	1.0	0.0	0.0	0.0	0.0	0.0	0.0	0.0	0.0	0.0	0.0	0.0	0.0	0.0	0.0	0.0	0.0	0.0	0.0	0.0
Slc39a10	363229	symbol	R. norvegicus	363229	R. norvegicus	Slc39a10	solute carrier family 39 member 10	GO:1903615 positive regulation of protein tyrosine phosphatase activity;GO:1903613 regulation of protein tyrosine phosphatase activity;GO:0050861 positive regulation of B cell receptor signaling pathway	1.0	1.0	0.0	0.0	0.0	1.0	0.0	0.0	0.0	0.0	0.0	0.0	0.0	0.0	0.0	0.0	0.0	0.0	0.0	0.0
Psmb9	24967	symbol	R. norvegicus	24967	R. norvegicus	Psmb9	proteasome 20S subunit beta 9	GO:1901423 response to benzene;GO:0071257 cellular response to electrical stimulus;GO:0014889 muscle atrophy	0.0	0.0	0.0	0.0	0.0	0.0	0.0	0.0	0.0	0.0	0.0	1.0	0.0	0.0	0.0	1.0	0.0	0.0	0.0	0.0
Cyp4v3	266761	symbol	R. norvegicus	266761	R. norvegicus	Cyp4v3	cytochrome P450, family 4, subfamily v, polypeptide 3	GO:0010430 fatty acid omega-oxidation;GO:0019395 fatty acid oxidation;GO:0034440 lipid oxidation	0.0	0.0	0.0	0.0	0.0	0.0	0.0	0.0	0.0	0.0	0.0	0.0	0.0	0.0	0.0	0.0	0.0	0.0	0.0	0.0
Ptprs	25529	symbol	R. norvegicus	25529	R. norvegicus	Ptprs	protein tyrosine phosphatase, receptor type, S	GO:0034164 negative regulation of toll-like receptor 9 signaling pathway;GO:0032687 negative regulation of interferon-alpha production;GO:0034163 regulation of toll-like receptor 9 signaling pathway	0.0	1.0	1.0	0.0	0.0	0.0	0.0	0.0	0.0	0.0	0.0	0.0	1.0	0.0	0.0	0.0	0.0	0.0	0.0	1.0
Lypd6b	362133	symbol	R. norvegicus	362133	R. norvegicus	Lypd6b	LY6/PLAUR domain containing 6B	GO:0099601 regulation of neurotransmitter receptor activity;GO:0010469 regulation of signaling receptor activity;GO:0009966 regulation of signal transduction	0.0	0.0	0.0	0.0	0.0	0.0	0.0	0.0	0.0	0.0	0.0	0.0	0.0	0.0	0.0	0.0	0.0	0.0	0.0	0.0
Pold1	59294	symbol	R. norvegicus	59294	R. norvegicus	Pold1	DNA polymerase delta 1, catalytic subunit	GO:0045004 DNA replication proofreading;GO:0070987 error-free translesion synthesis;GO:0006287 base-excision repair, gap-filling	0.0	0.0	0.0	0.0	0.0	0.0	0.0	0.0	0.0	0.0	0.0	0.0	0.0	0.0	0.0	0.0	0.0	0.0	0.0	0.0
Zfp521	307579	symbol	R. norvegicus	307579	R. norvegicus	Zfp521	zinc finger protein 521	GO:0048663 neuron fate commitment;GO:0045165 cell fate commitment;GO:0030182 neuron differentiation	0.0	0.0	0.0	0.0	0.0	0.0	0.0	0.0	0.0	0.0	0.0	0.0	0.0	0.0	0.0	0.0	0.0	0.0	0.0	0.0
Ceacam1	81613	symbol	R. norvegicus	81613	R. norvegicus	Ceacam1	CEA cell adhesion molecule 1	GO:0043317 regulation of cytotoxic T cell degranulation;GO:0043318 negative regulation of cytotoxic T cell degranulation;GO:0070237 positive regulation of activation-induced cell death of T cells	1.0	1.0	1.0	1.0	1.0	1.0	1.0	1.0	1.0	0.0	0.0	0.0	1.0	0.0	0.0	0.0	1.0	1.0	1.0	1.0
Oas1b	246268	symbol	R. norvegicus	246268	R. norvegicus	Oas1b	2-5 oligoadenylate synthetase 1B	GO:0060700 regulation of ribonuclease activity;GO:0032069 regulation of nuclease activity;GO:0045071 negative regulation of viral genome replication	0.0	1.0	0.0	0.0	1.0	0.0	0.0	0.0	0.0	0.0	0.0	0.0	0.0	0.0	0.0	0.0	0.0	0.0	0.0	0.0
Esyt1	29579	symbol	R. norvegicus	29579	R. norvegicus	Esyt1	extended synaptotagmin 1	GO:0061817 endoplasmic reticulum-plasma membrane tethering;GO:0051643 endoplasmic reticulum localization;GO:0140056 organelle localization by membrane tethering	0.0	0.0	0.0	0.0	0.0	0.0	0.0	0.0	0.0	0.0	0.0	0.0	0.0	0.0	0.0	0.0	0.0	0.0	0.0	0.0
Tinagl1	94174	symbol	R. norvegicus	94174	R. norvegicus	Tinagl1	tubulointerstitial nephritis antigen-like 1	GO:0006508 proteolysis;GO:0019538 protein metabolic process;GO:1901564 organonitrogen compound metabolic process	0.0	0.0	0.0	0.0	0.0	0.0	0.0	0.0	0.0	0.0	0.0	0.0	0.0	0.0	0.0	0.0	0.0	0.0	0.0	0.0
Tent5a	300870	symbol	R. norvegicus	300870	R. norvegicus	Tent5a	terminal nucleotidyltransferase 5A	GO:0048255 mRNA stabilization;GO:1902373 negative regulation of mRNA catabolic process;GO:0043489 RNA stabilization	0.0	0.0	0.0	0.0	0.0	0.0	0.0	0.0	0.0	0.0	0.0	0.0	0.0	0.0	0.0	0.0	0.0	0.0	0.0	0.0
Tnfrsf11a	498206	symbol	R. norvegicus	498206	R. norvegicus	Tnfrsf11a	TNF receptor superfamily member 11A	GO:0071812 positive regulation of fever generation by positive regulation of prostaglandin secretion;GO:0071848 positive regulation of ERK1 and ERK2 cascade via TNFSF11-mediated signaling;GO:0060086 circadian temperature homeostasis	1.0	1.0	1.0	1.0	0.0	0.0	1.0	0.0	1.0	0.0	0.0	0.0	0.0	0.0	1.0	0.0	0.0	0.0	0.0	0.0
Pkm	25630	symbol	R. norvegicus	25630	R. norvegicus	Pkm	pyruvate kinase M1/2	GO:0042866 pyruvate biosynthetic process;GO:2000767 positive regulation of cytoplasmic translation;GO:0014870 response to muscle inactivity	0.0	0.0	0.0	0.0	0.0	0.0	0.0	0.0	0.0	0.0	0.0	0.0	0.0	0.0	0.0	1.0	0.0	0.0	0.0	0.0
Csnk1g1	64086	symbol	R. norvegicus	64086	R. norvegicus	Csnk1g1	casein kinase 1, gamma 1	GO:0090263 positive regulation of canonical Wnt signaling pathway;GO:0030177 positive regulation of Wnt signaling pathway;GO:0060828 regulation of canonical Wnt signaling pathway	0.0	0.0	0.0	0.0	0.0	0.0	0.0	0.0	0.0	0.0	0.0	0.0	0.0	0.0	0.0	0.0	0.0	0.0	0.0	0.0
Slc20a1	81826	symbol	R. norvegicus	81826	R. norvegicus	Slc20a1	solute carrier family 20 member 1	GO:0035435 phosphate ion transmembrane transport;GO:0006817 phosphate ion transport;GO:0098661 inorganic anion transmembrane transport	0.0	0.0	0.0	0.0	0.0	0.0	0.0	0.0	0.0	0.0	0.0	0.0	0.0	0.0	0.0	0.0	0.0	0.0	0.0	0.0
Akip1	361624	symbol	R. norvegicus	361624	R. norvegicus	Akip1	A-kinase interacting protein 1	GO:1901222 regulation of NIK/NF-kappaB signaling;GO:0034446 substrate adhesion-dependent cell spreading;GO:0038061 NIK/NF-kappaB signaling	0.0	0.0	0.0	0.0	0.0	0.0	0.0	0.0	0.0	0.0	0.0	0.0	0.0	0.0	0.0	0.0	0.0	0.0	0.0	0.0
RGD1565622	500582	symbol	R. norvegicus	500582	R. norvegicus	RGD1565622	RGD1565622		0.0	0.0	0.0	0.0	0.0	0.0	0.0	0.0	0.0	0.0	0.0	0.0	0.0	0.0	0.0	0.0	0.0	0.0	0.0	0.0
Ldlr	300438	symbol	R. norvegicus	300438	R. norvegicus	Ldlr	low density lipoprotein receptor	GO:0061888 regulation of astrocyte activation;GO:0061889 negative regulation of astrocyte activation;GO:0010899 regulation of phosphatidylcholine catabolic process	1.0	0.0	1.0	0.0	0.0	0.0	1.0	0.0	0.0	0.0	0.0	0.0	0.0	0.0	1.0	1.0	0.0	0.0	1.0	0.0
Skap1	286975	symbol	R. norvegicus	286975	R. norvegicus	Skap1	src kinase associated phosphoprotein 1	GO:0033634 positive regulation of cell-cell adhesion mediated by integrin;GO:0033632 regulation of cell-cell adhesion mediated by integrin;GO:0033625 positive regulation of integrin activation	1.0	1.0	0.0	0.0	0.0	1.0	0.0	0.0	0.0	0.0	0.0	0.0	0.0	0.0	0.0	0.0	0.0	0.0	0.0	0.0
Cchcr1	406196	symbol	R. norvegicus	406196	R. norvegicus	Cchcr1	coiled-coil alpha-helical rod protein 1	GO:0006611 protein export from nucleus;GO:0051168 nuclear export;GO:0006913 nucleocytoplasmic transport	0.0	0.0	0.0	0.0	0.0	0.0	0.0	0.0	0.0	0.0	0.0	0.0	0.0	0.0	0.0	0.0	0.0	0.0	0.0	0.0
Igsf9	304982	symbol	R. norvegicus	304982	R. norvegicus	Igsf9	immunoglobulin superfamily, member 9	GO:0007156 homophilic cell adhesion via plasma membrane adhesion molecules;GO:0098742 cell-cell adhesion via plasma-membrane adhesion molecules;GO:0050807 regulation of synapse organization	0.0	0.0	0.0	0.0	0.0	0.0	0.0	0.0	0.0	0.0	0.0	0.0	0.0	0.0	0.0	0.0	0.0	0.0	0.0	0.0
Hyou1	192235	symbol	R. norvegicus	192235	R. norvegicus	Hyou1	hypoxia up-regulated 1	GO:0036483 neuron intrinsic apoptotic signaling pathway in response to endoplasmic reticulum stress;GO:1903381 regulation of endoplasmic reticulum stress-induced neuron intrinsic apoptotic signaling pathway;GO:1903382 negative regulation of endoplasmic reticulum stress-induced neuron intrinsic apoptotic signaling pathway	0.0	0.0	0.0	0.0	0.0	0.0	0.0	0.0	0.0	0.0	0.0	0.0	0.0	0.0	0.0	0.0	0.0	0.0	0.0	0.0
Pkmyt1	287101	symbol	R. norvegicus	287101	R. norvegicus	Pkmyt1	protein kinase, membrane associated tyrosine/threonine 1	GO:0010923 negative regulation of phosphatase activity;GO:0035305 negative regulation of dephosphorylation;GO:0010921 regulation of phosphatase activity	0.0	0.0	0.0	0.0	0.0	0.0	0.0	0.0	0.0	0.0	0.0	0.0	0.0	0.0	0.0	0.0	0.0	0.0	0.0	0.0
Plcd3	287745	symbol	R. norvegicus	287745	R. norvegicus	Plcd3	phospholipase C, delta 3	GO:0060716 labyrinthine layer blood vessel development;GO:0060674 placenta blood vessel development;GO:0060711 labyrinthine layer development	0.0	0.0	0.0	0.0	0.0	0.0	0.0	0.0	0.0	0.0	0.0	0.0	0.0	0.0	0.0	0.0	0.0	0.0	0.0	0.0
LOC100363469	100363469	Gene_ID	R. norvegicus	100363469	R. norvegicus	LOC100363469	ribosomal protein S24-like	GO:0006412 translation;GO:0043043 peptide biosynthetic process;GO:0043604 amide biosynthetic process	0.0	0.0	0.0	0.0	0.0	0.0	0.0	0.0	0.0	0.0	0.0	0.0	0.0	0.0	0.0	0.0	0.0	0.0	0.0	0.0
Col18a1	85251	symbol	R. norvegicus	85251	R. norvegicus	Col18a1	collagen type XVIII alpha 1 chain	GO:0051599 response to hydrostatic pressure;GO:0001886 endothelial cell morphogenesis;GO:2000353 positive regulation of endothelial cell apoptotic process	0.0	0.0	0.0	0.0	0.0	0.0	0.0	0.0	0.0	1.0	0.0	0.0	0.0	0.0	0.0	1.0	0.0	1.0	0.0	1.0
Tmc8	688276	symbol	R. norvegicus	688276	R. norvegicus	Tmc8	transmembrane channel-like 8	GO:0055069 zinc ion homeostasis;GO:1902041 regulation of extrinsic apoptotic signaling pathway via death domain receptors;GO:0008625 extrinsic apoptotic signaling pathway via death domain receptors	0.0	0.0	0.0	0.0	0.0	0.0	0.0	0.0	0.0	0.0	0.0	0.0	0.0	0.0	0.0	0.0	0.0	0.0	0.0	0.0
Dtx3l	498089	symbol	R. norvegicus	498089	R. norvegicus	Dtx3l	deltex E3 ubiquitin ligase 3L	GO:1901664 regulation of NAD+ ADP-ribosyltransferase activity;GO:1901666 positive regulation of NAD+ ADP-ribosyltransferase activity;GO:2000646 positive regulation of receptor catabolic process	0.0	1.0	1.0	0.0	0.0	0.0	1.0	0.0	1.0	0.0	0.0	1.0	0.0	0.0	0.0	0.0	0.0	0.0	0.0	0.0
Manf	315989	symbol	R. norvegicus	315989	R. norvegicus	Manf	mesencephalic astrocyte-derived neurotrophic factor	GO:0002014 vasoconstriction of artery involved in ischemic response to lowering of systemic arterial blood pressure;GO:0001980 regulation of systemic arterial blood pressure by ischemic conditions;GO:0001976 nervous system process involved in regulation of systemic arterial blood pressure	0.0	0.0	0.0	0.0	0.0	0.0	0.0	0.0	0.0	0.0	0.0	0.0	0.0	0.0	0.0	0.0	0.0	0.0	0.0	0.0
Dop1b	304077	symbol	R. norvegicus	304077	R. norvegicus	Dop1b	DOP1 leucine zipper like protein B	GO:0006895 Golgi to endosome transport;GO:0006892 post-Golgi vesicle-mediated transport;GO:0016482 cytosolic transport	0.0	0.0	0.0	0.0	0.0	0.0	0.0	0.0	0.0	0.0	0.0	0.0	0.0	0.0	0.0	0.0	0.0	0.0	0.0	0.0
Mdm2	314856	symbol	R. norvegicus	314856	R. norvegicus	Mdm2	MDM2 proto-oncogene	GO:0071301 cellular response to vitamin B1;GO:1904404 response to formaldehyde;GO:0007089 traversing start control point of mitotic cell cycle	0.0	0.0	0.0	0.0	0.0	0.0	0.0	0.0	0.0	1.0	0.0	0.0	0.0	0.0	0.0	1.0	0.0	0.0	0.0	0.0

## Sheet: 14dy_Li_Ctl_increaseEnrichment
GroupID	Category	Term	Description	LogP	Log(q-value)	InTerm_InList	Genes	Symbols
[truncated: 301 more rows]

## Sheet: 14dy_Li_Ctl_decreaseAnnotation
MyList	Gene ID	Type	Tax ID	Homologene Gene ID	Homologene Gene Tax ID	Gene Symbol	Description	Biological Process (GO)	Kinase Class (UniProt)	Protein Function (Protein Atlas)	Subcellular Location (Protein Atlas)	Drug (DrugBank)	Canonical Pathways_x000D_	Hallmark Gene Sets_x000D_	GO:0003013 circulatory system process	R-HSA-382551 Transport of small molecules	GO:0042493 response to drug	R-HSA-211859 Biological oxidations	GO:0032787 monocarboxylic acid metabolic	GO:0003018 vascular process in circulator	GO:1901615 organic hydroxy compound metab	GO:0006790 sulfur compound metabolic proc	GO:0006814 sodium ion transport	GO:0008217 regulation of blood pressure	GO:0034308 primary alcohol metabolic proc	R-HSA-445717 Aquaporin-mediated transport	GO:0044282 small molecule catabolic proce	GO:0003014 renal system process	hsa04614 Renin-angiotensin system	GO:0009991 response to extracellular stim	GO:0015850 organic hydroxy compound trans	GO:0048871 multicellular organismal homeo	GO:0015711 organic anion transport	GO:0001676 long-chain fatty acid metaboli
[truncated: 542 more rows]

[truncated: 13 more sheets: 14dy_Li_Ctl_decreaseEnrichment, 14dy_LiAM_Li_increaseAnnotation, 14dy_LiAM_Li_increaseEnrichment, 14dy_LiAM_Li_decreaseAnnotation, 14dy_LiAM_Li_decreaseEnrichment, 28dy_Li_Ctl_increaseAnnotation, 28dy_Li_Ctl_increaseEnrichment, 28dy_Li_Ctl_decreaseAnnotation, 28dy_Li_Ctl_decreaseEnrichment, 28dy_LiAM_Li_increaseAnnotation, 28dy_LiAM_Li_increaseEnrichment, 28dy_LiAM_Li_decreaseAnnotation, 28dy_LiAM_Li_decreaseEnrichment]
